# Supplementary material for: A Mini-Atlas of Gene Expression for the Domestic Goat (Capra hircus)
Source: Front Genet. 2019 Nov 4;10:1080. doi: 10.3389/fgene.2019.01080 (PMC6844187; doi:10.3389/fgene.2019.01080)
Supplement: Supplementary file 1 [file DataSheet_1.zip › S1 Dataset Sheep Atlas Macrophage Dataset.txt]

S1 Dataset: Gene expression estimates for AMs and BMDMs (+/- LPS) unaveraged across biological replicates for the subset of sheep gene expression atlas dataset included for comparative analysis.
Gene name	Ensembl gene ID	Location (chr:start-end:strand)	Gene type	Description	alveolar macrophage (BFxT adult male), replicate 1	alveolar macrophage (BFxT adult male), replicate 2	alveolar macrophage (BFxT adult male), replicate 3	macrophage LPS time course 0 hrs (BFxT adult male), replicate 1	macrophage LPS time course 0 hrs (BFxT adult male), replicate 2	macrophage LPS time course 0 hrs (BFxT adult male), replicate 3	macrophage LPS time course 7 hrs (BFxT adult male), replicate 1	macrophage LPS time course 7 hrs (BFxT adult male), replicate 2	macrophage LPS time course 7 hrs (BFxT adult male), replicate 3
REPLICATE NO. (FOR SAMPLES OF THE SAME TISSUE AT THE SAME DEVELOPMENTAL STAGE)					1	2	3	1	2	3	1	2	3
INDIVIDUAL ANIMAL					BFxT adult male 1	BFxT adult male 2	BFxT adult male 3	BFxT adult male 1	BFxT adult male 2	BFxT adult male 3	BFxT adult male 1	BFxT adult male 2	BFxT adult male 3
DEVELOPMENTAL STAGE					adult	adult	adult	adult	adult	adult	adult	adult	adult
SEX					male	male	male	male	male	male	male	male	male
TISSUE					alveolar macrophage	alveolar macrophage	alveolar macrophage	macrophage LPS time course 0 hrs	macrophage LPS time course 0 hrs	macrophage LPS time course 0 hrs	macrophage LPS time course 7 hrs	macrophage LPS time course 7 hrs	macrophage LPS time course 7 hrs
ORGAN SYSTEM					immune system	immune system	immune system	immune system	immune system	immune system	immune system	immune system	immune system
PREP PROTOCOL					mRNA (Clark, et al.)	mRNA (Clark, et al.)	mRNA (Clark, et al.)	total (Clark, et al.)	total (Clark, et al.)	total (Clark, et al.)	total (Clark, et al.)	total (Clark, et al.)	total (Clark, et al.)
BREED					BFxT	BFxT	BFxT	BFxT	BFxT	BFxT	BFxT	BFxT	BFxT
A1BG	ENSOARG00000003842	14:62547954-62551622:-1	protein-coding	alpha-1-B glycoprotein	0.198	0.019	0.108	0.055	0.041	0.045	0.037	0.01	0.007
A1CF	ENSOARG00000013695	22:8256240-8318071:+1	protein-coding	APOBEC1 complementation factor	0	0	0	0	0	0	0	0	0
A2M	ENSOARG00000000950	3:205464543-205535076:+1	protein-coding	alpha-2-macroglobulin	15.446	5.107	7.404	2.863	3.001	1.852	1.596	2.016	1.456
A2ML1	ENSOARG00000001682	3:205801838-205853818:-1	protein-coding	alpha-2-macroglobulin like 1	0.019	0.094	0.057	0.031	0.011	0.047	0.069	0.13	0.029
A4GALT	ENSOARG00000019031	3:217563950-217565264:-1	protein-coding	alpha 1,4-galactosyltransferase	0	0.221	0	0.034	0.355	0	0.416	1.24	0.223
A4GNT	ENSOARG00000007627	1:249075546-249080272:+1	protein-coding	alpha-1,4-N-acetylglucosaminyltransferase	0.046	0	0	0	0.052	0.066	0	0.058	0.058
AAAS	ENSOARG00000016526	3:133035506-133049482:+1	protein-coding	aladin WD repeat nucleoporin	11.265	9.432	7.793	20.229	14.257	27.228	10.955	11.357	13.44
AACS	ENSOARG00000017489	17:50317822-50370677:-1	protein-coding	acetoacetyl-CoA synthetase	25.111	14.86	11.583	22.835	21.38	22.296	17.569	13.417	9.252
AADAC/ENSOARG:03776 (assigned to ENSOARG00000003776 [confidence: 1])	ENSOARG00000003776	1:234199476-234215777:-1	protein-coding	.	0	0	0	0	0	0	0	0	0
AADAC/ENSOARG:03815	ENSOARG00000003815	1:234266541-234289075:-1	protein-coding	arylacetamide deacetylase	0.795	1.633	0.996	0	0.081	0	0.037	0.209	0.055
AADACL3	ENSOARG00000011723	12:52797580-52808130:-1	protein-coding	arylacetamide deacetylase like 3	3.169	3.817	2.955	4.081	3.786	3.333	1.948	2.593	2.443
AAED1	ENSOARG00000008415	2:29336823-29350494:+1	protein-coding	AhpC/TSA antioxidant enzyme domain containing 1	7.159	8.817	4.826	8.472	11.378	5.591	3.031	6.084	1.78
AAGAB	ENSOARG00000018291	7:13809656-13881272:-1	protein-coding	alpha- and gamma-adaptin binding protein	16.889	17.74	14.733	13.832	12.511	14.566	8.872	15.379	11.17
AAK1	ENSOARG00000019784	3:38594968-38747433:+1	protein-coding	AP2 associated kinase 1	19.973	18.255	17.782	2.141	2.423	3.143	1.378	1.589	1.606
AAMDC	ENSOARG00000006824	21:17543520-17565432:-1	protein-coding	adipogenesis associated Mth938 domain containing	38.297	39.78	28.254	42.093	40.366	35.012	19.729	25.697	17.964
AAMP	ENSOARG00000019500	2:219280564-219285647:-1	protein-coding	angio associated migratory cell protein	34.382	36.318	31.086	39.589	37.723	41.852	37.571	39.362	35.813
AANAT	ENSOARG00000007161	11:54294033-54295283:-1	protein-coding	serotonin N-acetyltransferase	0.213	0.121	0.465	0	0.023	0.161	0.597	0.102	0.155
AAR2	ENSOARG00000015597	13:64929666-64945564:+1	protein-coding	AAR2 splicing factor homolog	7.013	5.862	7.043	7.039	5.789	8.119	7.105	8.927	7.93
AARD	ENSOARG00000010299	9:60205437-60210026:-1	protein-coding	alanine and arginine rich domain containing protein	0	0	0	0	0	0	0	0	0
AARS	ENSOARG00000005286	14:1177773-1196812:+1	protein-coding	alanyl-tRNA synthetase	55.538	45.975	49.488	69.245	70.864	75.742	37.94	39.09	28.348
AARS2	ENSOARG00000009761	20:17878009-17889810:-1	protein-coding	alanyl-tRNA synthetase 2, mitochondrial	2.768	2.74	1.471	2.581	2.223	2.587	1.779	2.282	1.449
AASDH	ENSOARG00000003597	6:71762894-71788566:-1	protein-coding	aminoadipate-semialdehyde dehydrogenase	6.63	7.356	7.159	6.169	6.026	8.026	3.858	5.205	4.754
AASDHPPT	ENSOARG00000002602	15:1112436-1137781:-1	protein-coding	aminoadipate-semialdehyde dehydrogenase-phosphopantetheinyl transferase	46.135	44.311	58.501	58.642	51.969	56.178	38.39	52.641	21
AASS	ENSOARG00000018580	4:86524777-86606070:-1	protein-coding	aminoadipate-semialdehyde synthase	0.441	0.74	0.74	0.113	0.029	0.262	0.169	0.05	0.234
AATF	ENSOARG00000000176	11:12886982-12998104:+1	protein-coding	apoptosis antagonizing transcription factor	18.583	20.665	19.761	18.145	18.496	19.807	12.54	24.483	9.212
AATK	ENSOARG00000001758	JH922317.1:7964-22462:-1	protein-coding	apoptosis associated tyrosine kinase	0	0	0.018	0.008	0.009	0	0.002	0.005	0
ABAT	ENSOARG00000005228	24:7601608-7638449:+1	protein-coding	4-aminobutyrate aminotransferase	0	0	0.024	0	0	0.018	0	0.006	0.006
ABCA1	ENSOARG00000007344	2:18039778-18168466:+1	protein-coding	ATP binding cassette subfamily A member 1	16.557	31.886	67.425	28.443	57.494	28.969	13.791	29.606	35.729
ABCA10	ENSOARG00000014178	11:60258964-60303112:+1	protein-coding	ATP binding cassette subfamily A member 10	0.088	0.107	0.045	0.002	0.036	0.014	0	0.017	0.007
ABCA12	ENSOARG00000019294	2:215939585-216150250:-1	protein-coding	ATP binding cassette subfamily A member 12	0	0	0	0.002	0	0.002	0	0.003	0.001
ABCA13	ENSOARG00000015616	4:7164572-7518084:-1	protein-coding	ATP binding cassette subfamily A member 13	0.003	0.019	0.002	0	0	0	0.005	0	0
ABCA2	ENSOARG00000000338	JH921894.1:40046-55878:+1	protein-coding	ATP binding cassette subfamily A member 2	2.819	1.14	1.282	1.223	1.773	1.303	1.108	1.237	0.587
ABCA3/ENSOARG:14682 (assigned to ENSOARG00000014682 [confidence: 1])	ENSOARG00000014682	24:19098694-19358510:+1	protein-coding	.	0	0	0	0	0	0	0	0	0
ABCA3/ENSOARG:18095	ENSOARG00000018095	24:1787914-1816330:-1	protein-coding	ATP binding cassette subfamily A member 3	35.878	30.679	39.642	7.236	6.007	9.104	8.451	4.741	5.394
ABCA4	ENSOARG00000017114	1:70307340-70456088:-1	protein-coding	ATP binding cassette subfamily A member 4	0.207	0.231	0.351	0.085	0.093	0.068	0.076	0.129	0.061
ABCA5	ENSOARG00000013972	11:60194810-60242691:+1	protein-coding	ATP binding cassette subfamily A member 5	10.774	8.064	5.257	1.856	2.82	1.907	0.829	1.064	0.696
ABCA6	ENSOARG00000014385	11:60315569-60375391:+1	protein-coding	ATP binding cassette subfamily A member 6	19.239	14.456	13.669	0.016	0.483	0.069	0.012	0.137	0.019
ABCA7	ENSOARG00000010639	5:40942265-40960281:+1	protein-coding	ATP binding cassette subfamily A member 7	0.323	0.339	0.151	0.792	0.905	0.688	0.359	0.496	0.414
ABCA9	ENSOARG00000014704	11:60387154-60435471:+1	protein-coding	ATP binding cassette subfamily A member 9	0.159	0.092	0.109	0	0	0	0	0	0
ABCB10	ENSOARG00000003073	25:845686-876867:-1	protein-coding	ATP binding cassette subfamily B member 10	11.555	12.703	8.7	18.343	18.524	18.01	6.834	9.928	5.085
ABCB11	ENSOARG00000004000	2:139245027-139331632:+1	protein-coding	ATP binding cassette subfamily B member 11	0	0.016	0.045	0.01	0.001	0.018	0.009	0.008	0.007
ABCB5	ENSOARG00000010168	4:29389072-29505098:+1	protein-coding	ATP binding cassette subfamily B member 5	0	0	0	0	0	0	0	0	0
ABCB6	ENSOARG00000019920	2:220138334-220145889:-1	protein-coding	ATP binding cassette subfamily B member 6 (Langereis blood group)	5.118	3.76	3.64	14.176	11.79	13.031	6.39	6.026	3.101
ABCB7	ENSOARG00000018170	X:63633082-63790461:-1	protein-coding	ATP binding cassette subfamily B member 7	21.102	18.188	16.804	20.183	18.482	19.344	12.777	14.078	12.27
ABCB8	ENSOARG00000002397	4:113001972-113017373:+1	protein-coding	ATP binding cassette subfamily B member 8	14.174	12.094	13.887	8.43	8.231	7.493	8.876	12.783	6.63
ABCB9	ENSOARG00000007293	17:52168248-52191479:+1	protein-coding	ATP binding cassette subfamily B member 9	0.132	0.166	0.1	0.223	0.371	0.457	0.103	0.203	0.101
ABCC11	ENSOARG00000016747	14:16109316-16189218:-1	protein-coding	ATP binding cassette subfamily C member 11	0	0	0.008	0	0.009	0	0	0	0
ABCC12	ENSOARG00000016624	14:16007907-16099048:-1	protein-coding	ATP binding cassette subfamily C member 12	0	0.004	0.027	0	0	0	0	0	0
ABCC2	ENSOARG00000013004	22:19923049-19993363:+1	protein-coding	ATP binding cassette subfamily C member 2	0.062	0.055	0.031	0.041	0.067	0.024	0.02	0.056	0.024
ABCC3	ENSOARG00000003559	11:35579799-35615996:-1	protein-coding	ATP binding cassette subfamily C member 3	22.108	18.467	10.848	35.701	11.44	32.411	22.32	6.661	10.031
ABCC4	ENSOARG00000000935	10:69973127-70126187:-1	protein-coding	ATP binding cassette subfamily C member 4	3.181	7.608	6.232	1.397	1.329	2.072	3.289	5.424	6.792
ABCC5	ENSOARG00000020631	1:201339700-201419699:+1	protein-coding	ATP binding cassette subfamily C member 5	11.018	5.061	3.542	3.289	4.791	4.474	0.589	0.631	0.492
ABCC6	ENSOARG00000009916	24:14453274-14518770:-1	protein-coding	ATP binding cassette subfamily C member 6	0.024	0.012	0.014	0.043	0.008	0.021	0.008	0.006	0.009
ABCC8	ENSOARG00000003612	15:34599763-34679444:+1	protein-coding	ATP binding cassette subfamily C member 8	0	0	0	0	0	0.028	0	0	0.004
ABCC9	ENSOARG00000020225	3:193019254-193175462:+1	protein-coding	ATP binding cassette subfamily C member 9	0.243	0.028	0.192	0.001	0.001	0.01	0	0.005	0.015
ABCD1	ENSOARG00000007049	X:77653929-77668081:-1	protein-coding	ATP binding cassette subfamily D member 1	7.063	5.375	4.643	5.573	6.573	5.787	2.48	2.051	1.93
ABCD2	ENSOARG00000020006	3:147591269-147678719:+1	protein-coding	ATP binding cassette subfamily D member 2	2.44	1.492	1.505	0.034	0.008	0.051	0.007	0.002	0.003
ABCD3	ENSOARG00000017266	1:70765318-70818229:+1	protein-coding	ATP binding cassette subfamily D member 3	27.884	26.082	20.807	37.095	20.503	23.148	20.739	23.959	19.13
ABCD4	ENSOARG00000001030	7:82539860-82554033:-1	protein-coding	ATP binding cassette subfamily D member 4	7.925	8.763	7.249	23.919	45.873	24.751	9.846	14.927	12.128
ABCE1	ENSOARG00000009714	17:12892280-12914875:-1	protein-coding	ATP binding cassette subfamily E member 1	51.604	52.246	53.297	55.937	47.186	51.775	55.34	81.952	29.901
ABCF1	ENSOARG00000013405	20:27506061-27518579:-1	protein-coding	ATP binding cassette subfamily F member 1	39.659	37.611	35.599	44.973	34.037	48.227	46.695	44.394	35.536
ABCF2	ENSOARG00000003658	4:113175484-113194740:-1	protein-coding	ATP binding cassette subfamily F member 2	25.105	25.183	20.552	21.598	18.558	22.393	26.077	35.77	21.717
ABCF3	ENSOARG00000020612	1:201171489-201179578:-1	protein-coding	ATP binding cassette subfamily F member 3	41.812	33.698	31.416	29.07	32.472	26.536	17.476	27.364	15.614
ABCG1	ENSOARG00000010625	1:260557063-260622649:+1	protein-coding	ATP binding cassette subfamily G member 1	0.579	1.492	1.751	1.329	2.053	1.762	12.125	2.877	3.826
ABCG2	ENSOARG00000001914	6:36514210-36556824:+1	protein-coding	ATP binding cassette subfamily G member 2 (Junior blood group)	37.543	30.765	21.666	89.426	86.751	106.347	41.188	49.572	24.586
ABCG4	ENSOARG00000013929	15:29212989-29227619:+1	protein-coding	ATP binding cassette subfamily G member 4	0.36	0.613	0.591	0.205	0.29	0.344	0.204	0.305	0.294
ABCG5	ENSOARG00000006745	3:80351499-80384030:+1	protein-coding	ATP binding cassette subfamily G member 5	0	0	0.037	0.01	0.028	0.007	0.009	0.006	0
ABCG8	ENSOARG00000006677	3:80333311-80351141:-1	protein-coding	ATP binding cassette subfamily G member 8	0	0	0	0.014	0.008	0	0	0	0
ABHD1	ENSOARG00000019121	3:34082120-34089262:+1	protein-coding	abhydrolase domain containing 1	0.506	0.602	0.589	1.288	1.449	1.003	0.596	0.816	0.654
ABHD10	ENSOARG00000019221	1:175121754-175135604:+1	protein-coding	abhydrolase domain containing 10	10.735	10.905	10.944	11.666	13.367	9.557	5.389	10.734	5.627
ABHD11	ENSOARG00000012026	24:33455333-33458008:+1	protein-coding	abhydrolase domain containing 11	43.087	32.669	33.416	117.081	152.987	99.173	68.204	92.311	41.688
ABHD12	ENSOARG00000007550	13:41920131-41943926:-1	protein-coding	abhydrolase domain containing 12	98.343	96.642	91.982	180.453	169.41	208.647	94.094	87.256	83.924
ABHD12B	ENSOARG00000020679	7:40803406-40826022:+1	protein-coding	abhydrolase domain containing 12B	1.03	0.806	1.035	0.486	0.317	0.391	0.402	0.171	0.217
ABHD13	ENSOARG00000017245	10:82977871-82978884:+1	protein-coding	abhydrolase domain containing 13	27.632	27.547	25.948	37.055	32.666	33.481	30.258	29.151	22.806
ABHD14A	ENSOARG00000006479	19:48921807-48926783:-1	protein-coding	abhydrolase domain containing 14A	9.298	7.541	7.3	20.062	32.01	22.501	11.691	15.21	7.947
ABHD14B	ENSOARG00000006536	19:48928667-48932590:+1	protein-coding	abhydrolase domain containing 14B	9.224	5.453	7.971	17.975	25.734	21.834	10.463	12.798	11.749
ABHD15	ENSOARG00000007008	11:20442234-20445712:-1	protein-coding	abhydrolase domain containing 15	2.013	2.815	1.734	0.718	1.798	0.553	0.155	0.43	0.13
ABHD16A	ENSOARG00000006185	20:26737689-26757161:+1	protein-coding	abhydrolase domain containing 16A	20.741	25.507	19.834	30.87	30.206	30.713	18.945	21.86	21.891
ABHD16B	ENSOARG00000009892	13:53280623-53282184:-1	protein-coding	abhydrolase domain containing 16B	0.339	0.261	0.025	0.073	0.084	0.084	0.069	0.115	0.092
ABHD17B	ENSOARG00000012786	2:64216733-64258592:+1	protein-coding	abhydrolase domain containing 17B	7.814	6.665	6.837	4.628	5.862	4.876	3.046	5.261	2.857
ABHD2	ENSOARG00000011286	18:19723286-19802578:+1	protein-coding	abhydrolase domain containing 2	27.343	40.302	35.761	27.205	22.883	28.466	17.417	15.665	14.95
ABHD3	ENSOARG00000008434	23:34855193-34912259:+1	protein-coding	abhydrolase domain containing 3	4.626	4.172	2.522	1.811	2.424	1.448	1.089	2.984	1.258
ABHD4	ENSOARG00000019436	7:21812233-21823012:-1	protein-coding	abhydrolase domain containing 4	37.575	32.244	22.766	36.829	23.973	33.348	16.435	18.526	12.161
ABHD5	ENSOARG00000004222	19:15488893-15526261:+1	protein-coding	1-acylglycerol-3-phosphate O-acyltransferase ABHD5	16.083	16.702	14.414	10.89	10.444	10.435	6.318	9.338	8.307
ABHD6	ENSOARG00000012475	19:43044762-43093148:-1	protein-coding	abhydrolase domain containing 6	4	4.007	3.114	2.269	2.404	2.862	0.978	1.662	1.183
ABHD8	ENSOARG00000017259	5:5558703-5563511:+1	protein-coding	abhydrolase domain containing 8	7.308	6.046	4.756	7.584	6.784	6.622	2.519	2.669	1.625
ABI1	ENSOARG00000016059	13:16845898-16930346:+1	protein-coding	abl interactor 1	57.402	57.566	56.472	63.647	66.3	56.188	42.072	53.051	48.743
ABI2	ENSOARG00000018213	2:204292967-204343576:+1	protein-coding	abl interactor 2	0.451	0.425	0.251	0.551	0.497	0.926	0.324	0.351	0.425
ABI3	ENSOARG00000006211	11:36889767-36898364:-1	protein-coding	ABI family member 3	24.035	28.413	22.271	32.056	30.444	25.807	13.147	18.216	10.937
ABL1	ENSOARG00000007419	3:5731767-5765473:-1	protein-coding	ABL proto-oncogene 1, non-receptor tyrosine kinase	15.029	14.811	13.046	10.121	8.48	13.573	16.478	14.627	15.742
ABL2	ENSOARG00000016598	12:58549855-58567599:-1	protein-coding	ABL proto-oncogene 2, non-receptor tyrosine kinase	13.914	16.491	16.572	8.36	8.338	7.348	10.435	6.654	5.875
ABLIM1	ENSOARG00000015139	22:33874564-34112699:-1	protein-coding	actin binding LIM protein 1	0.137	1.03	0.251	0	0.013	0	0.007	0.005	0
ABLIM2	ENSOARG00000012162	6:113703808-113823694:-1	protein-coding	actin binding LIM protein family member 2	0	0.014	0	0	0.01	0	0	0.006	0
ABLIM3	ENSOARG00000005014	5:58031525-58155196:+1	protein-coding	actin binding LIM protein family member 3	20.108	20.473	23.502	2.567	0.924	2.053	1.681	2.04	0.689
ABO	ENSOARG00000003728	3:2617192-2634288:+1	protein-coding	ABO blood group (transferase A, alpha 1-3-N-acetylgalactosaminyltransferase; transferase B, alpha 1-3-galactosyltransferase)	2.142	4.059	0.275	0.705	1.234	0.608	0.615	1.349	0.165
ABR	ENSOARG00000011086	11:21295062-21481163:+1	protein-coding	active BCR-related	72.788	75.414	64.806	47.395	36.409	47.202	52.368	46.609	46.659
ABRA	ENSOARG00000015208	9:70486510-70496619:+1	protein-coding	actin binding Rho activating protein	0	0	0	0.037	0.064	0.082	0.108	0.08	0.04
ABRACL	ENSOARG00000001146	8:63801650-63810872:+1	protein-coding	ABRA C-terminal like	162.912	201.496	153.641	304.689	345.268	299.442	206.163	275.707	174.209
ABT1	ENSOARG00000018649	20:30459366-30461255:-1	protein-coding	activator of basal transcription 1	8.636	8.527	10.127	10.3	10.031	10.517	11.013	15.036	8.42
ABTB2	ENSOARG00000018454	15:62945041-63129406:-1	protein-coding	ankyrin repeat and BTB domain containing 2	0.297	0.44	2.493	0.282	0.273	0.53	4.123	2.932	10.369
ACAA1	ENSOARG00000000978	19:11519034-11543751:-1	protein-coding	acetyl-CoA acyltransferase 1	19.252	25.879	19.156	34.448	56.365	38.876	22.66	38.119	19.384
ACAA2	ENSOARG00000014261	2:195623037-195624247:-1	protein-coding	acetyl-CoA acyltransferase 2	0	0	0	0	0	0	0	0	0
ACACA	ENSOARG00000000829	11:13029441-13257871:-1	protein-coding	acetyl-CoA carboxylase 1	6.115	4.224	3.961	1.775	2.384	1.794	1.285	1.427	0.912
ACACB	ENSOARG00000016430	17:63507291-63604351:-1	protein-coding	acetyl-CoA carboxylase beta	0.278	0.308	0.269	0.188	0.237	0.205	0.234	0.273	0.258
ACAD10/ENSOARG:18556 (assigned to ENSOARG00000018556 [confidence: 8])	ENSOARG00000018556	17:54923732-54956932:+1	protein-coding	.	1.003	0.882	0.604	0.485	0.719	0.511	0.268	0.394	0.289
ACAD10/ENSOARG:18772 (assigned to ENSOARG00000018772 [confidence: 1])	ENSOARG00000018772	17:54972864-55017200:+1	protein-coding	.	4.792	4.457	4.406	2.751	3.773	2.503	1.484	1.559	1.098
ACAD11	ENSOARG00000008905	1:255027458-255141792:+1	protein-coding	acyl-CoA dehydrogenase family member 11	7.153	7.354	6.225	6.158	6.182	6.006	3.241	4.439	3.169
ACAD8	ENSOARG00000013647	15:80512126-80522804:+1	protein-coding	acyl-CoA dehydrogenase family member 8	6.33	14.294	4.593	30.765	34.84	27.412	19.365	21.826	13.69
ACAD9	ENSOARG00000002649	19:58730369-58745349:+1	protein-coding	acyl-CoA dehydrogenase family member 9	33.653	35.442	21.055	11.363	14.828	9.744	8.923	13.539	6.54
ACADL	ENSOARG00000019178	2:210797467-210839951:-1	protein-coding	acyl-CoA dehydrogenase, long chain	3.277	2.082	2.779	2.801	1.839	1.908	1.378	1.58	0.808
ACADS	ENSOARG00000013118	17:62600483-62620320:+1	protein-coding	acyl-CoA dehydrogenase, C-2 to C-3 short chain	11.792	9.095	9.45	32.1	27.461	27.075	16.301	15.517	8.633
ACADSB	ENSOARG00000009197	22:41724286-41741375:+1	protein-coding	acyl-CoA dehydrogenase, short/branched chain	11.558	10.289	9.411	17.511	17.994	14.6	9.172	11.715	7.776
ACADVL	ENSOARG00000010662	11:26561092-26570595:+1	protein-coding	acyl-CoA dehydrogenase, very long chain	73.91	74.789	85.122	71.018	43.446	75.995	57.865	48.353	50.129
ACAN	ENSOARG00000011225	18:19520823-19560023:+1	protein-coding	aggrecan	0	0	0.01	0	0	0.005	0	0	0
ACAP1	ENSOARG00000012323	11:26670345-26681951:+1	protein-coding	ArfGAP with coiled-coil, ankyrin repeat and PH domains 1	2.682	4.284	1.716	3.797	4.332	4.148	2.222	2.186	1.921
ACAP2	ENSOARG00000020394	1:190471725-190572939:+1	protein-coding	ArfGAP with coiled-coil, ankyrin repeat and PH domains 2	22.319	19.075	20.954	19.001	20.193	18.208	7.686	8.538	8.364
ACAP3	ENSOARG00000005065	12:49291098-49303940:+1	protein-coding	ArfGAP with coiled-coil, ankyrin repeat and PH domains 3	2.304	1.49	1.087	3.446	4.814	5.695	1.548	2.024	1.135
ACAT1	ENSOARG00000011112	15:17243209-17256984:+1	protein-coding	acetyl-CoA acetyltransferase 1	52.207	42.822	36.743	84.733	81.989	68.998	56.19	67.657	54.819
ACAT2	ENSOARG00000004539	8:82695755-82705146:+1	protein-coding	acetyl-CoA acetyltransferase 2	18.654	20.145	16.27	30.63	37.042	31.321	38.194	48.819	44.446
ACBD3	ENSOARG00000000040	12:27330462-27367202:-1	protein-coding	acyl-CoA binding domain containing 3	27.831	24.107	24.729	32.257	27.518	29.045	24.606	25.998	24.393
ACBD4	ENSOARG00000009804	11:44231924-44240721:+1	protein-coding	acyl-CoA binding domain containing 4	5.188	3.61	2.34	3.776	4.855	3.13	1.459	2.572	0.989
ACBD5	ENSOARG00000015972	13:16797736-16822056:-1	protein-coding	acyl-CoA binding domain containing 5	5.231	4.819	4.488	1.32	1.328	1.228	0.762	0.894	0.818
ACBD6	ENSOARG00000018266	12:59543177-59748150:-1	protein-coding	acyl-CoA binding domain containing 6	22.474	16.412	18.88	26.735	24.116	33.648	16.575	21.172	10.892
ACBD7	ENSOARG00000007923	13:28688820-28689258:-1	protein-coding	acyl-CoA binding domain containing 7	4.037	4.255	2.579	46.17	77.031	16.418	22.902	42.315	7.87
ACCS	ENSOARG00000001518	15:72365360-72389751:+1	protein-coding	1-aminocyclopropane-1-carboxylate synthase homolog (inactive)	12.844	8.563	9.331	19.391	25.697	21.965	7.752	12.678	6.354
ACCSL	ENSOARG00000001281	15:72348534-72363736:+1	protein-coding	1-aminocyclopropane-1-carboxylate synthase homolog (inactive) like	0.36	0.368	0.221	0.059	0.062	0.078	0.061	0.069	0.055
ACD	ENSOARG00000003098	14:34545356-34551176:-1	protein-coding	adrenocortical dysplasia homolog	10.049	10.812	6.605	16.454	20	18.984	9.142	13.487	11.314
ACE	ENSOARG00000012958	11:47222569-47244014:+1	protein-coding	angiotensin I converting enzyme	0.041	0.096	0.09	0.615	0.171	0.152	1.394	0.134	0.137
ACE2	ENSOARG00000012439	X:13005909-13050550:-1	protein-coding	angiotensin I converting enzyme 2	0.018	0.042	0.047	0.016	0.107	0.073	0.046	0.154	0.033
ACER1	ENSOARG00000006264	5:15726237-15748767:+1	protein-coding	alkaline ceramidase 1	0	0	0	0.056	0.016	0	0	0	0
ACER2	ENSOARG00000014252	2:87337974-87355861:+1	protein-coding	alkaline ceramidase 2	27.03	28.356	22.169	11.498	6.573	9.877	7.525	3.984	4.122
ACER3	ENSOARG00000013240	15:54380118-54544096:+1	protein-coding	alkaline ceramidase 3	12.988	17.149	14.921	7.875	11.31	9.031	7.263	11.654	6.821
ACHE	ENSOARG00000015526	24:35649479-35653376:+1	protein-coding	acetylcholinesterase (Cartwright blood group)	0.275	0.281	0.297	7.569	12.535	2.779	4.63	3.942	1.457
ACIN1	ENSOARG00000019368	7:21383324-21422108:+1	protein-coding	apoptotic chromatin condensation inducer 1	31.993	28.515	22.844	27.371	25.742	31.43	19.045	23.987	21.596
ACKR1	ENSOARG00000007687	1:108468685-108472227:+1	protein-coding	atypical chemokine receptor 1 (Duffy blood group)	1.441	1.63	1.527	0.559	0.592	0.585	0.915	0.843	1.038
ACKR3	ENSOARG00000000304	1:4400644-4401732:-1	protein-coding	atypical chemokine receptor 3	0	0.395	0.375	0.645	1.972	1.095	1.184	11.693	11.204
ACKR4	ENSOARG00000015654	1:255102873-255103925:-1	protein-coding	atypical chemokine receptor 4	0.049	0.074	0.128	0.102	0.02	0.179	0.127	0.182	0.137
ACLY	ENSOARG00000017829	11:41537705-41574994:-1	protein-coding	ATP citrate lyase	29.31	24.268	17.659	18.714	19.754	19.183	15.409	18.098	14.375
ACMSD	ENSOARG00000011350	2:174823736-174885379:-1	protein-coding	aminocarboxymuconate semialdehyde decarboxylase	0	0	0	0	0	0	0.018	0	0
ACO1	ENSOARG00000014707	2:100367422-100406723:+1	protein-coding	aconitase 1	99.823	106.997	117.452	62.196	60.045	66.561	63.262	58.293	62.062
ACO2	ENSOARG00000018307	3:216599148-216619489:+1	protein-coding	aconitase 2	70.616	59.591	52.81	53.889	41.93	55.571	40.514	29.318	30.572
ACOD1	ENSOARG00000016003	10:52549531-52556466:+1	protein-coding	aconitate decarboxylase 1	130.836	144.133	168.505	17.107	6.171	23.851	149.325	13.492	97.954
ACOT11	ENSOARG00000007244	1:28774173-28797135:+1	protein-coding	acyl-CoA thioesterase 11	2.292	0.871	1.832	0.631	0.236	1.012	0.255	0.086	0.262
ACOT12	ENSOARG00000015301	5:78632207-78673050:-1	protein-coding	acyl-CoA thioesterase 12	0.435	0.248	0.47	0.166	0.121	0.27	0.233	0.182	0.268
ACOT4	ENSOARG00000000588	7:81905181-81910424:+1	protein-coding	acyl-CoA thioesterase 4	3.536	3.278	3.936	3.436	0.573	2.325	3.651	3.664	2.621
ACOT7	ENSOARG00000012566	12:45097626-45189413:+1	protein-coding	acyl-CoA thioesterase 7	10.676	12.541	11.195	6.706	11.023	9.636	7.297	8.759	5.558
ACOT8	ENSOARG00000006799	13:74147388-74162212:-1	protein-coding	acyl-CoA thioesterase 8	9.434	8.092	6.86	14.338	14.93	14.846	9.121	12.572	5.335
ACOT9	ENSOARG00000016697	X:21078095-21108246:-1	protein-coding	acyl-CoA thioesterase 9	62.487	66.481	67.587	106.62	117.081	107.437	43.798	55.516	49.2
ACOX1	ENSOARG00000008540	11:54681819-54705928:+1	protein-coding	acyl-CoA oxidase 1	84.368	73.112	59.551	80.585	78.573	72	48.171	46.688	32.68
ACOX2	ENSOARG00000012053	19:42855011-42883265:+1	protein-coding	acyl-CoA oxidase 2	0	0.057	0.032	0	0.017	0.021	0	0.015	0.007
ACOX3	ENSOARG00000012922	6:114055342-114103630:-1	protein-coding	acyl-CoA oxidase 3, pristanoyl	9.682	10.838	8.309	10.255	8.701	9.59	5.565	6.278	5.338
ACOXL (assigned to ENSOARG00000014329 [confidence: 1])	ENSOARG00000014329	3:104836202-105202681:+1	protein-coding	.	0	0.249	0.07	0.064	0.085	0.095	0.057	0.054	0.09
ACP1	ENSOARG00000005204	2:191516-205711:+1	protein-coding	acid phosphatase 1, soluble	47.656	42.184	38.358	71.908	67.56	73.649	46.122	53.679	34.518
ACP2	ENSOARG00000005614	15:75349557-75356067:-1	protein-coding	acid phosphatase 2, lysosomal	16.092	21.656	27.759	10.403	13.064	15.523	5.765	6.466	5.512
ACP5	ENSOARG00000018673	5:13581112-13584384:-1	protein-coding	acid phosphatase 5, tartrate resistant	436.269	305.791	211.495	108.141	328.252	103.315	55.86	125.241	44.745
ACP6	ENSOARG00000020555	1:97736746-97757600:-1	protein-coding	acid phosphatase 6, lysophosphatidic	8.577	6.116	5.093	24.953	35.778	27.933	11.674	25.771	7.793
ACP7	ENSOARG00000005978	14:47997870-48011505:+1	protein-coding	acid phosphatase 7, tartrate resistant (putative)	7.918	6.788	4.299	10.16	11.139	7.311	5.049	5.156	3.26
ACPP	ENSOARG00000009106	1:255352734-255409246:-1	protein-coding	acid phosphatase, prostate	0	0	0	0	0	0.012	0	0	0
ACPT	ENSOARG00000014152	14:55904220-55908942:+1	protein-coding	acid phosphatase, testicular	0.131	0	0	0.019	0.018	0.038	0.022	0.008	0.008
ACR	ENSOARG00000020037	3:224217677-224225143:+1	protein-coding	acrosin	0	0	0	0	0	0.003	0	0	0
ACRBP	ENSOARG00000007217	3:207733335-207735615:+1	protein-coding	acrosin binding protein	0.735	0.602	0.446	0.034	0.215	0.047	0	0.015	0.002
ACRV1	ENSOARG00000011699	21:28297107-28303260:-1	protein-coding	acrosomal vesicle protein 1	0	0	0	0	0	0	0	0	0
ACSBG1	ENSOARG00000000664	18:29603455-29673026:-1	protein-coding	acyl-CoA synthetase bubblegum family member 1	0.012	0	0	0.005	0.003	0.009	0.014	0.014	0.007
ACSBG2	ENSOARG00000006346	5:15840259-15880396:-1	protein-coding	acyl-CoA synthetase bubblegum family member 2	0	0	0	0	0	0	0	0	0
ACSF2	ENSOARG00000004315	11:35776073-35807792:-1	protein-coding	acyl-CoA synthetase family member 2	3.947	4.215	1.805	72.625	108.921	64.846	39.115	45.704	27.629
ACSF3/ENSOARG:13758 (assigned to ENSOARG00000013758 [confidence: 3])	ENSOARG00000013758	14:13736405-13773087:+1	protein-coding	.	8.523	8.653	5.774	14.307	18.514	13.794	10.518	14.331	8.457
ACSF3/ENSOARG:18033 (assigned to ENSOARG00000018033 [confidence: 8])	ENSOARG00000018033	JH924489.1:986-1687:+1	protein-coding	.	6.454	6.545	3.879	9.18	10.829	7.848	7.243	8.751	4.185
ACSL1	ENSOARG00000007614	26:13921746-13964184:-1	protein-coding	acyl-CoA synthetase long-chain family member 1	75.546	76.917	59.045	32.771	40.234	25.463	23.376	36.179	22.806
ACSL3	ENSOARG00000020374	2:224067586-224102930:+1	protein-coding	acyl-CoA synthetase long-chain family member 3	18.246	13.359	12.942	33.296	42.153	26.416	28.106	25.354	23.958
ACSL4	ENSOARG00000017954	X:118800402-118845526:+1	protein-coding	acyl-CoA synthetase long-chain family member 4	33.684	28.36	28.441	29.536	25.494	25.394	66.48	58.361	84.245
ACSL5	ENSOARG00000011792	22:31836040-31897597:+1	protein-coding	acyl-CoA synthetase long-chain family member 5	86.927	100.249	80.42	129.489	219.666	104.333	131.587	314.279	219.732
ACSL6 (assigned to ENSOARG00000015735 [confidence: 8])	ENSOARG00000015735	5:20049436-20104054:+1	protein-coding	.	0.906	4.841	0.957	0.762	0.567	1.131	0.223	0.184	0.286
ACSM1	ENSOARG00000012921	24:18189038-18245264:+1	protein-coding	acyl-CoA synthetase medium-chain family member 1	0	0	0	0	0	0	0	0	0
ACSM3	ENSOARG00000013163	24:18472559-18526247:+1	protein-coding	acyl-CoA synthetase medium-chain family member 3	0.157	0.279	0.248	1.053	0.845	1.32	0.781	0.938	0.958
ACSM4	ENSOARG00000012980	24:18411601-18434122:+1	protein-coding	acyl-CoA synthetase medium-chain family member 4	0.2	0.039	0.065	0.045	0.019	0.015	0.019	0.032	0.012
ACSM5	ENSOARG00000012681	24:18027363-18058341:+1	protein-coding	acyl-CoA synthetase medium-chain family member 5	0	0	0	0	0	0	0	0	0
ACSS1	ENSOARG00000006624	13:41742022-41775868:-1	protein-coding	acyl-CoA synthetase short-chain family member 1	31.988	26.048	20.936	16.212	23.113	13.989	8.376	8.3	4.821
ACSS2	ENSOARG00000010787	13:63747999-63791523:+1	protein-coding	acyl-CoA synthetase short-chain family member 2	37.322	22.15	15.377	52.884	66.237	47.029	38.968	28.213	21.307
ACSS3	ENSOARG00000015186	3:116991455-117159401:+1	protein-coding	acyl-CoA synthetase short-chain family member 3	0.189	1.08	0.345	0.58	2.44	2.347	0.107	0.856	0.515
ACTA1	ENSOARG00000003044	25:773585-776063:-1	protein-coding	actin, alpha 1, skeletal muscle	0	0.375	0	0.035	0	0.012	0	0	0.011
ACTA2	ENSOARG00000014814	22:10372581-10386337:-1	protein-coding	actin, alpha 2, smooth muscle, aorta	0.334	1.763	0.294	0.235	0.942	0.421	0.184	0.305	0.152
ACTB	ENSOARG00000003021	24:38675524-38677778:+1	protein-coding	actin beta	2132.09	2452.69	2315.78	3559.31	4427.107	4079.41	3338.302	4359.57	3154.756
ACTBL2	ENSOARG00000005532	16:21861501-21862631:+1	protein-coding	actin, beta like 2	0.621	0.608	0.24	0.129	0.213	0.211	0.123	0.259	0.169
ACTC1	ENSOARG00000019993	7:27279050-27284876:-1	protein-coding	actin, alpha, cardiac muscle 1	0	0.346	0	0	0.016	0	0.024	0.269	0.072
ACTG1	ENSOARG00000010158	1:259573236-259574544:-1	protein-coding	actin gamma 1	0.51	0.894	0.382	1.976	2.199	1.416	1.901	1.418	1.188
ACTG2	ENSOARG00000012108	3:95660587-95675679:+1	protein-coding	actin, gamma 2, smooth muscle, enteric	1.039	2.381	1.119	1.443	6.182	1.562	1.438	11.685	2.088
ACTL6A	ENSOARG00000020696	1:205723456-205741843:-1	protein-coding	actin like 6A	27.331	24.272	23.693	26.529	20.46	31.279	16.749	21.139	17.304
ACTL6B	ENSOARG00000016343	24:35811486-35821170:+1	protein-coding	actin like 6B	0	0	0.058	0.03	0	0.022	0	0	0
ACTL7B	ENSOARG00000003016	2:14357744-14358997:+1	protein-coding	actin like 7B	0	0	0	0	0	0	0	0	0
ACTL8	ENSOARG00000010724	2:247660078-247663496:-1	protein-coding	actin like 8	0	0	0	0	0.034	0	0	0	0
ACTN1	ENSOARG00000021179	7:77577780-77619469:-1	protein-coding	actinin alpha 1	121.57	179.547	153.844	40.735	36.635	44.759	36.881	46.855	34.483
ACTN2	ENSOARG00000003713	25:9356575-9438266:+1	protein-coding	actinin alpha 2	0.613	1.073	3.636	0.052	0.2	0.064	0.041	0.122	0.025
ACTN3	ENSOARG00000006670	21:43889040-43900655:+1	protein-coding	actinin alpha 3 (gene/pseudogene)	1.529	1.335	0.91	0.217	0.166	0.255	0.141	0.115	0.145
ACTN4	ENSOARG00000005791	14:47589195-47661156:+1	protein-coding	actinin alpha 4	105.744	96.65	66.971	121.951	104.087	122.386	77.468	50.377	54.593
ACTR10	ENSOARG00000021108	7:67422019-67447215:+1	protein-coding	actin-related protein 10 homolog	53.727	52.336	53.629	80.435	70.083	70.587	53.183	67.107	59.812
ACTR1A	ENSOARG00000001115	22:22268574-22283225:-1	protein-coding	ARP1 actin-related protein 1 homolog A, centractin alpha	145.492	152.618	129.647	135.426	135.49	138.327	97.928	115.517	88.939
ACTR1B	ENSOARG00000013660	3:103425792-103431961:+1	protein-coding	ARP1 actin-related protein 1 homolog B, centractin beta	9.738	10.46	8.265	13.632	16.053	15.704	11.972	26.951	12.155
ACTR2	ENSOARG00000019990	3:42946949-42983524:-1	protein-coding	ARP2 actin related protein 2 homolog	386.368	383.143	369.395	469.644	524.507	508.608	354.444	460.534	360.3
ACTR3	ENSOARG00000011780	2:177973869-177998815:+1	protein-coding	ARP3 actin related protein 3 homolog	521.905	589.582	554.977	618.868	761.57	581.643	657.766	820.067	601.889
ACTR3B	ENSOARG00000005960	4:114515255-114585329:+1	protein-coding	ARP3 actin related protein 3 homolog B	5.178	5.473	3.916	2.266	2.341	2.413	2.274	2.364	2.091
ACTR5	ENSOARG00000000216	13:67152455-67175574:+1	protein-coding	ARP5 actin-related protein 5 homolog	8.946	9.004	7.389	7.493	7.309	9.16	6.007	8.173	4.935
ACTR6	ENSOARG00000013563	3:169213037-169231943:+1	protein-coding	ARP6 actin-related protein 6 homolog	9.078	9.624	9.017	8.841	8.853	7.821	8.75	10.378	7.022
ACTR8	ENSOARG00000015777	19:47025797-47041312:+1	protein-coding	ARP8 actin-related protein 8 homolog	12.079	10.457	10.06	9.84	11.936	11.006	7.137	10.734	8.67
ACTRT1	ENSOARG00000009710	X:106424384-106425517:-1	protein-coding	actin related protein T1	0	0	0	0	0	0	0	0	0
ACTRT2	ENSOARG00000005190	12:48089727-48090860:-1	protein-coding	actin related protein T2	0	0	0	0	0	0	0	0	0
ACTRT3	ENSOARG00000000805	1:215639851-215641505:+1	protein-coding	actin related protein T3	0.297	0.199	0.111	0.036	0.011	0.032	0.044	0.02	0.022
ACVR1	ENSOARG00000007733	2:150689376-150827799:+1	protein-coding	activin A receptor type 1	8.906	7.58	7.134	7.96	7.844	9.079	6.285	7.382	8.612
ACVR1B	ENSOARG00000017232	3:134169941-134184003:-1	protein-coding	activin A receptor type 1B	15.138	20.53	14.015	17.559	15.482	18.312	21.325	22.442	21.735
ACVR1C	ENSOARG00000007755	2:151002145-151059867:+1	protein-coding	activin A receptor type 1C	0.032	0	0.028	0	0	0.001	0	0.004	0.002
ACVR2A	ENSOARG00000009841	2:160457581-160548685:-1	protein-coding	activin A receptor type 2A	1.586	2.082	1.924	1.034	1.194	1.168	0.973	1.405	1.019
ACVR2B	ENSOARG00000001408	19:11769555-11793283:+1	protein-coding	activin A receptor type 2B	0.405	0.455	0.279	0.148	0.23	0.159	0.137	0.173	0.117
ACVRL1	ENSOARG00000017242	3:134229362-134236131:-1	protein-coding	activin A receptor like type 1	1.247	2.548	1.158	0.211	0.856	0.433	0.489	1.012	0.884
ACYP2	ENSOARG00000003600	3:69651114-69819801:-1	protein-coding	acylphosphatase 2	89.02	62.31	96.486	42.76	30.602	40.078	28.361	20.091	25.327
ADA	ENSOARG00000004166	13:72594355-72609432:-1	protein-coding	adenosine deaminase	12.063	7.721	11.873	18.274	72.684	16.453	8.687	35.746	7.543
ADAD1	ENSOARG00000000116	17:34939167-35012776:-1	protein-coding	adenosine deaminase domain containing 1	0	0	0	0.001	0.003	0.003	0.003	0.003	0.001
ADAL	ENSOARG00000009801	18:54041485-54075917:+1	protein-coding	adenosine deaminase like	3.771	3.166	3.729	3.97	3.516	4.23	1.798	2.925	1.754
ADAM10	ENSOARG00000020851	7:48514282-48670343:+1	protein-coding	ADAM metallopeptidase domain 10	33.601	37.436	34.347	33.803	29.615	35.663	19.373	18.91	19.162
ADAM11	ENSOARG00000008974	11:43908195-43925528:+1	protein-coding	ADAM metallopeptidase domain 11	0.033	0.026	0.029	0.1	0.028	0.058	0.026	0.019	0.019
ADAM12	ENSOARG00000012241	22:44435268-44772536:-1	protein-coding	ADAM metallopeptidase domain 12	0	0	0	0.021	0	0.035	0.032	0.002	0.071
ADAM15	ENSOARG00000003543	1:103839698-103850078:+1	protein-coding	ADAM metallopeptidase domain 15	50.227	32.032	24.559	18.539	38.75	19.774	12.774	24.929	10.595
ADAM17	ENSOARG00000015165	3:18727202-18768583:-1	protein-coding	ADAM metallopeptidase domain 17	37.522	48.202	39.591	27.645	31.683	31.034	30.716	35.343	28.743
ADAM18	ENSOARG00000002163	26:33364369-33475095:+1	protein-coding	ADAM metallopeptidase domain 18	0	0	0	0	0	0	0	0	0
ADAM19	ENSOARG00000012373	5:66427663-66518705:-1	protein-coding	ADAM metallopeptidase domain 19	0.15	0.34	0.085	5.77	33.542	8.144	3.752	5.443	0.958
ADAM2	ENSOARG00000002101	26:33174931-33293614:-1	protein-coding	ADAM metallopeptidase domain 2	0	0	0	0	0	0	0	0	0
ADAM20	ENSOARG00000021194	7:79107189-79109447:-1	protein-coding	ADAM metallopeptidase domain 20	0.122	0.172	0.177	0.014	0.033	0.023	0.013	0.007	0.009
ADAM21	ENSOARG00000001068	7:79080753-79082909:+1	protein-coding	ADAM metallopeptidase domain 21	0.021	0	0	0	0	0	0	0	0
ADAM22	ENSOARG00000011416	4:72069333-72301436:+1	protein-coding	ADAM metallopeptidase domain 22	0	0.012	0	0.003	0	0	0	0	0
ADAM23	ENSOARG00000018708	2:207429110-207617538:+1	protein-coding	ADAM metallopeptidase domain 23	0.035	0.041	0	0.249	0.644	0.255	0.122	0.28	0.08
ADAM28	ENSOARG00000010026	2:41142540-41220272:-1	protein-coding	ADAM metallopeptidase domain 28	55.672	60.484	47.062	441.573	424.641	304.645	271.257	263.879	187.577
ADAM29	ENSOARG00000009218	2:104747316-104749490:-1	protein-coding	ADAM metallopeptidase domain 29	0	0	0	0	0	0	0	0	0
ADAM32	ENSOARG00000001888	26:32850580-32996569:+1	protein-coding	ADAM metallopeptidase domain 32	0.412	0.311	0.44	0.076	0.036	0.063	0.042	0.027	0.043
ADAM33	ENSOARG00000002249	13:50839347-50852297:+1	protein-coding	ADAM metallopeptidase domain 33	0.16	0.074	0.055	0.494	0.457	0.369	0.098	0.096	0.06
ADAM7	ENSOARG00000009977	2:41012453-41069859:-1	protein-coding	ADAM metallopeptidase domain 7	0.238	0.26	0.103	0.217	0.332	0.195	0.119	0.138	0.181
ADAM9	ENSOARG00000001816	26:32750491-32845505:+1	protein-coding	ADAM metallopeptidase domain 9	72.961	82.455	62.76	79.229	76.117	62.119	82.091	66.499	45.832
ADAMDEC1	ENSOARG00000010002	2:41100092-41122563:-1	protein-coding	ADAM like decysin 1	1.4	1.501	1.322	9.207	13.382	7.519	4.325	6.321	2.668
ADAMTS1	ENSOARG00000014898	1:127748642-127756508:+1	protein-coding	ADAM metallopeptidase with thrombospondin type 1 motif 1	0	0	0	0.088	0.007	0.139	0.059	0	0.116
ADAMTS10	ENSOARG00000004292	5:14844882-14866696:-1	protein-coding	ADAM metallopeptidase with thrombospondin type 1 motif 10	1.954	1.483	1.101	2.208	1.884	2.475	1.181	0.283	0.605
ADAMTS12	ENSOARG00000011993	16:39935100-40186430:+1	protein-coding	ADAM metallopeptidase with thrombospondin type 1 motif 12	0	0.034	0.077	0.019	0.011	0.02	0.014	0.064	0.106
ADAMTS13	ENSOARG00000003336	3:2469554-2501464:-1	protein-coding	ADAM metallopeptidase with thrombospondin type 1 motif 13	0.131	0.143	0.027	0	0.033	0.021	0.153	0.095	0.139
ADAMTS14	ENSOARG00000006156	25:26641819-26738748:+1	protein-coding	ADAM metallopeptidase with thrombospondin type 1 motif 14	0.431	0.94	0.644	0.124	0.165	0.226	0.04	0.075	0.046
ADAMTS15	ENSOARG00000015132	21:35728588-35750447:+1	protein-coding	ADAM metallopeptidase with thrombospondin type 1 motif 15	1.319	0.61	0.489	0.99	0.461	0.816	1.162	0.498	0.334
ADAMTS16	ENSOARG00000015446	16:67708850-67893493:-1	protein-coding	ADAM metallopeptidase with thrombospondin type 1 motif 16	0	0	0	0	0	0.015	0	0	0.007
ADAMTS17	ENSOARG00000009766	18:5441007-5827788:+1	protein-coding	ADAM metallopeptidase with thrombospondin type 1 motif 17	0.07	0.296	0.302	0.009	0	0.016	0.011	0	0.008
ADAMTS18	ENSOARG00000007475	14:3911735-4062645:-1	protein-coding	ADAM metallopeptidase with thrombospondin type 1 motif 18	0.207	0.326	0.009	0.1	0.082	0.025	0.011	0.03	0.005
ADAMTS19	ENSOARG00000016825	5:21955038-22217880:-1	protein-coding	ADAM metallopeptidase with thrombospondin type 1 motif 19	1.458	1.667	1.371	0.008	0	0	0.004	0	0.025
ADAMTS2	ENSOARG00000003830	5:1862751-1966978:+1	protein-coding	ADAM metallopeptidase with thrombospondin type 1 motif 2	14.403	14.111	20.094	66.033	39.727	66.093	50.228	42.218	43.542
ADAMTS20	ENSOARG00000019717	3:142961377-143166195:+1	protein-coding	ADAM metallopeptidase with thrombospondin type 1 motif 20	0	0	0	0	0	0	0	0	0
ADAMTS3	ENSOARG00000013204	6:87097877-87386270:-1	protein-coding	ADAM metallopeptidase with thrombospondin type 1 motif 3	0	0.008	0.009	0.009	0.009	0.004	0.002	0.075	0.006
ADAMTS4	ENSOARG00000009686	1:110732480-110743111:-1	protein-coding	ADAM metallopeptidase with thrombospondin type 1 motif 4	0.012	0.005	0.021	0.063	0.028	0.185	2.373	3.802	17.869
ADAMTS5	ENSOARG00000014877	1:127592697-127646617:+1	protein-coding	ADAM metallopeptidase with thrombospondin type 1 motif 5	0	0.005	0	0.002	0	0.004	0.018	0.002	0.022
ADAMTS6	ENSOARG00000006371	16:14045920-14324177:+1	protein-coding	ADAM metallopeptidase with thrombospondin type 1 motif 6	0.026	0.05	0	0.215	0.14	0.145	0.076	0.096	0.069
ADAMTS7	ENSOARG00000000333	18:29375835-29423578:+1	protein-coding	ADAM metallopeptidase with thrombospondin type 1 motif 7	0.118	0.179	0.161	0.241	0.313	0.594	3.82	6.871	7.959
ADAMTS8	ENSOARG00000015032	21:35685217-35702536:-1	protein-coding	ADAM metallopeptidase with thrombospondin type 1 motif 8	0.194	0.097	0.156	0.073	0.044	0.048	0.116	0.058	0.024
ADAMTS9	ENSOARG00000010962	19:36783834-36942553:+1	protein-coding	ADAM metallopeptidase with thrombospondin type 1 motif 9	0	0	0	0.015	0.001	0.012	0.034	0.002	0.135
ADAMTSL1	ENSOARG00000014133	2:86407235-86900674:+1	protein-coding	ADAMTS like 1	0.014	0.011	0	0	0	0.008	0	0	0.004
ADAMTSL2	ENSOARG00000003129	3:2371399-2402064:-1	protein-coding	ADAMTS like 2	0	0	0.009	0	0	0	0	0	0
ADAMTSL3	ENSOARG00000014330	18:23057731-23410948:+1	protein-coding	ADAMTS like 3	0.182	0.165	0.157	0.105	0.154	0.103	0.112	0.195	0.136
ADAMTSL4	ENSOARG00000020825	1:99481959-99490157:+1	protein-coding	ADAMTS like 4	6.614	6.599	6.953	12.425	9.899	25.553	25.744	14.508	26.277
ADAMTSL5	ENSOARG00000012165	5:41305157-41311154:-1	protein-coding	ADAMTS like 5	0.028	0.043	0.073	0.312	0.151	0.455	0.269	0.056	0.315
ADAP1	ENSOARG00000005826	24:41514238-41552646:+1	protein-coding	ArfGAP with dual PH domains 1	26.396	25.307	22.167	31.339	27.978	26.256	15.972	15.284	10.505
ADAP2	ENSOARG00000011933	11:17642098-17670598:-1	protein-coding	ArfGAP with dual PH domains 2	43.462	59.053	49.167	47.249	97.425	54.426	6.587	22.54	8.621
ADAR	ENSOARG00000002952	1:103398164-103417556:-1	protein-coding	adenosine deaminase, RNA specific	30.512	33.854	28.766	14.088	10.019	18.012	12.851	13.83	41.152
ADARB1	ENSOARG00000012452	1:263072940-263158651:+1	protein-coding	adenosine deaminase, RNA specific B1	0.265	0.42	0.47	0.22	0.198	0.13	0.104	0.281	0.091
ADARB2	ENSOARG00000014235	13:45376002-45445854:+1	protein-coding	adenosine deaminase, RNA specific B2 (inactive)	0	0	0	0	0	0	0	0	0
ADAT1	ENSOARG00000006898	14:2276128-2300712:-1	protein-coding	adenosine deaminase, tRNA specific 1	1.503	2.01	1.672	0.466	0.497	0.496	0.491	1.419	0.637
ADAT2	ENSOARG00000001536	8:67804521-67830607:-1	protein-coding	adenosine deaminase, tRNA specific 2	3.726	5.061	3.926	3.555	4.17	4.262	3.427	8.312	4.157
ADCK1	ENSOARG00000002711	7:85912157-86025453:+1	protein-coding	aarF domain containing kinase 1	3.444	2.72	3.075	3.243	3.755	5.562	0.619	0.991	0.827
ADCK2	ENSOARG00000013379	4:103771689-103786197:+1	protein-coding	aarF domain containing kinase 2	5.651	5.417	3.93	1.122	1.457	2.276	0.681	1.113	1.046
ADCK5	ENSOARG00000013738	9:13517544-13525183:-1	protein-coding	aarF domain containing kinase 5	9.714	7.914	6.081	9.906	11.033	10.884	7.247	9.308	5.647
ADCY1	ENSOARG00000013527	4:76229098-76331424:-1	protein-coding	adenylate cyclase 1	0	0	0	0	0	0	0	0	0.002
ADCY10	ENSOARG00000012286	1:118078341-118169213:-1	protein-coding	adenylate cyclase 10, soluble	0.036	0.02	0	0.003	0.004	0.001	0.001	0.001	0.001
ADCY2	ENSOARG00000014702	16:65280195-65721184:-1	protein-coding	adenylate cyclase 2	0	0	0	0.004	0	0.003	0	0	0.003
ADCY3	ENSOARG00000018077	3:32176331-32263682:-1	protein-coding	adenylate cyclase 3	1.047	1.201	0.963	1.157	0.682	1.17	0.543	0.767	0.67
ADCY4	ENSOARG00000019102	7:20457795-20472266:+1	protein-coding	adenylate cyclase 4	0.204	0.149	0.083	0.431	0.107	0.505	0.431	0.093	0.29
ADCY5	ENSOARG00000020186	1:185960551-186107015:-1	protein-coding	adenylate cyclase 5	0	0	0	0	0	0.004	0	0	0
ADCY6	ENSOARG00000019182	3:137206277-137224517:+1	protein-coding	adenylate cyclase 6	0.503	0.429	0.125	0.152	0.122	0.273	0.047	0.028	0.058
ADCY7	ENSOARG00000017199	14:18158119-18219448:+1	protein-coding	adenylate cyclase 7	83.891	74.278	46.511	41.948	47.21	38.919	18.837	34.025	14.861
ADCY8	ENSOARG00000007455	9:22747183-22981623:+1	protein-coding	adenylate cyclase 8	0	0	0	0	0	0	0	0	0
ADCY9	ENSOARG00000002932	24:3273039-3376048:-1	protein-coding	adenylate cyclase 9	2.591	2.117	1.513	1.533	1.981	1.811	0.615	1.086	0.451
ADCYAP1R1	ENSOARG00000007533	4:65212844-65262101:-1	protein-coding	ADCYAP receptor type I	0.042	0.236	0.051	0.025	0.145	0.014	5.497	12.35	3.661
ADD1	ENSOARG00000014772	6:115228495-115270706:-1	protein-coding	adducin 1	8.195	7.36	5.345	8.771	9.233	9.442	5.163	6.271	7.333
ADD2	ENSOARG00000011187	3:92655421-92704282:-1	protein-coding	adducin 2	2.837	0.491	1.392	0.033	0.004	0.025	0.006	0	0.018
ADD3	ENSOARG00000009304	22:29522381-29650217:+1	protein-coding	adducin 3	2.651	4.68	3.299	4.729	4.272	6.317	3.289	2.086	2.107
ADGB	ENSOARG00000002272	8:70869426-71056181:+1	protein-coding	androglobin	0	0	0	0.002	0.001	0	0	0.001	0
ADGRA1	ENSOARG00000017864	22:50392535-50417572:+1	protein-coding	adhesion G protein-coupled receptor A1	0.028	0.022	0	0	0	0	0	0	0
ADGRA2	ENSOARG00000000851	26:31712570-31747885:+1	protein-coding	adhesion G protein-coupled receptor A2	0.282	0.122	0.219	0.309	0.229	0.332	0.122	0.187	0.171
ADGRB1	ENSOARG00000002124	9:14648230-14719519:-1	protein-coding	adhesion G protein-coupled receptor B1	0	0	0	0.005	0	0.007	0	0	0
ADGRB2	ENSOARG00000000915	2:234812335-234842088:+1	protein-coding	adhesion G protein-coupled receptor B2	0.03	0.012	0.013	0.1	0.092	0.145	0.061	0.028	0.062
ADGRB3	ENSOARG00000012103	9:5209091-5757117:-1	protein-coding	adhesion G protein-coupled receptor B3	0	0	0	0	0	0	0.002	0	0.001
ADGRD1	ENSOARG00000014926	17:45630207-45808806:-1	protein-coding	adhesion G protein-coupled receptor D1	0	0	0	0	0	0	0	0	0.005
ADGRD2	ENSOARG00000013510	3:11315065-11340868:-1	protein-coding	adhesion G protein-coupled receptor D2	0.011	0	0	0	0	0	0	0	0
ADGRE1	ENSOARG00000004807	5:15203349-15289527:-1	protein-coding	adhesion G protein-coupled receptor E1	172.836	235.381	203.74	217.544	167.289	151.757	380.286	437.874	320.723
ADGRE3	ENSOARG00000005126	5:9207903-9270698:+1	protein-coding	adhesion G protein-coupled receptor E3	7.482	5.878	6.26	0.145	0.129	0.076	0.05	0.104	0.11
ADGRE5	ENSOARG00000005944	5:9450503-9467533:-1	protein-coding	adhesion G protein-coupled receptor E5	31.909	51.731	34.668	83.686	131.254	93.305	172.458	136.024	157.194
ADGRF1	ENSOARG00000011545	20:20265576-20304405:-1	protein-coding	adhesion G protein-coupled receptor F1	0.272	0.368	0.238	0.123	0.132	0.136	0.123	0.122	0.118
ADGRF2	ENSOARG00000011748	20:20765718-20790284:+1	protein-coding	adhesion G protein-coupled receptor F2	0	0	0	0	0	0	0.008	0	0.006
ADGRF3	ENSOARG00000018725	3:33374125-33383333:-1	protein-coding	adhesion G protein-coupled receptor F3	0.076	0	0.044	0.039	0.039	0.028	0.035	0.032	0.025
ADGRF4	ENSOARG00000011753	20:20802466-20828101:+1	protein-coding	adhesion G protein-coupled receptor F4	0.109	0.154	0.087	0.184	0.222	0.19	0.163	0.186	0.154
ADGRF5	ENSOARG00000011380	20:20113121-20168765:-1	protein-coding	adhesion G protein-coupled receptor F5	0.288	1.05	0.9	4.161	11.432	6.828	1.691	6.845	2.092
ADGRG1	ENSOARG00000000517	14:25059450-25071450:+1	protein-coding	adhesion G protein-coupled receptor G1	0.387	0.043	0.096	0	0	0.038	0	0.022	0.034
ADGRG2	ENSOARG00000014408	X:16473393-16518534:-1	protein-coding	adhesion G protein-coupled receptor G2	0	0	0	0	0	0.006	0	0	0.005
ADGRG3	ENSOARG00000000616	14:25076171-25104433:+1	protein-coding	adhesion G protein-coupled receptor G3	3.021	2.044	2.256	0.327	0.374	0.372	0.494	0.447	0.466
ADGRG5	ENSOARG00000000473	14:24960829-24989519:+1	protein-coding	adhesion G protein-coupled receptor G5	0.252	0.538	0.347	0.222	0.324	0.385	0.472	0.738	0.478
ADGRG6	ENSOARG00000001397	8:66712507-66862248:+1	protein-coding	adhesion G protein-coupled receptor G6	0.389	0.77	0.935	0.019	0.058	0.012	0.069	0.08	0.081
ADGRG7	ENSOARG00000018060	1:163505002-163571179:+1	protein-coding	adhesion G protein-coupled receptor G7	0.194	0.364	0.382	0.142	0.145	0.215	0.189	0.342	0.11
ADGRL1	ENSOARG00000006228	5:9635630-9660161:+1	protein-coding	adhesion G protein-coupled receptor L1	0.102	0.47	0.089	0.304	0.363	0.734	0.125	0.093	0.142
ADGRL2	ENSOARG00000013620	1:57808412-58061674:+1	protein-coding	adhesion G protein-coupled receptor L2	66.084	107.592	78.572	4.602	0.337	0.814	17.469	4.451	5.818
ADGRL3	ENSOARG00000005854	6:77252525-77566951:+1	protein-coding	adhesion G protein-coupled receptor L3	0	0	0	0	0	0.001	0	0.001	0
ADGRL4	ENSOARG00000013529	1:54702859-54839151:-1	protein-coding	adhesion G protein-coupled receptor L4	0	0	0	0	0	0.007	0	0	0
ADGRV1	ENSOARG00000016502	5:87500637-88022830:+1	protein-coding	adhesion G protein-coupled receptor V1	0	0.003	0.009	0	0	0	0.001	0.005	0.009
ADH5	ENSOARG00000015738	6:25474389-25489934:+1	protein-coding	alcohol dehydrogenase 5 (class III), chi polypeptide	78.669	74.303	72.421	140.472	114.373	116.997	35.564	32.886	22.13
ADH6	ENSOARG00000001730	AMGL01121709.1:21-8550:-1	protein-coding	alcohol dehydrogenase 6 (class V)	0.575	3.73	2.309	0	0.006	0.006	0.078	0.103	0.013
ADHFE1	ENSOARG00000017527	9:43514982-43545070:+1	protein-coding	alcohol dehydrogenase, iron containing 1	0.45	0.6	0.59	0.118	0.347	0.244	0.089	0.221	0.087
ADI1	ENSOARG00000005369	2:1837904-1843405:-1	protein-coding	acireductone dioxygenase 1	234.708	177.799	175.198	271.983	208.43	257.028	143.609	137.738	85.152
ADIG	ENSOARG00000019100	13:67064926-67070255:+1	protein-coding	adipogenin	11.828	9.519	12.348	0.651	0.49	0.423	0.646	0.263	0.246
ADIPOQ	ENSOARG00000020509	1:198618705-198631249:-1	protein-coding	Ovis aries adiponectin, C1Q and collagen domain containing (ADIPOQ), mRNA.	0	0.016	0.036	0.207	0.213	0.075	0.175	0.188	0.072
ADIPOR1	ENSOARG00000018166	12:77971923-77977539:+1	protein-coding	adiponectin receptor 1	79.945	77.745	69.914	95.991	128.578	81.194	79.087	71.667	63.106
ADIPOR2	ENSOARG00000012807	3:212209523-212225822:+1	protein-coding	adiponectin receptor 2	87.789	49.804	49.251	24.47	18.443	24.656	22.684	22.421	22.833
ADIRF	ENSOARG00000000741	25:41183169-41183539:+1	protein-coding	adipogenesis regulatory factor	0	0	0	1.841	1.701	0.959	2.735	2.317	1.933
ADK	ENSOARG00000008618	25:29891406-30432039:+1	protein-coding	adenosine kinase	61.576	59.386	54.252	58.066	92.633	59.447	36.802	75.162	50.613
ADM	ENSOARG00000011444	15:41939209-41943314:-1	protein-coding	adrenomedullin	0.151	0.115	1.524	0.238	4.273	0.595	0.179	0.218	0.206
ADM5	ENSOARG00000013386	14:55120315-55120841:+1	protein-coding	adrenomedullin 5 (putative)	0.21	2.017	1.127	0.493	0.362	1.394	0.272	1.011	0.623
ADNP	ENSOARG00000013868	13:78350395-78375506:-1	protein-coding	activity dependent neuroprotector homeobox	18.51	15.131	15.473	9.836	8.913	11.101	5.42	6.298	5.189
ADNP2	ENSOARG00000004037	23:386510-408893:-1	protein-coding	ADNP homeobox 2	5.295	6.317	7.166	5.585	5.193	6.829	4.857	5.079	5.879
ADORA1	ENSOARG00000001225	12:303149-342637:+1	protein-coding	adenosine A1 receptor	0	0	0	0.038	0.047	0.014	0.025	0.019	0
ADORA2B	ENSOARG00000017486	11:33040201-33060741:-1	protein-coding	adenosine A2b receptor	5.2	5.996	5.014	12.627	12.024	9.023	10.511	4.015	2.937
ADORA3	ENSOARG00000019630	1:88054043-88056874:-1	protein-coding	adenosine A3 receptor	395.84	337.222	237.124	259.022	379.526	207.324	14.04	26.534	4.15
ADPGK	ENSOARG00000018976	7:19180792-19203994:-1	protein-coding	ADP dependent glucokinase	39.101	47.662	44.529	69.729	98.616	63.911	51.041	79.592	35.986
ADPRH	ENSOARG00000019768	1:182651580-182655255:+1	protein-coding	ADP-ribosylarginine hydrolase	24.985	25.184	23.538	20.199	21.205	19.274	19.481	21.847	19.024
ADPRHL2	ENSOARG00000019631	1:10768116-10773251:+1	protein-coding	ADP-ribosylhydrolase like 2	12.118	18.882	9.111	11.847	15.936	14.351	7.726	16.93	9.481
ADPRM	ENSOARG00000014730	11:29221143-29226037:+1	protein-coding	ADP-ribose/CDP-alcohol diphosphatase, manganese dependent	5.113	4.257	3.896	3.274	2.67	3.516	3.095	3.74	4.104
ADRA1A	ENSOARG00000009752	2:38638174-38749450:+1	protein-coding	adrenoceptor alpha 1A	0.893	1.096	0.77	0.319	0.204	0.264	0.24	0.203	0.228
ADRA1B (assigned to ENSOARG00000010320 [confidence: 1])	ENSOARG00000010320	5:68843926-68844813:+1	protein-coding	.	0.1	0	0.045	0	0.034	0.022	0	0.019	0.019
ADRA1D	ENSOARG00000000251	13:50244852-50271004:+1	protein-coding	adrenoceptor alpha 1D	0	0.089	0.06	0.019	0.021	0.041	0	0.024	0.037
ADRA2A	ENSOARG00000010704	22:30516666-30517993:+1	protein-coding	adrenoceptor alpha 2A	0	0.105	0	0.035	0	0	0	0.044	0.088
ADRB1	ENSOARG00000013772	22:33474854-33476247:+1	protein-coding	adrenoceptor beta 1	0	0.023	0	0.014	0	0	0	0	0.009
ADRB2	ENSOARG00000014352	5:57750711-57751970:+1	protein-coding	beta-2 adrenergic receptor	10.198	11.854	13.021	1.952	2.527	1.548	3.496	4.954	2.791
ADRB3	ENSOARG00000001094	26:31849634-31851548:-1	protein-coding	beta-3 adrenergic receptor	0	0	0	0	0	0	0.046	0.051	0.052
ADRM1	ENSOARG00000014094	13:54245612-54252650:-1	protein-coding	adhesion regulating molecule 1	19.456	18.007	16.23	20.432	18.263	20.948	20.007	23.568	16.318
ADSL	ENSOARG00000017303	3:215669356-215684701:+1	protein-coding	adenylosuccinate lyase	34.251	32.87	30.028	44.366	48.694	52.408	25.342	33.104	18.628
ADSS	ENSOARG00000005565	12:30922094-30953344:+1	protein-coding	adenylosuccinate synthase	29.798	39.628	34.652	63.607	62.149	53.576	84.102	141.663	92.843
ADSSL1	ENSOARG00000007702	18:67844539-67855646:+1	protein-coding	adenylosuccinate synthase like 1	1.757	2.018	1.246	5.24	6.354	3.199	1.92	3.013	1.265
ADTRP	ENSOARG00000014611	20:43584432-43652236:+1	protein-coding	androgen dependent TFPI regulating protein	78.692	110.326	108.212	0.39	0.248	0.165	0.711	0.409	0.098
AEBP1	ENSOARG00000016204	4:77244620-77254115:-1	protein-coding	AE binding protein 1	0	0	0.01	0.266	0.025	0.186	0.161	0.037	0.21
AEBP2 (assigned to ENSOARG00000020470 [confidence: 1])	ENSOARG00000020470	3:195247936-195288989:-1	protein-coding	.	27.715	29.74	32.141	14.563	12.635	13.922	33.594	41.997	53.89
AEN	ENSOARG00000010957	18:18773141-18782140:+1	protein-coding	apoptosis enhancing nuclease	6.242	7.757	9.902	9.794	9.58	12.391	7.739	13.454	5.031
AES	ENSOARG00000013150	5:18290072-18297728:+1	protein-coding	amino-terminal enhancer of split	10.418	13.483	4.723	84.612	65.015	62.849	44.675	34.433	29.05
AFAP1	ENSOARG00000011947	6:113542748-113634410:-1	protein-coding	actin filament associated protein 1	0.172	0.324	0.108	0.499	0.228	0.451	0.647	0.204	0.607
AFAP1L1	ENSOARG00000005121	5:58184028-58253640:+1	protein-coding	actin filament associated protein 1 like 1	0.33	0.702	0.436	0.251	0.232	0.286	0.2	0.244	0.247
AFAP1L2	ENSOARG00000014762	22:33720775-33761815:-1	protein-coding	actin filament associated protein 1 like 2	0	0.057	0	0.009	0.011	0.014	0.008	0.006	0.006
AFDN	ENSOARG00000004988	8:88919324-88997857:+1	protein-coding	afadin, adherens junction formation factor	0.926	2.474	0.692	4.469	2.814	5.702	8.352	7.261	8.605
AFF1	ENSOARG00000004522	6:101566123-101663140:+1	protein-coding	AF4/FMR2 family member 1	4.846	7.193	4.849	1.044	1.554	1.584	1.276	1.519	1.8
AFF2	ENSOARG00000009528	X:81656195-82026131:-1	protein-coding	AF4/FMR2 family member 2	0.77	0.945	1.275	0.235	0.062	0.233	0.328	0.121	0.383
AFF4	ENSOARG00000013406	5:41858721-41906704:-1	protein-coding	AF4/FMR2 family member 4	19.384	17.954	22.083	9.143	9.579	9.706	7.794	7.905	8.925
AFG3L2	ENSOARG00000001770	23:43176401-43194125:-1	protein-coding	AFG3 like matrix AAA peptidase subunit 2	35.906	33.208	28.862	63.9	51.908	62.289	45.966	44.787	28.598
AFM	ENSOARG00000014129	6:88198267-88224250:+1	protein-coding	afamin	0.576	0.476	0.455	0.196	0.24	0.188	0.458	0.513	0.927
AFMID	ENSOARG00000005462	11:52941563-52962546:-1	protein-coding	arylformamidase	11.985	7.269	5.428	5.216	6.77	4.683	2.264	1.748	1.091
AFP	ENSOARG00000013966	6:88166794-88190190:+1	protein-coding	alpha fetoprotein	0.926	0.709	0.693	1.685	2.391	2.403	2.088	2.771	2.341
AFTPH	ENSOARG00000020010	3:43580459-43650807:-1	protein-coding	aftiphilin	20.914	20.843	19.682	25.819	26.584	28.747	14.823	16.057	15.714
AGA	ENSOARG00000006863	26:7411608-7422813:-1	protein-coding	aspartylglucosaminidase	13.994	14.984	10.652	17.989	30.45	17.142	13.048	20.987	12.275
AGAP1	ENSOARG00000019132	1:4846304-5363917:-1	protein-coding	ArfGAP with GTPase domain, ankyrin repeat and PH domain 1	0.955	0.617	0.972	1.786	3.329	2.463	0.561	0.656	0.363
AGAP2	ENSOARG00000005433	3:161626100-161641307:+1	protein-coding	ArfGAP with GTPase domain, ankyrin repeat and PH domain 2	1.176	1.764	0.9	4.966	4.639	6.169	4.176	3.631	4.057
AGAP3	ENSOARG00000003209	4:113056507-113112538:+1	protein-coding	ArfGAP with GTPase domain, ankyrin repeat and PH domain 3	19.037	13.031	14.214	16.202	33.874	17.326	11.816	26.464	8.813
AGBL2	ENSOARG00000007487	15:75681622-75709113:-1	protein-coding	ATP/GTP binding protein like 2	0	0.012	0.027	0.024	0.021	0.029	0.029	0.005	0.021
AGBL3	ENSOARG00000008035	4:98659832-98763986:+1	protein-coding	ATP/GTP binding protein like 3	0.212	0.274	0.207	0.25	0.284	0.15	0.072	0.156	0.096
AGBL5	ENSOARG00000019066	3:34015340-34031455:+1	protein-coding	ATP/GTP binding protein like 5	0.826	0.941	0.926	1.168	1.139	1.255	0.557	0.862	0.695
AGER	ENSOARG00000000355	20:26336274-26339178:+1	protein-coding	advanced glycosylation end-product specific receptor	0.329	0.518	0.202	0.312	0.405	0.488	0.346	0.152	0.537
AGFG1	ENSOARG00000020567	2:228751803-228808401:+1	protein-coding	ArfGAP with FG repeats 1	28.075	33.13	29.354	41.693	51.131	45.925	28.624	43.245	32.93
AGFG2	ENSOARG00000016812	24:35881444-35900560:-1	protein-coding	ArfGAP with FG repeats 2	9.931	6.19	4.283	9.17	7.771	11.891	2.697	2.484	2.179
AGGF1	ENSOARG00000016987	7:7992231-8034754:+1	protein-coding	angiogenic factor with G-patch and FHA domains 1	14.142	12.268	11.153	13.283	8.677	12.489	7.49	8.393	6.742
AGK	ENSOARG00000013726	4:104558438-104651956:+1	protein-coding	acylglycerol kinase	16.032	10.576	12.104	6.475	7.482	7.005	4.434	7.282	4.538
AGL (assigned to ENSOARG00000017762 [confidence: 1])	ENSOARG00000017762	1:76392689-76472227:+1	protein-coding	.	6.04	7.633	6.926	1.426	1.442	1.636	1.08	1.254	1.185
AGMAT	ENSOARG00000009382	12:50012423-50021786:+1	protein-coding	agmatinase	0.175	0.068	0.051	0.033	0.095	0.049	0.058	0.087	0.076
AGMO	ENSOARG00000008198	4:23650918-24047746:-1	protein-coding	alkylglycerol monooxygenase	0.055	0.244	0.055	0	0	0	0	0	0
AGO1	ENSOARG00000019591	1:10587719-10618390:+1	protein-coding	argonaute 1, RISC catalytic component	11.754	10.518	7.641	10.95	10.661	12.236	6.119	6.154	5.393
AGO2	ENSOARG00000003763	9:15966562-16005187:+1	protein-coding	argonaute 2, RISC catalytic component	16.212	17.089	16.976	14.72	15.344	13.044	20.828	29.981	20.888
AGO3	ENSOARG00000019609	1:10629114-10741067:+1	protein-coding	argonaute 3, RISC catalytic component	2.442	3.397	2.972	0.277	0.312	0.35	0.466	0.593	0.363
AGO4	ENSOARG00000019568	1:10521948-10550317:+1	protein-coding	argonaute 4, RISC catalytic component	19.668	18.12	13.675	14.198	14.5	14.318	5.971	5.885	4.245
AGPAT1	ENSOARG00000000536	20:26346320-26350772:+1	protein-coding	1-acyl-sn-glycerol-3-phosphate acyltransferase alpha precursor	27.922	36.202	30.2	5.087	6.357	7.96	5.771	4.892	5.189
AGPAT2	ENSOARG00000003764	3:2728311-2731922:+1	protein-coding	1-acylglycerol-3-phosphate O-acyltransferase 2	124.007	92.367	77.981	73.028	78.424	69.972	72.233	68.395	35.149
AGPAT3	ENSOARG00000011502	1:262090709-262107471:+1	protein-coding	1-acylglycerol-3-phosphate O-acyltransferase 3	87.403	90.6	63.363	62.959	54.913	66.401	36.884	34.189	21.993
AGPAT4	ENSOARG00000004773	8:83449093-83583173:-1	protein-coding	1-acylglycerol-3-phosphate O-acyltransferase 4	0	0.129	0.024	0.013	0.008	0.018	0	0	0
AGPAT5	ENSOARG00000006265	26:5522863-5555418:+1	protein-coding	1-acylglycerol-3-phosphate O-acyltransferase 5	19.831	16.343	17.107	19.02	16.688	18.534	11.009	16.416	7.251
AGPS	ENSOARG00000017403	2:131461739-131588288:-1	protein-coding	alkylglycerone phosphate synthase	33.063	42.324	35.7	41.409	39.052	37.153	28.575	26.616	19.612
AGR2	ENSOARG00000008972	4:25372592-25383554:-1	protein-coding	anterior gradient 2, protein disulphide isomerase family member	0.033	0.123	0.056	1.197	0.982	0.937	0.725	1.032	1.02
AGR3	ENSOARG00000009122	4:25432074-25441508:-1	protein-coding	anterior gradient 3, protein disulphide isomerase family member	0	0	0	0	0	0	0	0	0
AGRN/ENSOARG:02032 (assigned to ENSOARG00000002032 [confidence: 4])	ENSOARG00000002032	JH924330.1:21-3766:-1	protein-coding	.	0.273	0	0.16	0	0	0.026	0.234	0	0.32
AGRN/ENSOARG:07039 (assigned to ENSOARG00000007039 [confidence: 8])	ENSOARG00000007039	12:49496678-49535503:-1	protein-coding	.	1.435	1.178	1.036	0.196	0.623	0.233	0.378	0.72	1.703
AGRP	ENSOARG00000003006	14:34428539-34429286:-1	protein-coding	agouti related neuropeptide	0	0	0.266	0	0.127	0.097	0	0.028	0.086
AGT	ENSOARG00000003055	25:45303043-45309821:+1	protein-coding	angiotensinogen	3.377	0.02	0.022	0.153	0.191	0.145	0.24	0.049	0.187
AGTPBP1	ENSOARG00000008849	2:33798417-33958935:+1	protein-coding	ATP/GTP binding protein 1	3.128	3.694	2.592	1.626	1.031	1.6	0.612	0.67	0.753
AGTR1	ENSOARG00000015385	1:237523905-237524984:-1	protein-coding	angiotensin II receptor type 1	0	0	0	0	0	0.022	0	0	0
AGTR2	ENSOARG00000009828	X:110300940-110302028:-1	protein-coding	angiotensin II receptor type 2	0	0	0	0	0	0	0	0	0
AGTRAP	ENSOARG00000000056	12:40063820-40068934:-1	protein-coding	angiotensin II receptor associated protein	91.758	159.456	139.011	59.687	118.009	92.095	54.187	58.49	54.682
AGXT	ENSOARG00000018314	1:756716-773856:-1	protein-coding	alanine-glyoxylate aminotransferase	0	0	0	0	0	0	0.014	0	0
AGXT2	ENSOARG00000011462	16:39050049-39092566:+1	protein-coding	alanine--glyoxylate aminotransferase 2	0.37	0.284	0.206	0.062	0.124	0.109	0.169	0.119	0.122
AHCTF1	ENSOARG00000003217	12:28597320-28670808:+1	protein-coding	AT-hook containing transcription factor 1	10.17	8.968	7.432	7.921	5.727	8.541	5.733	5.888	4.279
AHCY/ENSOARG:09354 (assigned to ENSOARG00000009354 [confidence: 6])	ENSOARG00000009354	13:63068185-63273184:-1	protein-coding	.	582.758	543.337	423.278	453.751	771.881	425.079	226.13	419.989	147.168
AHCY/ENSOARG:09562 (assigned to ENSOARG00000009562 [confidence: 6])	ENSOARG00000009562	13:63258287-63267829:-1	protein-coding	.	21.198	28.526	23.288	4.266	6.474	3.545	0.819	1.902	1.507
AHCYL1	ENSOARG00000019369	1:86443647-86483452:+1	protein-coding	adenosylhomocysteinase like 1	29.517	31.361	23.605	30.403	33.334	30.184	24.032	27.526	16.846
AHCYL2	ENSOARG00000004375	4:93199705-93384524:+1	protein-coding	adenosylhomocysteinase like 2	7.85	12.886	8.909	46.142	62.166	47.731	34.377	59.513	36.196
AHDC1	ENSOARG00000003394	2:238636618-238641219:+1	protein-coding	AT-hook DNA binding motif containing 1	0.427	0.545	0.276	0.721	0.943	0.876	0.626	0.702	0.304
AHI1	ENSOARG00000014967	8:60341336-60552116:-1	protein-coding	Abelson helper integration site 1	1.61	2.2	1.968	1.739	1.577	2.022	0.771	1.146	0.937
AHNAK	ENSOARG00000014988	21:40263049-40293850:-1	protein-coding	AHNAK nucleoprotein	246.051	225.594	169.32	98.222	158.912	85.213	85.969	109.132	71.435
AHNAK2	ENSOARG00000008140	18:68080130-68102383:-1	protein-coding	AHNAK nucleoprotein 2	57.153	30.807	24.288	15.734	16.871	7.38	6.667	3.74	2.118
AHRR	ENSOARG00000015756	16:70550213-70637013:+1	protein-coding	aryl-hydrocarbon receptor repressor	0.473	0.564	1.032	1.759	1.638	2.724	7.503	5.914	7.216
AHSA1	ENSOARG00000002567	7:85607414-85618360:+1	protein-coding	activator of Hsp90 ATPase activity 1	21.352	24.246	18.921	16.368	12.398	15.904	11.736	12.672	8.007
AHSG	ENSOARG00000020528	1:198806196-198813239:-1	protein-coding	alpha 2-HS glycoprotein	0.057	0	0.025	0	0	0	0	0	0
AHSP	ENSOARG00000009793	24:27538896-27539425:+1	protein-coding	alpha hemoglobin stabilizing protein	0.906	0.494	0.298	1.489	1.78	1.135	1.347	1.993	1.014
AICDA	ENSOARG00000001982	3:205985865-205999107:+1	protein-coding	activation induced cytidine deaminase	0.794	0.792	0.536	0.198	0.242	0.249	0.212	0.258	0.254
AIDA	ENSOARG00000013880	12:24257834-24305203:-1	protein-coding	axin interactor, dorsalization associated	57.069	58.359	57.576	59.859	55.29	57.621	47.997	52.426	64.386
AIF1	ENSOARG00000007932	20:26823544-26825580:-1	protein-coding	allograft inflammatory factor 1	972.061	953.829	905.459	539.051	593.285	500.842	373.354	517.555	382.349
AIF1L/ENSOARG:05272 (assigned to ENSOARG00000005272 [confidence: 8])	ENSOARG00000005272	13:73201464-73202057:+1	protein-coding	.	0	0.152	0	0	0.44	0	0.224	0.167	0
AIF1L/ENSOARG:07175 (assigned to ENSOARG00000007175 [confidence: 1])	ENSOARG00000007175	3:5539019-5547090:-1	protein-coding	.	0	0.153	0	0	0	0	0	0	0
AIFM1	ENSOARG00000015422	X:108316770-108344828:-1	protein-coding	apoptosis inducing factor, mitochondria associated 1	21.731	18.132	14.761	24.984	22.824	23.664	12.154	13.408	9.49
AIFM2	ENSOARG00000005841	25:26129139-26168011:-1	protein-coding	apoptosis inducing factor, mitochondria associated 2	11.704	10.761	7.728	2.031	2.206	2.142	1.288	1.392	1.052
AIFM3 (assigned to ENSOARG00000016655 [confidence: 3])	ENSOARG00000016655	17:71579689-71584885:-1	protein-coding	.	0.03	0	0	0	0.011	0.045	0.018	0.039	0.026
AIG1	ENSOARG00000001530	8:67448966-67706755:+1	protein-coding	androgen induced 1	28.691	18.801	19.535	2.326	0.362	1.639	1.33	0.542	0.771
AIM1	ENSOARG00000011149	8:30465808-30521543:-1	protein-coding	absent in melanoma 1	9.774	12.066	8.13	9.589	7.038	8.983	29.546	26.632	37.182
AIM1L	ENSOARG00000004720	2:239655006-239672946:+1	protein-coding	absent in melanoma 1-like	0.044	0.017	0.01	0.014	0.064	0	0	0.018	0
AIMP1/ENSOARG:08593 (assigned to ENSOARG00000008593 [confidence: 8])	ENSOARG00000008593	2:30717996-30718921:-1	protein-coding	.	7.331	4.218	3.737	9.714	7.346	5.864	4.917	6.258	3.395
AIMP1/ENSOARG:09111 (assigned to ENSOARG00000009111 [confidence: 8])	ENSOARG00000009111	6:19012750-19034112:-1	protein-coding	.	55.069	37.02	43.371	62.559	46.897	50.181	35.263	40.786	31.834
AIMP1/ENSOARG:09336 (assigned to ENSOARG00000009336 [confidence: 1])	ENSOARG00000009336	2:111704604-111705572:+1	protein-coding	.	15.236	10.966	12.905	11.687	10.937	9.656	6.821	8.78	6.717
AIMP2	ENSOARG00000001572	24:37907715-37915133:+1	protein-coding	aminoacyl tRNA synthase complex-interacting multifunctional protein 2	22.851	19.899	19.668	23.255	22.355	27.05	19.152	33.96	14.306
AIP	ENSOARG00000012489	21:44651161-44657106:+1	protein-coding	aryl hydrocarbon receptor interacting protein	35.371	33.5	26.892	48.385	45.483	48.889	32.232	29.797	28.519
AIPL1	ENSOARG00000002219	11:25047636-25060312:+1	protein-coding	aryl hydrocarbon receptor interacting protein like 1	0.648	0.499	0.216	0	0	0.003	0	0.001	0
AIRE	ENSOARG00000011819	1:262382331-262398194:+1	protein-coding	autoimmune regulator	0	0.023	0	0	0	0	0	0	0
AJAP1	ENSOARG00000014312	12:46636260-46753955:-1	protein-coding	adherens junctions associated protein 1	0	0	0	0.012	0	0.005	0	0	0
AK1	ENSOARG00000011321	3:8260726-8268916:+1	protein-coding	adenylate kinase isoenzyme 1	0.382	0.422	0.616	1.546	2.433	1.557	0.931	2.378	1.442
AK2	ENSOARG00000020868	2:233730933-233753041:+1	protein-coding	adenylate kinase 2	117.949	114.068	125.25	79.202	50.63	101.438	66.777	85.79	70.401
AK3	ENSOARG00000013449	2:72480101-72499884:-1	protein-coding	adenylate kinase 3	47.231	47.03	40.08	41.064	33.949	41.374	25.08	20.191	20.387
AK4	ENSOARG00000010184	1:40353308-40441416:+1	protein-coding	adenylate kinase 4	11.512	10.322	13.433	3.745	7.065	5.773	1.664	1.101	1.936
AK5	ENSOARG00000012935	1:53123782-53390133:+1	protein-coding	adenylate kinase 5	0.103	0.078	0.103	0.022	0.018	0.02	0.009	0.015	0.009
AK6	ENSOARG00000005659	16:10361305-10375165:+1	protein-coding	adenylate kinase isoenzyme 6	20.054	16.396	21.406	14.745	11.722	14.405	13.131	17.018	10.257
AK7	ENSOARG00000016325	18:59965169-60036994:+1	protein-coding	adenylate kinase 7	0.436	0.472	0.41	0.244	0.318	0.28	0.389	0.386	0.37
AK8	ENSOARG00000005769	3:3952498-4089014:+1	protein-coding	adenylate kinase 8	0.725	0.68	0.48	0.807	1.332	0.756	0.369	0.506	0.194
AK9	ENSOARG00000010252	8:27663314-27788700:+1	protein-coding	adenylate kinase 9	0.547	0.535	0.479	0.091	0.111	0.104	0.127	0.123	0.124
AKAP1	ENSOARG00000007626	11:7502959-7514463:+1	protein-coding	A-kinase anchoring protein 1	12.147	10.032	11.672	15.039	14.018	17.131	6.723	12.192	3.631
AKAP10	ENSOARG00000017604	11:33294409-33333966:+1	protein-coding	A-kinase anchoring protein 10	18.636	17.068	15.975	15.118	12.959	14.333	12.14	12.092	11.983
AKAP11	ENSOARG00000007363	10:12787061-12822647:+1	protein-coding	A-kinase anchoring protein 11	19.929	22.029	17.294	8.789	8.07	9.291	5.512	5.703	4.394
AKAP12	ENSOARG00000003112	8:74932326-75026888:+1	protein-coding	A-kinase anchoring protein 12	0.039	0.047	0.029	0.066	0.023	0.097	0.037	0.016	0.046
AKAP13	ENSOARG00000010666	18:15519143-15713264:+1	protein-coding	A-kinase anchoring protein 13	33.062	30.856	21.599	5.59	4.796	5.92	5.797	4.767	4.941
AKAP14	ENSOARG00000015993	X:108954180-108966228:-1	protein-coding	A-kinase anchoring protein 14	0.419	0.16	0.12	0.273	0.262	0.282	0.143	0.126	0.085
AKAP17A (assigned to ENSOARG00000007961 [confidence: 1])	ENSOARG00000007961	X:729910-734418:+1	protein-coding	.	2.992	3.124	2.591	4.366	4.782	4.922	4.36	4.627	4.739
AKAP2	ENSOARG00000006946	2:13115138-13629521:-1	protein-coding	A-kinase anchoring protein 2	0.134	1.002	0.062	0.349	0.223	0.603	1.245	2.017	1.936
AKAP3	ENSOARG00000009557	3:209466456-209490869:+1	protein-coding	A-kinase anchoring protein 3	1.48	1.68	1.339	0.295	0.371	0.334	0.367	0.381	0.321
AKAP4	ENSOARG00000010039	X:51963679-51980108:+1	protein-coding	A-kinase anchoring protein 4	0	0	0	0	0	0	0	0	0.002
AKAP5	ENSOARG00000000991	7:73534501-73535772:+1	protein-coding	A-kinase anchoring protein 5	1.368	1.349	0.806	0.112	0.24	0.086	0.338	0.335	0.872
AKAP6	ENSOARG00000006557	18:41629326-42119054:+1	protein-coding	A-kinase anchoring protein 6	0.075	0.083	0.245	0.036	0.142	0.052	0.03	0.045	0.041
AKAP7	ENSOARG00000013910	8:56406661-56522909:+1	protein-coding	A-kinase anchoring protein 7	1.167	2.116	2.495	0.296	0.398	0.515	0.072	0.225	0.645
AKAP8	ENSOARG00000003568	5:7547600-7561201:+1	protein-coding	A-kinase anchoring protein 8	19.159	16.752	15.839	26.078	26.442	31.213	14.981	19.833	13.744
AKAP8L	ENSOARG00000003411	5:7513910-7544611:+1	protein-coding	A-kinase anchoring protein 8 like	12.241	10.392	7.59	9.999	11.123	9.686	7.807	9.536	5.888
AKAP9	ENSOARG00000017010	4:9183142-9351553:+1	protein-coding	A-kinase anchoring protein 9	9.725	8.983	7.56	2.59	2.455	2.49	1.752	2.445	1.779
AKIP1	ENSOARG00000014158	15:43224117-43231495:-1	protein-coding	A-kinase interacting protein 1	25.588	28.973	25.898	19.114	34.19	22.246	19.349	40.404	12.6
AKIRIN1	ENSOARG00000019981	1:13484368-13492693:+1	protein-coding	akirin 1	20.783	20.285	25.381	27.921	28.492	24.21	30.145	29.084	24.737
AKIRIN2	ENSOARG00000012967	8:49378101-49400794:+1	protein-coding	akirin 2	156.6	176.677	209.865	255.475	156.739	213.643	223.154	119.128	179.431
AKNA	ENSOARG00000006030	2:9311734-9352831:+1	protein-coding	AT-hook transcription factor	10.58	10.072	7.642	6.641	5.374	7.409	5.848	3.378	5.113
AKR1A1	ENSOARG00000001793	1:19965267-19971556:+1	protein-coding	aldo-keto reductase family 1 member A1	267.361	256.113	242.911	234.504	299.556	263.931	156.771	182.372	144.961
AKR1B1/ENSOARG:07414 (assigned to ENSOARG00000007414 [confidence: 1])	ENSOARG00000007414	4:98109027-98125539:-1	protein-coding	.	0.664	2.525	0.376	44.658	93.864	72.366	28.172	51.969	32.75
AKR1B1/ENSOARG:12353 (assigned to ENSOARG00000012353 [confidence: 8])	ENSOARG00000012353	2:183425927-183426840:-1	protein-coding	.	0	0	0	0	0	0	0	0	0
AKR1D1	ENSOARG00000010045	4:101544228-101598085:+1	protein-coding	aldo-keto reductase family 1 member D1	0.204	0.179	0.213	0.189	0.294	0.257	0.239	0.257	0.286
AKR1E2	ENSOARG00000012747	13:43026873-43042300:-1	protein-coding	aldo-keto reductase family 1 member E2	8.831	8.759	7.137	1.402	1.893	1.452	1.229	1.741	1.248
AKT1S1	ENSOARG00000013656	14:55246932-55250091:-1	protein-coding	AKT1 substrate 1	8.12	8.751	7.324	10.069	13.163	10.1	18.157	18.663	15.139
AKT2	ENSOARG00000006526	14:48772301-48801288:-1	protein-coding	AKT serine/threonine kinase 2	70.111	66.518	51.105	63.304	57.752	72.622	49.197	40.96	39.937
AKT3	ENSOARG00000006076	12:31520090-31783953:+1	protein-coding	AKT serine/threonine kinase 3	24.41	19.123	21.874	3.216	2.004	3.216	1.779	1.185	1.218
AKTIP	ENSOARG00000017853	14:21322593-21331087:-1	protein-coding	AKT interacting protein	9.027	11	7.839	12.332	12.365	11.772	6.473	10.213	6.771
ALAD	ENSOARG00000006271	2:10262221-10269457:+1	protein-coding	aminolevulinate dehydratase	1.909	1.672	1.781	0.821	1.389	1.4	0.738	2.398	0.561
ALAS1	ENSOARG00000006209	19:48656108-48670752:-1	protein-coding	5'-aminolevulinate synthase 1	226.496	231.275	194.98	250.032	195.407	149.363	111.55	118.648	66.717
ALAS2	ENSOARG00000005674	X:47828609-47849887:+1	protein-coding	5'-aminolevulinate synthase 2	0.12	0.037	0.062	0.332	0.272	0.597	0.3	0.308	0.22
ALB	ENSOARG00000013782	6:88136611-88159187:+1	protein-coding	serum albumin precursor	1.128	0.92	0.933	0.245	0.317	0.332	0.326	0.35	0.33
ALCAM	ENSOARG00000018737	1:168393395-168624986:+1	protein-coding	activated leukocyte cell adhesion molecule	62.922	77.411	53.805	24.482	41.648	28.764	58.861	98.775	109.84
ALDH16A1	ENSOARG00000013087	14:54943795-54956985:+1	protein-coding	aldehyde dehydrogenase 16 family member A1	17.773	12.098	10.14	23.141	16.019	26.057	9.778	7.748	6.857
ALDH18A1	ENSOARG00000006313	22:16339468-16375732:-1	protein-coding	aldehyde dehydrogenase 18 family member A1	4.616	3.558	4.55	7.837	6.158	10.41	5.155	7.548	3.06
ALDH1A1	ENSOARG00000012705	2:63232708-63288217:+1	protein-coding	aldehyde dehydrogenase 1 family member A1	79.341	37.732	40.883	85.037	70.863	68.389	37.837	61.879	48.495
ALDH1A2	ENSOARG00000020860	7:49203957-49320857:+1	protein-coding	aldehyde dehydrogenase 1 family member A2	0.019	0.074	0.017	0	0	0	0.014	0.031	0.01
ALDH1A3	ENSOARG00000009599	18:4690980-4728935:-1	protein-coding	aldehyde dehydrogenase 1 family member A3	0.311	0.153	0.172	7.221	1.291	4.702	4.307	1.803	2.446
ALDH1L1	ENSOARG00000006377	19:59698219-59726176:-1	protein-coding	aldehyde dehydrogenase 1 family member L1	0.064	0.095	0.038	0.021	0.036	0.042	0.018	0.027	0.016
ALDH1L2	ENSOARG00000017047	3:173626773-173689562:-1	protein-coding	aldehyde dehydrogenase 1 family member L2	0.061	0.046	0.103	0.174	0.312	0.135	0.059	0.088	0.062
ALDH3A1	ENSOARG00000017886	11:33426696-33432625:+1	protein-coding	aldehyde dehydrogenase 3 family member A1	0.059	0.116	0.831	0	0	0	0	0	0
ALDH3A2/ENSOARG:10752 (assigned to ENSOARG00000010752 [confidence: 8])	ENSOARG00000010752	X:8370847-8372308:+1	protein-coding	.	0.031	0	0	0.002	0	0.002	0	0	0
ALDH3A2/ENSOARG:18083 (assigned to ENSOARG00000018083 [confidence: 1])	ENSOARG00000018083	11:33465857-33479627:-1	protein-coding	.	117.175	68.918	63.821	39.11	45.705	37.655	20.5	34.273	17.312
ALDH3B1	ENSOARG00000014292	21:44827945-44839141:+1	protein-coding	aldehyde dehydrogenase 3 family member B1	36.885	41.473	19.923	23.083	58.389	16.08	11.754	22.816	4.513
ALDH3B2	ENSOARG00000014051	21:44780244-44784539:-1	protein-coding	aldehyde dehydrogenase 3 family member B2	10.649	12.781	5.914	5.224	12.934	3.426	2.519	4.476	0.954
ALDH4A1	ENSOARG00000010442	2:246601952-246620781:+1	protein-coding	aldehyde dehydrogenase 4 family member A1	18.97	25.402	25.02	28.647	43.251	46.017	21.505	29.282	25.662
ALDH5A1	ENSOARG00000006546	20:32124363-32149978:-1	protein-coding	aldehyde dehydrogenase 5 family member A1	14.411	12.757	11.171	16.465	13.346	13.881	10.686	12.173	7.378
ALDH6A1	ENSOARG00000000940	7:82334615-82346419:-1	protein-coding	aldehyde dehydrogenase 6 family member A1	17.244	15.293	12.198	10.259	9.209	7.367	5.338	5.957	4.617
ALDH7A1	ENSOARG00000018344	5:24781254-24819505:+1	protein-coding	aldehyde dehydrogenase 7 family member A1	51.644	32.637	39.552	95.071	46.566	77.526	47.987	33.394	37.115
ALDH8A1	ENSOARG00000014749	8:59987597-60013962:-1	protein-coding	aldehyde dehydrogenase 8 family member A1	0.088	0.046	0.18	0.01	0.006	0.007	0.026	0.019	0.007
ALDH9A1	ENSOARG00000011512	1:115821368-115850063:-1	protein-coding	aldehyde dehydrogenase 9 family member A1	70.798	31.615	63.998	90.401	56.763	80.108	39.754	22.338	30.138
ALDOA	ENSOARG00000004143	24:26218820-26227471:-1	protein-coding	aldolase, fructose-bisphosphate A	273.519	249.304	271.196	139.176	159.758	145.429	116.999	107.564	89.326
ALDOB	ENSOARG00000007511	2:21476904-21623190:+1	protein-coding	aldolase, fructose-bisphosphate B	0.375	0.367	0.137	0.107	0.151	0.18	0.096	0.142	0.1
ALDOC	ENSOARG00000000484	11:19654086-19658422:-1	protein-coding	aldolase, fructose-bisphosphate C	4.357	1.705	9.145	2.536	6.719	5.65	1.559	2.974	1.803
ALG1 (assigned to ENSOARG00000005002 [confidence: 1])	ENSOARG00000005002	24:4112781-4123988:+1	protein-coding	.	17.554	18.37	14.297	25.541	31.59	28.939	16.508	24.974	13.624
ALG10B (assigned to ENSOARG00000019292 [confidence: 1])	ENSOARG00000019292	3:180914275-180922577:-1	protein-coding	.	5.148	5.613	5.045	5.431	3.859	4.798	2.954	3.96	2.969
ALG11	ENSOARG00000009109	10:21730534-21741216:+1	protein-coding	ALG11, alpha-1,2-mannosyltransferase	7.707	7.505	6.449	4.876	4.767	4.844	5.46	7.551	4.549
ALG12	ENSOARG00000019629	3:223545248-223550165:-1	protein-coding	ALG12, alpha-1,6-mannosyltransferase	23.159	23.622	16.757	27.524	29.719	29.587	18.729	23.037	15.52
ALG13	ENSOARG00000017633	X:116952877-117034337:-1	protein-coding	ALG13, UDP-N-acetylglucosaminyltransferase subunit	2.292	2.289	1.734	0.842	0.829	0.949	0.706	0.928	0.701
ALG2	ENSOARG00000010960	2:48313731-48317508:+1	protein-coding	ALG2, alpha-1,3/1,6-mannosyltransferase	10.095	10.398	10.098	5.369	7.203	5.327	4.851	9.268	5.695
ALG3	ENSOARG00000020606	1:201135369-201140685:+1	protein-coding	ALG3, alpha-1,3- mannosyltransferase	11.502	15.881	11.082	11.082	11.368	14.867	9.224	14.026	8.385
ALG5	ENSOARG00000010275	10:24936260-24960025:+1	protein-coding	ALG5, dolichyl-phosphate beta-glucosyltransferase	59.754	65.447	55.145	85.335	71.353	78.036	62.757	80.317	35.399
ALG6	ENSOARG00000009650	1:38405546-38458545:+1	protein-coding	ALG6, alpha-1,3-glucosyltransferase	9.38	9.432	9.69	9.433	7.827	10.251	5.215	6.496	4.208
ALG8	ENSOARG00000006601	21:17334948-17360878:+1	protein-coding	ALG8, alpha-1,3-glucosyltransferase	5.81	8.015	6.081	10.354	9.853	10.567	5.317	7.491	4.417
ALG9 (assigned to ENSOARG00000014873 [confidence: 1])	ENSOARG00000014873	15:21546689-21652451:-1	protein-coding	.	28.484	35.66	32.325	8.484	7.14	8.111	4.685	5.973	2.763
ALKBH1	ENSOARG00000002621	7:85773504-85795810:-1	protein-coding	alkB homolog 1, histone H2A dioxygenase	8.353	8.837	9.846	7.525	8.065	8.951	7.159	9.527	6.43
ALKBH2	ENSOARG00000016925	17:63655089-63659427:+1	protein-coding	alkB homolog 2, alpha-ketoglutarate dependent dioxygenase	2.607	1.869	1.659	2.747	2.224	2.697	1.068	1.699	0.99
ALKBH3	ENSOARG00000001123	15:72164703-72205335:+1	protein-coding	alkB homolog 3, alpha-ketoglutaratedependent dioxygenase	39.885	26.429	37.792	40.94	25.72	39.46	19.398	24.484	14.589
ALKBH4	ENSOARG00000014366	24:34489297-34496401:+1	protein-coding	alkB homolog 4, lysine demethylase	6.443	5.118	5.077	8.513	5.795	8.341	5.882	7.673	4.57
ALKBH5	ENSOARG00000000695	11:33963381-33979428:-1	protein-coding	alkB homolog 5, RNA demethylase	32.327	28.07	27.267	32.773	32.437	40.695	20.082	22.511	15.574
ALKBH6	ENSOARG00000005191	14:45799629-45807293:-1	protein-coding	alkB homolog 6	4.754	5.005	4.507	1.64	1.88	1.915	1.457	1.818	1.534
ALKBH7	ENSOARG00000006195	5:15694166-15695806:-1	protein-coding	alkB homolog 7	20.866	23.805	20.735	31.773	37.009	34.348	15.73	23.222	12.529
ALKBH8	ENSOARG00000010464	15:16371963-16491308:-1	protein-coding	alkB homolog 8, tRNA methyltransferase	3.55	3.821	3.037	2.652	2.643	2.449	1.71	2.891	1.545
ALLC	ENSOARG00000005424	2:1935687-1955528:+1	protein-coding	allantoicase	0	0	0	0.002	0.001	0	0	0	0
ALMS1	ENSOARG00000011883	3:95330763-95522032:+1	protein-coding	ALMS1, centrosome and basal body associated protein	2.312	2.228	2.018	0.824	0.583	0.929	0.594	0.689	0.604
ALOX12	ENSOARG00000009252	11:26412282-26425109:+1	protein-coding	arachidonate 12-lipoxygenase, 12S type	2.283	2.726	2.162	3.336	3.715	2.364	2.841	2.971	2.38
ALOX12B	ENSOARG00000018715	11:27280313-27291308:-1	protein-coding	arachidonate 12-lipoxygenase, 12R type	0	0	0	0	0	0	0	0	0
ALOX15	ENSOARG00000008480	11:26321704-26328096:+1	protein-coding	arachidonate 15-lipoxygenase	0.157	0.397	0.12	0.048	0.018	0.139	0	0	0.01
ALOX15B	ENSOARG00000018613	11:27256343-27268302:+1	protein-coding	arachidonate 15-lipoxygenase, type B	0.375	0.583	0.476	0.421	0.36	0.588	2.139	1.371	2.42
ALOX5	ENSOARG00000002819	25:43956610-43996375:-1	protein-coding	arachidonate 5-lipoxygenase	43.478	45.552	24.251	20.393	33.767	19.032	4.407	5.486	2.117
ALOX5AP	ENSOARG00000011856	10:30365435-30388526:-1	protein-coding	arachidonate 5-lipoxygenase activating protein	23.27	19.784	12.762	60.572	51.134	53.736	18.063	20.968	17.635
ALOXE3	ENSOARG00000018782	11:27299950-27321627:-1	protein-coding	arachidonate lipoxygenase 3	0.284	0.417	0.469	0.073	0.103	0.116	0.078	0.113	0.088
ALPI (assigned to ENSOARG00000020778 [confidence: 1])	ENSOARG00000020778	2:233119069-233121942:+1	protein-coding	.	0	0	0	0	0	0	0	0	0
ALPK1	ENSOARG00000002625	6:13242967-13334553:-1	protein-coding	alpha kinase 1	3.736	3.654	3.729	3.241	1.538	3.197	1.481	1.185	1.821
ALPK2	ENSOARG00000005476	23:57817552-57942973:-1	protein-coding	alpha kinase 2	0.041	0.181	0.081	0.021	0.027	0.052	0.019	0.123	0.016
ALPK3	ENSOARG00000013306	18:21557453-21608975:+1	protein-coding	alpha kinase 3	0.527	0.503	0.216	0.197	0.178	0.232	0.135	0.109	0.071
ALPL	ENSOARG00000008507	2:244076534-244097446:-1	protein-coding	alkaline phosphatase, liver/bone/kidney	0.219	1.673	1.952	1.1	1.157	0.408	2.467	1.299	0.781
ALS2	ENSOARG00000017445	2:202925914-202974248:-1	protein-coding	ALS2, alsin Rho guanine nucleotide exchange factor	5.51	7.855	5.03	5.826	6.88	7.413	2.499	3.409	2.723
ALS2CL	ENSOARG00000007704	19:52719826-52738200:+1	protein-coding	ALS2 C-terminal like	0.906	0.567	0.629	0.009	0.067	0.05	0.294	0.573	0.428
ALS2CR11	ENSOARG00000017203	2:202728858-202851461:-1	protein-coding	amyotrophic lateral sclerosis 2 chromosome region candidate 11	0.008	0	0	0	0	0	0	0	0
ALS2CR12	ENSOARG00000016986	2:202554793-202584973:-1	protein-coding	amyotrophic lateral sclerosis 2 chromosome region candidate 12	0	0	0	0	0.034	0	0	0	0
ALX1	ENSOARG00000015379	3:121381931-121403415:+1	protein-coding	ALX homeobox 1	0	0	0	0.015	0.009	0.071	0.013	0	0.029
ALX3	ENSOARG00000019395	1:86517136-86527134:-1	protein-coding	ALX homeobox 3	0	0	0	0	0.031	0	0	0.034	0
ALX4	ENSOARG00000001726	15:72556058-72606253:-1	protein-coding	ALX homeobox 4	0.046	0.036	0	0	0	0	0	0	0
ALYREF	ENSOARG00000017932	11:50164976-50169097:+1	protein-coding	Aly/REF export factor	49.364	45.129	50.804	109.757	84.479	119.114	78.548	80.558	67.41
AMACR	ENSOARG00000011869	16:39682778-39699023:+1	protein-coding	alpha-methylacyl-CoA racemase	13.012	11.83	11.918	11.852	9.575	9.33	8.347	12.207	9.088
AMBN	ENSOARG00000011393	6:85609383-85620397:+1	protein-coding	ameloblastin	0	0.106	0.059	0.034	0.092	0.04	0.014	0.017	0.003
AMBP	ENSOARG00000006134	2:9583152-9609521:+1	protein-coding	alpha-1-microglobulin/bikunin precursor	0	0	0	0	0	0	0	0	0.005
AMBRA1	ENSOARG00000003608	15:74630172-74765337:-1	protein-coding	autophagy and beclin 1 regulator 1	9.332	9.48	8.361	5.352	5.289	7.799	4.623	4.156	5.288
AMD1 (assigned to ENSOARG00000009927 [confidence: 8])	ENSOARG00000009927	8:26540854-26560164:-1	protein-coding	.	56.653	66.312	84.588	59.001	59.235	64.446	55.348	98.74	52.795
AMDHD1	ENSOARG00000012060	3:165288137-165302070:+1	protein-coding	amidohydrolase domain containing 1	0.069	0.027	0.181	0.036	0.028	0.081	0	0.024	0.008
AMER1	ENSOARG00000005413	X:44397235-44400591:-1	protein-coding	APC membrane recruitment protein 1	5.238	5.793	4.918	5.059	6.484	5.542	3.565	5.734	3.594
AMER3	ENSOARG00000009407	2:113264404-113266833:+1	protein-coding	APC membrane recruitment protein 3	0	0	0	0	0	0	0	0	0
AMFR	ENSOARG00000018465	14:23709979-23739132:+1	protein-coding	autocrine motility factor receptor	86.687	83.372	71.983	103.073	74.899	101.578	82.983	69.771	71.525
AMHR2	ENSOARG00000016492	3:132931907-132937701:-1	protein-coding	anti-Mullerian hormone receptor type 2	0.255	0.183	0.183	0.096	0.086	0.199	0.119	0.053	0.053
AMIGO1	ENSOARG00000011418	1:85926868-85928349:-1	protein-coding	adhesion molecule with Ig like domain 1	0.336	0.264	0.196	0.212	0.139	0.332	0.028	0.147	0.032
AMIGO2	ENSOARG00000017752	3:139261110-139262675:+1	protein-coding	adhesion molecule with Ig like domain 2	0.058	0.155	1.372	0	0	0.032	0	0.014	0.014
AMIGO3	ENSOARG00000013040	19:50430191-50431799:+1	protein-coding	adhesion molecule with Ig like domain 3	1.106	0.804	1.32	0.922	1.131	1.314	1.12	0.914	0.944
AMMECR1	ENSOARG00000017872	X:118143636-118257104:+1	protein-coding	Alport syndrome, mental retardation, midface hypoplasia and elliptocytosis chromosomal region gene 1	6.922	8.442	7.645	3.178	4.411	3.854	4.231	5.945	7.987
AMMECR1L	ENSOARG00000015985	2:116465128-116480289:+1	protein-coding	AMMECR1 like	31.773	26.769	30.092	30.913	23.06	32.457	24.822	23.073	18.988
AMN1	ENSOARG00000019402	3:182897655-182975053:+1	protein-coding	antagonist of mitotic exit network 1 homolog	10.687	10.913	10.558	2.494	3.996	2.663	2.408	4.661	4.105
AMOT	ENSOARG00000017465	X:115716154-115764004:+1	protein-coding	angiomotin	0.77	0.526	0.274	0.087	0.128	0.092	0.018	0.008	0.011
AMOTL1	ENSOARG00000009411	15:15036416-15121003:-1	protein-coding	angiomotin like 1	14.034	12.877	6.888	2.256	2.407	2.652	1.986	1.945	1.16
AMOTL2	ENSOARG00000008268	1:253020966-253037910:+1	protein-coding	angiomotin like 2	0.38	0.28	0.285	0.398	0.393	0.436	0.482	0.391	0.5
AMPD1	ENSOARG00000020013	1:91193360-91219083:-1	protein-coding	adenosine monophosphate deaminase 1	0.186	0.075	0.174	0.069	0.076	0.091	0.068	0.059	0.076
AMPD2	ENSOARG00000019266	1:86038057-86047968:+1	protein-coding	adenosine monophosphate deaminase 2	18.201	17.736	13.438	27.001	19.564	37.414	32.602	23.895	14.188
AMPD3	ENSOARG00000011248	15:41738286-41798434:-1	protein-coding	adenosine monophosphate deaminase 3	0.086	0.354	0.015	1.028	0.58	3.005	1.045	1.111	1.038
AMPH	ENSOARG00000017838	4:82360481-82567285:+1	protein-coding	amphiphysin	0	0.03	0	0	0	0	0	0	0
AMT	ENSOARG00000013773	19:50638931-50642679:+1	protein-coding	aminomethyltransferase	4.768	4.891	2.419	4.928	6.128	5.672	2.466	2.206	1.81
AMTN	ENSOARG00000011269	6:85548894-85563111:+1	protein-coding	amelotin	0	0	0.076	0	0.126	0.159	0	0	0
AMZ1	ENSOARG00000004504	24:40472597-40484725:-1	protein-coding	archaelysin family metallopeptidase 1	0	0.063	0.018	0.008	0	0	0.007	0	0.006
AMZ2	ENSOARG00000015314	11:60777867-60787427:-1	protein-coding	archaelysin family metallopeptidase 2	5.94	5.895	5.543	9.441	7.698	8.457	4.464	5.26	4.366
ANAPC1	ENSOARG00000014382	3:105840829-105932962:-1	protein-coding	anaphase promoting complex subunit 1	12.838	11.743	10.131	6.594	5.404	8.224	4.067	3.808	3.289
ANAPC10/ENSOARG:09933 (assigned to ENSOARG00000009933 [confidence: 1])	ENSOARG00000009933	17:12922891-13008450:+1	protein-coding	.	14.667	8.779	21.989	12.455	5.679	13.537	8.206	6.158	11.134
ANAPC10/ENSOARG:15261 (assigned to ENSOARG00000015261 [confidence: 1])	ENSOARG00000015261	21:14400704-14401261:-1	protein-coding	.	0	0	0	0	0	0	0	0	0.001
ANAPC11 (assigned to ENSOARG00000017916 [confidence: 1])	ENSOARG00000017916	11:50160594-50165035:-1	protein-coding	.	90.89	85.106	74.062	95.404	137.873	115.55	67.847	103.753	63.307
ANAPC13	ENSOARG00000008228	1:252912261-252916539:+1	protein-coding	anaphase promoting complex subunit 13	96.806	85.388	90.153	79.021	74.155	80.972	51.205	64.101	49.489
ANAPC15/ENSOARG:04004 (assigned to ENSOARG00000004004 [confidence: 1])	ENSOARG00000004004	15:49946823-49948163:-1	protein-coding	.	49.633	43.709	37.501	60.682	41.912	43.979	42.876	42.654	39.123
ANAPC15/ENSOARG:16660 (assigned to ENSOARG00000016660 [confidence: 1])	ENSOARG00000016660	3:110364383-110364781:+1	protein-coding	.	0	0	0	0.184	0.208	0	0	0.228	0.117
ANAPC16	ENSOARG00000007129	25:28158687-28164991:+1	protein-coding	anaphase promoting complex subunit 16	82.478	82.102	84.284	76.163	80.364	86.902	48.118	63.077	49.7
ANAPC4	ENSOARG00000007172	6:44779133-44813959:+1	protein-coding	anaphase promoting complex subunit 4	10.615	13.354	10.214	11.931	12.181	13.566	7.662	11.947	7.092
ANAPC5	ENSOARG00000014714	17:53413934-53450613:+1	protein-coding	anaphase promoting complex subunit 5	6.667	6.468	5.224	6.63	6.119	7.909	4.022	6.572	3.881
ANAPC7	ENSOARG00000016608	17:53875546-53895506:-1	protein-coding	anaphase promoting complex subunit 7	28.887	28.625	24.452	27.968	29.292	30.559	19.802	26.81	18.691
ANG1/ENSOARG:12562 (assigned to ENSOARG00000012562 [confidence: 1])	ENSOARG00000012562	7:23492113-23492559:-1	protein-coding	.	0	0.223	0	0.661	0.74	0.144	0.881	7.163	2.601
ANGEL1	ENSOARG00000002192	7:85009409-85030216:-1	protein-coding	angel homolog 1	9.248	7.973	6.786	1.63	1.705	2.131	1.639	2.709	1.448
ANGEL2	ENSOARG00000009633	12:68705700-68796551:+1	protein-coding	angel homolog 2	11.074	12.356	9.842	7.084	7.064	7.478	6.122	7.703	6.506
ANGPT1	ENSOARG00000015100	9:69482154-69934561:+1	protein-coding	angiopoietin 1	0.192	0.396	0.071	2.594	1.476	9.44	3.65	1.879	3.07
ANGPT2	ENSOARG00000006253	26:5247348-5301686:-1	protein-coding	angiopoietin 2	0.062	0.094	0	0.282	0.231	0.452	1.554	3.266	1.942
ANGPT4	ENSOARG00000018898	13:59481843-59527992:+1	protein-coding	angiopoietin 4	0.011	0.009	0.01	0.053	0.056	0.045	0.008	0.011	0.005
ANGPTL1	ENSOARG00000016322	12:58307528-58329431:-1	protein-coding	angiopoietin like 1	0	0.024	0.11	0.3	0.232	0.241	0.023	0.023	0.028
ANGPTL2	ENSOARG00000012521	3:8961593-8983132:+1	protein-coding	angiopoietin like 2	0	0	0	0.251	2.286	0.519	0.147	0.619	0.298
ANGPTL3	ENSOARG00000009450	1:37602590-37610736:+1	protein-coding	angiopoietin like 3	0	0	0	0.021	0.051	0.039	0.011	0.048	0.056
ANGPTL4	ENSOARG00000003792	5:14690831-14696881:+1	protein-coding	angiopoietin like 4	17.503	23.123	31.521	27.15	3.76	40.193	17.284	18.129	13.64
ANGPTL5	ENSOARG00000007278	15:6468228-6483970:+1	protein-coding	angiopoietin like 5	0	0	0	0	0	0	0	0	0
ANGPTL6	ENSOARG00000014885	5:12336772-12340412:-1	protein-coding	angiopoietin like 6	4.1	8.765	8.754	1.293	1.351	1.44	0.991	1.445	0.839
ANGPTL7	ENSOARG00000003473	12:40588687-40593447:-1	protein-coding	angiopoietin like 7	0	0.065	0.22	0.055	0.041	0.053	0.078	0.047	0.126
ANGPTL8	ENSOARG00000018117	5:13317907-13320915:+1	protein-coding	angiopoietin like 8	0	0	0	0	0	0	0	0.001	0
ANHX	ENSOARG00000008922	17:43926524-43941078:-1	protein-coding	anomalous homeobox	0	0	0	0	0	0	0	0.007	0
ANK1	ENSOARG00000002688	26:35067544-35163115:-1	protein-coding	ankyrin 1	0.04	0.056	0.011	2.176	1.329	2.8	0.5	0.247	0.195
ANK2	ENSOARG00000000537	6:12362227-12719843:-1	protein-coding	ankyrin 2	0.041	0.178	0.177	0.012	0.031	0.074	0.01	0.036	0.063
ANK3	ENSOARG00000004265	25:15631420-15992736:-1	protein-coding	ankyrin 3	0.009	0.019	0.013	0.001	0.003	0.006	0.001	0.002	0.002
ANKAR	ENSOARG00000016349	2:118466098-118518465:-1	protein-coding	ankyrin and armadillo repeat containing	0.021	0.105	0.027	0.004	0.009	0.004	0.005	0.002	0.004
ANKDD1A	ENSOARG00000017693	7:11639135-11658763:+1	protein-coding	ankyrin repeat and death domain containing 1A	0	0.029	0.032	0	0	0.002	0	0	0
ANKDD1B	ENSOARG00000016796	7:6811148-6869674:+1	protein-coding	ankyrin repeat and death domain containing 1B	0	0.055	0	0.016	0.005	0.031	0.022	0.017	0.022
ANKEF1	ENSOARG00000010152	13:2738299-2758523:+1	protein-coding	ankyrin repeat and EF-hand domain containing 1	0.019	0.014	0	0.004	0	0.001	0.002	0	0
ANKFN1	ENSOARG00000006151	11:6483813-6868353:+1	protein-coding	ankyrin repeat and fibronectin type III domain containing 1	0	0	0	0	0	0	0	0	0
ANKFY1	ENSOARG00000018887	11:24333248-24399136:-1	protein-coding	ankyrin repeat and FYVE domain containing 1	16.901	17.904	19.666	13.605	9.617	20.902	10.8	10.669	17.931
ANKH	ENSOARG00000013109	16:58189981-58357213:+1	protein-coding	ANKH inorganic pyrophosphate transport regulator	0.41	1.086	0.497	24.659	27.899	48.419	13.518	14.246	17.119
ANKHD1 (assigned to ENSOARG00000017846 [confidence: 5])	ENSOARG00000017846	5:48996484-49110480:+1	protein-coding	.	13.972	12.957	11.466	5.808	6.217	6.578	3.276	4.182	4.161
ANKIB1	ENSOARG00000017958	4:9494682-9624386:+1	protein-coding	ankyrin repeat and IBR domain containing 1	11.035	10.376	8.1	7.449	7.272	7.735	4.051	5.225	4.249
ANKK1	ENSOARG00000017719	15:23399833-23407247:+1	protein-coding	ankyrin repeat and kinase domain containing 1	0	0	0	0	0	0	0	0	0
ANKLE1	ENSOARG00000017289	5:5566510-5570359:-1	protein-coding	ankyrin repeat and LEM domain containing 1	1.368	0.89	0.54	7.643	5.586	10.431	0.758	1.413	0.701
ANKLE2	ENSOARG00000010084	17:44053987-44076822:+1	protein-coding	ankyrin repeat and LEM domain containing 2	15.183	13.637	12.195	13.481	11.118	15.071	8.989	10.845	7.609
ANKMY1	ENSOARG00000018449	1:977029-1010964:+1	protein-coding	ankyrin repeat and MYND domain containing 1	0.141	0.079	0.022	0.119	0.252	0.088	0.016	0.083	0.042
ANKMY2	ENSOARG00000008635	4:25177269-25213802:-1	protein-coding	ankyrin repeat and MYND domain containing 2	8.625	9.98	10.063	9.13	10.983	9.424	20.128	22.881	22.16
ANKRA2	ENSOARG00000004903	16:8084945-8096033:+1	protein-coding	ankyrin repeat family A member 2	3.169	3.626	3.561	2.581	2.783	2.841	1.577	2.276	2.097
ANKRD1	ENSOARG00000015908	22:12267085-12276113:-1	protein-coding	ankyrin repeat domain 1	0.163	0.42	0.309	0.061	0.027	0.04	0.056	0.046	1.591
ANKRD10	ENSOARG00000007048	10:84673868-84700319:-1	protein-coding	ankyrin repeat domain 10	23.776	20.865	17.995	26.679	29.026	32.704	6.223	9.62	3.881
ANKRD11	ENSOARG00000013924	14:13858708-13884920:-1	protein-coding	ankyrin repeat domain 11	20.468	19.503	15.679	11.56	10.05	11.897	8.596	6.581	7.841
ANKRD12	ENSOARG00000000971	23:41790781-41886203:+1	protein-coding	ankyrin repeat domain 12	26.897	28.264	29.25	10.548	10.939	13.339	10.362	10.65	13.604
ANKRD13A	ENSOARG00000014141	17:62909832-62942889:-1	protein-coding	ankyrin repeat domain 13A	35.128	31.364	28.572	30.615	23.723	34.413	20.819	20.273	19.354
ANKRD13B	ENSOARG00000008317	11:20476197-20492166:+1	protein-coding	ankyrin repeat domain 13B	0.518	0.371	0.538	0.111	0.045	0.171	0.096	0.07	0.03
ANKRD13C	ENSOARG00000011906	1:45668339-45757559:-1	protein-coding	ankyrin repeat domain 13C	15.614	15.905	16.049	14.397	13.72	15.329	11.136	14.047	10.142
ANKRD13D	ENSOARG00000009988	21:44496618-44508690:+1	protein-coding	ankyrin repeat domain 13D	2.674	2.797	1.481	5.591	5.175	6.305	2.677	2.525	2.397
ANKRD16	ENSOARG00000007810	13:41989254-42002372:+1	protein-coding	ankyrin repeat domain 16	7.754	7.583	6.984	9.583	11.292	11.019	3.804	7.397	2.347
ANKRD17	ENSOARG00000013568	6:87848925-88015612:-1	protein-coding	ankyrin repeat domain 17	20.657	20.113	16.437	7.635	6.551	8.302	5.025	6.041	5.464
ANKRD2	ENSOARG00000010881	22:17977310-17986653:+1	protein-coding	ankyrin repeat domain 2	0.173	0.202	0.188	0.313	0.25	0.319	0.175	0.239	0.098
ANKRD22	ENSOARG00000014657	22:10242923-10272413:-1	protein-coding	ankyrin repeat domain 22	3.802	4.525	18.315	34.028	8.911	21.736	45	4.606	28.658
ANKRD23	ENSOARG00000013747	3:103595452-103598419:+1	protein-coding	ankyrin repeat domain 23	0.404	0.453	0.314	0.154	0.145	0.152	0.127	0.111	0.082
ANKRD24	ENSOARG00000010511	5:17395016-17411466:-1	protein-coding	ankyrin repeat domain 24	0	0	0	0.009	0	0.027	0.063	0	0.048
ANKRD27	ENSOARG00000004199	14:42391553-42450740:-1	protein-coding	ankyrin repeat domain 27	15.674	16.424	12.446	13.23	12.697	10.855	7.5	9.217	4.939
ANKRD28	ENSOARG00000015280	1:270750803-270872785:-1	protein-coding	ankyrin repeat domain 28	9.581	9.697	11.661	21.372	18.918	23.478	23.499	34.407	43.732
ANKRD29	ENSOARG00000007830	23:33275725-33329932:+1	protein-coding	ankyrin repeat domain 29	0.492	0.468	0.614	0.394	0.82	0.811	0.363	0.49	0.421
ANKRD33	ENSOARG00000017253	3:134251826-134257790:-1	protein-coding	ankyrin repeat domain 33	0.638	1.236	0.948	0.237	0.391	0.264	0.357	0.95	0.506
ANKRD33B	ENSOARG00000013954	16:62429796-62525166:-1	protein-coding	ankyrin repeat domain 33B	7.2	5.103	5.773	1.408	1.579	1.952	0.714	0.617	0.525
ANKRD34A	ENSOARG00000020641	1:98309172-98310688:-1	protein-coding	ankyrin repeat domain 34A	0.077	0.039	0.022	0.145	0.137	0.135	0.08	0.012	0.048
ANKRD34B	ENSOARG00000010364	5:78000632-78002170:-1	protein-coding	ankyrin repeat domain 34B	0	0	0	0	0	0	0	0	0
ANKRD34C	ENSOARG00000017467	18:24502970-24504577:+1	protein-coding	ankyrin repeat domain 34C	0	0.06	0	0	0	0.005	0	0	0
ANKRD35	ENSOARG00000020616	1:98228230-98243909:-1	protein-coding	ankyrin repeat domain 35	0.038	0.03	0.033	0.066	0.066	0.074	0.035	0.07	0.061
ANKRD37	ENSOARG00000007806	26:14388748-14390773:+1	protein-coding	ankyrin repeat domain 37	11.442	4.236	14.98	14.595	36.993	18.951	6.465	3.355	14.809
ANKRD39	ENSOARG00000013735	3:103584795-103591016:+1	protein-coding	ankyrin repeat domain 39	10.342	9.9	9.933	13.404	17.095	13.606	8.504	10.778	6.137
ANKRD40	ENSOARG00000003478	11:35561937-35575612:+1	protein-coding	ankyrin repeat domain 40	18.117	15.41	15.654	11.687	9.335	12.964	6.765	10.617	6.394
ANKRD44 (assigned to ENSOARG00000015246 [confidence: 8])	ENSOARG00000015246	2:198241881-198427568:-1	protein-coding	.	10.4	7.93	7.03	8.774	5.842	8.677	1.825	1.344	1.212
ANKRD45	ENSOARG00000012304	12:53094491-53121637:-1	protein-coding	ankyrin repeat domain 45	0.754	1.053	1.261	0.611	0.448	0.791	0.185	0.414	0.415
ANKRD46	ENSOARG00000000903	9:76438194-76449633:+1	protein-coding	ankyrin repeat domain 46	13.037	15.644	11.278	16.387	19.611	14.348	9.156	16.27	8.966
ANKRD49	ENSOARG00000002530	15:1070841-1072253:+1	protein-coding	ankyrin repeat domain 49	11.54	11.625	10.099	14.333	16.152	14.694	12.589	17.935	15.476
ANKRD50	ENSOARG00000016961	17:32789456-32822167:+1	protein-coding	ankyrin repeat domain 50	2.954	3.612	2.692	1.7	2.246	1.699	0.958	1.811	1.276
ANKRD52	ENSOARG00000009586	3:163003144-163016643:+1	protein-coding	ankyrin repeat domain 52	13.391	11.976	8.859	5.551	3.627	6.476	6.354	4.904	4.387
ANKRD53	ENSOARG00000011333	3:92963142-92968328:+1	protein-coding	ankyrin repeat domain 53	0	0	0	0.006	0.01	0.008	0.002	0.002	0.002
ANKRD54	ENSOARG00000014355	3:213629074-213639916:-1	protein-coding	ankyrin repeat domain 54	9.838	6.755	5.67	21.537	17.517	19.463	9.069	11.655	9.294
ANKRD55	ENSOARG00000007469	16:23036892-23152286:+1	protein-coding	ankyrin repeat domain 55	0.046	0.053	0.099	0.03	0	0	0.014	0	0
ANKRD6	ENSOARG00000012668	8:47702479-47885396:-1	protein-coding	ankyrin repeat domain 6	0	0.036	0.014	0.22	0.279	0.894	0.049	0.083	0.124
ANKRD60	ENSOARG00000017244	13:57427319-57437554:+1	protein-coding	ankyrin repeat domain 60	1.696	0.427	0.756	0.222	0.102	0.275	0.047	0.009	0.026
ANKRD61	ENSOARG00000001760	24:37920827-37924343:+1	protein-coding	ankyrin repeat domain 61	1.109	0.962	1.048	0.601	0.376	0.519	0.465	0.525	0.517
ANKRD63 (assigned to ENSOARG00000000786 [confidence: 3])	ENSOARG00000000786	7:32915576-32916184:-1	protein-coding	.	0.142	0.334	0.128	0.442	0.644	0.864	0.136	0.225	0.102
ANKRD65	ENSOARG00000003524	12:49194054-49196241:+1	protein-coding	ankyrin repeat domain 65	0	0	0	0	0.017	0	0	0	0
ANKRD66	ENSOARG00000011140	20:20025574-20035800:+1	protein-coding	ankyrin repeat domain 66	0	0.064	0	0.126	0.17	0.308	0	0.027	0.137
ANKRD7	ENSOARG00000017995	4:82821843-82824465:+1	protein-coding	ankyrin repeat domain 7	0	0	0	0	0	0	0	0	0
ANKRD9 (assigned to ENSOARG00000013916 [confidence: 4])	ENSOARG00000013916	18:65954624-65954839:-1	protein-coding	.	13.557	8.054	14.928	15.583	9.709	10.02	18.61	8.323	3.851
ANKS1A	ENSOARG00000011089	20:9065217-9166135:+1	protein-coding	ankyrin repeat and sterile alpha motif domain containing 1A	13.94	13.9	10.925	14.585	16.201	17.219	6.096	4.978	5.358
ANKS1B/ENSOARG:13217 (assigned to ENSOARG00000013217 [confidence: 3])	ENSOARG00000013217	3:167942351-168038800:-1	protein-coding	.	0.044	0	0	0.004	0	0	0	0	0
ANKS1B/ENSOARG:13294 (assigned to ENSOARG00000013294 [confidence: 8])	ENSOARG00000013294	3:168090905-169093427:-1	protein-coding	.	0	0	0	0.003	0	0	0	0	0.002
ANKS3	ENSOARG00000003756	24:3825415-3839360:-1	protein-coding	ankyrin repeat and sterile alpha motif domain containing 3	3.937	3.733	3.244	5.503	5.147	7.306	4.854	4.702	4.082
ANKS4B	ENSOARG00000014563	24:19017948-19028504:+1	protein-coding	ankyrin repeat and sterile alpha motif domain containing 4B	1.008	0.402	0.37	1.252	0.655	0.201	0.786	0.671	0.127
ANKS6	ENSOARG00000011062	2:48720499-48769238:+1	protein-coding	ankyrin repeat and sterile alpha motif domain containing 6	0	0.036	0.013	0	0.007	0.071	0	0	0.015
ANKUB1	ENSOARG00000004727	1:236401591-236432933:+1	protein-coding	ankyrin repeat and ubiquitin domain containing 1	0	0.042	0	0	0	0	0	0	0
ANKZF1	ENSOARG00000019955	2:220156432-220162287:+1	protein-coding	ankyrin repeat and zinc finger domain containing 1	6.849	6.962	4.856	6.79	7.62	8.048	5.588	7.63	4.483
ANLN	ENSOARG00000004361	4:60803769-60856028:-1	protein-coding	anillin actin binding protein	2.273	1.264	2.605	33.927	23.811	43.265	16.544	16.41	21.705
ANO1	ENSOARG00000017817	21:46557298-46656557:+1	protein-coding	anoctamin 1	0.17	0.191	0.164	0.213	0.355	0.298	0.251	0.328	0.242
ANO10	ENSOARG00000004094	19:15229656-15432507:-1	protein-coding	anoctamin 10	57.324	69.567	40.677	67.258	54.922	52.432	48.826	51.476	44.966
ANO2	ENSOARG00000008932	3:208302342-208641090:+1	protein-coding	anoctamin 2	0	0	0.253	0	0	0.004	0	0	0
ANO3	ENSOARG00000014095	15:55194747-55486464:+1	protein-coding	anoctamin 3	0	0	0	0	0	0	0	0	0
ANO4	ENSOARG00000014173	3:169622065-170061610:+1	protein-coding	anoctamin 4	0	0	0	0.004	0	0	0	0	0.001
ANO5	ENSOARG00000007778	21:21858041-21929189:-1	protein-coding	anoctamin 5	0.304	0.264	0.462	0.206	0.141	0.125	0.156	0.155	0.117
ANO6	ENSOARG00000019578	3:140942833-141115777:-1	protein-coding	anoctamin 6	26.58	32.277	23.596	12.696	12.596	12.263	16.993	17.964	23.53
ANO8	ENSOARG00000017060	5:5533097-5547496:+1	protein-coding	anoctamin 8	3.427	2.277	1.882	4.293	7.819	4.959	2.665	3.672	1.872
ANO9	ENSOARG00000007651	21:49626481-49642497:+1	protein-coding	anoctamin 9	0.049	0.038	0.028	0.125	0.087	0.074	0.134	0.017	0.032
ANOS1	ENSOARG00000009753	X:5718290-5783131:-1	protein-coding	anosmin 1	0	0	0	0	0	0	0	0	0
ANP32A/ENSOARG:00067 (assigned to ENSOARG00000000067 [confidence: 1])	ENSOARG00000000067	26:25579272-25582044:+1	protein-coding	.	6.863	7.135	6.673	8.509	9.325	10.02	2.729	3.248	2.176
ANP32A/ENSOARG:18551 (assigned to ENSOARG00000018551 [confidence: 8])	ENSOARG00000018551	7:15384728-15392155:-1	protein-coding	.	19.61	22.086	18.99	34.868	35.904	39.373	11.41	13.577	7.152
ANP32B/ENSOARG:04570 (assigned to ENSOARG00000004570 [confidence: 8])	ENSOARG00000004570	1:104277951-104278731:+1	protein-coding	.	60.655	45.744	49.392	25.475	15.062	20.611	14.158	10.615	9.369
ANP32B/ENSOARG:11154 (assigned to ENSOARG00000011154 [confidence: 1])	ENSOARG00000011154	2:49376545-49390748:-1	protein-coding	.	123.654	120.999	115.452	73.175	45.879	60.827	40.432	29.176	24.349
ANP32E	ENSOARG00000020772	1:99212747-99223858:-1	protein-coding	acidic nuclear phosphoprotein 32 family member E	66.101	68.072	64.076	72.693	69.865	77.398	39.988	46.777	36.018
ANPEP	ENSOARG00000011841	18:20303375-20320351:-1	protein-coding	alanyl aminopeptidase, membrane	0.175	0.614	3.218	3.193	1.083	2.079	3.424	2.9	5.823
ANTXR1	ENSOARG00000019828	3:38977681-39235539:-1	protein-coding	anthrax toxin receptor 1	0	0.018	0	0.043	0	0.076	0.039	0.019	0.038
ANTXR2	ENSOARG00000018889	6:94222503-94399132:-1	protein-coding	anthrax toxin receptor 2	7.192	12.52	12.564	23.516	18.468	23.33	29.074	35.871	47.818
ANXA1	ENSOARG00000012672	2:62999570-63011634:-1	protein-coding	annexin A1	701.179	531.696	404.625	882.319	1106.05	709.563	510.524	1024.02	787.33
ANXA10	ENSOARG00000015584	2:111367101-111454411:-1	protein-coding	annexin A10	0	0	0	0	0	0	0	0	0
ANXA11	ENSOARG00000009924	25:35022044-35037797:+1	protein-coding	annexin A11	69.272	73.11	54.577	129.024	153.125	116.127	92.341	107.403	66.032
ANXA13	ENSOARG00000009876	9:29008574-29052918:+1	protein-coding	annexin A13	0.107	0.124	0.283	0.564	3.705	0.424	0.312	1.592	0.306
ANXA2	ENSOARG00000014826	19:5700675-5701678:-1	protein-coding	annexin A2	0	0.042	0	0	0.012	0	0	0	0
ANXA3	ENSOARG00000018710	6:92924512-92997934:+1	protein-coding	annexin A3	50.838	113.358	89.473	110.885	102.729	113.283	146.662	181.904	106.05
ANXA4	ENSOARG00000019781	3:38416593-38449179:-1	protein-coding	annexin A4	263.275	350.462	348.115	389.192	585.451	419.989	321.755	583.353	317.893
ANXA5	ENSOARG00000014830	6:3796404-3840343:+1	protein-coding	annexin A5	829.269	771.822	815.528	1329.167	1227.278	1365.616	1249.934	1257.193	1274.798
ANXA6	ENSOARG00000008188	5:59886223-59934603:-1	protein-coding	annexin A6	4.516	8.233	6.369	3.638	1.983	4.407	1.697	1.488	1.354
ANXA7	ENSOARG00000007635	25:29264619-29282474:-1	protein-coding	annexin A7	233.165	210.779	201.403	238.804	289.446	252.62	132.842	171.282	130.481
ANXA9	ENSOARG00000020891	1:99844154-99853301:+1	protein-coding	annexin A9	0	0.168	0.032	0.03	0.006	0.038	0	0	0.013
AOAH	ENSOARG00000003703	4:60565422-60759733:+1	protein-coding	acyloxyacyl hydrolase	13.232	5.773	8.861	48.726	33.579	36.509	21.884	13.549	26.807
AOC1 (assigned to ENSOARG00000001799 [confidence: 4])	ENSOARG00000001799	4:112859143-112862175:+1	protein-coding	.	0	0	0	0	0	0.017	0.021	0	0.046
AOC2	ENSOARG00000003870	11:42353843-42358513:+1	protein-coding	amine oxidase, copper containing 2	0.292	0.161	0.504	0.074	0.076	0.097	0.144	0.099	0.086
AOPEP/ENSOARG:08621 (assigned to ENSOARG00000008621 [confidence: 8])	ENSOARG00000008621	2:31141125-31163045:-1	protein-coding	.	12.628	10.253	10.079	31.214	23.137	23.958	39.789	42.977	30.71
AOPEP/ENSOARG:08634 (assigned to ENSOARG00000008634 [confidence: 8])	ENSOARG00000008634	2:31239795-31476634:-1	protein-coding	.	0.75	0.715	0.733	0.231	0.245	0.227	0.198	0.243	0.221
AOX1	ENSOARG00000016052	2:201796182-201865072:+1	protein-coding	aldehyde oxidase 1	0.042	11.328	0.036	0.094	6.879	0.03	0.014	1.183	0.018
AOX2 (assigned to ENSOARG00000016420 [confidence: 1])	ENSOARG00000016420	2:202024293-202104732:+1	protein-coding	.	1.225	1.259	0.998	1.398	0.972	1.175	0.4	0.251	0.154
AP1AR	ENSOARG00000003104	6:13381418-13398171:-1	protein-coding	adaptor related protein complex 1 associated regulatory protein	32.25	25.869	31.052	22.193	18.97	19.871	18.629	22.762	15.281
AP1B1	ENSOARG00000004068	17:68133552-68167702:-1	protein-coding	adaptor related protein complex 1 beta 1 subunit	54.815	44.873	42.958	63.377	84.567	86.208	35.902	36.23	31.582
AP1G1	ENSOARG00000003833	14:38572721-38652693:+1	protein-coding	adaptor related protein complex 1 gamma 1 subunit	40.48	36.797	31.419	23.327	20.289	24.25	21.458	25.921	21.983
AP1G2	ENSOARG00000019274	7:20989240-21004806:+1	protein-coding	adaptor related protein complex 1 gamma 2 subunit	13.905	11.593	8.28	21.187	26.028	27.989	11.245	12.795	11.844
AP1M1	ENSOARG00000000090	5:6540563-6569348:-1	protein-coding	adaptor related protein complex 1 mu 1 subunit	58.1	48.274	48.859	50.985	41.359	58.039	37.057	30.99	34.394
AP1M2	ENSOARG00000016667	5:12756700-12768626:-1	protein-coding	adaptor related protein complex 1 mu 2 subunit	1.241	0.955	0.754	0.731	0.206	0.339	0.285	0.395	0.174
AP1S1	ENSOARG00000015233	24:35472189-35475647:-1	protein-coding	adaptor related protein complex 1 sigma 1 subunit	446.638	476.805	315.858	277.944	293.142	249.737	147.962	166.619	90.09
AP1S2	ENSOARG00000012817	X:13260997-13286525:-1	protein-coding	adaptor related protein complex 1 sigma 2 subunit	40.98	37.516	33.497	45.23	30.391	42.774	30.454	22.008	25.746
AP1S3	ENSOARG00000020391	2:224936282-225012098:-1	protein-coding	adaptor related protein complex 1 sigma 3 subunit	3.161	3.153	3.141	5.927	7.724	4.857	2.901	3.833	4.359
AP2A1	ENSOARG00000013514	14:55168250-55195697:+1	protein-coding	adaptor related protein complex 2 alpha 1 subunit	43.55	36.809	27.365	37.299	36.389	34.628	21.892	15.76	16.475
AP2A2	ENSOARG00000004540	21:48896267-48932925:-1	protein-coding	adaptor related protein complex 2 alpha 2 subunit	99.29	90.162	88.756	99.117	135.877	123.657	58.302	54.262	49.346
AP2B1	ENSOARG00000006349	11:14249897-14350568:-1	protein-coding	adaptor related protein complex 2 beta 1 subunit	81.634	75.951	63.89	55.935	58.942	62.892	44.611	42.373	45.795
AP2S1	ENSOARG00000010791	14:52996511-53003211:-1	protein-coding	adaptor related protein complex 2 sigma 1 subunit	177.604	188.164	166.792	470.751	569.646	652.95	594.832	745.7	520.184
AP3B1	ENSOARG00000017119	7:8924750-9139454:-1	protein-coding	adaptor related protein complex 3 beta 1 subunit	19.804	20.131	17.488	17.909	18.731	19.063	7.214	8.867	7.227
AP3B2	ENSOARG00000013684	18:22071805-22099503:-1	protein-coding	adaptor related protein complex 3 beta 2 subunit	0.012	0.019	0.01	0.016	0.009	0.034	0	0.011	0.011
AP3D1	ENSOARG00000014450	5:18968085-19000099:+1	protein-coding	adaptor related protein complex 3 delta 1 subunit	117.374	120.816	96.234	96.207	75.727	103.354	57.246	44.647	45.779
AP3M1	ENSOARG00000008609	25:29870167-29882971:-1	protein-coding	adaptor related protein complex 3 mu 1 subunit	42.267	40.93	37.241	41.328	36.476	35.196	35.197	43.726	39.725
AP3M2	ENSOARG00000003077	26:35511113-35526587:+1	protein-coding	adaptor related protein complex 3 mu 2 subunit	0.154	0.516	0.213	0.025	0.05	0.019	0.034	0.049	0.041
AP3S1 (assigned to ENSOARG00000016444 [confidence: 1])	ENSOARG00000016444	7:4510093-4551597:+1	protein-coding	.	119.706	91.357	112.824	103.437	89.763	94.977	83.53	94.205	76.912
AP4B1	ENSOARG00000019928	1:90346758-90356207:-1	protein-coding	adaptor related protein complex 4 beta 1 subunit	5.911	5.13	4.967	4.696	4.585	5.271	3.237	5.48	3.679
AP4E1	ENSOARG00000020979	7:56404350-56472615:-1	protein-coding	adaptor related protein complex 4 epsilon 1 subunit	11.906	10.901	10.708	3.856	3.529	3.672	2.98	3.744	3.013
AP4M1	ENSOARG00000017722	24:36262581-36266129:-1	protein-coding	adaptor related protein complex 4 mu 1 subunit	5.328	5.137	5.191	7.925	11.655	8.079	3.317	5.79	3.787
AP4S1	ENSOARG00000005909	18:40603299-40621837:+1	protein-coding	adaptor related protein complex 4 sigma 1 subunit	11.32	17.59	19.21	17.324	23.963	14.08	17.319	34.687	25.281
AP5B1	ENSOARG00000017827	21:43204485-43236644:-1	protein-coding	adaptor related protein complex 5 beta 1 subunit	24.853	24.093	16.36	27.821	20.168	27.148	11.206	13.515	10.243
AP5M1	ENSOARG00000021103	7:66570646-66588846:+1	protein-coding	adaptor related protein complex 5 mu 1 subunit	9.476	12.189	10.244	5.878	5.265	5.008	4.605	5.672	4.754
AP5S1	ENSOARG00000001075	13:50713213-50715136:-1	protein-coding	adaptor related protein complex 5 sigma 1 subunit	29.945	30.955	30.887	37.226	39.666	39.341	18.287	36.803	21.394
AP5Z1	ENSOARG00000003582	24:39064376-39072830:-1	protein-coding	adaptor related protein complex 5 zeta 1 subunit	7.713	7.629	6.729	10.799	15.807	13.826	9.042	10.421	7.37
APAF1	ENSOARG00000013137	3:167841409-167919427:+1	protein-coding	apoptotic peptidase activating factor 1	5.637	4.942	4.404	2.16	2.22	2.304	1.72	1.821	2.055
APBA1	ENSOARG00000012988	2:66506906-66744194:+1	protein-coding	amyloid beta precursor protein binding family A member 1	4.644	4.162	4.603	1.404	1.403	1.478	1.33	0.713	0.655
APBA2	ENSOARG00000016458	18:27094574-27137007:+1	protein-coding	amyloid beta precursor protein binding family A member 2	0.099	0.115	0.158	0.026	0.009	0.023	0.009	0.037	0.007
APBA3	ENSOARG00000011823	5:17777750-17783870:+1	protein-coding	amyloid beta precursor protein binding family A member 3	11.133	9.752	11.034	12.011	12.085	14.946	8.096	10.921	10.422
APBB1	ENSOARG00000018427	15:46041263-46059240:+1	protein-coding	amyloid beta precursor protein binding family B member 1	0.018	0.232	0.061	0.161	0.139	0.267	0.071	0.079	0.044
APBB1IP	ENSOARG00000016486	13:17001124-17079207:-1	protein-coding	amyloid beta precursor protein binding family B member 1 interacting protein	121.444	115.389	107.786	50.071	36.925	45.509	19.972	15.076	14.916
APBB2	ENSOARG00000013063	6:59671785-59929959:-1	protein-coding	amyloid beta precursor protein binding family B member 2	2.854	1.712	2.466	1.717	1.359	2.193	3.991	2.156	3.012
APBB3	ENSOARG00000018153	5:49118467-49124074:-1	protein-coding	amyloid beta precursor protein binding family B member 3	3.402	3.994	2.955	2.2	2.806	3.036	2.568	2.939	3.332
APC	ENSOARG00000016130	7:891318-969935:-1	protein-coding	APC, WNT signaling pathway regulator	6.481	5.536	6.198	3.874	3.403	3.766	2.621	4.132	2.461
APC2	ENSOARG00000011893	5:41256862-41272546:+1	protein-coding	APC2, WNT signaling pathway regulator	0.863	0.485	0.786	0.771	0.809	1.044	0.295	0.341	0.24
APCDD1	ENSOARG00000001340	23:42479408-42510105:+1	protein-coding	APC down-regulated 1	0.155	0.189	0.233	0.29	0.356	0.644	0.082	0.04	0.122
APCDD1L	ENSOARG00000017104	13:57207844-57215347:+1	protein-coding	APC down-regulated 1 like	0	0.02	0	0.006	0	0.004	0	0	0
APEH	ENSOARG00000013387	19:50460073-50468371:-1	protein-coding	acylaminoacyl-peptide hydrolase	16.367	14.322	13.595	17.99	18.726	20.101	11.07	11.029	9.071
APEX1/ENSOARG:01876 (assigned to ENSOARG00000001876 [confidence: 1])	ENSOARG00000001876	1:180092455-180093378:-1	protein-coding	.	2.448	2.376	3.123	4.157	5.296	3.789	3.695	4.499	2.773
APEX1/ENSOARG:19740 (assigned to ENSOARG00000019740 [confidence: 1])	ENSOARG00000019740	7:23830289-23832121:-1	protein-coding	.	35.05	35.577	35.866	40.51	58.168	44.581	33.558	53.138	27.826
APEX2	ENSOARG00000005742	X:47851563-47859107:-1	protein-coding	apurinic/apyrimidinic endodeoxyribonuclease 2	18.525	14.136	13.438	31.016	29.099	34.857	16.972	20.858	17.64
APH1A	ENSOARG00000020782	1:99256574-99260110:-1	protein-coding	aph-1 homolog A, gamma-secretase subunit	116.281	113.284	111.395	186.285	213.224	217.383	105.835	127.77	111.061
APH1B	ENSOARG00000020786	7:43765373-43803334:-1	protein-coding	aph-1 homolog B, gamma-secretase subunit	8.288	9.244	9.385	9.992	6.078	8.572	4.453	6.368	4.659
API5	ENSOARG00000000187	15:71627685-71653594:+1	protein-coding	apoptosis inhibitor 5	53.126	47.272	46.982	47.97	38.903	47.015	54.141	51.059	64.056
APIP	ENSOARG00000018684	15:63605712-63630607:-1	protein-coding	APAF1 interacting protein	36.822	51.943	61.587	36.462	40.677	38.928	30.71	48.732	35.171
APLF	ENSOARG00000019897	3:39592197-39739595:-1	protein-coding	aprataxin and PNKP like factor	2.257	1.552	1.998	0.91	1.498	0.991	0.624	1.115	0.98
APLN	ENSOARG00000014891	X:107903481-107904226:-1	protein-coding	apelin	1.248	0	1.267	0	2.996	0	0.296	0.632	0.226
APLP1	ENSOARG00000005139	14:45689178-45698271:+1	protein-coding	amyloid beta precursor like protein 1	0.484	0.488	0.567	0.152	0.087	0.151	0.214	0.09	0.193
APLP2	ENSOARG00000014725	21:35469791-35501952:+1	protein-coding	amyloid beta precursor like protein 2	46.178	17.295	10.641	115.949	69.964	14.309	70.794	42.457	11.154
APMAP	ENSOARG00000006484	13:41710778-41735318:-1	protein-coding	adipocyte plasma membrane associated protein	28.163	24.582	22.933	37.573	47.003	42.904	20.952	27.329	18.114
APOA1	ENSOARG00000002586	15:26993181-26994743:-1	protein-coding	apolipoprotein A1	0	0.045	0.101	0.127	0.037	0	0	0.041	0.041
APOA2	ENSOARG00000009808	1:110762561-110763490:-1	protein-coding	apolipoprotein A2	0.258	0	0.243	1.658	1.9	1.977	1.667	1.141	2.736
APOA4	ENSOARG00000002419	15:26965551-26968105:-1	protein-coding	apolipoprotein A4	0	0	0	0	0	0	0	0	0
APOA5	ENSOARG00000002233	15:26930074-26931848:-1	protein-coding	apolipoprotein A5	0	0	0	0	0	0	0	0	0
APOB	ENSOARG00000017402	3:28671825-28710732:-1	protein-coding	apolipoprotein B	0.003	0	0	0	0	0	0	0	0
APOBEC1	ENSOARG00000002072	3:206035174-206040784:-1	protein-coding	apolipoprotein B mRNA editing enzyme catalytic subunit 1	0.124	0	0	0	0	0	0	0	0
APOBEC2	ENSOARG00000000820	20:15063505-15073864:+1	protein-coding	apolipoprotein B mRNA editing enzyme catalytic subunit 2	0.349	0.272	0.497	0.527	0.864	0.768	0.402	0.25	0.378
APOBEC4	ENSOARG00000005287	12:62795692-62796792:-1	protein-coding	apolipoprotein B mRNA editing enzyme catalytic polypeptide like 4	0	0	0	0.011	0.013	0.041	0	0	0.022
APOBR	ENSOARG00000003124	24:26065424-26069206:+1	protein-coding	apolipoprotein B receptor	16.238	27.374	12.82	15.753	17.762	34.777	28.758	19.954	25.947
APOC3	ENSOARG00000002515	15:26974130-26975908:+1	protein-coding	apolipoprotein C3	0	0.17	0	0.326	0	0	0	0.211	0
APOC4	ENSOARG00000009464	14:51722265-51728397:+1	protein-coding	apolipoprotein C4	0	0.028	0	0	0	0	0	0	0
APOD	ENSOARG00000020386	1:190322087-190334583:+1	protein-coding	apolipoprotein D	0	0	0.23	0.09	0.13	0.041	0.05	0.012	0.012
APOE	ENSOARG00000009438	14:51709732-51711208:+1	protein-coding	apolipoprotein E	43.41	70.546	45.689	9.713	32.523	8.344	5.703	16.319	5.439
APOF	ENSOARG00000009050	3:162920793-162921999:+1	protein-coding	apolipoprotein F	0	0	0	0	0	0	0	0	0.003
APOH	ENSOARG00000015661	11:61501601-61513913:-1	protein-coding	apolipoprotein H	0	0	0	0	0	0	0	0	0
APOL6	ENSOARG00000018657	3:178926557-178937917:+1	protein-coding	apolipoprotein L6	0.292	0.775	0.396	0.045	0.033	0.017	0	0	0.098
APOM	ENSOARG00000006964	20:26780164-26782045:-1	protein-coding	apolipoprotein M	3.714	1.985	2.024	3.677	4.32	2.653	2.901	3.756	2.202
APOO	ENSOARG00000016887	X:21198178-21236674:-1	protein-coding	apolipoprotein O	28.999	22.168	25.611	23.172	22.386	18.308	17.349	19.958	9.183
APOOL	ENSOARG00000002075	X:72837248-72939301:+1	protein-coding	apolipoprotein O like	15.652	12.047	12.293	16.212	19.394	15.46	6.472	10.613	6.365
APOPT1	ENSOARG00000005896	18:66891385-66901740:+1	protein-coding	apoptogenic 1, mitochondrial	52.194	41.081	30.888	36.118	41.948	25.651	20.309	31.431	13.674
APP	ENSOARG00000015056	1:128412485-128723883:+1	protein-coding	amyloid beta precursor protein	71.2	98.638	82.333	33.008	9.344	58.034	33.964	15.104	46.284
APPBP2	ENSOARG00000017155	11:12029728-12085821:+1	protein-coding	amyloid beta precursor protein binding protein 2	21.451	22.239	24.759	15.539	16.884	15.732	15.111	21.125	16.423
APPL1	ENSOARG00000014531	19:43854675-43876438:-1	protein-coding	adaptor protein, phosphotyrosine interacting with PH domain and leucine zipper 1	22.976	21.75	20.578	12.728	16.03	12.287	6.862	10.465	4.82
APPL2	ENSOARG00000017227	3:173785980-173831865:-1	protein-coding	adaptor protein, phosphotyrosine interacting with PH domain and leucine zipper 2	15.494	16.113	12.603	36.589	46.298	37.951	5.599	10.199	4.861
APRT	ENSOARG00000013556	14:13540729-13541439:-1	protein-coding	adenine phosphoribosyltransferase	141.897	129.013	157.098	124.873	151.13	164.409	93.516	138.183	108.059
APTX	ENSOARG00000009598	2:37928370-37938764:+1	protein-coding	aprataxin	11.293	12.078	11.095	9.991	10.602	10.906	8.258	15.796	8.342
AQP10	ENSOARG00000002349	1:103149784-103152323:+1	protein-coding	aquaporin 10	0	0	0.094	0	0.011	0	0	0.012	0
AQP11	ENSOARG00000007178	21:17772141-17783694:-1	protein-coding	aquaporin 11	0.232	0.424	0.341	1.03	0.603	0.948	0.169	0.369	0.403
AQP2	ENSOARG00000018180	3:136173376-136178344:-1	protein-coding	aquaporin 2	0	0	0	0	0	0	0	0	0
AQP3	ENSOARG00000009442	2:37506644-37509016:+1	protein-coding	aquaporin 3 (Gill blood group)	0.634	0.614	0.174	0.039	0.067	0.057	0.034	0	0.026
AQP4	ENSOARG00000006982	23:30335667-30347436:+1	protein-coding	aquaporin 4	0	0	0	0	0	0	0	0	0
AQP5	ENSOARG00000018171	3:136155831-136159185:-1	protein-coding	aquaporin-5	0	0	0.081	0	0	0	0	0	0
AQP6	ENSOARG00000018116	3:136144860-136147440:-1	protein-coding	aquaporin 6	0	0	0	0	0	0	0	0	0
AQP7 (assigned to ENSOARG00000009458 [confidence: 1])	ENSOARG00000009458	2:37548787-37564903:+1	protein-coding	.	0	0	0	0	0	0	0	0	0
AQP8	ENSOARG00000018479	24:22787944-22801493:+1	protein-coding	aquaporin 8	1.257	1.003	0.902	1.659	1.641	1.755	1.522	1.632	1.689
AQP9	ENSOARG00000020858	7:49083729-49133768:-1	protein-coding	aquaporin 9	0.16	2.208	0.046	0	0	0	0	0.032	0
AQR	ENSOARG00000020005	7:27347923-27428685:-1	protein-coding	aquarius intron-binding spliceosomal factor	20.718	21.369	16.388	12.711	10.443	11.629	9.316	12.785	8.727
AR	ENSOARG00000014525	X:56623044-56822562:+1	protein-coding	androgen receptor	0.111	0.135	0.099	0.038	0.058	0.061	0.053	0.064	0.067
ARAF	ENSOARG00000013254	X:53844797-53852960:-1	protein-coding	serine/threonine-protein kinase A-Raf	21.768	22.893	22.205	20.674	17.839	25.228	16.148	16.577	16.464
ARAP1	ENSOARG00000005950	15:50442619-50483505:-1	protein-coding	ArfGAP with RhoGAP domain, ankyrin repeat and PH domain 1	91.737	95.842	68.647	30.897	39.94	28.689	33.487	33.132	22.192
ARAP2	ENSOARG00000009322	6:55460143-55656566:-1	protein-coding	ArfGAP with RhoGAP domain, ankyrin repeat and PH domain 2	17.656	29.637	18.101	18.782	8.444	11.046	20.482	8.165	8.45
ARAP3	ENSOARG00000001160	5:50124895-50151637:-1	protein-coding	ArfGAP with RhoGAP domain, ankyrin repeat and PH domain 3	1.894	3.169	2.076	17.67	16.283	17.811	22.294	19.153	23.795
ARCN1	ENSOARG00000010605	15:28718530-28746137:+1	protein-coding	archain 1	97.058	93.513	91.948	116.886	122.716	111.958	93.519	117.343	95.183
AREG	ENSOARG00000015052	6:89053717-89061196:+1	protein-coding	amphiregulin	14.363	8.711	8.565	0.948	0.355	1.754	11.44	6.744	17.398
AREL1	ENSOARG00000001246	7:82858378-82899044:-1	protein-coding	apoptosis resistant E3 ubiquitin protein ligase 1	9.034	8.815	6.928	4.423	3.301	4.294	3.763	4.522	4.681
ARF3	ENSOARG00000006511	5:2701370-2702230:-1	protein-coding	ADP-ribosylation factor 3	473.44	437.78	420.012	598.832	584.913	611.853	580.034	618.132	604.437
ARF4	ENSOARG00000013565	19:43620611-43638153:+1	protein-coding	ADP ribosylation factor 4	321.518	322.51	347.411	360.778	348.686	342.733	484.667	484.867	500.607
ARF5	ENSOARG00000001854	4:91893378-91895222:+1	protein-coding	ADP ribosylation factor 5	32.527	31.595	21.084	37.704	52.386	35.516	18.904	28.282	14.271
ARF6	ENSOARG00000000838	7:39947130-39947657:+1	protein-coding	ADP ribosylation factor 6	171.666	184.814	217.656	261.957	260.91	327.655	223.831	214.957	264.499
ARFGAP1	ENSOARG00000011406	13:53597334-53607032:-1	protein-coding	ADP ribosylation factor GTPase activating protein 1	12.226	14.179	11.963	13.816	14.366	14.846	13.251	17.834	14.214
ARFGAP2	ENSOARG00000005192	15:75296078-75304881:-1	protein-coding	ADP ribosylation factor GTPase activating protein 2	33.563	31.736	27.636	29.527	33.125	32.089	26.359	36.336	30.879
ARFGAP3	ENSOARG00000019057	3:217647320-217698613:-1	protein-coding	ADP ribosylation factor GTPase activating protein 3	23.319	19.751	17.791	34.367	44.568	33.727	12.014	14.438	10.603
ARFGEF1	ENSOARG00000001185	9:44127765-44250146:-1	protein-coding	ADP ribosylation factor guanine nucleotide exchange factor 1	10.791	10.54	9.941	6.566	5.459	6.901	4.604	4.726	3.955
ARFGEF2	ENSOARG00000011349	13:76687811-76756063:+1	protein-coding	ADP ribosylation factor guanine nucleotide exchange factor 2	26.109	22.765	20.299	17.267	11.814	16.559	10.373	8.746	8.319
ARFGEF3	ENSOARG00000000675	8:63033521-63163512:+1	protein-coding	ARFGEF family member 3	0.012	0.032	0.112	0.003	0.001	0.004	0.005	0.003	0.003
ARFIP1	ENSOARG00000003643	17:4595309-4683484:-1	protein-coding	ADP ribosylation factor interacting protein 1	15.851	18.631	17.832	15.167	20.278	18.866	13.453	19.949	13.833
ARFIP2	ENSOARG00000018201	15:45974282-45977812:+1	protein-coding	ADP ribosylation factor interacting protein 2	17.132	16.865	12.699	23.028	24.981	22.717	11.211	17.448	7.669
ARFRP1	ENSOARG00000010188	13:53366104-53373064:+1	protein-coding	ADP ribosylation factor related protein 1	17.925	15.379	14.261	19.926	23.177	22.465	14.733	17.958	12.236
ARG1	ENSOARG00000013943	8:56718361-56732509:+1	protein-coding	arginase 1	0.081	0.062	0.035	0.098	0	0.057	0.046	0.101	0.068
ARG2	ENSOARG00000021170	7:76378646-76418618:+1	protein-coding	arginase 2	4.986	7.141	16.468	8.887	9.149	15.261	76.812	89.173	112.466
ARGLU1	ENSOARG00000005479	10:81672016-81683510:-1	protein-coding	arginine and glutamate rich 1	70.377	53.149	52.144	60.585	67.125	63.719	46.416	55.031	43.126
ARHGAP1	ENSOARG00000003906	15:74864132-74882170:-1	protein-coding	Rho GTPase activating protein 1	16.941	15.365	12.338	12.379	10.643	14.494	6.019	5.616	5.788
ARHGAP10	ENSOARG00000007284	17:9827736-10205298:-1	protein-coding	Rho GTPase activating protein 10	44.423	49.812	54.873	48.538	48.746	49.986	28.759	38.673	27.334
ARHGAP11A	ENSOARG00000019982	7:27066793-27086939:-1	protein-coding	Rho GTPase activating protein 11A	2.346	1.394	1.982	22.061	12.768	25.679	18.949	14.806	22.176
ARHGAP12	ENSOARG00000013756	13:32516814-32616179:+1	protein-coding	Rho GTPase activating protein 12	7.34	7.457	6.544	9.367	12.635	11.121	3.701	5.359	3.472
ARHGAP17	ENSOARG00000018306	24:22575927-22630268:-1	protein-coding	Rho GTPase activating protein 17	83.284	63.829	56.05	10.504	13.417	11.785	11.452	10.04	13.545
ARHGAP18	ENSOARG00000013732	8:54943216-55143088:-1	protein-coding	Rho GTPase activating protein 18	37.993	43.018	47.089	56.414	80.028	52.023	20.217	28.886	11.877
ARHGAP19 (assigned to ENSOARG00000009482 [confidence: 1])	ENSOARG00000009482	22:17708307-17768537:-1	protein-coding	.	1.086	0.683	0.534	2.979	3.652	4.796	2.481	2.785	3.573
ARHGAP20	ENSOARG00000013551	15:20082551-20261151:-1	protein-coding	Rho GTPase activating protein 20	0.184	0.29	0.21	0.011	0.038	0.012	0.002	0.006	0.004
ARHGAP21	ENSOARG00000003154	13:24526958-24654525:-1	protein-coding	Rho GTPase activating protein 21	10.771	6.273	6.881	8.197	6.536	8.574	4.236	3.155	4.433
ARHGAP22	ENSOARG00000001560	25:42386508-42542939:-1	protein-coding	Rho GTPase activating protein 22	8.992	8.405	6.354	22.025	24.794	20.147	13.849	15.667	9.772
ARHGAP23	ENSOARG00000009185	11:38656431-38702384:+1	protein-coding	Rho GTPase activating protein 23	3.722	0.781	2.031	2.562	2.543	2.839	2.478	1.962	1.481
ARHGAP24	ENSOARG00000003828	6:100368330-100436288:+1	protein-coding	Rho GTPase activating protein 24	0.021	0.097	0.036	0.402	0.488	1.144	0.894	0.768	0.517
ARHGAP25	ENSOARG00000019876	3:39413767-39507038:-1	protein-coding	Rho GTPase activating protein 25	70.76	57.319	32.067	57.275	90.47	49.09	24.842	25.92	13.963
ARHGAP26	ENSOARG00000001949	5:51190660-51671936:+1	protein-coding	Rho GTPase activating protein 26	5.123	4.32	4.181	1.039	1.677	1.011	1.01	1.535	1.417
ARHGAP28	ENSOARG00000000085	23:40133087-40272234:+1	protein-coding	Rho GTPase activating protein 28	0.327	0.34	0.358	0.162	0.068	0.203	0.322	1.807	0.797
ARHGAP29	ENSOARG00000017193	1:70512850-70590547:-1	protein-coding	Rho GTPase activating protein 29	5.221	4.47	6.768	6.866	3.996	7.731	6.116	6.634	8.13
ARHGAP30	ENSOARG00000009399	1:110616566-110632451:-1	protein-coding	Rho GTPase activating protein 30	62.348	74.568	50.035	73.012	77.321	80.792	62.141	48.325	42.952
ARHGAP31	ENSOARG00000019707	1:182392792-182510763:+1	protein-coding	Rho GTPase activating protein 31	14.252	15.385	8.958	16.444	16.203	18.466	15.07	19.879	10.56
ARHGAP32	ENSOARG00000013376	21:31571985-31694411:-1	protein-coding	Rho GTPase activating protein 32	0.024	0.089	0.204	0.007	0.003	0.017	0.004	0.002	0.006
ARHGAP33	ENSOARG00000005062	14:45611708-45623294:+1	protein-coding	Rho GTPase activating protein 33	0.183	0.157	0.064	0.239	0.354	0.581	0.126	0.114	0.343
ARHGAP35	ENSOARG00000010829	14:53056023-53129584:+1	protein-coding	Rho GTPase activating protein 35	8.322	7.726	6.585	3.905	3.418	4.447	4.16	3.176	3.478
ARHGAP36	ENSOARG00000012814	X:98480825-98489542:-1	protein-coding	rho GTPase-activating protein 36 precursor	0	0	0	0	0	0	0	0	0
ARHGAP39	ENSOARG00000012694	9:13322638-13375078:+1	protein-coding	Rho GTPase activating protein 39	1.645	1.371	1.258	1.801	2.048	2.558	0.878	1.419	0.963
ARHGAP4	ENSOARG00000001509	JH921656.1:18529-34251:-1	protein-coding	Rho GTPase activating protein 4	15.762	16.759	19.634	22.958	33.828	25.225	11.011	14.935	7.039
ARHGAP42	ENSOARG00000007560	15:7373980-7886227:-1	protein-coding	Rho GTPase activating protein 42	0	0.012	0	0.018	0.004	0.05	0.03	0	0.042
ARHGAP44	ENSOARG00000015543	11:30857961-30908616:+1	protein-coding	Rho GTPase activating protein 44	0	0	0	0	0	0.026	0	0.006	0
ARHGAP45	ENSOARG00000010834	5:40961251-40973130:+1	protein-coding	Rho GTPase activating protein 45	19.076	27.119	12.444	73.161	54.245	86.529	33.513	18.546	18.777
ARHGAP5	ENSOARG00000006439	18:41435464-41496691:+1	protein-coding	Rho GTPase activating protein 5	7.502	10.147	10.84	2.704	3.37	2.655	1.977	2.68	2.757
ARHGAP6	ENSOARG00000010821	X:8683369-8961331:-1	protein-coding	Rho GTPase activating protein 6	1.619	1.669	1.596	0.934	2.717	2.286	0.629	0.681	0.842
ARHGAP8 (assigned to ENSOARG00000019304 [confidence: 8])	ENSOARG00000019304	3:219325969-219378880:+1	protein-coding	.	1.473	1.607	1.411	4.989	1.5	1.124	1.812	1.494	1.125
ARHGAP9	ENSOARG00000006591	3:161877837-161885796:+1	protein-coding	Rho GTPase activating protein 9	28.244	25.916	26.057	10.4	17.235	15.281	17.592	25.639	19.111
ARHGDIA	ENSOARG00000017985	11:50189207-50190485:+1	protein-coding	Rho GDP dissociation inhibitor alpha	729.463	649.187	604.45	919.335	954.359	1045.228	616.358	635.092	458.812
ARHGDIB	ENSOARG00000020698	3:199792192-199803360:+1	protein-coding	Rho GDP dissociation inhibitor beta	7.48	10.347	4.387	36.705	65.139	43.445	23.356	41.182	24.133
ARHGDIG	ENSOARG00000011544	24:230288-232335:+1	protein-coding	Rho GDP dissociation inhibitor gamma	0.074	0	0	0	0	0.073	0.086	0.064	0.097
ARHGEF1	ENSOARG00000008352	14:50376417-50398384:-1	protein-coding	Rho guanine nucleotide exchange factor 1	30.973	31.302	23.685	57.052	48.617	64.721	55.661	29.42	37.203
ARHGEF10	ENSOARG00000005650	26:1084016-1134212:+1	protein-coding	Rho guanine nucleotide exchange factor 10	0.007	0.006	0	0.008	0.004	0.024	0.013	0.007	0.012
ARHGEF10L (assigned to ENSOARG00000002916 [confidence: 4])	ENSOARG00000002916	AMGL01124973.1:21-1500:+1	protein-coding	.	31.106	14.419	22.367	10.005	47.773	5.019	2.618	12.187	1.801
ARHGEF11	ENSOARG00000006679	1:105453981-105499911:-1	protein-coding	Rho guanine nucleotide exchange factor 11	16.749	11.107	10.652	7.418	7.13	9.782	3.319	3.079	3.595
ARHGEF12	ENSOARG00000017361	15:30444461-30605043:+1	protein-coding	Rho guanine nucleotide exchange factor 12	8.932	7.975	6.219	2.443	2.57	2.582	1.363	1.411	1.236
ARHGEF15	ENSOARG00000000848	11:27489458-27497702:+1	protein-coding	Rho guanine nucleotide exchange factor 15	0	0	0	0	0	0	0	0	0
ARHGEF16	ENSOARG00000017057	12:47670296-47693338:-1	protein-coding	Rho guanine nucleotide exchange factor 16	0.032	0.025	0.041	0	0	0	0	0	0
ARHGEF17	ENSOARG00000007394	15:50996826-51052556:+1	protein-coding	Rho guanine nucleotide exchange factor 17	0.026	0.075	0.022	0.03	0.038	0.103	0.029	0.046	0.046
ARHGEF18 (assigned to ENSOARG00000000531 [confidence: 8])	ENSOARG00000000531	5:13952680-14025469:+1	protein-coding	.	8.723	8.26	7.131	10.049	10.554	11.943	5.835	7.316	5.895
ARHGEF2	ENSOARG00000005093	1:104558052-104599357:-1	protein-coding	Rho/Rac guanine nucleotide exchange factor 2	48.322	51.852	53.225	40.595	45.327	48.158	61.867	53.665	63.623
ARHGEF25	ENSOARG00000005874	3:161766426-161774451:-1	protein-coding	Rho guanine nucleotide exchange factor 25	0.097	0.093	0.052	0.167	0.093	0.19	0.072	0.027	0.021
ARHGEF26	ENSOARG00000003561	1:231521228-231661340:-1	protein-coding	Rho guanine nucleotide exchange factor 26	0.173	0.156	0.134	0.038	0.025	0.073	0.053	0.076	0.058
ARHGEF28	ENSOARG00000004819	16:7733491-7901197:-1	protein-coding	Rho guanine nucleotide exchange factor 28	0.033	0.05	0.042	0.015	0.009	0.007	0.002	0.005	0.004
ARHGEF3	ENSOARG00000014802	19:44257727-44324188:+1	protein-coding	Rho guanine nucleotide exchange factor 3	18.265	26.88	19.231	5.821	5.699	7.015	7.718	4.251	5.399
ARHGEF33	ENSOARG00000008552	3:85125912-85203300:-1	protein-coding	Rho guanine nucleotide exchange factor 33	0.067	0.076	0.128	0.067	0.046	0.052	0.055	0.07	0.035
ARHGEF37	ENSOARG00000005541	5:58459873-58495649:+1	protein-coding	Rho guanine nucleotide exchange factor 37	0.039	0.03	0.042	0.089	0.072	0.036	0.075	0.009	0.018
ARHGEF38	ENSOARG00000010289	6:19650992-19793944:-1	protein-coding	Rho guanine nucleotide exchange factor 38	0	0	0	0	0.135	0	0	0.005	0
ARHGEF39	ENSOARG00000011918	2:52560703-52563910:+1	protein-coding	Rho guanine nucleotide exchange factor 39	0.671	0.461	0.836	10.268	9.888	13.578	8.416	8.628	8.467
ARHGEF4	ENSOARG00000015878	2:113730671-113749783:+1	protein-coding	Rho guanine nucleotide exchange factor 4	0.339	0.768	0.504	2.535	3.985	4.024	0.638	0.635	0.629
ARHGEF40	ENSOARG00000019687	7:23232512-23251082:-1	protein-coding	Rho guanine nucleotide exchange factor 40	2.555	3.041	2.147	13.586	14.32	17.69	5.496	4.321	4.583
ARHGEF5	ENSOARG00000018429	4:106991691-107015692:+1	protein-coding	Rho guanine nucleotide exchange factor 5	0.031	0.058	0.047	0.008	0	0.127	0.079	0.048	0.345
ARHGEF6	ENSOARG00000010952	X:93289287-93403785:+1	protein-coding	Rac/Cdc42 guanine nucleotide exchange factor 6	18.227	19.71	16.893	16.734	17.659	20.197	9.97	7.624	8.804
ARHGEF7	ENSOARG00000007108	10:84777027-84877730:+1	protein-coding	Rho guanine nucleotide exchange factor 7	7.643	8.599	6.421	8.607	9.366	9.918	8.113	8.095	8.28
ARHGEF9	ENSOARG00000004749	X:43795989-43955460:-1	protein-coding	Cdc42 guanine nucleotide exchange factor 9	0.283	0.218	0.22	0.069	0.096	0.166	0.011	0.031	0.031
ARID1A	ENSOARG00000004275	2:239278909-239322378:-1	protein-coding	AT-rich interaction domain 1A	24.154	21.725	15.903	8.026	6.343	9.48	5.797	4.354	5.989
ARID1B	ENSOARG00000004245	8:80106814-80481520:+1	protein-coding	AT-rich interaction domain 1B	8.254	9.079	7.527	4.123	3.953	5.035	2.637	2.227	1.622
ARID2	ENSOARG00000019554	3:140380836-140585652:-1	protein-coding	AT-rich interaction domain 2	5.796	6.165	5.379	2.772	2.735	3.315	5.105	4.386	6.755
ARID3A	ENSOARG00000010130	5:40860243-40888982:+1	protein-coding	AT-rich interaction domain 3A	17.541	15.837	16.178	23.367	14.51	21.062	34.271	22.716	33.514
ARID3B	ENSOARG00000003574	18:32979550-33022110:-1	protein-coding	AT-rich interaction domain 3B	2.913	3.141	2.74	2.584	3.039	3.368	3.934	3.836	4.689
ARID3C	ENSOARG00000009192	2:36719433-36725977:+1	protein-coding	AT-rich interaction domain 3C	0.033	0	0	0	0.023	0.01	0	0.008	0
ARID4A	ENSOARG00000021110	7:67497000-67554579:+1	protein-coding	AT-rich interaction domain 4A	10.992	10.307	9.965	6.528	6.325	6.018	3.08	3.473	4.042
ARID4B	ENSOARG00000003481	25:7969996-8106640:-1	protein-coding	AT-rich interaction domain 4B	7.117	7.486	6.893	3.71	2.979	4.009	2.371	2.33	3.643
ARID5A	ENSOARG00000013883	3:103828090-103832824:-1	protein-coding	AT-rich interaction domain 5A	12.79	21.856	22.489	36.008	45.576	49.763	44.269	43.007	63.375
ARID5B	ENSOARG00000004403	25:17796369-17987675:+1	protein-coding	AT-rich interaction domain 5B	1.994	4.001	3.356	3.285	5.538	3.382	2.472	5.322	4.215
ARIH1	ENSOARG00000018958	7:19008549-19107086:+1	protein-coding	ariadne RBR E3 ubiquitin protein ligase 1	43.77	34.391	36.703	14.369	9.509	12.034	8.483	8.752	8.291
ARIH2	ENSOARG00000015984	19:50948619-50979070:-1	protein-coding	ariadne RBR E3 ubiquitin protein ligase 2	35.716	31.492	32.841	31.218	27.48	30.148	23.034	22.593	20.143
ARL1	ENSOARG00000015007	3:170323044-170331040:-1	protein-coding	ADP-ribosylation factor-like protein 1	95.215	108.255	100.34	136.826	145.466	123.826	94.399	110.59	85.329
ARL10	ENSOARG00000002098	5:35316738-35322706:+1	protein-coding	ADP ribosylation factor like GTPase 10	0.791	1.135	0.965	1.86	0.954	3.797	0.727	0.928	0.479
ARL11	ENSOARG00000005963	10:19492601-19493140:+1	protein-coding	ADP ribosylation factor like GTPase 11	55.501	89.368	76.123	18.036	41.01	29.83	15.3	46.431	31.616
ARL13A	ENSOARG00000001192	X:125263526-125274286:+1	protein-coding	ADP ribosylation factor like GTPase 13A	0.086	0.067	0.038	0	0.001	0.004	0	0	0
ARL13B	ENSOARG00000017337	1:156816038-156875825:+1	protein-coding	ADP ribosylation factor like GTPase 13B	2.366	1.938	3.811	1.713	1.667	1.756	1.239	2.138	1.908
ARL14	ENSOARG00000014982	1:224862951-224863529:-1	protein-coding	ADP ribosylation factor like GTPase 14	0	0.223	0.086	0	0.091	0	0	0.103	0
ARL14EP	ENSOARG00000015515	15:59269923-59274806:+1	protein-coding	ADP ribosylation factor like GTPase 14 effector protein	16.547	17.613	21.23	9.086	8.449	8.23	6.841	9.321	6.829
ARL14EPL (assigned to ENSOARG00000016507 [confidence: 1])	ENSOARG00000016507	7:4727770-4735605:+1	protein-coding	.	0	0.104	0.844	0	0	0	0.449	0.661	1.596
ARL15	ENSOARG00000008076	16:24832234-25070666:+1	protein-coding	ADP ribosylation factor like GTPase 15	3.688	3.265	3.169	2.644	2.611	3.211	1.509	1.2	0.81
ARL16	ENSOARG00000018330	11:50297282-50299639:+1	protein-coding	ADP ribosylation factor like GTPase 16	7.89	5.72	4.029	5.417	4.422	4.828	2.023	3.095	2.057
ARL2	ENSOARG00000011395	21:42545957-42552856:+1	protein-coding	Ovis aries ADP-ribosylation factor-like 2 (ARL2), mRNA.	58.019	54.272	41.887	51.939	57.839	53.5	29.597	38.192	28.947
ARL2BP	ENSOARG00000018950	14:24679112-24684005:+1	protein-coding	ADP ribosylation factor like GTPase 2 binding protein	31.703	28.115	31.378	58.356	63.589	67.333	43.003	58.559	31.462
ARL3	ENSOARG00000001689	22:22438505-22468540:-1	protein-coding	ADP-ribosylation factor-like protein 3	5.452	4.421	5.066	13.997	11.262	13.845	6.409	7.13	5.548
ARL4A	ENSOARG00000008124	4:20778423-20779022:+1	protein-coding	ADP ribosylation factor like GTPase 4A	13.222	9.488	18.225	15.305	19.021	21.18	26.99	20.721	16.102
ARL4C	ENSOARG00000025194	1:6371836-6372401:+1	protein-coding	ADP-ribosylation factor-like protein 4C	47.156	68.71	53.227	188.421	319.209	179.87	75.331	179.873	139.633
ARL4D	ENSOARG00000000118	11:42763484-42764086:+1	protein-coding	ADP ribosylation factor like GTPase 4D	0	0.063	0.65	0.053	0.03	0.114	0	0.033	0.068
ARL5A	ENSOARG00000008452	2:156582026-156602931:+1	protein-coding	ADP-ribosylation factor-like protein 5A	18.148	20.461	15.369	14.096	13.716	12.034	9.753	11.406	9.261
ARL5B	ENSOARG00000017814	13:19314330-19334896:+1	protein-coding	ADP ribosylation factor like GTPase 5B	4.987	9.515	8.345	6.239	9.822	6.15	21.469	20.059	32.203
ARL5C	ENSOARG00000010377	11:39236192-39241980:-1	protein-coding	putative ADP-ribosylation factor-like protein 5C	0.1	0.559	0.45	0.481	1.647	1.408	0	0.231	0.047
ARL6	ENSOARG00000017430	1:160516447-160545913:+1	protein-coding	ADP ribosylation factor like GTPase 6	5.752	4.302	5.895	10.791	9.12	7.8	1.441	1.874	1.263
ARL6IP4	ENSOARG00000007010	17:52146990-52149256:-1	protein-coding	ADP ribosylation factor like GTPase 6 interacting protein 4	56.803	55.01	46.985	60.931	82.17	72.918	39.404	54.848	30.681
ARL6IP5	ENSOARG00000010053	19:32424297-32441408:-1	protein-coding	ADP ribosylation factor like GTPase 6 interacting protein 5	409.677	356.01	306.665	348.898	343.807	292.364	129.667	174.711	101.6
ARL6IP6	ENSOARG00000008053	2:155679300-155714308:-1	protein-coding	ADP ribosylation factor like GTPase 6 interacting protein 6	45.604	46.667	46.718	41.086	32.158	43.64	24.578	28.013	23.766
ARL8B	ENSOARG00000007805	19:21125397-21175153:-1	protein-coding	ADP-ribosylation factor-like protein 8B	279.609	281.902	304.422	157.384	131.061	121.001	188.708	184.838	159.98
ARMC1	ENSOARG00000017043	9:42832172-42848639:-1	protein-coding	armadillo repeat containing 1	35.903	31.654	36.184	30.376	28.804	33.662	24.429	32.525	21.253
ARMC10	ENSOARG00000018909	4:44389126-44425588:+1	protein-coding	armadillo repeat containing 10	22.09	19.073	17.745	28.014	26.918	25.88	11.299	14.006	10.322
ARMC12	ENSOARG00000012346	20:9853554-9863074:+1	protein-coding	armadillo repeat containing 12	0.606	1.336	0.3	0.591	0.612	0.255	0.154	0.289	0.162
ARMC2	ENSOARG00000010709	8:28288684-28408704:-1	protein-coding	armadillo repeat containing 2	0.669	0.569	0.413	0.215	0.412	0.254	0.084	0.292	0.116
ARMC3	ENSOARG00000002091	13:23043199-23175177:+1	protein-coding	armadillo repeat containing 3	0	0	0	0.003	0.002	0	0	0	0
ARMC4	ENSOARG00000015684	13:35696140-35861957:+1	protein-coding	armadillo repeat containing 4	0	0	0	0	0	0	0	0	0
ARMC5	ENSOARG00000009484	24:27490512-27497969:+1	protein-coding	armadillo repeat containing 5	3.146	1.68	2.582	2.791	1.864	2.732	2.328	1.648	2.072
ARMC6	ENSOARG00000009667	5:3940163-3949778:-1	protein-coding	armadillo repeat containing 6	4.259	3.907	3.523	4.366	3.647	3.97	5.419	6.717	3.124
ARMC7	ENSOARG00000011268	11:55323009-55337180:-1	protein-coding	armadillo repeat containing 7	7.154	4.441	5.366	6.541	5.322	5.599	5.049	5.7	3.415
ARMC8	ENSOARG00000007543	1:248903314-248979732:-1	protein-coding	armadillo repeat containing 8	11.736	9.948	9.54	7.492	6.637	7.283	5.549	8.245	5.891
ARMC9	ENSOARG00000020693	2:232040718-232226295:+1	protein-coding	armadillo repeat containing 9	0.272	0.173	0.179	0.258	0.158	0.134	0.054	0.054	0.04
ARMCX1	ENSOARG00000010077	X:125749767-125751128:+1	protein-coding	armadillo repeat containing, X-linked 1	0.134	0.128	0.173	12.635	16.641	11.295	0.616	0.657	0.201
ARMCX2	ENSOARG00000010134	X:125818791-125820620:-1	protein-coding	armadillo repeat containing, X-linked 2	2.898	3.966	3.514	2.618	2.908	3.011	2.561	2.593	4.051
ARMCX3	ENSOARG00000001687	X:125795062-125796201:+1	protein-coding	armadillo repeat containing, X-linked 3	38.416	48.778	54.734	67.473	85.735	61.765	28.086	36.316	26.301
ARMCX6 (assigned to ENSOARG00000010111 [confidence: 1])	ENSOARG00000010111	X:125785946-125786851:-1	protein-coding	.	6.236	9.289	8.902	39.632	79.687	45.768	12.436	13.766	9.836
ARMT1	ENSOARG00000003234	8:75111962-75119659:+1	protein-coding	acidic residue methyltransferase 1	5.836	6.622	5.805	7.204	7.679	7.4	4.246	8.718	4.538
ARNT	ENSOARG00000020870	1:99680911-99747432:-1	protein-coding	aryl hydrocarbon receptor nuclear translocator	20.01	21.139	17.484	12.7	12.958	14.498	12.013	12.526	14.582
ARNT2	ENSOARG00000015391	18:25331556-25480510:+1	protein-coding	Ovis aries aryl-hydrocarbon receptor nuclear translocator 2 (ARNT2), mRNA.	0.406	0.789	0.168	2.168	2.818	2.957	3.628	5.712	4.534
ARNTL	ENSOARG00000007809	15:38890197-38925292:-1	protein-coding	aryl hydrocarbon receptor nuclear translocator-like protein 1	1.444	1.412	1.887	1.136	1.791	1.299	0.315	1.238	0.491
ARNTL2	ENSOARG00000019779	3:187229979-187326072:-1	protein-coding	aryl hydrocarbon receptor nuclear translocator like 2	0	0	0.02	0.009	0	0.01	0.008	0.002	0.028
ARPC1A/ENSOARG:08339 (assigned to ENSOARG00000008339 [confidence: 1])	ENSOARG00000008339	4:50181439-50182632:-1	protein-coding	.	0.265	0	0.235	0	0	0	0	0.274	0
ARPC1A/ENSOARG:14618 (assigned to ENSOARG00000014618 [confidence: 1])	ENSOARG00000014618	9:77523541-77524746:+1	protein-coding	.	25.868	25.288	21.758	50.42	45.86	53.596	42.588	51.198	38.936
ARPC1B	ENSOARG00000018731	24:36885477-36891494:-1	protein-coding	actin related protein 2/3 complex subunit 1B	811.828	812.422	659.088	1165.28	1519.798	1222.74	830.501	1042.686	694.305
ARPC3	ENSOARG00000016761	17:53911301-53919327:-1	protein-coding	actin related protein 2/3 complex subunit 3	753.034	720.805	710.439	1026.277	891.319	881.784	793.671	748.369	739.443
ARPC5	ENSOARG00000002017	12:62774782-62783441:-1	protein-coding	actin related protein 2/3 complex subunit 5	729.41	651.338	576.025	918.289	985.485	850.079	833.723	894.189	743.989
ARPC5L	ENSOARG00000013267	3:10967095-10973763:-1	protein-coding	actin related protein 2/3 complex subunit 5 like	43.47	38.693	39.603	54.465	55.836	59.713	80.315	85.048	60.547
ARPP21	ENSOARG00000016371	19:9569024-9683317:+1	protein-coding	cAMP regulated phosphoprotein 21	0.016	0.038	0	0.058	0.057	0.075	0.041	0.045	0.024
ARR3	ENSOARG00000015291	X:59728653-59740783:+1	protein-coding	arrestin 3	0.075	0.059	0	0.006	0.005	0.002	0.001	0.002	0.003
ARRB1	ENSOARG00000011342	15:52667884-52740268:-1	protein-coding	arrestin beta 1	184.164	133.693	121.113	103.937	104.802	82.611	34.56	41.375	18.531
ARRB2	ENSOARG00000007797	11:26256428-26264366:-1	protein-coding	arrestin beta 2	27.082	30.672	23.135	68.287	64.805	85.389	42.064	26.312	32.845
ARRDC1	ENSOARG00000000668	3:384378-390689:-1	protein-coding	arrestin domain containing 1	27.639	25.534	19.592	44.008	42.704	43.293	30.449	28.722	25.233
ARRDC2	ENSOARG00000014005	5:4904024-4907459:-1	protein-coding	arrestin domain containing 2	1.323	2.226	1.458	4.998	8.979	8.453	2.01	3.785	3.942
ARRDC3	ENSOARG00000016593	5:88196495-88210029:-1	protein-coding	arrestin domain containing 3	6.659	8.634	15.455	13.077	25.802	8.743	5.329	11.746	15.794
ARRDC4	ENSOARG00000010116	18:7884509-7890714:-1	protein-coding	arrestin domain containing 4	18.119	22.126	26.458	5.038	3.564	5.933	11.21	29.539	9.449
ARRDC5	ENSOARG00000008617	5:16847130-16860792:+1	protein-coding	arrestin domain containing 5	3.041	3.188	2.607	1.683	1.62	1.711	0.894	1.084	0.688
ARSA	ENSOARG00000019992	3:224147511-224150692:-1	protein-coding	arylsulfatase A	34.136	29.682	24.706	57.958	58.072	58.543	40.361	44.132	43.687
ARSB	ENSOARG00000017167	7:9645919-9797562:-1	protein-coding	arylsulfatase B	62.873	58.963	58.504	141.815	148.295	207.322	88.47	86.57	106.108
ARSD	ENSOARG00000008361	X:1295130-1315478:-1	protein-coding	arylsulfatase D	3.044	1.59	2.024	4.423	3.416	3.143	3.13	2.892	2.321
ARSE	ENSOARG00000008499	X:1318045-1332794:-1	protein-coding	arylsulfatase E (chondrodysplasia punctata 1)	0	0	0	0.109	0.097	0.143	0.037	0.069	0.112
ARSG	ENSOARG00000015185	11:60677902-60777644:-1	protein-coding	arylsulfatase G	1.532	1.172	0.923	8.591	5.448	7.791	3.687	1.716	2.723
ARSH	ENSOARG00000008660	X:1347503-1362876:+1	protein-coding	arylsulfatase family member H	0.777	0.97	0.742	0.273	0.37	0.449	0.172	0.274	0.219
ARSI	ENSOARG00000007024	5:59153619-59160423:-1	protein-coding	arylsulfatase family member I	0.11	0.068	0	0.081	0	0.212	0.12	0	0.126
ARSJ	ENSOARG00000018284	6:11682791-11756351:+1	protein-coding	arylsulfatase family member J	0	0.074	0.062	0.08	0.393	0.867	0.059	0.249	0.267
ARSK	ENSOARG00000017262	5:92209789-92265459:+1	protein-coding	arylsulfatase family member K	0.864	0.59	0.719	3.412	7.766	6.703	1.962	4.459	4.173
ART3	ENSOARG00000016372	6:90517575-90662421:+1	protein-coding	ADP-ribosyltransferase 3	0	0.089	0.034	0.058	0.036	0.045	0.014	0.041	0.041
ART4	ENSOARG00000020742	3:199906443-199921159:+1	protein-coding	ADP-ribosyltransferase 4 (Dombrock blood group)	0.045	0	0	0	0	0	0	0	0
ART5 (assigned to ENSOARG00000002856 [confidence: 1])	ENSOARG00000002856	15:49676469-49679069:+1	protein-coding	.	5.499	3.273	5.814	8.449	9.041	10.42	4.493	4.023	2.278
ARV1	ENSOARG00000003202	25:3740523-3758664:+1	protein-coding	ARV1 homolog, fatty acid homeostasis modulator	16.774	15.215	12.796	14.298	17.076	14.171	7.461	15.746	8.874
ARVCF/ENSOARG:00917 (assigned to ENSOARG00000000917 [confidence: 4])	ENSOARG00000000917	JH924392.1:860-4908:-1	protein-coding	.	0.487	0.533	0.448	1.586	1.613	1.669	0.308	0.218	0.254
ARVCF/ENSOARG:17981 (assigned to ENSOARG00000017981 [confidence: 8])	ENSOARG00000017981	17:72083300-72098689:-1	protein-coding	.	0.375	0.262	0.218	0.563	0.691	0.662	0.1	0.17	0.146
ARX	ENSOARG00000017804	X:22250220-22260711:-1	protein-coding	aristaless related homeobox	0	0.018	0.04	0.014	0	0.011	0.025	0.002	0
AS3MT	ENSOARG00000002541	22:22608612-22624523:+1	protein-coding	arsenite methyltransferase	1.749	2.025	2.192	8.76	7.339	8.975	4.096	3.687	3.143
ASAH1	ENSOARG00000008704	26:17914952-17945632:+1	protein-coding	N-acylsphingosine amidohydrolase 1	186.703	177.568	143.886	314.974	357.753	292.827	130.548	172.538	116.052
ASAH2 (assigned to ENSOARG00000013806 [confidence: 1])	ENSOARG00000013806	22:8375176-8448595:-1	protein-coding	.	0.284	0.041	0.216	0.397	0.034	0.339	0.762	0.137	0.517
ASAP1	ENSOARG00000007686	9:23466191-23575569:+1	protein-coding	ArfGAP with SH3 domain, ankyrin repeat and PH domain 1	17.089	13.818	14.195	5.307	3.94	6.439	6.191	4.555	5.999
ASAP2	ENSOARG00000014894	3:18486102-18660997:+1	protein-coding	ArfGAP with SH3 domain, ankyrin repeat and PH domain 2	0.351	0.415	0.473	0.484	0.658	0.95	0.19	0.23	0.371
ASAP3	ENSOARG00000007411	2:242256451-242305163:+1	protein-coding	ArfGAP with SH3 domain, ankyrin repeat and PH domain 3	0.3	0.265	0.37	0.602	0.03	0.758	0.065	0.013	0.124
ASB10	ENSOARG00000003406	4:113144170-113153338:-1	protein-coding	ankyrin repeat and SOCS box containing 10	0	0	0.107	0	0	0	0	0	0
ASB11	ENSOARG00000011996	X:12753078-12782477:-1	protein-coding	ankyrin repeat and SOCS box containing 11	4.212	3.125	2.642	2.556	3.974	3.111	2.213	1.495	2.115
ASB13	ENSOARG00000008700	13:42151924-42167257:+1	protein-coding	ankyrin repeat and SOCS box containing 13	1.707	1.837	1.52	1.149	0.796	1.269	0.195	0.69	0.458
ASB14	ENSOARG00000014390	19:43836052-43850342:+1	protein-coding	ankyrin repeat and SOCS box containing 14	0.326	0.762	0.976	0.039	0.04	0.032	0.014	0.041	0.012
ASB15	ENSOARG00000000773	4:87905164-87944629:+1	protein-coding	ankyrin repeat and SOCS box containing 15	0	0	0	0	0	0	0	0	0
ASB16	ENSOARG00000007298	11:43409959-43416537:+1	protein-coding	ankyrin repeat and SOCS box containing 16	0.031	0	0	0.151	0.051	0.108	0.025	0.057	0.076
ASB17	ENSOARG00000012800	1:51497307-51518247:-1	protein-coding	ankyrin repeat and SOCS box containing 17	0	0	0	0	0	0	0	0	0
ASB18	ENSOARG00000019126	1:4701774-4777786:+1	protein-coding	ankyrin repeat and SOCS box containing 18	0	0	0	0	0.022	0.002	0	0	0
ASB2	ENSOARG00000014168	18:57433067-57466054:-1	protein-coding	ankyrin repeat and SOCS box containing 2	0.136	0.544	0.19	0.016	0.057	0.011	0.028	0.04	0.01
ASB3 (assigned to ENSOARG00000004097 [confidence: 8])	ENSOARG00000004097	3:70179417-70277466:+1	protein-coding	.	11.136	11.37	9.066	9.496	9.372	9.203	5.978	6.688	6.822
ASB4	ENSOARG00000003383	4:12630296-12713661:+1	protein-coding	ankyrin repeat and SOCS box containing 4	0.105	0.054	0.121	0	0	0.007	0	0	0
ASB5	ENSOARG00000006766	26:6462919-6501142:-1	protein-coding	ankyrin repeat and SOCS box containing 5	0	0	0.062	0	0.005	0.013	0	0	0.012
ASB6	ENSOARG00000008733	3:6835725-6840583:+1	protein-coding	ankyrin repeat and SOCS box containing 6	7.663	6.467	6.68	9.298	10.324	11.916	9.821	12.55	10.682
ASB7	ENSOARG00000009658	18:5089675-5141102:-1	protein-coding	ankyrin repeat and SOCS box containing 7	6.827	5.191	5.442	4.727	3.085	3.891	4.411	3.454	3.277
ASB8	ENSOARG00000019288	3:138198426-138235446:+1	protein-coding	ankyrin repeat and SOCS box containing 8	21.046	16.648	18.56	18.553	19.277	18.999	10.29	15.812	11.731
ASB9	ENSOARG00000011966	X:12709059-12741895:-1	protein-coding	ankyrin repeat and SOCS box containing 9	0.544	0.706	0.567	0.196	0.354	0.248	0.236	0.259	0.204
ASC1/ENSOARG:07477 (assigned to ENSOARG00000007477 [confidence: 4])	ENSOARG00000007477	1:112848117-112848368:+1	protein-coding	.	58.271	39.254	45.909	121.501	125.965	105.513	57.957	59.427	24.621
ASC1/ENSOARG:17822 (assigned to ENSOARG00000017822 [confidence: 8])	ENSOARG00000017822	17:72005610-72015333:-1	protein-coding	.	5.915	3.346	4.051	8.526	7.085	6.988	5.708	4.134	1.405
ASCC1	ENSOARG00000007094	25:28041775-28153976:-1	protein-coding	activating signal cointegrator 1 complex subunit 1	9.785	8.246	8.88	13.019	10.146	10.023	6.198	5.998	6.79
ASCC2	ENSOARG00000005577	17:68448734-68483061:-1	protein-coding	activating signal cointegrator 1 complex subunit 2	21.34	20.724	17.445	21.826	18.52	24.921	12.296	13.815	10.824
ASCC3	ENSOARG00000011627	8:36191607-36513139:+1	protein-coding	activating signal cointegrator 1 complex subunit 3	5.712	6.219	6.501	2.509	2.306	2.736	1.249	1.691	1.439
ASCL1	ENSOARG00000015879	3:171787163-171787878:+1	protein-coding	achaete-scute family bHLH transcription factor 1	0	0	0	0	0	0	0	0	0
ASCL3	ENSOARG00000017152	15:43210926-43211471:+1	protein-coding	achaete-scute family bHLH transcription factor 3	0	0	0.093	0	0	0.011	0	0	0
ASF1A	ENSOARG00000008585	8:19215866-19228592:-1	protein-coding	anti-silencing function 1A histone chaperone	28.579	20.053	22.625	29.088	28.978	23.762	9.644	14.583	6.092
ASF1B	ENSOARG00000006370	5:9680788-9693835:+1	protein-coding	anti-silencing function 1B histone chaperone	3.298	2.906	3.45	13.399	10.152	19.111	9.972	7.133	11.463
ASGR1	ENSOARG00000010137	11:26522788-26529770:-1	protein-coding	asialoglycoprotein receptor 1	5.271	17.042	43.993	1.09	0.957	3.331	1.349	1.977	1.898
ASGR2	ENSOARG00000010000	11:26480695-26491111:-1	protein-coding	asialoglycoprotein receptor 2	18.005	83.837	114.975	5.519	1.431	15.906	22.131	32.064	31.719
ASH1L	ENSOARG00000004448	1:104082518-104284853:-1	protein-coding	ASH1 like histone lysine methyltransferase	11.536	10.431	8.969	2.136	2.172	2.18	2.022	2.055	1.839
ASH2L	ENSOARG00000001208	26:31929134-31956961:+1	protein-coding	ASH2 like histone lysine methyltransferase complex subunit	15.18	15.126	12.484	16.851	14.994	19.114	12.655	14.134	14.226
ASIC1	ENSOARG00000018049	3:136054143-136079595:-1	protein-coding	acid sensing ion channel subunit 1	0.048	0.046	0.039	0.047	0.062	0.039	0.017	0.035	0.032
ASIC3	ENSOARG00000002467	4:113021176-113024097:+1	protein-coding	acid sensing ion channel subunit 3	0.094	0.024	0.274	0.048	0.018	0.034	0.109	0.152	0.092
ASIC4	ENSOARG00000020207	2:220419068-220440898:+1	protein-coding	acid sensing ion channel subunit family member 4	0.018	0.014	0.016	0.034	0	0.073	0	0.022	0
ASIC5	ENSOARG00000007730	17:43110552-43149176:+1	protein-coding	acid sensing ion channel subunit family member 5	0	0	0	0	0	0	0	0	0
ASIP (assigned to ENSOARG00000009483 [confidence: manually assigned])	ENSOARG00000009483	13:63237431-63242627:+1	protein-coding	.	113.991	98.472	87.778	175.053	194.319	176.904	150.744	135.093	101.052
ASMT	ENSOARG00000008008	X:750956-773215:+1	protein-coding	acetylserotonin O-methyltransferase	0.105	0.082	0.093	0	0.022	0.009	0	0.041	0.025
ASMTL	ENSOARG00000007783	X:621541-640694:-1	protein-coding	acetylserotonin O-methyltransferase-like	8.587	6.783	7.621	16.468	14.565	15.658	10.369	9.904	7.935
ASNA1	ENSOARG00000011392	5:10846744-10859019:-1	protein-coding	arsA arsenite transporter, ATP-binding, homolog 1 (bacterial)	19.617	19.456	15.604	24.54	29.094	24.42	17.251	22.279	14.247
ASNS	ENSOARG00000004686	4:14991159-15007966:-1	protein-coding	asparagine synthetase (glutamine-hydrolyzing)	9.419	5.554	7.044	3.498	4.943	4.246	2.197	3.139	1.78
ASNSD1	ENSOARG00000016379	2:118521438-118532607:-1	protein-coding	asparagine synthetase domain containing 1	23.687	23.284	24.246	32.899	27.855	31.33	35.677	43.804	27.262
ASPA	ENSOARG00000016806	11:23822972-23843632:+1	protein-coding	aspartoacylase	2.124	1.843	2.319	23.633	19.112	17.504	2.767	3.548	1.898
ASPDH	ENSOARG00000014033	14:55679549-55681749:-1	protein-coding	aspartate dehydrogenase domain containing	0	0	0	0	0	0	0	0	0
ASPG/ENSOARG:07159 (assigned to ENSOARG00000007159 [confidence: 4])	ENSOARG00000007159	18:67266834-67274755:+1	protein-coding	.	0	0	0	0	0	0	0	0	0
ASPG/ENSOARG:07347 (assigned to ENSOARG00000007347 [confidence: 8])	ENSOARG00000007347	18:67490430-67509003:+1	protein-coding	.	0.017	0	0	0	0.001	0	0	0	0
ASPH (assigned to ENSOARG00000016594 [confidence: 8])	ENSOARG00000016594	9:39814065-39972577:-1	protein-coding	.	147.496	111.772	91.801	54.487	26.342	39.205	27.426	18.335	13.026
ASPHD1	ENSOARG00000005092	24:26368344-26371923:-1	protein-coding	aspartate beta-hydroxylase domain containing 1	0.321	0.076	0.312	4.222	3.221	5.45	1.484	1.107	1.157
ASPHD2	ENSOARG00000000763	17:65805012-65811692:+1	protein-coding	aspartate beta-hydroxylase domain containing 2	0.135	0.663	0	1.078	1.933	0.05	0.508	1.394	0
ASPM	ENSOARG00000014713	12:74128395-74189805:-1	protein-coding	abnormal spindle microtubule assembly	0.106	0.034	0.18	6.993	5.482	8.34	6.822	6.143	7.261
ASPN	ENSOARG00000008249	2:28671301-28688743:+1	protein-coding	asporin	0	0.142	0.041	0.018	0.11	0.18	0.051	0.062	0.149
ASPRV1	ENSOARG00000019523	3:38286979-38287974:+1	protein-coding	aspartic peptidase, retroviral-like 1	0.085	0.167	0.187	0.019	0.068	0.007	0.026	0.07	0.089
ASPSCR1	ENSOARG00000017643	11:50052768-50086400:-1	protein-coding	ASPSCR1, UBX domain containing tether for SLC2A4	27.054	26.368	20.729	31.067	32.471	32.863	16.107	21.674	11.768
ASRGL1	ENSOARG00000014809	21:40135478-40156395:+1	protein-coding	asparaginase like 1	1786.99	1632.67	1556.61	1051.577	379.153	1041.442	825.573	470.663	424.048
ASS1	ENSOARG00000007692	3:6038777-6082502:-1	protein-coding	argininosuccinate synthase 1	0.879	1.043	0.357	24.97	32.443	15.754	16.487	15.849	7.119
ASTE1	ENSOARG00000009366	1:256953864-256967919:+1	protein-coding	asteroid homolog 1 (Drosophila)	2.691	3.24	2.468	1.627	1.627	1.625	1.238	1.942	1.652
ASTL	ENSOARG00000014020	3:104107353-104121272:+1	protein-coding	astacin like metalloendopeptidase	0	0.03	0.034	0.081	0.023	0	0.035	0.026	0
ASTN1	ENSOARG00000015182	12:56094061-56330641:-1	protein-coding	astrotactin 1	0.972	0.945	0.764	0.491	0.478	0.535	0.615	0.639	0.532
ASTN2	ENSOARG00000005833	2:6362848-7254006:+1	protein-coding	astrotactin 2	0.16	0.231	0.57	0	0	0.003	0	0	0.002
ASUN	ENSOARG00000019852	3:187655786-187686727:+1	protein-coding	asunder, spermatogenesis regulator	8.14	7.722	7.811	8.95	6.921	8.672	5.847	8.838	6.068
ASXL1	ENSOARG00000003666	13:61169793-61178972:+1	protein-coding	additional sex combs like 1, transcriptional regulator	17.143	15.801	15.472	7.768	7.462	11.492	7.757	6.882	10.197
ASXL3	ENSOARG00000005872	23:23718712-23881329:-1	protein-coding	additional sex combs like 3, transcriptional regulator	0.023	0.08	0.04	0	0.001	0.003	0	0.005	0
ASZ1	ENSOARG00000018979	4:50928081-50995999:+1	protein-coding	ankyrin repeat, SAM and basic leucine zipper domain-containing protein 1	0.1	0.1	0.114	0.085	0.071	0.082	0.027	0.02	0.003
ATAD1	ENSOARG00000014098	22:9171101-9213031:-1	protein-coding	ATPase family, AAA domain containing 1	16.454	19.463	21.438	17.103	14.884	16.228	21.75	30.381	39.386
ATAD2	ENSOARG00000010247	9:29306242-29371627:+1	protein-coding	ATPase family, AAA domain containing 2	5.211	5.185	3.788	14.015	13.053	16.812	4.166	3.877	5.808
ATAD2B	ENSOARG00000017605	3:31393136-31516899:-1	protein-coding	ATPase family, AAA domain containing 2B	5.391	4.961	5.561	1.487	1.46	1.534	1.357	1.461	1.526
ATAD5	ENSOARG00000012322	11:17690657-17723800:-1	protein-coding	ATPase family, AAA domain containing 5	1.086	1.128	1.091	3.362	2.616	4.419	1.802	1.483	2.552
ATAT1	ENSOARG00000012395	20:27419172-27432217:-1	protein-coding	alpha tubulin acetyltransferase 1	2.159	2.367	0.952	1.176	1.969	1.517	0.659	1.148	0.953
ATCAY	ENSOARG00000011411	5:17645014-17679520:-1	protein-coding	ATCAY, caytaxin	0.037	0.172	0.13	0	0.009	0	0	0	0.01
ATE1	ENSOARG00000005882	22:40622373-40779029:-1	protein-coding	arginyltransferase 1	10.228	11.83	10.91	3.608	4.473	3.458	2.374	3.955	2.296
ATF1	ENSOARG00000017519	3:135353161-135372464:-1	protein-coding	activating transcription factor 1	34.332	33.842	48.835	38.269	27.54	29.731	30.144	29.215	23.964
ATF2	ENSOARG00000000194	2:133841980-133908859:+1	protein-coding	activating transcription factor 2	21.893	20.95	24.867	16.425	15.43	17.213	9.024	12.653	11.402
ATF3	ENSOARG00000010493	12:69063118-69069280:-1	protein-coding	activating transcription factor 3	23.712	27.622	43.741	52.456	203.047	36.654	37.189	131.289	141.252
ATF4	ENSOARG00000016775	3:214930338-214931586:+1	protein-coding	activating transcription factor 4	358.165	286.229	699.382	446.743	463.561	438.349	353.799	473.18	348.753
ATF6	ENSOARG00000010418	1:111240152-111462621:+1	protein-coding	activating transcription factor 6	28.748	27.966	34.136	20.328	14.272	20.558	33.054	28.217	33.646
ATF6B	ENSOARG00000000927	20:26383287-26395801:+1	protein-coding	activating transcription factor 6 beta	12.319	12.951	9.682	7.038	6.418	8.701	4.969	5.941	4.845
ATF7 (assigned to ENSOARG00000016413 [confidence: 1])	ENSOARG00000016413	3:132775009-132850306:+1	protein-coding	.	11.533	9.604	8.435	3.459	3.342	3.962	2.469	2.774	3.128
ATF7IP	ENSOARG00000020787	3:200224638-200285004:-1	protein-coding	activating transcription factor 7 interacting protein	7.04	8.552	7.222	3.05	3.588	3.064	2.531	3.117	2.682
ATF7IP2	ENSOARG00000005714	24:9183296-9219109:+1	protein-coding	activating transcription factor 7 interacting protein 2	0	0	0	0	0	0	0	0	0
ATG10	ENSOARG00000015475	5:79247125-79497895:+1	protein-coding	autophagy related 10	9.158	11.919	8.553	5.996	8.689	5.854	2.662	4.615	1.878
ATG101	ENSOARG00000017204	3:134096810-134099074:-1	protein-coding	autophagy related 101	17.947	16.557	15.867	23.782	21.641	26.381	17.794	23.098	21.049
ATG12	ENSOARG00000016432	7:4458675-4478599:-1	protein-coding	autophagy related 12	36.206	36.36	40.581	44.782	41.036	36.392	55.783	72.449	69.57
ATG13	ENSOARG00000003799	15:74812952-74857308:+1	protein-coding	autophagy related 13	16.795	15.639	12.612	9.715	9.366	9.252	6.216	6.684	6.133
ATG14	ENSOARG00000021092	7:64754613-64788337:-1	protein-coding	autophagy related 14	2.236	2.965	2.362	2.115	1.939	2.345	1.312	2.3	1.564
ATG16L1	ENSOARG00000019320	1:7455336-7499352:-1	protein-coding	autophagy related 16 like 1	9.216	10.05	8.415	6.649	7.376	7.327	6.912	10.066	6.233
ATG16L2	ENSOARG00000006493	15:50553684-50569219:+1	protein-coding	autophagy related 16 like 2	16.66	18.464	16.295	13.794	13.681	14.365	26.174	14.288	15.843
ATG2A	ENSOARG00000010760	21:42433259-42455169:-1	protein-coding	autophagy related 2A	12.075	12.355	7.427	3.655	3.524	3.716	3.094	2.449	4.787
ATG2B	ENSOARG00000016088	18:59867122-59939787:-1	protein-coding	autophagy related 2B	7.356	6.273	5.521	2.573	1.876	2.391	1.487	1.801	1.116
ATG3	ENSOARG00000019318	1:175662180-175696159:-1	protein-coding	autophagy related 3	200.178	260.787	277.347	191.705	178.734	202.987	221.002	186.702	159.637
ATG4A	ENSOARG00000018450	X:120078021-120157261:-1	protein-coding	autophagy related 4A cysteine peptidase	8.955	10.823	9.575	4.341	3.994	4.213	3.018	3.508	2.627
ATG4B	ENSOARG00000017628	1:198804-230341:-1	protein-coding	autophagy related 4B cysteine peptidase	11.68	10.294	9.076	10.502	10.872	11.961	11.106	15.212	8.714
ATG4C	ENSOARG00000009546	1:37785112-37853315:+1	protein-coding	autophagy related 4C cysteine peptidase	11.278	11.356	10.278	13.144	13.032	13.387	5.115	6.559	5.224
ATG4D	ENSOARG00000016386	5:12736068-12744560:+1	protein-coding	autophagy related 4D cysteine peptidase	11.443	9.728	7.523	13.744	11.206	15.803	15.535	11.464	14.6
ATG5 (assigned to ENSOARG00000011199 [confidence: 1])	ENSOARG00000011199	8:30740447-30855737:+1	protein-coding	.	14.553	16.962	15.065	21.838	15.197	21.998	27.342	38.497	33.592
ATG7	ENSOARG00000012790	19:55207378-55337516:+1	protein-coding	autophagy related 7	30.511	21.466	20.023	19.361	17.467	16.423	9.434	8.598	7.754
ATG9A	ENSOARG00000019940	2:220146096-220154849:-1	protein-coding	autophagy related 9A	10.259	8.76	5.875	7.446	7.125	7.675	3.561	3.412	3.969
ATG9B	ENSOARG00000002327	4:112988244-112999581:-1	protein-coding	autophagy related 9B	0.012	0.024	0.013	0.018	0.006	0.021	0.016	0.011	0.008
ATIC	ENSOARG00000019309	2:216272615-216298889:+1	protein-coding	5-aminoimidazole-4-carboxamide ribonucleotide formyltransferase/IMP cyclohydrolase	42.395	21.248	41.632	33.868	32.507	38.1	16.382	26.127	12.849
ATL1	ENSOARG00000020652	7:40504870-40594891:+1	protein-coding	atlastin GTPase 1	2.036	1.688	1.551	0.71	0.531	0.582	0.68	0.689	0.622
ATL2	ENSOARG00000009069	3:85684525-85751972:+1	protein-coding	atlastin GTPase 2	16.103	13.931	14.329	15.382	18.492	16.402	10.615	14.173	11.969
ATL3	ENSOARG00000002871	21:41309227-41347534:-1	protein-coding	atlastin GTPase 3	66.868	67.377	67.046	58.321	68.247	58.568	41.869	71.822	107.587
ATM	ENSOARG00000011894	15:17332384-17485383:+1	protein-coding	ATM serine/threonine kinase	2.247	3.157	3.063	0.646	0.767	0.769	0.323	0.52	0.282
ATMIN (assigned to ENSOARG00000008261 [confidence: 2])	ENSOARG00000008261	14:7138953-7140647:+1	protein-coding	.	16.793	12.896	12.036	15.11	7.238	13.006	9.501	9.659	8.59
ATN1	ENSOARG00000005156	3:207473737-207480187:-1	protein-coding	atrophin 1	11.389	8.023	6.834	3.98	2.582	4.022	2.62	1.474	1.845
ATOH1	ENSOARG00000018209	6:30708618-30710703:-1	protein-coding	atonal bHLH transcription factor 1	0	0	0	0	0	0	0	0	0
ATOH7	ENSOARG00000004935	25:24510627-24511417:-1	protein-coding	atonal bHLH transcription factor 7	0	0	0	0	0.014	0.055	0	0.016	0
ATOH8	ENSOARG00000020570	3:57492464-57505460:+1	protein-coding	atonal bHLH transcription factor 8	0	0	0	0.402	0.098	0.126	0.224	0.221	0.371
ATOX1/ENSOARG:06865 (assigned to ENSOARG00000006865 [confidence: 1])	ENSOARG00000006865	15:61745014-61745220:-1	protein-coding	.	0	0	0	0.026	0.008	0	0	0.009	0.009
ATOX1/ENSOARG:09040	ENSOARG00000009040	5:60474740-60479122:-1	protein-coding	copper transport protein ATOX1	818.384	1338.28	1064.04	1908.598	1680.925	1831.559	1538.674	1582.618	1408.49
ATP10A	ENSOARG00000009194	18:1810732-1994082:-1	protein-coding	ATPase phospholipid transporting 10A (putative)	35.975	37.193	23.235	2.598	0.139	0.413	3.912	0.323	0.96
ATP10B	ENSOARG00000013606	5:69526277-69854140:-1	protein-coding	ATPase phospholipid transporting 10B (putative)	0	0.027	0.023	0.024	0.019	0.072	0.224	0.021	0.074
ATP10D	ENSOARG00000015932	6:66124060-66246212:+1	protein-coding	ATPase phospholipid transporting 10D (putative)	21.869	16.299	15.148	10.832	6.862	8.849	8.296	6.39	8.031
ATP11A	ENSOARG00000007391	10:85646749-85720794:+1	protein-coding	ATPase phospholipid transporting 11A	33.024	38.7	30.522	47.969	37.356	52.155	41.272	26.809	26.004
ATP11B	ENSOARG00000020665	1:202331471-202420713:-1	protein-coding	ATPase phospholipid transporting 11B (putative)	25.862	21.364	20.079	18.807	13.522	13.975	18.873	17.497	11.93
ATP11C	ENSOARG00000010246	X:90446897-90548668:+1	protein-coding	ATPase phospholipid transporting 11C	9.467	10.132	8.622	4.656	5.114	5.669	2.614	3.312	3.1
ATP12A	ENSOARG00000014761	10:36838524-36858872:-1	protein-coding	ATPase H+/K+ transporting non-gastric alpha2 subunit	0.097	0.094	0.01	0	0	0	0	0	0
ATP13A1	ENSOARG00000007097	5:3433378-3449058:+1	protein-coding	ATPase 13A1	16.324	17.412	13.923	15.454	13.252	21.396	15.071	13.246	13.132
ATP13A2	ENSOARG00000011441	2:248416113-248429423:+1	protein-coding	ATPase 13A2	23.889	14.78	9.818	10.721	15.322	12.245	5.417	6.181	4.209
ATP13A3	ENSOARG00000020416	1:191315661-191393833:+1	protein-coding	ATPase 13A3	24.233	32.657	62.24	20.666	28.64	16.97	26.868	31.203	49.626
ATP13A4	ENSOARG00000020433	1:192150191-192276258:+1	protein-coding	ATPase 13A4	0	0	0.021	0	0	0.002	0.002	0	0
ATP13A5	ENSOARG00000020438	1:192319713-192419367:+1	protein-coding	ATPase 13A5	0	0	0	0	0	0	0	0	0
ATP1A1	ENSOARG00000020213	1:92852079-92888538:+1	protein-coding	ATPase Na+/K+ transporting subunit alpha 1	115.921	129.484	119.73	130.23	162.342	162.189	179.579	240.76	193.968
ATP1A2	ENSOARG00000008297	1:109476936-109500082:+1	protein-coding	ATPase Na+/K+ transporting subunit alpha 2	0	0.038	0	0	0	0	0	0	0
ATP1A3	ENSOARG00000008251	14:50303824-50319004:+1	protein-coding	ATPase Na+/K+ transporting subunit alpha 3	0	0.009	0.01	0	0.003	0	0	0	0
ATP1A4	ENSOARG00000008386	1:109508252-109541160:+1	protein-coding	ATPase Na+/K+ transporting subunit alpha 4	0.076	0.078	0.022	0.001	0.002	0.002	0.001	0.001	0.002
ATP1B1	ENSOARG00000009371	12:34912304-34939647:+1	protein-coding	ATPase Na+/K+ transporting subunit beta 1	88.934	87.848	97.459	56.249	35.65	41.754	170.307	78.677	154.998
ATP1B2	ENSOARG00000015381	11:26922379-26927320:+1	protein-coding	ATPase Na+/K+ transporting subunit beta 2	0.027	0.041	0.792	0.063	0.09	0.116	0	0.04	0.123
ATP1B3	ENSOARG00000006495	1:245070893-245107490:-1	protein-coding	ATPase Na+/K+ transporting subunit beta 3	72.664	60.848	57.71	134.182	108.713	119.043	104.433	110.559	59.548
ATP1B4	ENSOARG00000013088	X:99081104-99099072:+1	protein-coding	ATPase Na+/K+ transporting family member beta 4	0.023	0.089	0.04	0.013	0.028	0.028	0.025	0.02	0.009
ATP23	ENSOARG00000004820	3:161423786-161442792:-1	protein-coding	ATP23 metallopeptidase and ATP synthase assembly factor homolog	18.741	15.943	13.33	28.074	24.506	27.296	9.793	14.149	9.042
ATP2A1	ENSOARG00000002132	24:25931953-25950361:-1	protein-coding	ATPase sarcoplasmic/endoplasmic reticulum Ca2+ transporting 1	1.07	0.929	0.826	0.442	0.443	0.45	0.287	0.313	0.36
ATP2A2	ENSOARG00000016226	17:53803322-53859050:+1	protein-coding	ATPase sarcoplasmic/endoplasmic reticulum Ca2+ transporting 2	61.619	62.899	57.109	30.335	29.667	34.443	56.059	53.154	46.702
ATP2A3	ENSOARG00000017976	11:24162827-24185408:-1	protein-coding	ATPase sarcoplasmic/endoplasmic reticulum Ca2+ transporting 3	8.798	10.784	5.702	37.816	39.546	44.656	22.262	13.34	14.608
ATP2B1	ENSOARG00000015680	3:125851175-125982479:-1	protein-coding	ATPase plasma membrane Ca2+ transporting 1	121.776	57.473	61.006	57.352	86.686	49.561	38.952	44.029	41.812
ATP2B2	ENSOARG00000011817	19:54258120-54376226:-1	protein-coding	ATPase plasma membrane Ca2+ transporting 2	0	0	0	0	0	0.006	0	0	0
ATP2B3	ENSOARG00000007555	X:77817305-77857655:-1	protein-coding	ATPase plasma membrane Ca2+ transporting 3	0.01	0.008	0.009	0.02	0.075	0.011	0.009	0.055	0.003
ATP2C1	ENSOARG00000009414	1:256985186-257068039:-1	protein-coding	ATPase secretory pathway Ca2+ transporting 1	26.681	28.368	25.564	22.531	22.128	21.212	16.597	18.944	14.706
ATP2C2	ENSOARG00000010703	14:10104811-10163451:+1	protein-coding	ATPase secretory pathway Ca2+ transporting 2	0.211	0.271	0.109	0.185	0.183	0.206	0.116	0.073	0.097
ATP4A	ENSOARG00000004873	14:45314301-45326738:-1	protein-coding	ATPase H+/K+ transporting alpha subunit	0	0.019	0	0.137	0	0.053	0	0	0
ATP5A1	ENSOARG00000002910	23:46071788-46080230:-1	protein-coding	ATP synthase, H+ transporting, mitochondrial F1 complex, alpha subunit 1, cardiac muscle	408.92	569.665	553.145	665.443	993.485	910.873	447.83	800.682	569.078
ATP5B	ENSOARG00000008306	3:162719098-162726698:+1	protein-coding	ATP synthase, H+ transporting, mitochondrial F1 complex, beta polypeptide	251.51	207.784	199.097	340.889	324.722	334.521	250.886	281.934	199.485
ATP5D	ENSOARG00000011366	5:41079969-41081578:+1	protein-coding	ATP synthase, H+ transporting, mitochondrial F1 complex, delta subunit	151.987	133.184	124.129	151.561	147.298	141.728	126.047	116.188	66.161
ATP5E (assigned to ENSOARG00000016080 [confidence: 1])	ENSOARG00000016080	13:56669291-56671144:+1	protein-coding	.	2883.24	3292.41	3633.45	4437.915	4200.249	4425.522	3486.869	3668.822	3322.528
ATP5F1	ENSOARG00000019607	1:88006497-88021863:+1	protein-coding	ATP synthase, H+ transporting, mitochondrial Fo complex subunit B1	265.214	262.188	225.339	369.109	341.961	348.185	231.21	261.92	218.398
ATP5G1	ENSOARG00000006653	11:37173130-37175267:-1	protein-coding	ATP synthase, H+ transporting, mitochondrial Fo complex subunit C1 (subunit 9)	155.823	131.432	132.418	150.005	188.563	171.995	121.868	204.803	105.859
ATP5G2	ENSOARG00000016393	3:132715794-132719269:+1	protein-coding	ATP synthase F(0) complex subunit C2, mitochondrial precursor	402.651	362.291	334.419	610.206	623.645	531.607	357.679	469.9	294.997
ATP5G3	ENSOARG00000000170	2:133814093-133816722:+1	protein-coding	ATP synthase, H+ transporting, mitochondrial Fo complex subunit C3 (subunit 9)	918.978	775.16	772.585	1188.644	1385.392	1176.469	853.115	1247.028	713.589
ATP5H	ENSOARG00000011397	11:55397692-55404868:+1	protein-coding	ATP synthase, H+ transporting, mitochondrial Fo complex subunit D	29.876	25.516	26.37	37.15	33.632	32.659	25.388	27.903	20.902
ATP5I	ENSOARG00000008425	2:64326807-64327019:+1	protein-coding	ATP synthase, H+ transporting, mitochondrial Fo complex subunit E	645.875	587.406	587.11	730.813	724.298	739.814	560.277	673.336	574.064
ATP5J	ENSOARG00000015187	1:128879497-128883134:+1	protein-coding	ATP synthase, H+ transporting, mitochondrial Fo complex subunit F6	621.036	567.358	521.465	709.735	787.482	610.509	500.652	731.5	445.483
ATP5J2/ENSOARG:05134 (assigned to ENSOARG00000005134 [confidence: 1])	ENSOARG00000005134	16:8113950-8114234:-1	protein-coding	.	0	0	0	0	0	0	0	0	0
ATP5J2/ENSOARG:18577 (assigned to ENSOARG00000018577 [confidence: 1])	ENSOARG00000018577	24:36839514-36844078:+1	protein-coding	.	379.786	312.03	335.447	484.171	461.244	476.831	387.278	425.971	354.689
ATP5L/ENSOARG:07860 (assigned to ENSOARG00000007860 [confidence: 8])	ENSOARG00000007860	11:54486029-54487008:+1	protein-coding	.	0	0	0	0.041	0.05	0.016	0.019	0.014	0
ATP5L/ENSOARG:16841 (assigned to ENSOARG00000016841 [confidence: 1])	ENSOARG00000016841	3:135472970-135473278:+1	protein-coding	.	904.718	863.083	802.937	1104.594	1006.685	922.428	873.134	938.822	704.382
ATP5O (assigned to ENSOARG00000012773 [confidence: manually assigned])	ENSOARG00000012773	1:119867566-119874405:+1	protein-coding	.	313.469	287.297	281.933	440.867	406.983	400.382	271.98	337.288	238.641
ATP5S	ENSOARG00000020636	7:40295810-40305549:+1	protein-coding	ATP synthase, H+ transporting, mitochondrial Fo complex subunit s (factor B)	15.7	14.152	13.701	14.819	16.869	11.66	7.695	9.019	4.535
ATP5SL	ENSOARG00000007321	14:49597675-49600878:+1	protein-coding	ATP5S like	20.779	18.215	15.921	26.695	24.058	27.035	16.799	24.312	16.887
ATP6	ENSOARG00000000022	MT:7936-8614:+1	protein-coding	ATP synthase subunit a	6084.58	5085.36	5297.35	4867.151	4416.102	3891.085	3710.416	3594.542	2710.232
ATP6AP1	ENSOARG00000004743	X:77185295-77193890:-1	protein-coding	ATPase H+ transporting accessory protein 1	240.594	274.449	209.349	290.388	285.718	283.529	268.632	242.075	243.443
ATP6AP1L	ENSOARG00000015534	5:79535728-79560118:+1	protein-coding	ATPase H+ transporting accessory protein 1 like	0.084	0.032	0.147	0.031	0.028	0.058	0	0.031	0.031
ATP6AP2	ENSOARG00000001326	X:37757140-37789188:+1	protein-coding	ATPase H+ transporting accessory protein 2	127.708	134.723	127.14	232.863	248.005	229.409	168.093	207.587	156.48
ATP6V0A1	ENSOARG00000001896	11:42039565-42096102:+1	protein-coding	ATPase H+ transporting V0 subunit a1	131.684	119.789	136.593	69.361	85.431	88.338	24.744	18.922	17.265
ATP6V0A2	ENSOARG00000002788	17:51543223-51584054:-1	protein-coding	ATPase H+ transporting V0 subunit a2	7.168	6.5	6.315	8.328	5.443	7.46	5.507	6.092	4.341
ATP6V0A4	ENSOARG00000010469	4:102172027-102220863:-1	protein-coding	ATPase H+ transporting V0 subunit a4	0	0.013	0	0	0	0	0.007	0	0.005
ATP6V0B	ENSOARG00000000665	1:18391693-18395747:+1	protein-coding	ATPase H+ transporting V0 subunit b	227.971	248.833	241.614	259.416	257.71	246.648	245.523	331.289	243.939
ATP6V0D1	ENSOARG00000002996	14:34390423-34427751:-1	protein-coding	ATPase H+ transporting V0 subunit d1	366.281	361.051	383.971	461.912	516.567	451.258	340.332	423.744	324.62
ATP6V0D2	ENSOARG00000012834	9:89135765-89192947:-1	protein-coding	ATPase H+ transporting V0 subunit d2	10.018	1.026	0.339	5.243	1.995	0.926	1.922	0.59	0.3
ATP6V0E1 (assigned to ENSOARG00000004031 [confidence: 1])	ENSOARG00000004031	16:4774643-4794334:+1	protein-coding	.	965.946	1148.85	1131.74	713.384	741.909	611.311	625.885	752.234	608.844
ATP6V0E2 (assigned to ENSOARG00000001047 [confidence: 1])	ENSOARG00000001047	4:112088014-112091049:+1	protein-coding	.	3.548	6.237	4.78	6.832	3.222	7.953	2.144	1.999	1.428
ATP6V1A	ENSOARG00000019488	1:176799291-176860593:+1	protein-coding	ATPase H+ transporting V1 subunit A	318.585	315.921	306.623	282.689	331.031	319.505	232.263	239.084	206.427
ATP6V1B1	ENSOARG00000011319	3:92922848-92949860:+1	protein-coding	ATPase H+ transporting V1 subunit B1	0.161	0.099	0.065	0.304	0.279	0.347	0.223	0.229	0.366
ATP6V1B2	ENSOARG00000010681	2:45338025-45361588:-1	protein-coding	ATPase H+ transporting V1 subunit B2	380.919	274.986	284.59	228.788	286.406	245.567	77.107	123.6	90.225
ATP6V1C1	ENSOARG00000016832	9:74036809-74068146:-1	protein-coding	ATPase H+ transporting V1 subunit C1	243.017	204.222	208.713	116.3	121.821	92.339	66.313	82.068	48.61
ATP6V1C2	ENSOARG00000015588	3:19737455-19795960:+1	protein-coding	ATPase H+ transporting V1 subunit C2	0.135	0.103	0.175	0.036	0.149	0.189	0.114	0.181	0.181
ATP6V1D	ENSOARG00000021165	7:76124053-76135188:-1	protein-coding	ATPase H+ transporting V1 subunit D	126.171	115.349	132.493	142.984	146.675	121.634	113.089	120.266	102.928
ATP6V1E1	ENSOARG00000013489	3:213054889-213068085:-1	protein-coding	ATPase H+ transporting V1 subunit E1	447.005	427.449	383.49	612.47	567.951	530.869	717.552	721.161	647.985
ATP6V1E2	ENSOARG00000016196	3:77735783-77736463:+1	protein-coding	ATPase H+ transporting V1 subunit E2	3.824	4.11	4.404	1.519	1.349	1.334	0.496	0.89	0.879
ATP6V1F	ENSOARG00000003506	4:92890845-92893221:+1	protein-coding	ATPase H+ transporting V1 subunit F	1151.26	1199.79	1305.47	1350.857	1611.084	1446.838	1326.05	1634.452	1224.725
ATP6V1G1	ENSOARG00000005993	2:9128650-9136979:-1	protein-coding	ATPase H+ transporting V1 subunit G1	1268.5	1378.22	1220.71	1288.755	1308.593	1113.703	1183.287	1415.111	1100.951
ATP6V1G3	ENSOARG00000015583	12:75509479-75531616:-1	protein-coding	ATPase H+ transporting V1 subunit G3	0.685	2.022	1.02	0.03	0.028	0	0.141	0.54	0.072
ATP6V1H	ENSOARG00000013787	9:34692808-34737156:-1	protein-coding	ATPase H+ transporting V1 subunit H	117.031	93.104	109.98	248.186	337.639	186.291	162.828	300.854	126.565
ATP7A	ENSOARG00000018349	X:64434866-64585651:-1	protein-coding	ATPase copper transporting alpha	9.624	11.084	10.529	1.712	1.714	1.632	1.353	1.447	2.058
ATP7B	ENSOARG00000009056	10:21656704-21730091:-1	protein-coding	copper-transporting ATPase 2	0.026	0.007	0.03	0.008	0.005	0.018	0	0.021	0.005
ATP8	ENSOARG00000000021	MT:7775-7975:+1	protein-coding	ATP synthase protein 8	5138.07	3545.28	4179.01	3033.637	2381.817	2116.734	2077.925	1861.416	1413.26
ATP8A1	ENSOARG00000014541	6:61186630-61419298:-1	protein-coding	ATPase phospholipid transporting 8A1	11.061	10.6	11.17	5.441	1.632	1.353	8.979	9.734	21.303
ATP8A2	ENSOARG00000013009	10:33607965-34005861:-1	protein-coding	ATPase phospholipid transporting 8A2	0.011	0.044	0	0.018	0.004	0.004	0	0	0.004
ATP8B1	ENSOARG00000005280	23:57090563-57142576:-1	protein-coding	ATPase phospholipid transporting 8B1	0.06	0.045	0.021	4.196	1.488	0.14	5.069	2.585	0.481
ATP8B2	ENSOARG00000002448	1:103159099-103176896:+1	protein-coding	ATPase phospholipid transporting 8B2	3.552	4.909	2.363	2.712	3.595	4.607	1.677	1.934	2.285
ATP8B3	ENSOARG00000012688	5:41517974-41538482:-1	protein-coding	ATPase phospholipid transporting 8B3	0.402	0.476	0.426	0.447	0.808	0.384	0.141	0.419	0.164
ATP8B4	ENSOARG00000020996	7:57145756-57436036:+1	protein-coding	ATPase phospholipid transporting 8B4 (putative)	36.243	47.636	54.823	17.769	2.561	18.806	5.255	1.446	5
ATP9A	ENSOARG00000014351	13:78960107-79058235:-1	protein-coding	ATPase phospholipid transporting 9A (putative)	0.039	4.052	0.061	0.019	0.058	0.105	0.014	0.031	0.06
ATP9B	ENSOARG00000004295	23:825189-980419:-1	protein-coding	ATPase phospholipid transporting 9B (putative)	10.433	10.861	8.406	8.315	8.109	9.118	4.888	5.064	5.222
ATPAF2	ENSOARG00000001212	11:34061785-34074109:+1	protein-coding	ATP synthase mitochondrial F1 complex assembly factor 2	15.2	13.908	12.297	14.982	15.864	17.857	9.77	13.766	8.021
ATPIF1	ENSOARG00000003022	2:238013417-238015214:-1	protein-coding	ATPase inhibitory factor 1	480.282	449.586	463.524	450.43	474.643	443.772	305.045	389.734	256.616
ATR	ENSOARG00000006192	1:244503004-244612698:+1	protein-coding	ATR serine/threonine kinase	3.049	3.349	2.61	1.972	1.496	2.101	1.297	1.566	1.081
ATRAID	ENSOARG00000019202	3:34175485-34181471:+1	protein-coding	all-trans retinoic acid induced differentiation factor	65.46	68.679	56.979	105.626	115.611	112.791	60.36	86.551	52.039
ATRIP (assigned to ENSOARG00000000255 [confidence: 1])	ENSOARG00000000255	19:51334517-51352019:-1	protein-coding	.	3.274	3.271	2.876	3.838	2.615	4.266	3.004	4.64	1.769
ATRN	ENSOARG00000002627	13:50871319-51003428:-1	protein-coding	attractin	22.265	21.092	18.237	12.949	11.326	14.529	9.026	9.374	9.57
ATRNL1	ENSOARG00000015949	22:34507410-35311829:+1	protein-coding	attractin like 1	0.206	0.074	0.242	0.041	0.021	0.101	0.056	0.017	0.062
ATRX	ENSOARG00000018617	X:64688506-64961089:+1	protein-coding	ATRX, chromatin remodeler	5.793	6.188	6.723	2.245	2.125	2.197	1.513	1.683	1.382
ATXN1	ENSOARG00000012141	20:39752507-39767238:+1	protein-coding	ataxin 1	10.194	10.538	7.855	2.049	1.54	1.758	2.08	1.97	1.226
ATXN10	ENSOARG00000019420	3:220093324-220213264:+1	protein-coding	ataxin 10	61.727	36.815	39.001	74.632	73.998	60.801	23.805	21.693	18.095
ATXN1L	ENSOARG00000011135	14:38545156-38547222:-1	protein-coding	ataxin 1 like	11.91	10.707	9.316	11.404	11.882	13.447	7.486	8.874	8.422
ATXN2	ENSOARG00000018223	17:54761110-54831600:-1	protein-coding	ataxin 2	14.376	12.457	12.691	6.732	5.896	6.691	3.472	3.827	4.023
ATXN2L	ENSOARG00000002503	24:25982899-25992849:-1	protein-coding	ataxin 2 like	35.182	32.529	29.058	24.098	19.864	29.484	17.208	13.043	17.542
ATXN3	ENSOARG00000012754	18:55693032-55721686:-1	protein-coding	ataxin 3	13.758	14.27	12.638	10.933	11.813	9.172	7.027	10.368	19.642
ATXN7	ENSOARG00000011371	19:37490667-37581002:-1	protein-coding	ataxin 7	3.683	4.502	3.705	1.254	1.251	1.509	1.566	1.194	2.154
ATXN7L1	ENSOARG00000003721	4:46719004-46767530:-1	protein-coding	ataxin 7 like 1	1.897	2.313	1.731	1.442	1.652	1.378	0.745	0.892	0.972
ATXN7L2	ENSOARG00000019225	1:85905922-85911747:+1	protein-coding	ataxin 7 like 2	0.876	0.955	1.064	0.932	1.325	1.553	0.854	1.469	1.166
ATXN7L3	ENSOARG00000007406	11:43427980-43436623:-1	protein-coding	ataxin 7 like 3	16.996	16.21	14.153	17.046	15.626	19.032	15.5	15.566	16.808
ATXN7L3B	ENSOARG00000016672	3:110404006-110404296:+1	protein-coding	ataxin 7 like 3B	75.158	88.007	81.493	42.861	46.953	48.874	29.81	51.311	37.066
AUH	ENSOARG00000007832	2:26058085-26228016:-1	protein-coding	AU RNA binding methylglutaconyl-CoA hydratase	5.228	4.591	3.405	3.179	2.547	1.832	1.717	2.164	0.902
AUNIP	ENSOARG00000005794	2:240114218-240128601:+1	protein-coding	aurora kinase A and ninein interacting protein	2.66	2.055	2.36	4.044	3.246	4.312	1.452	2.811	2.135
AUP1	ENSOARG00000012789	3:96313089-96315946:-1	protein-coding	ancient ubiquitous protein 1	117.157	127.831	114.998	177.661	193.654	204.896	155.199	197.451	136.695
AURKA	ENSOARG00000018369	13:58840124-58858898:+1	protein-coding	aurora kinase A	2.701	2.241	2.284	19.406	13.514	17.859	15.485	14.112	19.281
AURKAIP1	ENSOARG00000003838	12:49217180-49222771:+1	protein-coding	aurora kinase A interacting protein 1	71.275	73.393	65.681	97.691	97.129	102.667	67.335	95.045	51.712
AURKB	ENSOARG00000019052	11:27395741-27400878:-1	protein-coding	aurora kinase B	0.554	0.274	0.601	17.011	14.958	23.988	11.407	13.74	17.183
AUTS2/ENSOARG:10757 (assigned to ENSOARG00000010757 [confidence: 7])	ENSOARG00000010757	24:29716072-29739127:-1	protein-coding	.	0.509	0.583	0.327	0.178	0.161	0.13	0	0.023	0.047
AUTS2/ENSOARG:10825 (assigned to ENSOARG00000010825 [confidence: 4])	ENSOARG00000010825	24:30617312-30617524:-1	protein-coding	.	1.033	3.934	2.657	0.621	0.711	0.638	0.186	0.7	0.524
AVEN	ENSOARG00000019911	7:25707944-25718742:+1	protein-coding	apoptosis and caspase activation inhibitor	6.188	8.329	6.25	29.541	18.991	37.213	21.788	18.653	13.13
AVIL	ENSOARG00000004997	3:161563274-161579047:+1	protein-coding	advillin	0.081	0.025	0	0.096	0.111	0.261	0.287	0.465	0.465
AVL9	ENSOARG00000006850	4:63941506-63992842:-1	protein-coding	AVL9 cell migration associated	12.037	11.607	10.257	6.061	5.797	5.405	4.36	4.377	3.926
AVPI1	ENSOARG00000011185	22:18064568-18065934:-1	protein-coding	arginine vasopressin induced 1	5.429	7.477	16.092	28.233	87.292	34.386	36.542	66.742	52.288
AVPR1A	ENSOARG00000004113	3:156234256-156237118:+1	protein-coding	vasopressin V1a receptor	0	0	0	0	0	0	0.022	0	0.016
AVPR1B	ENSOARG00000005069	12:3157314-3162821:-1	protein-coding	arginine vasopressin receptor 1B	0	0	0	0	0	0	0	0	0
AVPR2	ENSOARG00000001441	JH921656.1:16006-17521:+1	protein-coding	arginine vasopressin receptor 2	0.155	0	0.137	0.053	0.058	0.057	0.068	0.082	0.058
AWAT1	ENSOARG00000015193	X:59698913-59705026:+1	protein-coding	acyl-CoA wax alcohol acyltransferase 1	0	0	0	0	0.001	0.001	0	0	0
AWAT2	ENSOARG00000015026	X:59512247-59522727:-1	protein-coding	acyl-CoA wax alcohol acyltransferase 2	0	0	0	0	0	0	0	0	0
AXDND1	ENSOARG00000016859	12:58763546-58840440:+1	protein-coding	axonemal dynein light chain domain containing 1	0.241	0.13	0.14	0.037	0.041	0.033	0.035	0.028	0.026
AXIN1	ENSOARG00000011631	24:236713-272301:-1	protein-coding	axin 1	6.176	5.123	4.17	6.672	6.391	7.884	5.446	5.453	4.381
AXIN2	ENSOARG00000015486	11:61113949-61139492:-1	protein-coding	axin 2	0.271	0.326	0.091	0.018	0	0.038	0.016	0	0.022
AXL	ENSOARG00000007525	14:49728829-49763469:-1	protein-coding	AXL receptor tyrosine kinase	40.492	37.678	20.333	1.624	0.428	1.587	0.74	0.641	0.952
AZGP1	ENSOARG00000017973	24:36367206-36372926:-1	protein-coding	alpha-2-glycoprotein 1, zinc-binding	6.368	4.966	3.462	1.567	0.252	1.795	0.226	0.01	0.256
AZI2	ENSOARG00000014591	19:2667119-2701874:-1	protein-coding	5-azacytidine induced 2	26.225	25.985	24.687	29.399	28.76	31.245	23.832	27.442	34.826
AZIN1	ENSOARG00000016993	9:74228307-74243760:+1	protein-coding	antizyme inhibitor 1 isoform 1	147.174	127.907	135.679	121.809	134.041	110.529	101.808	135.527	78.442
AZIN2	ENSOARG00000020862	2:233641651-233681059:-1	protein-coding	antizyme inhibitor 2	0	0	0	0	0	0	0	0	0
AZU1	ENSOARG00000009617	5:40782451-40785248:+1	protein-coding	azurocidin 1	0	0	0.052	0	0.058	0.135	0	0.106	0.027
B2M	ENSOARG00000003782	7:99939442-99944153:+1	protein-coding	beta-2-microglobulin	6463.64	12264.4	10117.6	8503.836	11408.767	17259.679	6284.463	9730.072	16787.154
B3GALNT1	ENSOARG00000014923	1:224423914-224424909:+1	protein-coding	beta-1,3-N-acetylgalactosaminyltransferase 1 (globoside blood group)	0	0.24	0	0.628	1.483	0.453	0.42	1.099	0.282
B3GALNT2	ENSOARG00000003507	25:8223729-8275564:-1	protein-coding	beta-1,3-N-acetylgalactosaminyltransferase 2	7.254	7.024	6.7	8.248	7.908	8.952	4.514	6.848	3.985
B3GALT1	ENSOARG00000019658	2:140432670-140433650:-1	protein-coding	beta-1,3-galactosyltransferase 1	0	0	0	0	0	0.011	0	0	0
B3GALT2	ENSOARG00000004993	12:10186138-10187406:+1	protein-coding	beta-1,3-galactosyltransferase 2	0.5	0.351	0.367	0.092	0.135	0.214	0.105	0.168	0.154
B3GALT4	ENSOARG00000009145	20:7550044-7551486:+1	protein-coding	beta-1,3-galactosyltransferase 4	8.082	6.652	5.432	10.71	13.15	10.815	2.245	3.553	2.962
B3GALT5	ENSOARG00000015705	1:257862102-257863037:+1	protein-coding	beta-1,3-galactosyltransferase 5	0	0	0	0	0	0	0	0	0
B3GALT6	ENSOARG00000005931	12:49342721-49344404:-1	protein-coding	beta-1,3-galactosyltransferase 6	1.718	1.359	1.379	2.245	2.053	1.744	4.785	5.474	1.691
B3GAT1	ENSOARG00000014376	15:80680144-80685814:-1	protein-coding	beta-1,3-glucuronyltransferase 1	0	0.029	0.034	0	0	0	0	0	0
B3GAT2	ENSOARG00000011201	9:3282364-3391772:+1	protein-coding	beta-1,3-glucuronyltransferase 2	0	0.089	0	0.022	0.072	0.031	0.037	0.027	0.014
B3GAT3	ENSOARG00000015721	21:40346083-40350301:-1	protein-coding	beta-1,3-glucuronyltransferase 3	27.362	33.365	28.044	31.088	40.865	35.921	40.285	58.048	46.566
B3GLCT	ENSOARG00000011694	10:29893792-30043083:-1	protein-coding	beta 3-glucosyltransferase	10.408	7.184	6.24	16.03	15.738	14.628	8.222	8.092	5.09
B3GNT2	ENSOARG00000019548	3:45854687-45855880:-1	protein-coding	UDP-GlcNAc:betaGal beta-1,3-N-acetylglucosaminyltransferase 2	105.433	142.337	141.055	220.449	144.263	167.356	140.589	113.361	105.664
B3GNT3	ENSOARG00000015019	5:5072823-5079507:-1	protein-coding	UDP-GlcNAc:betaGal beta-1,3-N-acetylglucosaminyltransferase 3	5.276	4.597	2.578	1.986	1.76	1.865	2.453	2.819	2.267
B3GNT4	ENSOARG00000004634	17:52761975-52762961:-1	protein-coding	UDP-GlcNAc:betaGal beta-1,3-N-acetylglucosaminyltransferase 4	0	0.068	0.268	0.395	0.291	0.516	0.172	0.202	0.229
B3GNT5	ENSOARG00000020655	1:202015373-202033719:-1	protein-coding	UDP-GlcNAc:betaGal beta-1,3-N-acetylglucosaminyltransferase 5	23.246	23.595	19.275	49.515	54.192	44.277	21.142	27.314	24.43
B3GNT7	ENSOARG00000020705	2:232257852-232261230:+1	protein-coding	UDP-GlcNAc:betaGal beta-1,3-N-acetylglucosaminyltransferase 7	0	0.05	0.056	0.046	0.106	0	0	0	0
B3GNT8	ENSOARG00000007330	14:49606098-49607258:+1	protein-coding	UDP-GlcNAc:betaGal beta-1,3-N-acetylglucosaminyltransferase 8	0	0.027	0.03	0.38	0.262	0.404	0.122	0.06	0.06
B3GNT9	ENSOARG00000011116	14:34137568-34138773:-1	protein-coding	UDP-GlcNAc:betaGal beta-1,3-N-acetylglucosaminyltransferase 9	3.302	1.392	3.634	1.603	1.324	2.124	0.566	0.288	0.221
B3GNTL1	ENSOARG00000015890	11:49041879-49146866:+1	protein-coding	UDP-GlcNAc:betaGal beta-1,3-N-acetylglucosaminyltransferase-like 1	1.267	1.788	1.452	0.551	0.821	0.831	0.402	0.729	0.522
B4GALNT1	ENSOARG00000005672	3:161750765-161756373:+1	protein-coding	beta-1,4-N-acetyl-galactosaminyltransferase 1	1.191	3.486	4.181	2.438	4.859	4.233	2.245	2.928	1.11
B4GALNT2	ENSOARG00000006320	11:36929322-36992982:-1	protein-coding	beta-1,4-N-acetyl-galactosaminyltransferase 2	0	0	0	0	0.419	0.137	0	0	0
B4GALNT3	ENSOARG00000012134	3:211403619-211431027:+1	protein-coding	beta-1,4-N-acetyl-galactosaminyltransferase 3	0	0	0.007	0.008	0.014	0	0	0	0
B4GALNT4	ENSOARG00000008033	21:49672547-49680911:-1	protein-coding	beta-1,4-N-acetyl-galactosaminyltransferase 4	0.03	0.068	0	0.042	0	0.01	0.013	0	0
B4GALT1	ENSOARG00000009544	2:37778590-37828742:+1	protein-coding	beta-1,4-galactosyltransferase 1	37.444	45.354	45.806	60.225	44.048	67.024	128.403	64.503	80.591
B4GALT2	ENSOARG00000000685	1:18396379-18408993:+1	protein-coding	beta-1,4-galactosyltransferase 2	14.211	14.908	11.124	15.751	15.611	17.907	8.357	8.903	5.262
B4GALT3	ENSOARG00000009668	1:110720587-110725343:-1	protein-coding	beta-1,4-galactosyltransferase 3	6.015	5.917	4.706	9.261	7.296	13.124	11.809	11.19	14.342
B4GALT4	ENSOARG00000019700	1:182333441-182349877:-1	protein-coding	beta-1,4-galactosyltransferase 4	4.241	3.796	4.599	7.099	7.292	10.54	2.093	4.554	3.514
B4GALT5	ENSOARG00000012845	13:77292672-77327175:-1	protein-coding	beta-1,4-galactosyltransferase 5	12.882	16	11.352	15.824	41.874	10.545	25.962	29.716	22.186
B4GALT6	ENSOARG00000006302	23:25753012-25820202:+1	protein-coding	beta-1,4-galactosyltransferase 6	3.201	0.816	2.699	35.6	10.756	32.953	10.768	6.544	20.103
B4GALT7	ENSOARG00000006000	5:36593677-36601803:+1	protein-coding	beta-1,4-galactosyltransferase 7	12.543	17.003	14.201	16.651	19.619	20.969	11.066	18.707	9.659
B4GAT1	ENSOARG00000004470	21:43700635-43702219:-1	protein-coding	beta-1,4-glucuronyltransferase 1	2.396	2.425	2.146	2.669	2.471	3.004	0.524	1.622	0.718
B9D1	ENSOARG00000018313	11:33651253-33659618:+1	protein-coding	B9 domain containing 1	9.249	5.882	8.694	8.24	7.581	8.901	5.227	10.198	4.664
B9D2	ENSOARG00000007426	14:49651496-49658663:+1	protein-coding	B9 protein domain 2	20.594	20.52	19.718	16.83	28.404	26.866	5.827	13.118	5.381
BABAM1 (assigned to ENSOARG00000017396 [confidence: 1])	ENSOARG00000017396	5:5571858-5576914:-1	protein-coding	.	37.43	31.968	31.209	54.51	57.594	64.555	26.53	29.286	22.142
BAC5	ENSOARG00000001969	19:51566237-51569729:-1	protein-coding	cathelicidin-2 precursor	0	0.209	0	1.557	20.134	8.538	1.076	17.004	3.75
BACE1	ENSOARG00000005403	15:27461722-27482265:-1	protein-coding	beta-secretase 1	3.63	3.709	2.416	4.632	5.391	4.222	1.569	2.145	0.848
BACE2	ENSOARG00000010129	1:259446959-259554275:+1	protein-coding	beta-site APP-cleaving enzyme 2	0.378	0.618	0.779	0.981	0.779	1.031	3.406	2.351	3.383
BACH1	ENSOARG00000014393	1:124965757-124983347:-1	protein-coding	BTB domain and CNC homolog 1	35.267	31.578	28.639	29.442	28.044	31.294	42.329	35.15	33.502
BACH2	ENSOARG00000012361	8:47189188-47477527:+1	protein-coding	BTB domain and CNC homolog 2	0.108	0.565	0.105	0	0	0.009	0.004	0.071	0.693
BAD	ENSOARG00000006281	21:41882643-41895347:-1	protein-coding	BCL2 associated agonist of cell death	27.052	25.549	21.241	52.3	54.356	47.999	25.408	31.295	20.258
BAG1	ENSOARG00000009520	2:37665532-37678957:+1	protein-coding	BCL2 associated athanogene 1	32.048	30.098	29.267	30.877	26.525	29.319	30.646	29.98	23.104
BAG2	ENSOARG00000005824	20:3121733-3125155:-1	protein-coding	BCL2 associated athanogene 2	2.144	2.852	2.514	3.733	4.424	3.664	2.47	5.418	1.446
BAG3	ENSOARG00000003029	22:38724103-38747128:+1	protein-coding	BCL2 associated athanogene 3	31.054	26.897	17.586	11.282	8.832	8.383	10.717	9.758	7.601
BAG4	ENSOARG00000001325	26:31996570-32020758:+1	protein-coding	BCL2 associated athanogene 4	13.726	11.162	13.274	9.415	9.506	9.138	6.239	7.343	7.044
BAG5	ENSOARG00000013945	18:66875079-66876452:-1	protein-coding	BCL2 associated athanogene 5	34.648	26.215	30.042	12.011	15.203	12.645	7.272	12.127	7.409
BAG6	ENSOARG00000007183	20:26785114-26795160:+1	protein-coding	BCL2 associated athanogene 6	119.189	115.843	90.412	99.57	91.039	114.071	99.215	76.153	98.399
BAHCC1	ENSOARG00000018651	11:50464135-50499239:-1	protein-coding	BAH domain and coiled-coil containing 1	0.606	0.621	0.391	0.726	0.892	0.871	0.277	0.295	0.429
BAHD1	ENSOARG00000020226	7:33081720-33092819:+1	protein-coding	bromo adjacent homology domain containing 1	6.527	5.471	4.743	3.612	3.523	4.113	2.318	2.582	2.997
BAIAP2	ENSOARG00000000258	11:50728317-50769136:-1	protein-coding	BAI1 associated protein 2	41.993	31.021	25.23	3.829	27.729	3.926	2.688	12.725	1.882
BAIAP2L1	ENSOARG00000000788	24:37532154-37607164:+1	protein-coding	BAI1 associated protein 2 like 1	0.093	0.141	0.02	0.099	0.493	0.343	0.091	0.188	0.084
BAIAP2L2	ENSOARG00000015099	3:213848950-213877784:-1	protein-coding	BAI1 associated protein 2 like 2	0.128	0.04	0.022	0	0.145	0.047	0.111	0	0
BAIAP3	ENSOARG00000015428	24:1055714-1063506:+1	protein-coding	BAI1 associated protein 3	0.179	0.139	0.542	1.254	1.017	0.895	2.373	1.11	0.619
BAK1	ENSOARG00000010067	20:7805933-7808835:-1	protein-coding	BCL2 antagonist/killer 1	46.207	51.772	51.155	81.661	114.205	94.8	38.776	77.937	38.414
BAMBI	ENSOARG00000015180	13:35117182-35118653:-1	protein-coding	BMP and activin membrane-bound inhibitor homolog precursor	3.248	1.875	8.115	0.207	0.232	0.595	0.901	0.39	0.789
BANF1	ENSOARG00000001278	21:43400156-43400896:+1	protein-coding	barrier to autointegration factor 1	670.029	692.525	717.056	580.828	571.005	661.512	387.381	468.033	428.041
BANF2	ENSOARG00000017930	13:37201317-37207407:+1	protein-coding	barrier to autointegration factor 2	0	0	0	0	0	0	0	0	0
BANK1	ENSOARG00000013398	6:22793951-23073469:-1	protein-coding	B-cell scaffold protein with ankyrin repeats 1	7.675	5.837	7.195	1.997	3.371	3.673	2.851	5.771	1.673
BANP	ENSOARG00000012330	14:12901069-12953881:+1	protein-coding	BTG3 associated nuclear protein	4.948	3.683	2.349	1.921	2.168	2.05	1.366	1.549	1.618
BAP18 (assigned to ENSOARG00000009495 [confidence: 1])	ENSOARG00000009495	11:26430125-26432435:+1	protein-coding	.	11.959	18.169	13.678	23.554	32.51	31.866	12.181	24.357	23.04
BARD1	ENSOARG00000019275	2:215689208-215775959:-1	protein-coding	BRCA1 associated RING domain 1	0.868	0.645	0.496	2.144	1.805	2.996	0.821	0.651	1.283
BARHL1	ENSOARG00000005990	3:4205990-4213028:-1	protein-coding	BarH like homeobox 1	0	0	0.036	0	0	0.329	0	0.097	0
BARHL2	ENSOARG00000015662	1:67323339-67327943:-1	protein-coding	BarH like homeobox 2	0	0	0	0	0	0	0	0	0
BARX1	ENSOARG00000007997	2:27508584-27509676:+1	protein-coding	BARX homeobox 1	0	0	0	0	0	0.796	0.188	0	0.277
BARX2	ENSOARG00000013548	21:31844391-32046759:+1	protein-coding	BARX homeobox 2	0.627	0.9	0.574	0.222	0.25	0.246	0.314	0.269	0.241
BATF	ENSOARG00000001812	7:83632407-83654245:+1	protein-coding	basic leucine zipper ATF-like transcription factor	12.006	18.866	17.87	121.74	116.311	164.442	80.301	89.111	130.434
BATF2	ENSOARG00000011372	21:42526284-42531851:-1	protein-coding	basic leucine zipper ATF-like transcription factor 2	0.202	1.724	2.08	0.051	0.059	0.114	0.224	0.269	1.449
BATF3	ENSOARG00000010458	12:68984008-68997135:+1	protein-coding	basic leucine zipper ATF-like transcription factor 3	5.171	7.527	15.893	0.675	0.633	0.295	32.427	90.385	181.407
BAX	ENSOARG00000012444	14:54569024-54573082:+1	protein-coding	BCL2 associated X, apoptosis regulator	119.648	146.514	123.928	141.587	125.163	145.792	83.594	71.821	81.708
BAZ1A	ENSOARG00000006876	18:44016642-44094936:-1	protein-coding	bromodomain adjacent to zinc finger domain 1A	21.018	21.729	25.24	15.852	12.723	14.533	16.529	17.155	14.471
BAZ1B	ENSOARG00000012638	24:33599251-33650485:+1	protein-coding	bromodomain adjacent to zinc finger domain 1B	40.321	31.651	26.897	19.285	12.25	18.784	8.951	8.343	7.618
BAZ2A	ENSOARG00000008407	3:162731452-162759094:+1	protein-coding	bromodomain adjacent to zinc finger domain 2A	16.367	15.402	11.015	5.473	5.218	7.034	4.595	3.644	4.925
BAZ2B	ENSOARG00000007352	2:149099599-149271953:+1	protein-coding	bromodomain adjacent to zinc finger domain 2B	3.689	3.356	3.082	1.045	0.932	1.151	0.346	0.442	0.494
BBIP1 (assigned to ENSOARG00000010501 [confidence: 1])	ENSOARG00000010501	22:30391371-30395205:-1	protein-coding	.	24.437	29.249	25.779	17.503	26.732	21.036	9.973	16.149	10.222
BBOF1	ENSOARG00000000898	7:82304134-82338445:+1	protein-coding	basal body orientation factor 1	0.403	0.289	0.241	0.023	0.022	0.023	0.022	0.03	0.013
BBOX1	ENSOARG00000014571	15:55912012-55977913:+1	protein-coding	gamma-butyrobetaine hydroxylase 1	0	0	0	0	0	0.008	0	0	0
BBS1 (assigned to ENSOARG00000005964 [confidence: 1])	ENSOARG00000005964	21:43856804-43872654:+1	protein-coding	.	3.394	2.667	2.41	3.049	2.564	3.396	1.821	2.756	2.01
BBS10	ENSOARG00000014852	3:112151866-112154616:-1	protein-coding	Bardet-Biedl syndrome 10	2.043	1.319	1.688	2.002	0.854	1.05	1.175	1.349	0.974
BBS2	ENSOARG00000018388	14:23605112-23634698:+1	protein-coding	Bardet-Biedl syndrome 2	4.012	1.847	2.142	6.837	6.065	6.524	1.67	5.695	4.335
BBS4	ENSOARG00000018966	7:19146725-19170285:+1	protein-coding	Bardet-Biedl syndrome 4	14.169	12.585	13.737	12.764	16.015	13.127	9.813	11.992	12.693
BBS7	ENSOARG00000013909	6:3617280-3655363:+1	protein-coding	Bardet-Biedl syndrome 7	0.155	0.483	0.358	0.285	0.239	0.409	0.131	0.214	0.305
BBS9	ENSOARG00000006163	4:63241800-63694790:-1	protein-coding	Bardet-Biedl syndrome 9	2.006	2.372	2.152	0.946	1.125	1.234	0.609	0.691	0.621
BBX	ENSOARG00000018829	1:170634029-170912618:+1	protein-coding	BBX, HMG-box containing	6.114	7.289	6.458	1.807	2.2	2.492	0.577	0.712	0.761
BCAM	ENSOARG00000009323	14:51629129-51637317:+1	protein-coding	basal cell adhesion molecule (Lutheran blood group)	0.682	0.431	0.115	0.147	0.199	0.11	0.043	0.065	0.065
BCAN	ENSOARG00000006170	1:105182279-105195515:+1	protein-coding	brevican	0	0	0	0	0	0.002	0	0.004	0.002
BCAP29	ENSOARG00000005784	4:48613004-48659782:+1	protein-coding	B-cell receptor associated protein 29	36.718	44.455	45.749	27.458	28.724	25.359	16.29	22.367	13.275
BCAP31	ENSOARG00000007184	X:77669956-77697678:+1	protein-coding	B-cell receptor-associated protein 31	565.088	562.746	413.884	421.804	436.762	440.156	322.2	340.169	304.567
BCAR1	ENSOARG00000006610	14:1953843-1969183:-1	protein-coding	BCAR1, Cas family scaffolding protein	1.824	1.107	1.366	2.295	1.632	2.265	1.929	1.292	1.331
BCAR3	ENSOARG00000016935	1:69930328-70051474:-1	protein-coding	breast cancer anti-estrogen resistance 3	2.726	5.704	5.713	10.097	14.439	12.044	67.076	42.985	91.926
BCAS1	ENSOARG00000015051	13:80999911-81098754:-1	protein-coding	breast carcinoma amplified sequence 1	0	0	0	0.035	0.02	0.053	0.096	0.295	0.06
BCAS3	ENSOARG00000016753	11:11475103-11863162:-1	protein-coding	BCAS3, microtubule associated cell migration factor	7.15	5.797	5.107	3.019	3.237	3.047	1.367	2.074	1.486
BCAS4	ENSOARG00000013820	13:78279720-78338941:+1	protein-coding	breast carcinoma amplified sequence 4	4.336	4.646	3.801	2.602	2.751	4.239	1.079	1.022	0.744
BCAT1	ENSOARG00000020103	3:189876216-189991547:+1	protein-coding	branched-chain-amino-acid aminotransferase, cytosolic	0.166	0.127	0.143	1.445	0.043	5.318	5.773	1.946	8.253
BCAT2	ENSOARG00000012226	14:54445638-54458523:-1	protein-coding	branched chain amino acid transaminase 2	7.154	6.15	5.065	34.24	33.205	27.497	12.169	12.585	8.635
BCCIP (assigned to ENSOARG00000011677 [confidence: 8])	ENSOARG00000011677	22:44246823-44263979:+1	protein-coding	.	52.459	57.174	53.166	43.197	41.395	41.473	39.065	50.971	29.53
BCDIN3D (assigned to ENSOARG00000018239 [confidence: 1])	ENSOARG00000018239	3:136285678-136291071:+1	protein-coding	.	5.923	8.202	6.695	4.669	6.301	5.178	3.439	8.799	3.008
BCHE	ENSOARG00000001551	1:219547782-219622646:+1	protein-coding	butyrylcholinesterase	0	0	0	0.007	0	0.022	0	0	0.01
BCKDHA	ENSOARG00000007403	14:49608116-49626428:-1	protein-coding	2-oxoisovalerate dehydrogenase subunit alpha, mitochondrial	12.113	13.005	11.996	9.56	16.203	13.673	5.607	8.47	4.807
BCKDHB	ENSOARG00000007187	8:6991692-7259520:+1	protein-coding	branched chain keto acid dehydrogenase E1 subunit beta	7.285	4.206	4.051	5.34	3.78	4.71	2.565	2.015	1.732
BCKDK	ENSOARG00000008603	24:27204928-27209044:+1	protein-coding	branched chain ketoacid dehydrogenase kinase	14.373	13.596	10.459	13.653	14.895	14.437	5.226	7.199	4.59
BCL10	ENSOARG00000014293	1:61670965-61679107:-1	protein-coding	B-cell CLL/lymphoma 10	46.993	42.924	48.713	59.657	80.585	52.901	40.111	49.115	43.27
BCL11A	ENSOARG00000001663	3:63331226-63430532:+1	protein-coding	B-cell CLL/lymphoma 11A	0	0.258	0.054	0.041	0.013	0.06	0	0.007	0
BCL11B	ENSOARG00000000266	18:62847216-62930960:-1	protein-coding	B-cell CLL/lymphoma 11B	0.285	0.586	0.099	0	0.005	0	0	0	0
BCL2L10	ENSOARG00000020952	7:55217957-55220477:+1	protein-coding	BCL2 like 10	0	0	0	0	0	0	0	0	0
BCL2L11	ENSOARG00000014342	3:105205578-105251184:+1	protein-coding	BCL2 like 11	2.101	3.069	2.98	2.45	3.916	3.905	4.115	5.116	5.983
BCL2L12	ENSOARG00000013342	14:55095687-55108548:+1	protein-coding	BCL2 like 12	1.979	2.142	2.042	1.035	1.25	1.237	0.797	1.046	1.158
BCL2L13	ENSOARG00000013505	3:213082980-213121593:+1	protein-coding	BCL2 like 13	42.751	31.292	29.932	39.226	34.48	36.839	18.576	14.771	11.298
BCL2L14	ENSOARG00000020888	3:202590148-202610615:-1	protein-coding	BCL2 like 14	3.067	3.207	3.254	1.1	0.964	1.315	1.454	1.536	1.749
BCL2L15	ENSOARG00000019924	1:90335281-90339845:-1	protein-coding	BCL2 like 15	493.675	740.747	615.822	211.782	157.969	144.742	124.689	128.07	85.486
BCL3	ENSOARG00000009239	14:51581482-51593781:+1	protein-coding	B-cell CLL/lymphoma 3	4.032	7.714	10.608	4.466	4.792	5.006	18.4	19.323	26.767
BCL6	ENSOARG00000020487	1:197827521-197840094:+1	protein-coding	B-cell CLL/lymphoma 6	20.891	15.568	15.129	15.198	9.541	8.352	3.871	3.611	8.516
BCL6B	ENSOARG00000009610	11:26439106-26442495:+1	protein-coding	B-cell CLL/lymphoma 6B	0	0	0.05	0.034	0.019	0.074	0.118	0.021	0.153
BCL7A	ENSOARG00000012263	17:52888708-52908971:-1	protein-coding	BCL tumor suppressor 7A	0.275	0.485	0.486	5.425	3.837	4.76	1.236	1.601	0.962
BCL7B	ENSOARG00000012479	24:33579828-33593560:+1	protein-coding	BCL tumor suppressor 7B	63.004	52.682	48.541	49.167	42.654	55.326	33.709	38.606	32.873
BCL7C	ENSOARG00000007922	24:26980759-26985417:-1	protein-coding	BCL tumor suppressor 7C	28.82	27.361	30.471	52.689	48.775	59.57	43.959	44.219	37.023
BCL9	ENSOARG00000020553	1:97700556-97714424:+1	protein-coding	B-cell CLL/lymphoma 9	0.945	1.452	0.929	0.573	0.533	0.761	0.688	0.655	0.794
BCL9L	ENSOARG00000011728	15:28981914-28992197:-1	protein-coding	B-cell CLL/lymphoma 9-like	5.067	4.983	3.237	1.782	1.335	1.733	1.205	0.707	0.739
BCLAF1	ENSOARG00000000096	8:61293172-61313162:-1	protein-coding	BCL2 associated transcription factor 1	39.913	39.045	43.677	25.769	24.806	26.426	14.399	18.856	14.734
BCO1	ENSOARG00000008558	14:7297079-7327679:+1	protein-coding	Ovis aries beta-carotene oxygenase 1 (BCO1), mRNA.	0	0	0.02	0	0	0	0.02	0.014	0
BCO2	ENSOARG00000016370	15:21945078-22011745:+1	protein-coding	beta-carotene oxygenase 2	5.16	3.552	3.447	7.234	39.94	6.195	3.003	15.349	2.137
BCOR	ENSOARG00000001020	X:37279071-37301972:-1	protein-coding	BCL6 corepressor	4.985	5.446	4.603	3.139	2.752	3.47	3.149	2.987	3.15
BCORL1	ENSOARG00000015244	X:108218382-108257976:+1	protein-coding	BCL6 corepressor-like 1	2.324	1.736	1.248	0.649	0.686	0.819	0.568	0.409	0.259
BCS1L	ENSOARG00000019649	2:219609575-219616410:+1	protein-coding	BCS1 homolog, ubiquinol-cytochrome c reductase complex chaperone	4.826	4.545	3.963	3.479	3.172	4.004	2.373	2.734	2.307
BDH1	ENSOARG00000020383	1:190217503-190249177:-1	protein-coding	3-hydroxybutyrate dehydrogenase, type 1	0.796	0.682	0.44	7.408	7.838	7.441	2.876	3.401	1.416
BDH2	ENSOARG00000011586	6:21870730-21894820:+1	protein-coding	3-hydroxybutyrate dehydrogenase, type 2	17.811	11.953	16.266	38.371	57.545	43.818	13.46	18.426	11.889
BDKRB2	ENSOARG00000015990	18:59810127-59814704:+1	protein-coding	bradykinin receptor B2	0	0	0	0.468	0	0.158	0.319	0.031	0.171
BDNF	ENSOARG00000015118	15:56529369-56530166:-1	protein-coding	brain derived neurotrophic factor	0.123	0.191	0	0	0	0	0	0	0.009
BDP1	ENSOARG00000005347	16:9993859-10074582:-1	protein-coding	B double prime 1, subunit of RNA polymerase III transcription initiation factor IIIB	6.889	6.539	6.226	2.929	2.459	2.821	2.321	2.612	2.107
BEAN1	ENSOARG00000001860	14:33582892-33590230:+1	protein-coding	brain expressed, associated with NEDD4, 1	0.056	0.044	0	0.11	0.03	0.04	0.048	0.034	0
BECN1	ENSOARG00000003698	11:42325756-42335782:-1	protein-coding	beclin 1	96.163	92.645	90.695	105.703	106.296	91.17	78.894	103.787	81.162
BECN2	ENSOARG00000005077	12:33062615-33063928:-1	protein-coding	beclin 2	0	0	0	0.001	0	0	0	0	0
BEND2	ENSOARG00000013609	X:15685177-15741204:-1	protein-coding	BEN domain containing 2	0.179	0.235	0.419	0.556	0.545	0.538	0.226	0.236	0.185
BEND3	ENSOARG00000011068	8:30037460-30053860:+1	protein-coding	BEN domain containing 3	1.327	1.839	1.79	1.969	1.961	2.782	0.605	1.49	0.407
BEND4	ENSOARG00000014117	6:60923615-60952035:-1	protein-coding	BEN domain containing 4	0	0	0.164	0.012	0.016	0.47	0.018	0.026	0.074
BEND5	ENSOARG00000004077	1:23015341-23049895:-1	protein-coding	BEN domain containing 5	5.489	2.66	4.762	7.738	5.281	10.716	1.422	0.651	1.355
BEND6	ENSOARG00000005869	20:3277795-3341241:-1	protein-coding	BEN domain containing 6	0.706	1.033	0.648	0.263	0.262	0.285	0.206	0.208	0.202
BEND7	ENSOARG00000006059	13:27164866-27245036:-1	protein-coding	BEN domain containing 7	0.247	0.677	0.121	0.42	0.343	0.397	0.276	0.303	0.307
BEST1	ENSOARG00000014494	21:39876503-39884358:+1	protein-coding	bestrophin 1	0.284	0.184	0.289	0.951	0.757	1.026	0.848	0.761	1.106
BEST2	ENSOARG00000011280	5:10842094-10846562:-1	protein-coding	bestrophin 2	0.026	0.04	0.045	0	0	0.023	0	0	0
BEST3	ENSOARG00000020285	3:149806867-149858378:+1	protein-coding	bestrophin 3	0	0	0.018	0	0	0	0	0	0
BEST4	ENSOARG00000001164	1:19233256-19236856:-1	protein-coding	bestrophin 4	0.088	0.046	0.051	0.4	0.247	0.26	0.311	0.483	0.204
BET1/ENSOARG:01206 (assigned to ENSOARG00000001206 [confidence: 1])	ENSOARG00000001206	4:11217495-11225774:-1	protein-coding	.	38.514	44.063	34.81	27.777	34.389	32.859	19.22	30.498	19.621
BET1/ENSOARG:20236 (assigned to ENSOARG00000020236 [confidence: 1])	ENSOARG00000020236	3:195277365-195277718:+1	protein-coding	.	8.72	11.928	7.034	2.735	3.662	3.643	2.191	3.873	2.413
BET1L	ENSOARG00000009034	21:49871178-49873337:+1	protein-coding	Bet1 golgi vesicular membrane trafficking protein like	14.31	15.016	12.475	18.242	21.296	17.606	14.079	20.412	16.012
BEX2/ENSOARG:00371 (assigned to ENSOARG00000000371 [confidence: 8])	ENSOARG00000000371	X:121999296-122000115:+1	protein-coding	.	11.596	13.582	9.088	16.617	16.258	20.227	7.633	8.605	8.091
BEX2/ENSOARG:07572 (assigned to ENSOARG00000007572 [confidence: 8])	ENSOARG00000007572	1:115624387-115624842:+1	protein-coding	.	0	0	0	0	0	0	0	0	0
BEX2/ENSOARG:10159 (assigned to ENSOARG00000010159 [confidence: 1])	ENSOARG00000010159	X:126614029-126614415:-1	protein-coding	.	0	0	0	0	0	0	0	0	0
BEX3	ENSOARG00000009921	X:121919777-121920154:-1	protein-coding	brain expressed X-linked 3	1.264	2.46	0.836	0.282	0.452	1.302	0.424	0.377	0.191
BEX4	ENSOARG00000000421	X:122074179-122074995:-1	protein-coding	brain expressed X-linked 4	1.921	0.882	1.354	0.818	0.879	1.985	0.524	0.494	0.555
BEX5	ENSOARG00000010148	X:126243407-126243745:-1	protein-coding	brain expressed X-linked 5	0	0	0	0.079	0.259	0.128	0.076	0	0.229
BFAR	ENSOARG00000007727	24:13544499-13561016:+1	protein-coding	bifunctional apoptosis regulator	38.762	34.378	30.867	62.714	49.779	59.873	28.71	33.366	33.873
BFSP2	ENSOARG00000008699	1:254001577-254071481:-1	protein-coding	beaded filament structural protein 2	1.515	0.052	0.559	0.544	0.119	0.384	0.262	0.119	0.313
BGLAP	ENSOARG00000005620	1:104826771-104827743:+1	protein-coding	bone gamma-carboxyglutamate protein	0.147	0.119	0.134	0.365	1.33	1.956	0.656	0.496	1.982
BGN	ENSOARG00000007656	X:77881463-77894344:-1	protein-coding	biglycan	0.026	0.08	0	7.011	38.561	6.697	5.34	26.44	4.066
BHLHA9 (assigned to ENSOARG00000004029 [confidence: 3])	ENSOARG00000004029	11:21248088-21248303:-1	protein-coding	.	0	0	0	0	0	0	0	0	0
BHLHB9	ENSOARG00000002194	X:126515714-126517417:+1	protein-coding	basic helix-loop-helix domain containing, class B, 9	0.875	0.354	0.725	0.41	0.165	0.366	0.155	0.104	0.115
BHLHE40	ENSOARG00000007840	19:21292661-21297010:-1	protein-coding	basic helix-loop-helix family member e40	31.775	63.178	63.28	21.272	55.117	23.685	178.11	93.713	105.781
BHMG1	ENSOARG00000010225	14:52360440-52374833:+1	protein-coding	basic helix-loop-helix and HMG-box containing 1	0	0	0	0.005	0	0	0	0	0
BHMT	ENSOARG00000017250	7:9946729-9969339:+1	protein-coding	betaine--homocysteine S-methyltransferase	0	0	0	0	0	0	0	0	0
BHMT2	ENSOARG00000017231	7:9894376-9911624:+1	protein-coding	betaine--homocysteine S-methyltransferase 2	0	0	0	0	0	0	0	0	0
BICC1	ENSOARG00000004086	25:13893892-14241869:+1	protein-coding	BicC family RNA binding protein 1	0.043	0	0.049	0.11	0.041	0.126	0.027	0.019	0.041
BICD1	ENSOARG00000019379	3:182209980-182451185:-1	protein-coding	BICD cargo adaptor 1	0.67	0.658	0.367	0.118	0.049	0.165	0.161	0.064	0.117
BICD2	ENSOARG00000008190	2:28479800-28500053:+1	protein-coding	BICD cargo adaptor 2	20.082	17.755	15.108	24.665	19.972	26.58	15.56	13.306	9.953
BICDL1	ENSOARG00000010904	17:62023701-62101919:+1	protein-coding	BICD family like cargo adaptor 1	0.488	0.521	0.292	0.206	0.409	0.234	0.093	0.139	0.069
BICDL2	ENSOARG00000001019	24:2422235-2428354:-1	protein-coding	BICD family like cargo adaptor 2	0.05	0.116	0.022	0.218	0.011	0.015	0.247	0.053	0.053
BID	ENSOARG00000013519	3:213128115-213130563:-1	protein-coding	BH3 interacting domain death agonist	53.215	56.468	52.391	112.665	129.064	123.497	58.424	67.151	51.901
BIK	ENSOARG00000019123	3:217927843-217930850:+1	protein-coding	BCL2 interacting killer	0	0.098	0.8	0.574	0.473	1.345	0.567	0.415	0.597
BIN1	ENSOARG00000016188	2:117267199-117314475:+1	protein-coding	bridging integrator 1	0.79	2.778	0.666	2.962	2.594	6.742	5.755	3.516	3.113
BIN2	ENSOARG00000017344	3:134750526-134787072:+1	protein-coding	bridging integrator 2	68.866	75.855	66.553	127.978	185.079	150.354	97.209	74.433	91.44
BIN3	ENSOARG00000010212	2:42740383-42763073:+1	protein-coding	bridging integrator 3	20.904	18.576	17.468	20.43	17.18	18.92	17.429	20.529	20.512
BIRC2	ENSOARG00000006491	15:5900432-5920105:-1	protein-coding	baculoviral IAP repeat containing 2	11.222	12.465	11.775	10.096	10.593	10.232	7.919	11.633	8.57
BIRC3	ENSOARG00000006356	15:5861839-5967347:-1	protein-coding	baculoviral IAP repeat containing 3	24.249	44.952	66.204	30.445	50.351	42.328	222.377	192.028	474.181
BIRC5	ENSOARG00000005456	11:52928710-52934658:-1	protein-coding	baculoviral IAP repeat containing 5	7.272	3.233	5.338	128.809	71.262	128.781	90.301	71.595	91.814
BIRC6	ENSOARG00000010515	3:91252791-91461884:-1	protein-coding	baculoviral IAP repeat containing 6	13.075	14.205	11.651	5.58	5.566	6.435	4.501	5.226	4.82
BIRC7	ENSOARG00000011588	13:53628614-53631907:-1	protein-coding	baculoviral IAP repeat containing 7	0	0	0	0	0	0	0	0	0
BLCAP	ENSOARG00000005426	13:66030149-66030409:-1	protein-coding	bladder cancer associated protein	68.994	85.983	78.424	65.952	76.914	82.378	59.604	79.509	77.694
BLK	ENSOARG00000015215	2:104171222-104195227:+1	protein-coding	BLK proto-oncogene, Src family tyrosine kinase	1.587	3.447	0.576	0.034	0	0.053	0	0	0.045
BLM	ENSOARG00000012875	18:20942196-21007732:-1	protein-coding	Bloom syndrome RecQ like helicase	1.481	1.561	0.972	4.666	4.075	4.21	1.633	2.79	1.932
BLMH	ENSOARG00000010429	11:20958311-21041044:-1	protein-coding	bleomycin hydrolase	12.964	14.361	14.506	10.813	9.564	10.156	8.92	11.615	7.938
BLNK	ENSOARG00000007320	22:16754368-16832091:-1	protein-coding	B-cell linker	13.616	10.419	5.344	11.252	35.129	12.416	1.511	3.016	0.933
BLOC1S1	ENSOARG00000011326	3:163459367-163462868:-1	protein-coding	biogenesis of lysosomal organelles complex 1 subunit 1	166.368	177.995	153.384	224.16	258.951	287.979	181.836	210.463	165.934
BLOC1S2	ENSOARG00000014286	22:20333031-20341253:-1	protein-coding	biogenesis of lysosomal organelles complex 1 subunit 2	84.692	77.087	88.183	98.057	114.016	92.323	72.964	114.403	62.418
BLOC1S3 (assigned to ENSOARG00000011429 [confidence: 1])	ENSOARG00000011429	14:51900934-51901524:+1	protein-coding	.	8.165	7.642	6.024	7.643	4.643	6.981	4.721	3.766	2.607
BLOC1S4	ENSOARG00000011166	6:112580021-112580685:+1	protein-coding	biogenesis of lysosomal organelles complex 1 subunit 4	18.729	16.595	18.482	21.455	21.896	21.431	19.108	18.865	14.844
BLOC1S5/ENSOARG:17070 (assigned to ENSOARG00000017070 [confidence: 1])	ENSOARG00000017070	20:46375542-46399002:+1	protein-coding	.	18.045	14.153	17.551	20.002	16.646	23.407	10.773	15.317	15.715
BLOC1S5/ENSOARG:18759 (assigned to ENSOARG00000018759 [confidence: 8])	ENSOARG00000018759	13:49181252-49181815:+1	protein-coding	.	0.114	0	0	0	0.053	0.07	0.082	0.186	0
BLOC1S6	ENSOARG00000021039	7:61879421-61912418:-1	protein-coding	biogenesis of lysosomal organelles complex 1 subunit 6	25.044	29.687	41.695	43.508	35.22	39.04	32.276	39.471	34.748
BLVRA/ENSOARG:05104 (assigned to ENSOARG00000005104 [confidence: 8])	ENSOARG00000005104	20:31631834-31632688:-1	protein-coding	.	0.058	0.09	0.101	0	0.014	0.012	0	0.011	0.005
BLVRA/ENSOARG:16920 (assigned to ENSOARG00000016920 [confidence: 1])	ENSOARG00000016920	4:77331607-77368398:-1	protein-coding	.	67.328	101.593	89.679	11.245	14.341	33.415	12.375	16.78	13.364
BLVRB	ENSOARG00000006640	14:48926673-48944336:-1	protein-coding	biliverdin reductase B	561.716	493.387	406.642	786.456	489.944	649.909	637.122	359.572	361.893
BLZF1	ENSOARG00000009636	12:35179687-35204848:+1	protein-coding	basic leucine zipper nuclear factor 1	22.467	21.458	26.465	16.121	19.61	19.753	22.784	23.424	30.342
BMF	ENSOARG00000020116	7:32766824-32783422:-1	protein-coding	Bcl2 modifying factor	2.665	4.457	3.425	2.995	2.582	2.617	21.626	15.252	26.312
BMI1 (assigned to ENSOARG00000001463 [confidence: 1])	ENSOARG00000001463	13:22525094-22532652:+1	protein-coding	.	17.755	19.822	19.619	36.798	21.804	36.105	15.504	16.836	13.674
BMP1	ENSOARG00000010405	2:43145400-43191146:-1	protein-coding	bone morphogenetic protein 1	36.257	61.752	45.44	36.297	38.689	29.24	68.019	64.459	48.695
BMP10	ENSOARG00000019859	3:39373054-39380489:+1	protein-coding	bone morphogenetic protein 10	0	0	0	0.456	0	0	0	0	0
BMP15	ENSOARG00000009372	X:50970938-50977454:-1	protein-coding	bone morphogenetic protein 15 precursor	0	0	0	0	0	0	0	0	0
BMP2	ENSOARG00000018738	13:48462232-48472599:+1	protein-coding	bone morphogenetic protein 2	0	0	0.087	0.287	0.021	0.053	0.224	0	0.518
BMP2K/ENSOARG:18773 (assigned to ENSOARG00000018773 [confidence: 8])	ENSOARG00000018773	6:93192189-93258597:+1	protein-coding	.	48.484	46.035	46.519	31.305	35.75	29.365	14.056	14.111	12.179
BMP2K/ENSOARG:20113 (assigned to ENSOARG00000020113 [confidence: 4])	ENSOARG00000020113	20:45933650-45934594:-1	protein-coding	.	39.64	31.621	33.874	37.646	38.091	32.297	14.021	12.693	10.905
BMP3	ENSOARG00000019042	6:95424631-95455637:+1	protein-coding	bone morphogenetic protein 3	0.243	0.447	0.502	0.245	0.357	0.315	0.395	0.716	0.801
BMP4	ENSOARG00000021069	7:63450344-63456226:-1	protein-coding	bone morphogenetic protein 4	0.128	0.108	0.103	0.387	0.793	0.612	0.127	0.246	0.204
BMP5	ENSOARG00000006378	20:4600125-4742115:+1	protein-coding	bone morphogenetic protein 5	0	0	0	0	0	0.02	0.024	0	0
BMP7	ENSOARG00000018039	13:58173131-58255337:+1	protein-coding	bone morphogenetic protein 7 precursor	0.034	0	0	0.043	0.024	0.031	0.037	0	0.056
BMPER	ENSOARG00000006037	4:62662041-62917582:-1	protein-coding	BMP binding endothelial regulator	0	0	0	0	0	0.009	0	0	0
BMPR1A	ENSOARG00000000651	25:40997429-41138024:+1	protein-coding	Ovis aries bone morphogenetic protein receptor, type IA (BMPR1A), mRNA.	0.069	0.105	0.04	0.128	0.114	0.317	0.126	0.18	0.154
BMPR1B	ENSOARG00000017161	6:29361947-29448079:-1	protein-coding	bone morphogenetic protein receptor type 1B	0.025	0.028	0	0.024	0.019	0.021	0.028	0.012	0.018
BMPR2	ENSOARG00000017641	2:203653532-203710593:+1	protein-coding	Ovis aries bone morphogenetic protein receptor, type II (serine/threonine kinase) (BMPR2), mRNA.	11.175	10.822	9.662	1.695	1.786	1.903	0.924	1.128	1.433
BMS1	ENSOARG00000003900	25:13125601-13155769:+1	protein-coding	BMS1, ribosome biogenesis factor	17.566	18.8	19.329	15.167	11.54	17.01	16.293	23.383	15.77
BMT2	ENSOARG00000002000	4:55507741-55584574:+1	protein-coding	base methyltransferase of 25S rRNA 2 homolog	7.343	8.175	10.129	5.312	8.087	7.415	7.727	11.247	13.549
BMX (assigned to ENSOARG00000012224 [confidence: 1])	ENSOARG00000012224	X:12956840-13001688:+1	protein-coding	.	0	0.017	0.02	0.088	0.538	0.066	0.092	0.08	0.049
BNC1	ENSOARG00000014185	18:22758417-22784473:-1	protein-coding	basonuclin 1	0	0.01	0	0	0	0	0	0	0
BNC2	ENSOARG00000014059	2:84290339-84688738:-1	protein-coding	basonuclin 2	0.511	0.608	0.512	0.342	0.501	0.486	0.175	0.327	0.354
BNIP1	ENSOARG00000004096	16:4878191-4887798:+1	protein-coding	BCL2 interacting protein 1	14.243	16.855	18.13	12.476	12.556	14.488	14.339	20.64	12.25
BNIP2	ENSOARG00000020826	7:47586286-47639868:+1	protein-coding	BCL2 interacting protein 2	27.172	25.142	25.347	28.869	31.283	28.938	14.334	17.035	16.822
BNIP3	ENSOARG00000015367	22:49672420-49675769:-1	protein-coding	BCL2 interacting protein 3	81.76	52.465	140.123	80.279	240.905	126.318	46.91	56.656	98.506
BNIP3L/ENSOARG:00441 (assigned to ENSOARG00000000441 [confidence: 8])	ENSOARG00000000441	X:67091542-67092195:+1	protein-coding	.	0	0	0	0	0	0	0	0	0
BNIP3L/ENSOARG:04115 (assigned to ENSOARG00000004115 [confidence: 8])	ENSOARG00000004115	21:7504349-7504989:+1	protein-coding	.	0	0	0	0	0	0	0	0	0
BNIP3L/ENSOARG:09786 (assigned to ENSOARG00000009786 [confidence: 1])	ENSOARG00000009786	2:39055228-39076318:-1	protein-coding	.	182.374	143.5	140.314	131.033	172.156	140.099	64.149	63.164	55.54
BNIP3L/ENSOARG:09873 (assigned to ENSOARG00000009873 [confidence: 8])	ENSOARG00000009873	X:111010187-111010804:+1	protein-coding	.	0	0	0.077	0.013	0	0	0	0	0
BNIP3L/ENSOARG:18188 (assigned to ENSOARG00000018188 [confidence: 8])	ENSOARG00000018188	11:33571589-33573341:+1	protein-coding	.	34.412	28.356	24.763	29.183	32.843	27.001	13.106	12.755	12.603
BNIP3L/ENSOARG:19471 (assigned to ENSOARG00000019471 [confidence: 8])	ENSOARG00000019471	3:34958690-34959330:+1	protein-coding	.	0	0	0	0	0	0.001	0	0	0.001
BNIPL	ENSOARG00000020922	1:99883882-99891563:+1	protein-coding	BCL2 interacting protein like	1.802	0.975	0.619	1.412	0.648	1.256	0.566	0.494	0.786
BOC	ENSOARG00000019381	1:176313349-176381603:+1	protein-coding	BOC cell adhesion associated, oncogene regulated	0	0.008	0	0.03	0.013	0.022	0	0.01	0.005
BOD1 (assigned to ENSOARG00000004192 [confidence: 2])	ENSOARG00000004192	16:5360561-5367338:-1	protein-coding	.	7.798	7.747	8.787	9.436	6.792	8.39	5.317	8.799	6.867
BOD1L1	ENSOARG00000008465	6:108334394-108381996:-1	protein-coding	biorientation of chromosomes in cell division 1 like 1	9.731	9.974	7.894	3.207	2.164	3.098	2.755	2.235	2.899
BOK	ENSOARG00000017652	1:258429-268599:-1	protein-coding	BOK, BCL2 family apoptosis regulator	1.392	1.307	1.676	0.61	0.814	0.435	0.073	0.588	0.054
BOLA3	ENSOARG00000012326	3:95898327-95905972:-1	protein-coding	bolA family member 3	74.954	65.549	56.863	60.223	56.024	57.813	53.794	96.285	40.428
BOLL	ENSOARG00000015644	2:198909151-198969198:-1	protein-coding	boule homolog, RNA binding protein	0	0	0.052	0	0	0	0	0	0.001
BOP1	ENSOARG00000014255	9:13595454-13613631:+1	protein-coding	block of proliferation 1	17.627	16.282	14.252	15.735	19.116	19.866	14.642	21.05	7.341
BORA	ENSOARG00000015273	10:47926542-47953330:+1	protein-coding	bora, aurora kinase A activator	4.831	5.889	5.527	13.754	12.356	20.487	10.263	13.645	16.554
BORCS5	ENSOARG00000020864	3:202219909-202316336:-1	protein-coding	BLOC-1 related complex subunit 5	11.87	11.202	12.32	15.339	12.377	16.016	6.952	10.908	6.022
BORCS8	ENSOARG00000009337	5:3831681-3840648:+1	protein-coding	BLOC-1 related complex subunit 8	25.085	38.658	25.776	9.673	21.009	13.643	7.322	17.79	9.527
BPGM	ENSOARG00000007716	4:98301817-98320855:+1	protein-coding	bisphosphoglycerate mutase	5.385	4.787	4.83	12.247	9.829	14.126	4.659	6.92	6.193
BPI	ENSOARG00000018736	13:66754362-66785791:+1	protein-coding	bactericidal/permeability-increasing protein	8.472	7.309	6.084	14.518	10.262	14.759	8.812	6.95	8.782
BPIFA1	ENSOARG00000006796	13:62162200-62166411:+1	protein-coding	BPI fold-containing family A member 1 precursor	0	0	0	0	0	0	0	0	0
BPIFA3	ENSOARG00000006668	13:62142049-62152305:+1	protein-coding	BPI fold containing family A member 3	0	0	0	0	0	0	0	0	0
BPIFB1	ENSOARG00000006959	13:62197295-62219754:+1	protein-coding	BPI fold containing family B member 1	0	0	0	0	0	0	0	0	0
BPIFB2	ENSOARG00000005624	13:61611933-61633734:+1	protein-coding	BPI fold containing family B member 2	0.96	1.316	1.719	0.007	0	0	0	0.011	0.002
BPIFB3	ENSOARG00000005815	13:61665357-61680683:+1	protein-coding	BPI fold containing family B member 3	0	0	0	0	0	0	0	0	0
BPIFB4	ENSOARG00000005988	13:61689117-61711550:+1	protein-coding	BPI fold containing family B member 4	0	0	0	0	0	0	0	0	0
BPIFB6	ENSOARG00000005740	13:61641482-61656002:+1	protein-coding	BPI fold containing family B member 6	0.063	0	0.055	0	0.008	0	0.012	0.008	0.017
BPIFC	ENSOARG00000018081	3:176109798-176148459:-1	protein-coding	BPI fold containing family C	0	0	0	0.002	0	0.001	0	0.001	0.001
BPNT1	ENSOARG00000012104	12:21686923-21704931:-1	protein-coding	3'(2'), 5'-bisphosphate nucleotidase 1	23.196	21.934	18.227	33.968	32.077	36.982	15.524	20.635	12.398
BPTF	ENSOARG00000015595	11:48383457-48474179:-1	protein-coding	bromodomain PHD finger transcription factor	7.475	6.913	6.164	2.671	2.521	2.933	3.933	2.626	2.708
BRAF	ENSOARG00000013581	4:103809744-103967315:-1	protein-coding	B-Raf proto-oncogene, serine/threonine kinase	4.942	4.409	5.578	0.832	0.761	0.906	0.682	0.701	0.73
BRAP	ENSOARG00000018412	17:54890117-54919256:-1	protein-coding	BRCA1 associated protein	11.675	11.155	10.043	12.794	14.405	13.127	6.72	8.51	6.807
BRCA1	ENSOARG00000004835	11:42540869-42607539:-1	protein-coding	BRCA1, DNA repair associated	4.79	4.933	6.016	9.88	7.2	11.856	3.129	2.433	3.821
BRCA2	ENSOARG00000011179	10:28872321-28924433:-1	protein-coding	BRCA2, DNA repair associated	3.183	1.845	2.494	3.342	3.084	3.619	0.943	0.976	0.932
BRCC3	ENSOARG00000003566	X:75597581-75668370:+1	protein-coding	BRCA1/BRCA2-containing complex subunit 3	17.454	14.366	12.159	13.816	19.604	13.209	7.884	9.323	4.647
BRD1	ENSOARG00000019605	3:223453725-223483532:-1	protein-coding	bromodomain containing 1	6.198	6.698	6.588	6.998	6.542	7.145	5.908	5.43	5.124
BRD2	ENSOARG00000008038	20:7388331-7400017:+1	protein-coding	bromodomain containing 2	38.751	33.733	49.831	18.513	17.59	18.879	16.826	17.39	17.944
BRD3	ENSOARG00000002692	3:1992533-2011865:+1	protein-coding	bromodomain containing 3	2.975	2.906	3.078	1.615	1.737	1.732	0.633	0.913	0.547
BRD4	ENSOARG00000003640	5:7579941-7664534:+1	protein-coding	bromodomain containing 4	19.261	18.935	16.933	8.173	6.477	8.239	8.71	6.982	7.872
BRD7	ENSOARG00000017248	14:18219814-18272612:-1	protein-coding	bromodomain containing 7	48.609	40.064	28.858	34.012	31.241	29.688	22.674	28.239	18.257
BRD8	ENSOARG00000015840	5:46972869-46993265:-1	protein-coding	bromodomain containing 8	26.476	24.78	19.424	35.393	31.246	41.175	18.296	24.976	25.706
BRD9	ENSOARG00000015975	16:70855630-70872927:-1	protein-coding	bromodomain containing 9	19.748	19.527	15.415	32.37	29.694	34.233	24.122	27.781	20.032
BRDT	ENSOARG00000016076	1:68440989-68482884:+1	protein-coding	bromodomain testis associated	0	0	0	0	0	0	0	0	0
BRE	ENSOARG00000019458	3:34767758-35168619:+1	protein-coding	brain and reproductive organ-expressed (TNFRSF1A modulator)	30.781	31.954	28.125	17.681	20.434	17.633	10.542	11.641	9.939
BRF1	ENSOARG00000008460	18:68248086-68282165:-1	protein-coding	BRF1, RNA polymerase III transcription initiation factor 90 kDa subunit	5.331	4.865	4.077	6.403	5.929	8.535	3.945	4.704	3.056
BRF2	ENSOARG00000000986	26:31749499-31754088:-1	protein-coding	BRF2, RNA polymerase III transcription initiation factor 50 kDa subunit	3.215	3.021	3.367	4.338	3.275	3.748	3.721	5.326	3.876
BRI3	ENSOARG00000000797	24:37608927-37614656:-1	protein-coding	brain protein I3	685.282	667.304	739.233	829.433	802.06	749.441	311.788	352.864	270.265
BRI3BP	ENSOARG00000017707	17:50413252-50604215:-1	protein-coding	BRI3 binding protein	11.186	16.866	11.389	15.826	25.229	21.86	7.787	12.51	4.473
BRICD5	ENSOARG00000017852	24:1721423-1723054:-1	protein-coding	BRICHOS domain containing 5	0.051	0.163	0.226	0.187	0.16	0.323	0.182	0.211	0.091
BRINP1	ENSOARG00000005756	2:4115880-4262567:+1	protein-coding	BMP/retinoic acid inducible neural specific 1	0.052	0.107	0.03	0	0.01	0.004	0	0.033	0.019
BRINP2	ENSOARG00000015336	12:56545767-56605876:+1	protein-coding	BMP/retinoic acid inducible neural specific 2	0	0	0	0	0	0	0	0	0
BRINP3	ENSOARG00000010120	12:13398010-13706664:+1	protein-coding	BMP/retinoic acid inducible neural specific 3	0	0	0	0	0	0	0	0	0
BRIP1	ENSOARG00000016110	11:10781894-10963192:+1	protein-coding	BRCA1 interacting protein C-terminal helicase 1	0.272	0.252	0.517	1.213	1.171	1.915	0.297	0.481	0.549
BRIX1	ENSOARG00000011539	16:39143680-39156325:-1	protein-coding	BRX1, biogenesis of ribosomes	8.682	8.093	9.372	3.386	2.876	3.072	4.073	4.667	3.111
BRK1	ENSOARG00000005090	19:16629136-16635777:-1	protein-coding	BRICK1, SCAR/WAVE actin nucleating complex subunit	313.029	265.933	239.158	151.929	160.337	177.124	127.446	153.907	116.837
BRMS1	ENSOARG00000004232	21:43692683-43696794:-1	protein-coding	breast cancer metastasis suppressor 1	79.062	68.785	61.674	40.287	33.677	39.687	26.896	33.661	25.842
BRMS1L	ENSOARG00000007853	18:44895680-44942532:+1	protein-coding	breast cancer metastasis-suppressor 1-like	3.441	3.125	2.857	1.458	1.414	1.687	0.917	0.962	0.974
BROX	ENSOARG00000013978	12:24308198-24324302:+1	protein-coding	BRO1 domain and CAAX motif containing	42.13	36.918	33.216	48.632	38.395	41.905	26.382	24.97	22.818
BRPF1	ENSOARG00000006306	19:16865677-16880501:-1	protein-coding	bromodomain and PHD finger containing 1	7.678	6.723	6.066	10.608	8.693	13.458	7.198	6.914	7.957
BRPF3	ENSOARG00000013120	20:10229683-10259492:+1	protein-coding	bromodomain and PHD finger containing 3	3.392	4.14	4.472	3.947	3.519	5.801	3.37	2.594	4.156
BRS3	ENSOARG00000011285	X:93594411-93598676:-1	protein-coding	bombesin receptor subtype 3	0	0	0	0.005	0	0	0	0	0
BRSK1	ENSOARG00000001564	14:59433119-59452927:-1	protein-coding	BR serine/threonine kinase 1	0.018	0.028	0.031	0.022	0.063	0.073	0.02	0.057	0.029
BRWD1	ENSOARG00000009615	1:257369779-257471383:-1	protein-coding	bromodomain and WD repeat domain containing 1	8.958	8.841	7.576	2.305	2.833	2.449	2.378	3.073	2.282
BRWD3	ENSOARG00000000712	X:67890700-68044841:-1	protein-coding	bromodomain and WD repeat domain containing 3	4.328	4.076	3.386	1.463	1.692	1.403	1.112	1.314	1.407
BSCL2	ENSOARG00000016572	21:40407770-40419617:-1	protein-coding	BSCL2, seipin lipid droplet biogenesis associated	35.445	37.98	29.93	17.492	19.286	16.967	11.996	14.869	11.393
BSDC1	ENSOARG00000020939	2:234280046-234301338:+1	protein-coding	BSD domain containing 1	13.616	15.441	12.328	13.952	13.301	12.042	11.347	16.719	15.122
BSG	ENSOARG00000008783	5:40597750-40604316:+1	protein-coding	basigin (Ok blood group)	156.029	137.868	145.603	450.179	478.56	528.79	322.873	363.934	312.922
BSN	ENSOARG00000013564	19:50477966-50509508:-1	protein-coding	bassoon presynaptic cytomatrix protein	0.009	0.019	0.034	0.005	0.006	0.005	0.001	0	0
BSND	ENSOARG00000007530	1:29130286-29140126:+1	protein-coding	barttin CLCNK type accessory beta subunit	0	0	0	0	0	0	0	0	0
BSP5	ENSOARG00000008559	14:50624978-50632184:+1	protein-coding	binder of sperm 5 precursor	0.665	0.591	0.581	0.17	0.186	0.186	0.189	0.18	0.178
BSPH1	ENSOARG00000011522	14:53880606-53881262:-1	protein-coding	binder of sperm protein homolog 1	0	0	0	0	0	0	0	0	0
BSPRY	ENSOARG00000006287	2:10282879-10310995:-1	protein-coding	B-box and SPRY domain containing	0.112	0.086	0.065	0.431	0.07	0.206	0.07	0	0
BST2 (assigned to ENSOARG00000016787 [confidence: manually assigned])	ENSOARG00000016787	5:5467620-5477662:+1	protein-coding	.	5.424	23.972	13.692	28.171	102.03	41.094	21.848	38.573	90.731
BSX	ENSOARG00000000084	15:33156178-33159737:-1	protein-coding	brain specific homeobox	0	0	0	0	0	0	0	0	0
BTAF1	ENSOARG00000016528	22:13169600-13254597:+1	protein-coding	B-TFIID TATA-box binding protein associated factor 1	14.166	15.353	14.614	9.129	9.536	9.636	7.314	10.228	8.453
BTBD1	ENSOARG00000014053	18:22498747-22544781:-1	protein-coding	BTB domain containing 1	46.239	31.928	44.649	59.302	64.267	49.992	33.914	40.567	27.331
BTBD10	ENSOARG00000007619	15:38832802-38888146:+1	protein-coding	BTB domain containing 10	22.629	21.421	18.059	13.454	13.297	12.668	8.908	12.916	10.726
BTBD11 (assigned to ENSOARG00000017890 [confidence: 1])	ENSOARG00000017890	3:175894980-175970988:+1	protein-coding	.	0.431	1.296	0.448	0.009	0.006	0.028	0.017	0.057	0.038
BTBD16	ENSOARG00000007310	22:41060919-41111020:+1	protein-coding	BTB domain containing 16	0	0.044	0.074	0.002	0.001	0	0	0.002	0
BTBD17	ENSOARG00000012709	11:56034990-56039734:+1	protein-coding	BTB domain containing 17	0	0	0	0	0	0	0	0	0
BTBD18	ENSOARG00000010606	15:78158136-78165971:-1	protein-coding	BTB domain containing 18	0.017	0	0	0.017	0.013	0.024	0.018	0.016	0.003
BTBD19	ENSOARG00000001220	1:19258856-19263210:+1	protein-coding	BTB domain containing 19	3.323	5.113	5.652	6.314	5.725	5.252	8.349	9.48	10.242
BTBD2	ENSOARG00000013074	5:41673944-41682304:-1	protein-coding	BTB domain containing 2	32.61	29.69	22.364	34.075	35.105	35.918	16.776	19.055	15.512
BTBD3	ENSOARG00000010789	13:4900219-4905937:+1	protein-coding	BTB domain containing 3	0.818	1.138	0.99	0.73	0.486	1.435	0.289	0.598	0.573
BTBD6	ENSOARG00000008607	18:68260502-68268003:+1	protein-coding	BTB domain containing 6	32.703	26.307	30.579	48.606	48.849	44.512	30.458	30.518	23.04
BTBD7	ENSOARG00000013657	18:56796781-56877467:-1	protein-coding	BTB domain containing 7	7.231	5.688	5.1	3.523	3.269	3.778	2.407	2.947	2.848
BTBD9 (assigned to ENSOARG00000015162 [confidence: 1])	ENSOARG00000015162	20:12468709-12486503:-1	protein-coding	.	17.691	16.355	12.65	7.267	8.019	7.077	6.311	7.949	5.234
BTC	ENSOARG00000015138	6:89371412-89414148:-1	protein-coding	betacellulin	0	0.13	0.074	0	0.007	0	0	0.007	0.044
BTD	ENSOARG00000015230	1:270703332-270724375:+1	protein-coding	biotinidase	2.382	2.31	2.213	9.663	6.896	12.97	5.393	6.7	8.777
BTF3/ENSOARG:00660 (assigned to ENSOARG00000000660 [confidence: 8])	ENSOARG00000000660	25:41127437-41128738:+1	protein-coding	.	260.851	239.261	262.88	424.805	360.259	378.342	376.459	450.248	307.275
BTF3/ENSOARG:04939 (assigned to ENSOARG00000004939 [confidence: 8])	ENSOARG00000004939	16:8130515-8136433:-1	protein-coding	.	88.537	78.085	87.499	140.478	114.39	119.724	129.15	144.644	95.874
BTF3/ENSOARG:06074 (assigned to ENSOARG00000006074 [confidence: 8])	ENSOARG00000006074	4:95154501-95155103:-1	protein-coding	.	0	0	0	0.001	0.001	0.001	0.002	0.001	0.001
BTF3/ENSOARG:14670 (assigned to ENSOARG00000014670 [confidence: 6])	ENSOARG00000014670	9:79301016-79301498:+1	protein-coding	.	0.148	0.115	0	0.113	0.159	0.085	0.175	0.179	0.128
BTF3/ENSOARG:15293 (assigned to ENSOARG00000015293 [confidence: 8])	ENSOARG00000015293	11:10673669-10675811:+1	protein-coding	.	4.178	5.205	11.722	2.001	1.804	1.84	3.284	2.41	3.098
BTF3/ENSOARG:16614 (assigned to ENSOARG00000016614 [confidence: 8])	ENSOARG00000016614	5:24428255-24428740:+1	protein-coding	.	0.948	0.104	0.12	0.49	0.351	0.377	0.391	0.309	0.398
BTF3L4	ENSOARG00000004948	1:26248871-26277392:+1	protein-coding	basic transcription factor 3 like 4	5.386	4.877	5.873	8.774	8.318	7.788	12.754	12.317	9.345
BTG1	ENSOARG00000016760	3:128382099-128382467:-1	protein-coding	BTG anti-proliferation factor 1	177.646	238.128	349.466	426.608	464.919	375.623	587.459	667.972	1190.127
BTG2	ENSOARG00000001574	12:485439-487221:+1	protein-coding	protein BTG2	31.27	46.864	53.304	48.964	79.476	37.825	300.364	247.21	189.19
BTG3	ENSOARG00000015790	1:137814444-137830717:+1	protein-coding	BTG anti-proliferation factor 3	55.543	59.928	117.393	60.954	64.988	93.942	298.283	227.678	258.85
BTG4	ENSOARG00000014090	15:21215824-21229588:-1	protein-coding	BTG anti-proliferation factor 4	0	0	0	0	0	0	0	0	0
BTK	ENSOARG00000001620	X:125570541-125600872:-1	protein-coding	Bruton tyrosine kinase	54.73	45.273	45.051	32.477	38.916	32.27	11.06	14.29	6.051
BTLA	ENSOARG00000019308	1:175586573-175619634:-1	protein-coding	B and T lymphocyte associated	0.155	0.591	0.854	0.061	0	0.023	0.028	0.041	0.021
BTN1A1/ENSOARG:00198	ENSOARG00000000198	20:30524486-30529827:-1	protein-coding	butyrophilin subfamily 1 member A1	0	0	0	0	0.012	0	0.074	0.277	0
BTN1A1/ENSOARG:16896 (assigned to ENSOARG00000016896 [confidence: 1])	ENSOARG00000016896	20:25814994-25824208:-1	protein-coding	.	0	0	0	0	0	0	0	0	0
BTNL2	ENSOARG00000016780	20:25793691-25811932:+1	protein-coding	butyrophilin like 2	0.1	0.186	0	28.133	14.25	1.956	12.164	8.287	0.436
BTNL9	ENSOARG00000006962	5:37578946-37618795:+1	protein-coding	butyrophilin like 9	0	0	0	0	0.006	0	0	0	0.006
BTRC	ENSOARG00000016467	22:21286005-21461378:+1	protein-coding	beta-transducin repeat containing E3 ubiquitin protein ligase	5.416	4.681	3.57	3.049	2.457	3.207	2.281	2.444	2.612
BUB1	ENSOARG00000014305	3:104787621-104827450:-1	protein-coding	BUB1 mitotic checkpoint serine/threonine kinase	0.824	0.648	0.706	6.709	4.72	8.297	3.033	2.68	3.701
BUB1B	ENSOARG00000020126	7:32810619-32861855:+1	protein-coding	BUB1 mitotic checkpoint serine/threonine kinase B	0.382	0.357	0.726	21.981	15.42	26.554	12.717	11.655	14.031
BUB3/ENSOARG:09467 (assigned to ENSOARG00000009467 [confidence: 1])	ENSOARG00000009467	22:41838447-41848859:+1	protein-coding	.	33.99	32.58	32.332	49.206	50.282	61.737	35.124	53.716	36.56
BUB3/ENSOARG:15758 (assigned to ENSOARG00000015758 [confidence: 8])	ENSOARG00000015758	3:128053176-128054817:+1	protein-coding	.	9.09	8.559	7.755	12.888	15.458	17.57	10.423	16.373	11.307
BUD13	ENSOARG00000001906	15:26890586-26916767:-1	protein-coding	BUD13 homolog	5.779	6.671	5.502	6.29	4.694	6.016	3.662	4.759	4.921
BYSL	ENSOARG00000002863	20:15778157-15789609:+1	protein-coding	bystin like	16.765	17.57	14.874	20.938	16.248	20.855	20.476	21.182	15.751
BZW1	ENSOARG00000016520	2:202133407-202147370:+1	protein-coding	basic leucine zipper and W2 domains 1	187.806	156.985	161.149	283.483	223.429	221.938	207.945	175.45	134.073
BZW2	ENSOARG00000008855	4:25231026-25276612:+1	protein-coding	basic leucine zipper and W2 domains 2	35.447	38.808	39.861	45.755	39.968	48.378	168.175	199.028	181.272
C10orf10	ENSOARG00000003708	25:44115824-44116447:+1	protein-coding	chromosome 10 open reading frame 10	1.183	1.353	0.661	0.622	1.215	0.916	0.214	0.516	0.521
C10orf11	ENSOARG00000009033	25:31673975-31819522:+1	protein-coding	chromosome 10 open reading frame 11	17.065	16.869	21.251	4.395	7.925	6.357	2.807	6.42	3.794
C10orf120	ENSOARG00000008481	22:41462739-41465754:-1	protein-coding	chromosome 10 open reading frame 120	0	0	0	0	0	0	0	0	0
C10orf128	ENSOARG00000001910	25:42998614-43009627:-1	protein-coding	chromosome 10 open reading frame 128	0	3.779	0.676	6.092	16.939	9.943	2.24	6.71	8.122
C10orf32 (assigned to ENSOARG00000002358 [confidence: 1])	ENSOARG00000002358	22:22592000-22601336:+1	protein-coding	.	44.148	46.702	44.057	54.717	50.362	50.701	39.266	48.393	34.248
C10orf35	ENSOARG00000005664	25:25744374-25745429:+1	protein-coding	chromosome 10 open reading frame 35	17.078	13.97	14.984	12.771	11.272	12.747	7.638	11.77	8.643
C10orf53 (assigned to ENSOARG00000002136 [confidence: 1])	ENSOARG00000002136	25:43390652-43399406:+1	protein-coding	.	0	0	0	0	0	0	0	0	0
C10orf54	ENSOARG00000006883	25:27752768-27776704:-1	protein-coding	chromosome 10 open reading frame 54	62.596	75.652	38.338	7.989	19.905	6.687	1.773	6.63	0.538
C10orf71	ENSOARG00000001947	25:43127841-43132260:+1	protein-coding	chromosome 10 open reading frame 71	0	0.014	0	0.005	0.004	0.005	0	0.007	0
C10orf76	ENSOARG00000017178	22:21751969-21903963:-1	protein-coding	chromosome 10 open reading frame 76	12.244	13.529	14.012	6.871	8.459	7.93	4.41	4.818	3.734
C10orf90	ENSOARG00000012649	22:44860039-45114215:-1	protein-coding	chromosome 10 open reading frame 90	0	0	0	0	0	0	0	0	0
C10orf99	ENSOARG00000010420	25:38772440-38780325:+1	protein-coding	chromosome 10 open reading frame 99	5.95	17.771	3.026	0.575	0	0	0.521	0	0
C11orf1	ENSOARG00000015122	15:21662135-21665668:+1	protein-coding	chromosome 11 open reading frame 1	0.488	0.857	0.439	0.183	0.154	0.072	0.054	0.055	0.024
C11orf16	ENSOARG00000014065	15:43214783-43223512:+1	protein-coding	chromosome 11 open reading frame 16	0.17	0.209	0.106	0.07	0.265	0.181	0.124	0.275	0.031
C11orf24	ENSOARG00000015179	21:45039215-45047775:-1	protein-coding	chromosome 11 open reading frame 24	4.234	4.957	5.124	1.781	0.897	2.862	2.048	1.975	2.839
C11orf42	ENSOARG00000018881	15:46230405-46234205:-1	protein-coding	chromosome 11 open reading frame 42	1.041	1.272	0.54	0.849	0.306	0.524	0.163	0.278	0.12
C11orf49	ENSOARG00000005021	15:75082024-75292560:+1	protein-coding	chromosome 11 open reading frame 49	2.259	1.66	2.039	1.051	0.906	1.478	0.641	0.686	0.672
C11orf52	ENSOARG00000015268	15:21683450-21689743:+1	protein-coding	chromosome 11 open reading frame 52	0	0	0	0	0	0	0	0	0
C11orf53	ENSOARG00000013785	15:20958217-20998001:+1	protein-coding	chromosome 11 open reading frame 53	0	0	0	0	0	0	0	0	0
C11orf54	ENSOARG00000002146	21:538256-557547:-1	protein-coding	chromosome 11 open reading frame 54	45.1	50.188	43.491	48.967	60.499	41.894	15.82	24.563	12.267
C11orf57	ENSOARG00000016048	15:21814093-21822910:+1	protein-coding	chromosome 11 open reading frame 57	13.424	15.103	15.829	13.38	12.643	14.54	15.116	17.269	15.206
C11orf58	ENSOARG00000005707	15:35264255-35293783:-1	protein-coding	chromosome 11 open reading frame 58	25.806	24.861	25.235	25.675	21.793	22.975	15.179	18.988	14.149
C11orf63	ENSOARG00000018791	15:33064206-33142098:+1	protein-coding	chromosome 11 open reading frame 63	0	0	0.027	0	0	0.001	0	0	0.002
C11orf65	ENSOARG00000012294	15:17504160-17562923:-1	protein-coding	chromosome 11 open reading frame 65	0.133	0.15	0.173	0.016	0.007	0.004	0	0	0.004
C11orf68	ENSOARG00000000128	21:43333614-43335051:-1	protein-coding	chromosome 11 open reading frame 68	24.694	18.736	19.286	25.99	22.555	32.579	15.635	19.888	21.056
C11orf70	ENSOARG00000006859	15:6243771-6271681:-1	protein-coding	chromosome 11 open reading frame 70	0	0	0	0	0	0.011	0	0	0
C11orf74	ENSOARG00000019097	15:65231458-65301531:+1	protein-coding	chromosome 11 open reading frame 74	19.452	17.081	13.191	15.389	14.013	13.922	4.928	6.447	3.935
C11orf84	ENSOARG00000003377	21:41475727-41490013:+1	protein-coding	chromosome 11 open reading frame 84	2.018	1.984	1.24	1.222	1.372	1.245	1.277	1.17	1.118
C11orf86	ENSOARG00000008969	21:44267019-44267934:+1	protein-coding	chromosome 11 open reading frame 86	0	0	0	0	0	0	0	0	0
C11orf87	ENSOARG00000016968	15:18827769-18828338:+1	protein-coding	chromosome 11 open reading frame 87	0	0	0	0	0	0	0	0	0
C11orf88	ENSOARG00000014122	15:21246259-21286550:+1	protein-coding	chromosome 11 open reading frame 88	0.315	0.21	0.228	0.085	0.092	0.1	0.096	0.115	0.101
C11orf91	ENSOARG00000017876	15:62523102-62524876:-1	protein-coding	chromosome 11 open reading frame 91	0	0	0	0.007	0	0	0	0	0
C11orf94	ENSOARG00000002657	15:74162537-74163117:-1	protein-coding	chromosome 11 open reading frame 94	0	0	0	0	0.009	0	0.014	0.011	0
C11orf97	ENSOARG00000009834	15:15488767-15507364:-1	protein-coding	chromosome 11 open reading frame 97	0	0	0	0	0	0	0	0	0
C12orf10	ENSOARG00000016542	3:133049806-133058948:-1	protein-coding	chromosome 12 open reading frame 10	18.166	16.598	19.019	25.985	22.644	25.165	18.915	22.012	15.629
C12orf29	ENSOARG00000015472	3:124227630-124238082:+1	protein-coding	chromosome 12 open reading frame 29	14.695	16.117	16.434	15.087	13.396	13.626	10.465	18.965	9.305
C12orf4	ENSOARG00000009922	3:209562723-209603814:+1	protein-coding	chromosome 12 open reading frame 4	7.527	8.302	7.777	7.347	7.128	7.681	4.787	6.238	5.848
C12orf40	ENSOARG00000020000	3:147498677-147586373:-1	protein-coding	chromosome 12 open reading frame 40	0.099	0.056	0.021	0	0	0.002	0	0	0
C12orf43	ENSOARG00000013872	17:62824626-62840416:-1	protein-coding	chromosome 12 open reading frame 43	4.185	4.088	3.97	1.45	1.569	1.743	1.254	1.998	1.224
C12orf45	ENSOARG00000016965	3:173616153-173621503:+1	protein-coding	chromosome 12 open reading frame 45	10.231	9.654	11.072	15.394	10.932	14.126	14.366	21.515	8.52
C12orf49	ENSOARG00000005602	17:57851101-57866102:+1	protein-coding	chromosome 12 open reading frame 49	19.569	23.262	19.955	24.18	23.495	25.356	24.307	33.923	20.954
C12orf50	ENSOARG00000015455	3:124194667-124222558:-1	protein-coding	chromosome 12 open reading frame 50	0.133	0.193	0.156	0.012	0.015	0.012	0.013	0.014	0.01
C12orf54	ENSOARG00000019273	3:137755159-137776418:-1	protein-coding	chromosome 12 open reading frame 54	0	0	0	0	0	0	0	0	0
C12orf56	ENSOARG00000003650	3:155260542-155344741:+1	protein-coding	chromosome 12 open reading frame 56	0.05	0.019	0.064	0.015	0.01	0.018	0.014	0.01	0.02
C12orf57	ENSOARG00000005133	3:207470552-207471945:-1	protein-coding	chromosome 12 open reading frame 57	133.118	109.307	104.323	142.764	160.981	145.56	95.257	123.256	89.67
C12orf60	ENSOARG00000020250	3:199925153-199925869:-1	protein-coding	chromosome 12 open reading frame 60	0.814	0.989	0.784	0.125	0.048	0.073	0.074	0.153	0.098
C12orf65	ENSOARG00000005214	17:51912906-51915607:-1	protein-coding	chromosome 12 open reading frame 65	18.426	12.303	13.325	24.096	19.749	24.08	13.305	14.404	13.147
C12orf66	ENSOARG00000003791	3:155380300-155402206:+1	protein-coding	chromosome 12 open reading frame 66	6.083	5.835	4.258	3.077	1.958	2.749	1.679	2.514	1.154
C12orf71	ENSOARG00000019741	3:187016412-187019327:+1	protein-coding	chromosome 12 open reading frame 71	0	0	0	0.002	0.001	0.002	0.002	0.002	0.002
C12orf73	ENSOARG00000016457	3:172697055-172703211:-1	protein-coding	chromosome 12 open reading frame 73	90.884	71.642	75.67	63.282	72.785	56.044	42.342	61.614	39.341
C12orf74	ENSOARG00000015768	3:128924578-128925728:+1	protein-coding	chromosome 12 open reading frame 74	0	0	0	0	0	0	0	0	0
C14orf105	ENSOARG00000021105	7:66726027-66754903:-1	protein-coding	chromosome 14 open reading frame 105	0	0	0	0	0	0	0	0	0
C14orf119	ENSOARG00000011705	7:21381359-21381784:-1	protein-coding	chromosome 14 open reading frame 119	29.467	40.962	37.239	37.497	30.822	35.723	27.322	37.82	40.861
C14orf132	ENSOARG00000013848	18:59635898-59636146:+1	protein-coding	chromosome 14 open reading frame 132	0	0	0	0	0	0	0	0	0
C14orf159	ENSOARG00000011515	18:54894098-54940402:+1	protein-coding	chromosome 14 open reading frame 159	0	0	0	0	0	0	0	0	0
C14orf166	ENSOARG00000020703	7:41916804-41929702:+1	protein-coding	chromosome 14 open reading frame 166	95.229	105.766	109.168	157.12	149.547	143.582	92.259	138.244	69.16
C14orf169	ENSOARG00000000539	7:81854059-81856123:+1	protein-coding	chromosome 14 open reading frame 169	5.345	5.958	5.687	8.243	5.581	8.018	7.667	8.476	4.681
C14orf2	ENSOARG00000006466	18:67135509-67144388:-1	protein-coding	chromosome 14 open reading frame 2	91.603	82.353	58.461	194.187	169.822	149.237	120.722	140.058	109.306
C14orf28	ENSOARG00000009038	18:53622690-53627734:+1	protein-coding	chromosome 14 open reading frame 28	2.13	2.654	3.048	1.973	2.449	2.305	1.672	1.902	2.522
C14orf37	ENSOARG00000021107	7:67233591-67381578:-1	protein-coding	chromosome 14 open reading frame 37	2.304	2.454	1.68	2.166	2.467	1.988	1.636	1.754	1.229
C14orf39	ENSOARG00000021127	7:69543400-69591492:-1	protein-coding	chromosome 14 open reading frame 39	0	0	0	0	0	0	0	0	0
C14orf79	ENSOARG00000008290	18:68126712-68131131:+1	protein-coding	chromosome 14 open reading frame 79	0.404	0.356	0.516	0.309	0.229	0.494	0.174	0.166	0.271
C14orf93	ENSOARG00000019382	7:21472870-21481572:+1	protein-coding	chromosome 14 open reading frame 93	2.629	2.69	2.547	2.183	2.628	2.525	1.372	2.568	1.585
C15orf39	ENSOARG00000002658	18:32440290-32450602:-1	protein-coding	chromosome 15 open reading frame 39	1.357	2.368	1.535	3.853	3.111	5.405	1.68	1.762	2.247
C15orf41	ENSOARG00000020014	7:29260716-29492081:+1	protein-coding	chromosome 15 open reading frame 41	5.147	5.778	5.446	3.728	3.98	4.762	1.149	2.834	0.997
C15orf48	ENSOARG00000021041	7:62006936-62009812:-1	protein-coding	chromosome 15 open reading frame 48	132.619	783.372	735.286	21.221	96.173	18.834	463.768	1258.762	648.798
C15orf52	ENSOARG00000020193	7:32968280-32975012:-1	protein-coding	chromosome 15 open reading frame 52	0.848	0.198	0.181	0.14	0.316	0.18	0.013	0.07	0.01
C15orf57	ENSOARG00000020230	7:33167510-33174780:-1	protein-coding	chromosome 15 open reading frame 57	34.538	32.607	34.207	32.478	37.564	29.937	22.451	32.354	28.029
C15orf59	ENSOARG00000019036	7:20165317-20178168:-1	protein-coding	chromosome 15 open reading frame 59	0.601	0.391	0.366	2.032	2.444	2.957	0.231	0.464	0.198
C15orf61	ENSOARG00000018340	7:14132582-14137543:+1	protein-coding	chromosome 15 open reading frame 61	5.29	3.981	4.128	4.294	4.249	3.998	1.567	3.098	1.173
C15orf62	ENSOARG00000020277	7:33336655-33337278:+1	protein-coding	chromosome 15 open reading frame 62	4.646	4.338	3.489	8.266	4.635	8.531	6.217	3.598	3.086
C15orf65	ENSOARG00000020900	7:51919408-51929537:-1	protein-coding	chromosome 15 open reading frame 65	1.258	1.736	1.436	0.234	0.294	0.331	0.301	0.338	0.377
C16orf46	ENSOARG00000008270	14:7151256-7153653:-1	protein-coding	chromosome 16 open reading frame 46	0.27	0.391	0.575	0.118	0.143	0.377	0.026	0.063	0.119
C16orf52	ENSOARG00000015198	24:19799028-19804269:+1	protein-coding	chromosome 16 open reading frame 52	9.857	7.021	7.825	1.151	2.666	2.176	2.813	3.618	4.375
C16orf58	ENSOARG00000009760	24:27519186-27533843:-1	protein-coding	chromosome 16 open reading frame 58	8.237	9.614	8.955	6.104	6.707	5.199	6.896	10.874	4.493
C16orf59	ENSOARG00000018488	24:1950891-1954845:+1	protein-coding	chromosome 16 open reading frame 59	2.107	1.788	1.842	2.805	1.887	2.852	1.744	2.052	1.782
C16orf62	ENSOARG00000012249	24:17113331-17243756:+1	protein-coding	chromosome 16 open reading frame 62	29.033	39.425	27.906	29.543	46.495	31.983	16.052	25.785	15.047
C16orf70	ENSOARG00000002690	14:34105814-34138233:+1	protein-coding	chromosome 16 open reading frame 70	7.491	6.093	7.88	8.279	7.419	8.993	3.772	5.736	3.813
C16orf71	ENSOARG00000003813	24:3841293-3849738:+1	protein-coding	chromosome 16 open reading frame 71	0.458	0.177	0.44	0.169	0.079	0.11	0.09	0.112	0.135
C16orf72	ENSOARG00000005554	24:7883148-7905643:+1	protein-coding	chromosome 16 open reading frame 72	50.627	50.302	57.263	32.008	35.472	31.758	28.488	29.525	25.225
C16orf78	ENSOARG00000017004	14:17333279-17351909:+1	protein-coding	chromosome 16 open reading frame 78	0	0	0	0	0	0	0	0	0
C16orf82	ENSOARG00000018709	24:24665014-24665858:+1	protein-coding	chromosome 16 open reading frame 82	0	0	0	0	0	0	0	0	0
C16orf86	ENSOARG00000003128	14:34557845-34559467:+1	protein-coding	chromosome 16 open reading frame 86	0.044	0.035	0	0.034	0.002	0.016	0.011	0.05	0.02
C16orf89	ENSOARG00000004922	24:4093379-4108074:-1	protein-coding	chromosome 16 open reading frame 89	0	0	0	0	0	0.028	0.035	0	0
C16orf90	ENSOARG00000001838	24:2893983-2895407:-1	protein-coding	chromosome 16 open reading frame 90	0	0.248	0	0.037	0.028	0.036	0.011	0.026	0.037
C16orf91	ENSOARG00000015664	24:1118178-1270074:-1	protein-coding	chromosome 16 open reading frame 91	27.948	31.821	30.407	37.177	41.27	40.738	40.102	51.925	33.523
C16orf96	ENSOARG00000003532	24:3724935-3759823:+1	protein-coding	chromosome 16 open reading frame 96	0	0.009	0	0.003	0.005	0.004	0	0.002	0
C17orf105	ENSOARG00000005933	11:43100093-43102837:+1	protein-coding	chromosome 17 open reading frame 105	0	0	0	0.002	0	0	0	0	0
C17orf107	ENSOARG00000005977	11:26106257-26107069:-1	protein-coding	chromosome 17 open reading frame 107	0.955	1.452	0.475	0.719	1.111	0.905	0.393	0.983	0.561
C17orf50	ENSOARG00000005866	11:14214962-14217537:-1	protein-coding	chromosome 17 open reading frame 50	0.086	0	0	0	0	0	0	0	0
C17orf53	ENSOARG00000007236	11:43392206-43405146:+1	protein-coding	chromosome 17 open reading frame 53	0.479	0.313	0.464	1.777	1.026	2.339	1.135	0.882	1.667
C17orf58	ENSOARG00000015412	11:48377004-48377962:+1	protein-coding	chromosome 17 open reading frame 58	7.679	6.914	12.587	4.682	24.222	10.901	3.969	19.827	6.595
C17orf62	ENSOARG00000016516	11:49496227-49501084:+1	protein-coding	chromosome 17 open reading frame 62	18.943	18.852	17.216	39.749	51.755	44.906	15.465	21.892	15.131
C17orf64	ENSOARG00000017351	11:12103038-12114480:-1	protein-coding	chromosome 17 open reading frame 64	0	0	0	0	0	0	0	0	0
C17orf67	ENSOARG00000006941	11:7166757-7191392:-1	protein-coding	chromosome 17 open reading frame 67	4.684	13.107	7.671	197.456	68.141	102.66	333.014	161.538	101.484
C17orf74	ENSOARG00000013274	11:26735059-26737001:+1	protein-coding	chromosome 17 open reading frame 74	0	0	0	0	0	0	0.001	0	0
C17orf75	ENSOARG00000010756	11:17441135-17451064:+1	protein-coding	chromosome 17 open reading frame 75	9.303	9.704	7.231	8.409	7.362	8.052	4.039	6.165	4.202
C17orf78	ENSOARG00000001830	11:13272871-13285048:+1	protein-coding	chromosome 17 open reading frame 78	0	0	0	0	0	0.14	0	0	0
C17orf80	ENSOARG00000013622	11:56975988-56985213:-1	protein-coding	chromosome 17 open reading frame 80	8.548	7.747	8.11	7.006	7.072	8.066	8.616	10.264	8.199
C17orf98	ENSOARG00000009993	11:39010708-39013691:-1	protein-coding	chromosome 17 open reading frame 98	0.122	0.097	0.114	0	0	0	0	0.008	0
C18orf21	ENSOARG00000005606	23:21435399-21443010:-1	protein-coding	chromosome 18 open reading frame 21	26.412	18.659	27.966	38.555	28.639	36.698	26.211	32.873	20.599
C18orf25	ENSOARG00000003069	23:46179200-46222552:+1	protein-coding	chromosome 18 open reading frame 25	12.309	11.16	12.3	5.147	6.585	6.715	5.986	8.407	6.754
C18orf54	ENSOARG00000004845	23:53937959-53955528:+1	protein-coding	chromosome 18 open reading frame 54	2.68	2.451	1.912	3.145	2.812	3.222	3.03	3.014	2.932
C18orf63	ENSOARG00000004685	23:4059448-4091111:-1	protein-coding	chromosome 18 open reading frame 63	0.096	0.119	0.122	0.03	0.028	0.034	0.035	0.033	0.029
C19orf18	ENSOARG00000003800	14:62357847-62367383:-1	protein-coding	chromosome 19 open reading frame 18	1.033	0.532	0.928	0.281	0.166	0.21	0.129	0.062	0.126
C19orf25	ENSOARG00000011958	5:41275033-41278556:-1	protein-coding	chromosome 19 open reading frame 25	17.345	18.619	17.555	20.15	23.957	21.815	19.312	18.967	10.877
C19orf35	ENSOARG00000014027	5:18839270-18844362:+1	protein-coding	chromosome 19 open reading frame 35	0.083	0.044	0.025	0.113	0.174	0.239	0.076	0.085	0
C19orf38	ENSOARG00000017261	5:12981690-12992005:+1	protein-coding	chromosome 19 open reading frame 38	7.574	11.295	9.418	7.679	11.216	10.591	1.893	3.852	2.828
C19orf44	ENSOARG00000018952	5:6244805-6265256:-1	protein-coding	chromosome 19 open reading frame 44	2.951	3.295	2.908	1.559	1.513	1.729	0.954	1.703	1.607
C19orf45	ENSOARG00000000889	5:14048409-14053274:+1	protein-coding	chromosome 19 open reading frame 45	0.055	0	0	0	0.002	0	0	0.001	0.001
C19orf47	ENSOARG00000006598	14:48836426-48856666:-1	protein-coding	chromosome 19 open reading frame 47	2.002	2.516	2.008	1.414	1.188	2.681	1.138	1.285	1.553
C19orf53	ENSOARG00000008176	5:9969863-9974502:-1	protein-coding	chromosome 19 open reading frame 53	103.68	85.515	85.259	94.114	99.276	97.841	77.716	118.687	73.097
C19orf54	ENSOARG00000006958	14:49159070-49165408:-1	protein-coding	chromosome 19 open reading frame 54	2.976	2.109	2.899	1.573	1.385	1.803	1.209	1.132	1.04
C19orf57	ENSOARG00000007992	5:9882111-9902754:+1	protein-coding	chromosome 19 open reading frame 57	0.311	0.394	0.232	0.115	0.211	0.132	0.051	0.067	0.055
C19orf60	ENSOARG00000011483	5:4372151-4379811:-1	protein-coding	chromosome 19 open reading frame 60	62.289	53.064	43.355	46.239	56.372	42.02	33.827	50.52	24.1
C19orf66	ENSOARG00000014804	5:12332399-12336477:+1	protein-coding	chromosome 19 open reading frame 66	51.222	72.098	61.549	54.636	45.202	57.265	22.367	24.325	50.181
C19orf67	ENSOARG00000006625	5:9717439-9720182:+1	protein-coding	chromosome 19 open reading frame 67	0	0.03	0	0.076	0.039	0.033	0.013	0.029	0.024
C19orf68	ENSOARG00000011581	14:53958024-53978273:+1	protein-coding	chromosome 19 open reading frame 68	0.423	0.215	0.192	0.234	0.228	0.156	0.068	0.154	0.086
C19orf70	ENSOARG00000007562	5:16225500-16226953:+1	protein-coding	chromosome 19 open reading frame 70	210.518	202.231	190.279	220.56	227.647	223.358	136.217	185.395	108.196
C19orf81	ENSOARG00000014057	14:55776141-55787206:+1	protein-coding	chromosome 19 open reading frame 81	0	0	0	0	0.015	0	0	0.018	0
C19orf84	ENSOARG00000019871	14:56398118-56398615:-1	protein-coding	chromosome 19 open reading frame 84	3.858	0.848	4.481	7.414	1.707	9.461	6.76	1.383	7.53
C1D	ENSOARG00000019931	3:40117779-40121865:+1	protein-coding	C1D nuclear receptor corepressor	64.542	72.803	76.319	55.911	60.408	61.241	45.402	77.744	56.698
C1GALT1	ENSOARG00000004843	4:15148060-15195953:+1	protein-coding	core 1 synthase, glycoprotein-N-acetylgalactosamine 3-beta-galactosyltransferase 1	18.593	15.008	13.603	13.351	13.918	15.088	8.947	9.521	8.415
C1GALT1C1/ENSOARG:09640 (assigned to ENSOARG00000009640 [confidence: 1])	ENSOARG00000009640	X:99325096-99326052:-1	protein-coding	.	31.906	33.929	31.293	56.635	42.85	50.049	38.39	40.51	36.922
C1GALT1C1/ENSOARG:15255 (assigned to ENSOARG00000015255 [confidence: 1])	ENSOARG00000015255	1:234407000-234407956:-1	protein-coding	.	0	0	0	0	0	0	0	0	0
C1QA	ENSOARG00000008001	2:243071846-243078666:-1	protein-coding	complement C1q A chain	30.436	13.815	37.84	2.609	29.753	5.297	2.256	19.037	4.58
C1QB	ENSOARG00000007977	2:243051704-243053674:-1	protein-coding	complement C1q B chain	139.745	103.666	282.376	4.232	133.181	11.37	2.585	82.55	12.777
C1QBP	ENSOARG00000003381	11:25736545-25741853:+1	protein-coding	complement C1q binding protein	90.427	73.616	81.767	99.777	81.728	87.296	91.157	112.83	58.574
C1QC	ENSOARG00000007991	2:243066612-243070884:-1	protein-coding	complement C1q C chain	161.499	97.379	283.222	4.635	66.276	24.845	3.029	40.471	18.082
C1QL1	ENSOARG00000009496	11:44087413-44096729:-1	protein-coding	complement C1q like 1	0	0	0	0.091	0	0.066	0.079	0.058	0.059
C1QL3 (assigned to ENSOARG00000009063 [confidence: 1])	ENSOARG00000009063	13:30074382-30080647:-1	protein-coding	.	0	0.208	0	0	0.093	0.04	0.016	0.023	0
C1QL4	ENSOARG00000018804	3:136734984-136737602:+1	protein-coding	complement C1q like 4	0	0	0	0	0	0	0.088	0	0
C1QTNF1	ENSOARG00000003193	11:52351886-52356757:-1	protein-coding	C1q and tumor necrosis factor related protein 1	1.47	1.155	0.649	1.768	17.043	4.547	0.638	6.871	1.891
C1QTNF2	ENSOARG00000013403	5:69255222-69259772:-1	protein-coding	C1q and tumor necrosis factor related protein 2	0	0	0	2.284	1.91	2.098	0.526	0.472	0.342
C1QTNF3 (assigned to ENSOARG00000011815 [confidence: 1])	ENSOARG00000011815	16:39646080-39676492:+1	protein-coding	.	0	0	0	0.022	0	0	0	0	0
C1QTNF5	ENSOARG00000015424	15:29389458-29390834:-1	protein-coding	C1q and tumor necrosis factor related protein 5	0	0	0	0.228	0	0.507	0.691	0.073	0.222
C1QTNF6	ENSOARG00000019208	3:180427757-180430856:-1	protein-coding	C1q and tumor necrosis factor related protein 6	0.109	0.171	0.049	0.628	0.599	0.585	0.272	0.118	0.12
C1QTNF7	ENSOARG00000008859	6:110048183-110176272:+1	protein-coding	C1q and tumor necrosis factor related protein 7	0.553	0.299	0.417	0.178	0.181	0.179	0.218	0.212	0.22
C1R	ENSOARG00000004515	3:207291311-207339991:+1	protein-coding	complement C1r	9.167	40.123	8.144	3.368	2.81	3.282	7.262	5.6	7.376
C1RL	ENSOARG00000004379	3:207275702-207285576:+1	protein-coding	complement C1r subcomponent like	21.211	7.417	19.243	1.97	0.178	1.805	2.007	0.571	3.865
C1S	ENSOARG00000004658	3:207353408-207366557:-1	protein-coding	complement C1s	1.611	1.495	0.953	1.182	1.29	1.352	1.262	1.212	1.307
C1orf100	ENSOARG00000005802	12:30956997-30982464:-1	protein-coding	chromosome 1 open reading frame 100	1.46	3.537	1.217	1.553	2.172	0.401	0.9	1.797	0.948
C1orf101	ENSOARG00000005362	12:30742814-30893843:-1	protein-coding	chromosome 1 open reading frame 101	0	0.103	0	0.016	0.035	0.038	0.013	0.037	0.021
C1orf105	ENSOARG00000014029	12:38069807-38090633:+1	protein-coding	chromosome 1 open reading frame 105	0.541	0.337	0.286	0.022	0.027	0.042	0.01	0.007	0.022
C1orf106	ENSOARG00000016750	12:77609722-77623057:+1	protein-coding	chromosome 1 open reading frame 106	0.113	0.088	0.178	0	0	0	0	0	0.05
C1orf109	ENSOARG00000019813	1:12269318-12274465:-1	protein-coding	chromosome 1 open reading frame 109	5.443	5.233	4.587	7.497	9.111	9.997	7.191	13.697	17.203
C1orf111	ENSOARG00000010660	1:111952027-111954656:-1	protein-coding	chromosome 1 open reading frame 111	0.231	0.046	0	0.013	0.015	0	0.047	0.095	0.061
C1orf112	ENSOARG00000011174	12:35606484-35656218:+1	protein-coding	chromosome 1 open reading frame 112	2.274	2.572	2.253	3.884	4.094	4.858	1.462	1.828	1.455
C1orf115	ENSOARG00000013070	12:22303531-22313290:+1	protein-coding	chromosome 1 open reading frame 115	0	0	0	0	0.044	0.17	0.066	0	0
C1orf116	ENSOARG00000006900	12:4099334-4104652:-1	protein-coding	chromosome 1 open reading frame 116	0	0.016	0.036	0	0.058	0.057	0.067	0.1	0.315
C1orf122	ENSOARG00000019892	1:12374905-12375405:+1	protein-coding	chromosome 1 open reading frame 122	52.597	44.889	67.291	68.417	78.44	70.709	79.945	69.203	59.128
C1orf123	ENSOARG00000006213	1:27499549-27504759:-1	protein-coding	chromosome 1 open reading frame 123	62.281	63.197	58.672	58.778	65.957	64.847	29.972	57.547	30.514
C1orf131	ENSOARG00000003225	25:4013109-4044543:-1	protein-coding	chromosome 1 open reading frame 131	8.805	10.615	10.786	12.075	9.125	11.653	13.053	21.166	11.173
C1orf141	ENSOARG00000011004	1:42378617-42413768:-1	protein-coding	chromosome 1 open reading frame 141	0	0	0	0	0	0	0	0	0
C1orf145	ENSOARG00000001490	5:2592716-2592940:+1	protein-coding	chromosome 1 open reading frame 145	0	0	0	0	0	0	0	0	0
C1orf146	ENSOARG00000016198	1:68689298-68700248:+1	protein-coding	chromosome 1 open reading frame 146	0.982	0.475	0.654	0.06	0.055	0.092	0.042	0.036	0.021
C1orf158	ENSOARG00000011622	12:52750937-52776030:-1	protein-coding	chromosome 1 open reading frame 158	0.261	0	0.078	0.211	0	0.129	0.039	0.087	0.234
C1orf162	ENSOARG00000019610	1:88031870-88034143:+1	protein-coding	chromosome 1 open reading frame 162	329.522	523.174	387.525	564.331	490.283	651.012	261.452	285.669	370.696
C1orf167	ENSOARG00000018605	12:40022586-40043905:-1	protein-coding	chromosome 1 open reading frame 167	0.938	0.593	0.79	1.429	2.231	1.238	0.38	0.395	0.148
C1orf168	ENSOARG00000007877	1:31022557-31102938:-1	protein-coding	chromosome 1 open reading frame 168	0	0	0	0	0	0	0	0	0
C1orf174 (assigned to ENSOARG00000014534 [confidence: 3])	ENSOARG00000014534	12:47340991-47342176:+1	protein-coding	.	24.241	20.265	26.803	40.755	41.58	37.003	30.725	35.303	27.824
C1orf185	ENSOARG00000004439	1:25342485-25380055:+1	protein-coding	chromosome 1 open reading frame 185	0	0	0	0.028	0.17	0.09	0.02	0.02	0.025
C1orf186	ENSOARG00000005008	12:3130301-3133843:+1	protein-coding	chromosome 1 open reading frame 186	2.45	16.608	1.348	0	0	0	0	0.133	0
C1orf189	ENSOARG00000001925	1:103074410-103077234:-1	protein-coding	chromosome 1 open reading frame 189	12.506	10.74	13.605	14.817	8.322	9.976	5.603	5.369	4.411
C1orf194	ENSOARG00000019077	1:85586276-85593126:-1	protein-coding	chromosome 1 open reading frame 194	1.085	0.767	0.842	0.668	0.535	0.565	0.567	0.488	0.448
C1orf198	ENSOARG00000003178	25:3591204-3617266:-1	protein-coding	chromosome 1 open reading frame 198	9.561	6.523	6.241	7.751	8.941	7.916	5.214	7.367	4.189
C1orf21	ENSOARG00000002600	12:63602428-63754041:+1	protein-coding	chromosome 1 open reading frame 21	138.569	66.645	166.343	76.92	78.134	72.299	45.895	58.464	70.036
C1orf210	ENSOARG00000020508	1:17727449-17727923:-1	protein-coding	chromosome 1 open reading frame 210	0	0.166	0	0.426	0.726	0.312	0	1.594	0.271
C1orf216	ENSOARG00000000532	1:10435470-10436150:-1	protein-coding	chromosome 1 open reading frame 216	4.848	5.087	2.899	4.034	5.578	3.602	2.203	4.018	2.422
C1orf228	ENSOARG00000000989	1:19130328-19173986:+1	protein-coding	chromosome 1 open reading frame 228	0.122	0.258	0.079	0.121	0.313	0.12	0.085	0.107	0.018
C1orf234	ENSOARG00000007801	2:242729494-242732540:+1	protein-coding	chromosome 1 open reading frame 234	0	0	0	0	0	0	0	0	0
C1orf27	ENSOARG00000007338	12:65559198-65592723:+1	protein-coding	chromosome 1 open reading frame 27	14.705	14.884	14.864	14.357	14.021	14.192	10.678	15.87	11.025
C1orf35	ENSOARG00000006434	5:2696951-2698723:+1	protein-coding	chromosome 1 open reading frame 35	31.582	28.884	23.499	35.981	41.146	36.284	30.612	27.374	26.922
C1orf50	ENSOARG00000020457	1:17026418-17033864:+1	protein-coding	chromosome 1 open reading frame 50	10.91	11.281	10.498	12.812	15.33	14.492	11.942	18.875	11.375
C1orf52	ENSOARG00000014278	1:61656566-61663356:-1	protein-coding	chromosome 1 open reading frame 52	12.65	15.348	12.432	14.584	17.132	15.281	14.535	22.412	15.348
C1orf54	ENSOARG00000020783	1:99264879-99271248:+1	protein-coding	chromosome 1 open reading frame 54	12.927	9.339	15.283	34.7	42.601	40.55	22.001	23.886	19.507
C1orf56	ENSOARG00000020925	1:99892444-99894392:+1	protein-coding	chromosome 1 open reading frame 56	0	0	0.034	0.005	0.005	0.004	0.002	0.002	0.001
C1orf64	ENSOARG00000012573	2:248938554-248942904:-1	protein-coding	chromosome 1 open reading frame 64	0	0	0	0	0.041	0	0	0	0
C1orf68	ENSOARG00000000259	1:101553559-101556549:+1	protein-coding	chromosome 1 open reading frame 68	2.237	2.019	2.469	0.505	0.652	0.648	0.476	0.603	0.634
C1orf74	ENSOARG00000004302	12:71659955-71660764:+1	protein-coding	chromosome 1 open reading frame 74	5.699	6.98	6.44	4.602	4.876	5.859	4.419	7.664	4.421
C1orf87	ENSOARG00000008830	1:34768542-34828225:-1	protein-coding	chromosome 1 open reading frame 87	0	0	0	0	0	0	0	0	0
C1orf94	ENSOARG00000019408	1:8883977-8931282:+1	protein-coding	chromosome 1 open reading frame 94	0.008	0.012	0.007	0.001	0.002	0.002	0.001	0.001	0
C1orf95 (assigned to ENSOARG00000001018 [confidence: 8])	ENSOARG00000001018	12:27773646-27779088:+1	protein-coding	.	0.873	0	0	1.114	3.364	0.214	0.167	0.939	0.064
C20orf144	ENSOARG00000008515	13:62546832-62548244:+1	protein-coding	chromosome 20 open reading frame 144	0	0	0	0.001	0	0.003	0	0.001	0
C20orf194	ENSOARG00000003100	13:51137982-51282854:+1	protein-coding	chromosome 20 open reading frame 194	10.135	9.886	11.703	4.786	4.963	5.228	2.97	3.45	3.57
C20orf196	ENSOARG00000017893	13:47187774-47284383:+1	protein-coding	chromosome 20 open reading frame 196	2.369	3.756	2.011	3.938	7.247	2.359	1.423	3.364	1.594
C20orf202	ENSOARG00000018780	13:59216749-59221933:-1	protein-coding	chromosome 20 open reading frame 202	0.04	0.031	0.035	0	0	0	0	0	0
C20orf27	ENSOARG00000001641	13:50767087-50772384:+1	protein-coding	chromosome 20 open reading frame 27	128.993	153.739	96.309	111.915	164.336	159.174	47.857	65.56	38.369
C20orf85	ENSOARG00000017326	13:57472565-57487644:-1	protein-coding	chromosome 20 open reading frame 85	0	0	0	0	0	0	0	0	0
C20orf96	ENSOARG00000019169	13:60017650-60037398:+1	protein-coding	chromosome 20 open reading frame 96	0.292	0.326	0.364	0.275	0.782	0.934	0.268	0.337	0.212
C21orf140	ENSOARG00000007621	1:119318720-119319475:-1	protein-coding	chromosome 21 open reading frame 140	0.068	0.053	0.061	0.005	0.003	0.002	0.003	0	0.001
C21orf2	ENSOARG00000011901	1:262453451-262462874:-1	protein-coding	chromosome 21 open reading frame 2	4.49	5.267	3.398	5.496	6.646	5.73	2.402	4.898	2.54
C21orf58	ENSOARG00000013171	1:264125234-264136477:-1	protein-coding	chromosome 21 open reading frame 58	0	0.098	0.054	0	0.237	0.038	0.045	0.1	0.066
C21orf59 (assigned to ENSOARG00000013554 [confidence: 1])	ENSOARG00000013554	1:121176876-121188850:+1	protein-coding	.	13.781	7.829	9.129	17.624	14.969	14.489	7.835	12.492	7.112
C21orf62	ENSOARG00000007803	1:121017009-121017671:+1	protein-coding	chromosome 21 open reading frame 62	0.077	0.059	0	0.045	0.053	0.44	0	0	0
C21orf91	ENSOARG00000015776	1:137622166-137648808:+1	protein-coding	chromosome 21 open reading frame 91	13.093	20.175	35.486	4.958	5.77	9.012	15.017	13.837	13.047
C22orf15	ENSOARG00000013056	17:70486909-70488178:+1	protein-coding	chromosome 22 open reading frame 15	0.893	0.362	0.21	1.165	1.124	0.992	0.542	0.86	0.335
C22orf23	ENSOARG00000014681	3:213725668-213732589:-1	protein-coding	chromosome 22 open reading frame 23	0.211	0	0.252	0.274	0.228	0.435	0.176	0.155	0.208
C22orf31	ENSOARG00000003136	17:67937054-67939251:-1	protein-coding	chromosome 22 open reading frame 31	0	0.081	0	0	0.035	0.011	0	0	0
C22orf46	ENSOARG00000018496	3:216749539-216752368:+1	protein-coding	chromosome 22 open reading frame 46	0	0	0	0	0	0	0	0	0
C2CD2	ENSOARG00000010526	1:260207041-260266002:-1	protein-coding	C2 calcium dependent domain containing 2	2.648	3.624	2.76	1.818	1.67	2.266	1.734	2.926	2.344
C2CD2L	ENSOARG00000013375	15:29173034-29181904:+1	protein-coding	C2CD2 like	27.204	26.608	22.735	45.251	56.563	54.115	44.317	32.101	30.861
C2CD3	ENSOARG00000009005	15:51636895-51757743:-1	protein-coding	C2 calcium dependent domain containing 3	4.774	4.216	3.589	3.646	2.683	4.072	2.007	1.718	2.368
C2CD4A/ENSOARG:00870 (assigned to ENSOARG00000000870 [confidence: 6])	ENSOARG00000000870	7:44944028-44944228:+1	protein-coding	.	1.757	0	0.605	2.322	4.716	3.594	0	0.527	0
C2CD4A/ENSOARG:00879 (assigned to ENSOARG00000000879 [confidence: 6])	ENSOARG00000000879	7:44944786-44945013:+1	protein-coding	.	0.224	0	0	0.211	0.893	0	0	0.142	0
C2CD4A/ENSOARG:00882 (assigned to ENSOARG00000000882 [confidence: 6])	ENSOARG00000000882	7:45065278-45065505:-1	protein-coding	.	0.224	0	0	0.211	0.893	0	0	0.142	0
C2CD4A/ENSOARG:00886 (assigned to ENSOARG00000000886 [confidence: 3])	ENSOARG00000000886	7:45065917-45066177:-1	protein-coding	.	0	0	0	0	0.344	0.219	0	0	0.196
C2CD5	ENSOARG00000020155	3:192443823-192530347:+1	protein-coding	C2 calcium dependent domain containing 5	15.308	14.795	12.969	18.131	15.619	18.429	6.569	10.093	6.914
C2orf16	ENSOARG00000019376	3:34442446-34485292:+1	protein-coding	chromosome 2 open reading frame 16	0	0.002	0	0	0	0	0	0	0
C2orf40	ENSOARG00000020932	3:60799072-60810361:+1	protein-coding	chromosome 2 open reading frame 40	0.402	0.448	0.363	0.308	0.429	0.469	0.33	0.39	0.454
C2orf42	ENSOARG00000019727	3:38096998-38119857:+1	protein-coding	chromosome 2 open reading frame 42	4.417	4.746	5.833	3.903	4.072	3.732	2.604	3.615	3.13
C2orf49	ENSOARG00000012959	3:97149831-97158060:-1	protein-coding	chromosome 2 open reading frame 49	6.618	6.373	7.658	8.486	8.288	8.726	5.981	7.246	6.566
C2orf50	ENSOARG00000015751	3:20023802-20029796:+1	protein-coding	chromosome 2 open reading frame 50	0.26	0.277	0.55	0.096	0.138	0.153	0.127	0.113	0.177
C2orf54	ENSOARG00000018264	1:746557-756026:+1	protein-coding	chromosome 2 open reading frame 54	0.411	0.276	0.328	0.876	0.855	0.995	0.6	0.674	0.833
C2orf61	ENSOARG00000005311	3:77145589-77180268:+1	protein-coding	chromosome 2 open reading frame 61	0	0	0.065	0.02	0.018	0.018	0.019	0.014	0.018
C2orf66	ENSOARG00000015043	2:198083829-198085019:-1	protein-coding	chromosome 2 open reading frame 66	0	0	0.189	0	0	0	0	0	0
C2orf68	ENSOARG00000020544	3:57301280-57303399:-1	protein-coding	chromosome 2 open reading frame 68	15.258	12.57	8.656	13.324	13.558	13.441	10.778	10.206	11.299
C2orf69	ENSOARG00000015837	2:201190063-201202657:+1	protein-coding	chromosome 2 open reading frame 69	4.499	5.23	3.962	7.101	8.284	8.245	2.651	5.409	2.946
C2orf70	ENSOARG00000018933	3:33603718-33608282:+1	protein-coding	chromosome 2 open reading frame 70	0	0	0	0	0	0	0	0	0
C2orf71	ENSOARG00000019592	3:35801899-35810453:-1	protein-coding	chromosome 2 open reading frame 71	0	0	0	0	0	0	0	0	0
C2orf73	ENSOARG00000003590	3:69602297-69628130:-1	protein-coding	chromosome 2 open reading frame 73	0	0	0	0.005	0.003	0	0	0	0
C2orf78	ENSOARG00000012087	3:95571661-95578756:+1	protein-coding	chromosome 2 open reading frame 78	0	0	0	0	0	0	0	0	0
C2orf80	ENSOARG00000018973	2:209156079-209189777:-1	protein-coding	chromosome 2 open reading frame 80	0	0	0	0	0	0	0	0	0
C2orf81	ENSOARG00000012624	3:96217620-96221981:-1	protein-coding	chromosome 2 open reading frame 81	0	0.016	0.036	0	0.004	0.005	0.006	0.009	0.004
C2orf88	ENSOARG00000019590	2:117961639-117961923:-1	protein-coding	chromosome 2 open reading frame 88	0	0	0	0.021	0	0	0	0	0
C3/ENSOARG:00751 (assigned to ENSOARG00000000751 [confidence: 6])	ENSOARG00000000751	AMGL01122290.1:3337-13324:+1	protein-coding	.	13.409	9.974	11.675	5.105	6.059	5.517	3.537	3.325	3.934
C3/ENSOARG:02771 (assigned to ENSOARG00000002771 [confidence: 4])	ENSOARG00000002771	AMGL01123268.1:21-5170:+1	protein-coding	.	3.799	2.504	2.723	1.379	1.772	1.167	1.012	0.816	1.087
C3/ENSOARG:14548 (assigned to ENSOARG00000014548 [confidence: 8])	ENSOARG00000014548	5:12291318-12320770:+1	protein-coding	.	0.008	0.113	0.053	0	0	0	0	0	0
C3AR1	ENSOARG00000020341	3:206320395-206321828:-1	protein-coding	complement C3a receptor 1	0.479	1.706	0.752	7.946	29.018	16.174	1.904	3.637	4.623
C3orf14	ENSOARG00000011801	19:38991020-39004158:-1	protein-coding	chromosome 3 open reading frame 14	2.793	2.602	2.244	1.167	1.36	1.868	0.641	1.428	0.968
C3orf18	ENSOARG00000008872	19:49745817-49751249:+1	protein-coding	chromosome 3 open reading frame 18	0	0.085	0.4	0.215	0.267	0.382	0.225	0.2	0.336
C3orf20	ENSOARG00000018090	19:57395864-57446138:-1	protein-coding	chromosome 3 open reading frame 20	0.281	0.109	0.157	0.041	0.034	0.074	0.043	0.05	0.038
C3orf33	ENSOARG00000003230	1:229982942-230010692:+1	protein-coding	chromosome 3 open reading frame 33	3.297	2.847	3.223	1.403	1.102	1.335	0.958	1.11	1.002
C3orf38	ENSOARG00000017138	1:154733632-154740076:+1	protein-coding	chromosome 3 open reading frame 38	17.921	14.976	18.247	8.713	10.531	9.185	4.851	6.099	7.088
C3orf49	ENSOARG00000011439	19:37643415-37654899:-1	protein-coding	chromosome 3 open reading frame 49	0	0	0	0	0.081	0.025	0.092	0.069	0.023
C3orf52	ENSOARG00000019257	1:175243659-175281153:+1	protein-coding	chromosome 3 open reading frame 52	0.128	0.295	0.155	0	0.019	0	0.03	0	0.065
C3orf62	ENSOARG00000014215	19:50749060-50752122:+1	protein-coding	chromosome 3 open reading frame 62	2.681	2.156	1.378	0.958	0.863	0.677	0.61	0.646	0.643
C3orf67	ENSOARG00000011949	19:42368343-42627776:+1	protein-coding	chromosome 3 open reading frame 67	0.814	1.504	0.716	0.13	0.199	0.178	0.088	0.124	0.096
C3orf70	ENSOARG00000002245	1:200317271-200317807:+1	protein-coding	chromosome 3 open reading frame 70	11.68	9.108	9.584	6.657	5.909	7.021	1.843	2.351	1.29
C3orf80	ENSOARG00000015065	1:225266755-225267495:-1	protein-coding	chromosome 3 open reading frame 80	0	0	0	0	0	0	0	0.008	0
C4BPA	ENSOARG00000007405	12:4210173-4269729:+1	protein-coding	complement component 4 binding protein alpha	0.203	0.832	0.364	0.415	0.483	0.77	3.215	2.257	3.823
C4orf17	ENSOARG00000015200	6:25185450-25212164:-1	protein-coding	chromosome 4 open reading frame 17	0.337	0.257	0.259	0.127	0.127	0.093	0.076	0.126	0.065
C4orf32	ENSOARG00000003213	6:13460012-13460424:-1	protein-coding	chromosome 4 open reading frame 32	24.543	23.466	33.969	17.49	16.742	17.293	15.304	26.172	14.423
C4orf36	ENSOARG00000004427	6:101402067-101402582:-1	protein-coding	chromosome 4 open reading frame 36	0	0	0.285	0	0	0	0	0	0
C4orf45	ENSOARG00000003040	17:39749153-39885001:+1	protein-coding	chromosome 4 open reading frame 45	0	0.14	0.08	0.004	0.025	0.008	0.003	0.004	0.002
C4orf46	ENSOARG00000004417	17:40102987-40104581:+1	protein-coding	chromosome 4 open reading frame 46	9.887	11.233	10.126	16.1	13.792	25.376	3.918	9.16	5.922
C4orf47	ENSOARG00000007846	26:14415172-14426036:+1	protein-coding	chromosome 4 open reading frame 47	5.534	6.901	6.247	4.23	4.579	4.099	3.208	5.049	3.358
C5	ENSOARG00000005582	2:2450213-2539826:+1	protein-coding	complement C5	0	0.02	0.007	0.001	0	0.001	0.002	0	0
C5AR1	ENSOARG00000011005	14:53371557-53384260:+1	protein-coding	complement C5a receptor 1	209.092	235.201	143.823	247.235	335.48	126.034	159.993	135.171	87.3
C5AR2	ENSOARG00000011012	14:53396873-53397914:+1	protein-coding	complement component 5a receptor 2	23.315	27.911	18.511	30.831	37.723	26.915	6.836	12.698	8.373
C5orf15	ENSOARG00000013696	5:43014040-43025326:-1	protein-coding	chromosome 5 open reading frame 15	77.933	79.68	63.444	132.57	123.891	118.811	67.424	68.513	58.146
C5orf22	ENSOARG00000012474	16:41855758-41875324:-1	protein-coding	chromosome 5 open reading frame 22	7.799	9.488	5.965	5.482	6.177	6.127	2.794	4.756	3.332
C5orf24	ENSOARG00000013293	5:43684686-43685249:+1	protein-coding	chromosome 5 open reading frame 24	37.169	29.916	28.206	26.574	28.215	26.768	16.619	23.755	17.135
C5orf30	ENSOARG00000018607	5:99509492-99557151:+1	protein-coding	chromosome 5 open reading frame 30	17.936	19.234	14.98	15.213	18.928	20.92	18.513	32.679	28.089
C5orf34	ENSOARG00000008636	16:31277523-31305168:+1	protein-coding	chromosome 5 open reading frame 34	3.58	3.553	3.102	19.771	16.98	21.112	7.969	8.353	10.93
C5orf42	ENSOARG00000010431	16:36968109-37070577:+1	protein-coding	chromosome 5 open reading frame 42	2.199	1.375	1.332	0.53	0.424	0.539	0.256	0.39	0.272
C5orf46	ENSOARG00000003797	5:56602537-56612584:-1	protein-coding	chromosome 5 open reading frame 46	0	0	0	0	0	0	0	0	0
C5orf49	ENSOARG00000014602	16:65272507-65274468:+1	protein-coding	chromosome 5 open reading frame 49	0	0	0	0	0	0.086	0	0	0
C5orf52	ENSOARG00000008533	17:69126132-69130336:+1	protein-coding	chromosome 5 open reading frame 52	1.14	0.886	1.03	0.472	0.303	0.567	0.315	0.363	0.373
C5orf58	ENSOARG00000003156	16:2174699-2181549:+1	protein-coding	chromosome 5 open reading frame 58	3.458	4.798	5.044	1.45	1.843	0.493	2.326	2.383	2.598
C6	ENSOARG00000008985	16:33267815-33338265:+1	protein-coding	complement C6	0	0	0	0	0	0	0	0	0
C6orf10	ENSOARG00000017293	20:26080672-26142515:+1	protein-coding	chromosome 6 open reading frame 10	0	0	0	0	0	0	0	0	0
C6orf106	ENSOARG00000010772	20:8762327-8806919:-1	protein-coding	chromosome 6 open reading frame 106	85.68	70.378	80.162	58.622	54.934	54.944	38.572	38.787	39.688
C6orf118	ENSOARG00000004830	8:87073700-87094183:-1	protein-coding	chromosome 6 open reading frame 118	0	0	0	0	0	0	0	0	0
C6orf120	ENSOARG00000005068	8:90085269-90086316:+1	protein-coding	chromosome 6 open reading frame 120	11.206	7.031	7.722	17.669	22.171	18.487	14.904	21.117	8.674
C6orf132	ENSOARG00000003177	20:15928153-15968243:-1	protein-coding	chromosome 6 open reading frame 132	6.272	4.956	8.411	0.035	0.054	0.017	0.166	0.2	0.078
C6orf141	ENSOARG00000008721	20:22088335-22088886:+1	protein-coding	chromosome 6 open reading frame 141	0.359	0.139	0.158	1.569	0.668	3.263	1.924	7.782	6.364
C6orf15	ENSOARG00000010524	20:27108833-27109953:+1	protein-coding	chromosome 6 open reading frame 15	0	0	0	0.004	0	0	0.003	0	0
C6orf163	ENSOARG00000013104	8:49673671-49690577:-1	protein-coding	chromosome 6 open reading frame 163	0	0	0	0.001	0	0	0	0	0
C6orf201	ENSOARG00000000354	20:48986166-48993084:-1	protein-coding	chromosome 6 open reading frame 201	0.158	0.123	0.071	0	0.01	0.013	0	0	0.018
C6orf203	ENSOARG00000011073	8:30067739-30073911:-1	protein-coding	chromosome 6 open reading frame 203	13.53	12.756	10.59	18.13	18.412	14.472	5.293	15.802	4.318
C6orf222	ENSOARG00000013271	20:10354843-10367196:-1	protein-coding	chromosome 6 open reading frame 222	0	0	0.017	0	0	0	0	0	0
C6orf229	ENSOARG00000005856	20:31949145-31951924:+1	protein-coding	chromosome 6 open reading frame 229	0	0	0	0	0.015	0.009	0.011	0	0
C6orf25	ENSOARG00000005696	20:26724689-26726375:-1	protein-coding	chromosome 6 open reading frame 25	0	0	0	0.151	0.207	0.308	0.418	0.192	0.234
C6orf47	ENSOARG00000008846	20:26778289-26779182:+1	protein-coding	chromosome 6 open reading frame 47	21.099	19	15.697	26.652	25.452	27.395	17.738	22.253	13.15
C6orf52	ENSOARG00000016030	20:44415722-44417992:+1	protein-coding	chromosome 6 open reading frame 52	1.764	1.415	10.819	0.915	0.875	8.798	0.205	0.377	4.833
C6orf58	ENSOARG00000007593	8:10883260-10897885:-1	protein-coding	chromosome 6 open reading frame 58	2.755	2.156	2.134	0.41	0.473	0.477	0.821	0.966	1.501
C6orf89	ENSOARG00000014088	20:10894981-10919441:+1	protein-coding	chromosome 6 open reading frame 89	43.718	49.871	43.326	57.493	61.148	64.046	34.797	35.186	28.095
C7	ENSOARG00000009128	16:33481056-33542035:-1	protein-coding	complement C7	0.246	0.196	0.113	0.297	0.388	0.354	0.36	0.312	0.321
C7orf25	ENSOARG00000008549	4:78207649-78208935:+1	protein-coding	chromosome 7 open reading frame 25	12.421	11.333	11.718	10.68	12.791	13.629	6.72	12.742	7.361
C7orf26	ENSOARG00000002480	24:38295934-38306270:+1	protein-coding	chromosome 7 open reading frame 26	12.653	12.699	10.901	14.236	13.204	18.23	9.827	10.149	8.409
C7orf31	ENSOARG00000010307	4:70649374-70697486:+1	protein-coding	chromosome 7 open reading frame 31	0.559	0.607	0.579	0.114	0.144	0.134	0.115	0.151	0.114
C7orf34	ENSOARG00000017160	4:105695255-105696252:+1	protein-coding	chromosome 7 open reading frame 34	0	0	0	0	0	0	0	0	0
C7orf43	ENSOARG00000017422	24:36130220-36133391:+1	protein-coding	chromosome 7 open reading frame 43	17.391	15.979	12.381	13.981	13.655	15.594	13.815	13.638	13.226
C7orf49	ENSOARG00000008220	4:98788726-98791452:-1	protein-coding	chromosome 7 open reading frame 49	10.308	11.611	10.482	5.564	6.773	9.051	3.913	6.052	4.204
C7orf57	ENSOARG00000016141	4:7614253-7635088:-1	protein-coding	chromosome 7 open reading frame 57	9.674	8.749	8.672	9.51	7.882	5.778	20.441	58.725	41.565
C7orf61	ENSOARG00000016895	24:35976425-35979161:+1	protein-coding	chromosome 7 open reading frame 61	0	0	0	0	0.006	0.005	0	0.007	0.002
C7orf62	ENSOARG00000008503	4:72923995-72924753:-1	protein-coding	chromosome 7 open reading frame 62	0	0	0	0	0	0	0	0	0
C7orf72	ENSOARG00000014955	4:5704832-5767663:-1	protein-coding	chromosome 7 open reading frame 72	0.036	0	0	0	0	0	0	0	0.001
C7orf73	ENSOARG00000009351	4:99249556-99251056:+1	protein-coding	chromosome 7 open reading frame 73	1393.28	1153.63	1272.94	1269.069	1288.838	1040.595	960.637	1342.606	966.239
C8A	ENSOARG00000007993	1:31200958-31272287:+1	protein-coding	complement C8 alpha chain	0	0	0	0	0	0	0	0	0
C8B	ENSOARG00000008121	1:31284251-31329404:-1	protein-coding	complement C8 beta chain	0	0	0	0	0	0	0	0	0
C8orf33	ENSOARG00000012570	9:13258010-13259473:+1	protein-coding	chromosome 8 open reading frame 33	12.91	12.032	10.954	22.378	21.064	30.955	13.291	16.28	11.151
C8orf34	ENSOARG00000003097	9:45269483-45545809:+1	protein-coding	chromosome 8 open reading frame 34	0	0	0	0.003	0	0.002	0	0	0.002
C8orf37	ENSOARG00000005669	9:81663560-81685409:+1	protein-coding	chromosome 8 open reading frame 37	1.413	1.044	1.733	1.962	1.547	1.96	1.198	1.793	1.728
C8orf4	ENSOARG00000004208	26:33744920-33745291:+1	protein-coding	chromosome 8 open reading frame 4	0.574	1.962	0.542	0	0.207	0.131	0.389	0.857	0.339
C8orf48	ENSOARG00000009709	26:22123037-22133833:-1	protein-coding	chromosome 8 open reading frame 48	0.441	0.242	0.655	0.179	0.1	0.252	0.185	0.364	0.212
C8orf74	ENSOARG00000015130	2:103416244-103445030:+1	protein-coding	chromosome 8 open reading frame 74	0	0	0	0	0	0	0	0	0
C8orf82	ENSOARG00000012772	9:13377319-13379021:+1	protein-coding	chromosome 8 open reading frame 82	9.484	8.089	5.826	7.412	7.082	7.936	4.64	5.219	3.324
C8orf88	ENSOARG00000010186	9:86068578-86091161:+1	protein-coding	chromosome 8 open reading frame 88	0.244	0.817	1.548	0.57	0.511	1.073	0.455	0.569	0.958
C8orf89	ENSOARG00000005546	9:49421207-49426254:-1	protein-coding	chromosome 8 open reading frame 89	0.583	0.792	0.53	0.188	0.199	0.222	0.21	0.201	0.112
C9	ENSOARG00000009510	16:35014734-35075088:+1	protein-coding	complement C9	0	0	0	0.01	0.006	0	0	0	0
C9orf116	ENSOARG00000001942	3:982418-985474:+1	protein-coding	chromosome 9 open reading frame 116	50.736	30.109	41.244	112.548	81.135	116.264	74.405	52.748	54.799
C9orf131	ENSOARG00000012217	2:53101804-53109282:-1	protein-coding	chromosome 9 open reading frame 131	0.128	0.153	0.151	0.052	0.062	0.054	0.06	0.067	0.071
C9orf135	ENSOARG00000012949	2:66265994-66362985:-1	protein-coding	chromosome 9 open reading frame 135	0	0	0	0	0	0	0	0	0
C9orf152	ENSOARG00000006931	2:13083166-13090433:+1	protein-coding	chromosome 9 open reading frame 152	0.031	0.072	0	0.098	0.014	0.037	0	0.033	0.016
C9orf16	ENSOARG00000010851	3:8012424-8020411:-1	protein-coding	chromosome 9 open reading frame 16	176.233	109.728	139.709	332.347	390.946	275.254	391.809	313.878	191.057
C9orf24	ENSOARG00000009281	2:36951604-36965831:+1	protein-coding	chromosome 9 open reading frame 24	0	0	0.087	0.006	0	0	0.005	0	0
C9orf40	ENSOARG00000012601	2:61311924-61317146:+1	protein-coding	chromosome 9 open reading frame 40	8.903	10.206	9.396	12.035	9.824	8.642	6.673	9.423	4.67
C9orf43	ENSOARG00000006237	2:10238398-10251112:-1	protein-coding	chromosome 9 open reading frame 43	0.104	0.106	0.12	0.096	0.057	0.145	0.063	0.093	0.056
C9orf50	ENSOARG00000008768	3:6854197-6861033:+1	protein-coding	chromosome 9 open reading frame 50	0.308	0.173	0.429	0.103	0.104	0.139	0.053	0.078	0.051
C9orf64	ENSOARG00000008950	2:35573187-35584500:+1	protein-coding	chromosome 9 open reading frame 64	44.073	36.346	39.619	47.66	36.841	47.104	24.185	24.999	17.614
C9orf69	ENSOARG00000018987	3:3214513-3214953:+1	protein-coding	chromosome 9 open reading frame 69	11.822	9.61	6.944	8.628	12.009	10.156	8.919	12.295	4.05
C9orf72	ENSOARG00000014678	2:95183641-95202857:-1	protein-coding	chromosome 9 open reading frame 72	23.717	30.841	32.182	23.83	15.419	20.087	25.635	21.242	27.875
C9orf78	ENSOARG00000008394	3:6652269-6661191:+1	protein-coding	chromosome 9 open reading frame 78	62.331	65.36	58.933	94.653	80.558	86.922	67.69	81.744	60.414
C9orf84	ENSOARG00000006623	2:11698407-11789433:+1	protein-coding	chromosome 9 open reading frame 84	0.257	0.306	0.251	0.035	0.059	0.045	0.035	0.076	0.044
C9orf85	ENSOARG00000012771	2:64153054-64182746:-1	protein-coding	chromosome 9 open reading frame 85	7.229	8.161	5.118	2.684	1.967	1.84	1.888	2.47	1.472
CA1	ENSOARG00000013283	9:89757727-89765567:+1	protein-coding	carbonic anhydrase 1	0.047	0.128	0.042	0.057	0.296	0.055	0.111	1.37	0.067
CA11	ENSOARG00000012007	14:54323408-54330118:-1	protein-coding	carbonic anhydrase 11	0.585	0.134	0.313	1.709	1.185	1.408	0.672	0.125	0.734
CA12	ENSOARG00000020784	7:43682976-43746261:+1	protein-coding	carbonic anhydrase 12	57.024	96.989	139.023	49.055	38.09	48.301	176.26	258.022	179.036
CA13	ENSOARG00000013577	9:89860364-89923104:-1	protein-coding	carbonic anhydrase 13	0	0	0	0	0	0.071	0	0.126	0.037
CA14	ENSOARG00000020773	1:99249057-99255757:+1	protein-coding	carbonic anhydrase 14	0.117	0.069	0	0.647	0.592	0.597	0.501	0.474	0.542
CA2	ENSOARG00000012954	9:89631198-89647939:-1	protein-coding	carbonic anhydrase 2	35.846	62.113	24.89	1237.185	1350.81	1280.775	483.583	583.009	463.147
CA3	ENSOARG00000013116	9:89665649-89675609:-1	protein-coding	carbonic anhydrase 3	0	0	0	0.013	0.066	0.019	0	0.008	0.008
CA4	ENSOARG00000017880	11:12376240-12382352:-1	protein-coding	carbonic anhydrase 4	0.104	0.122	0.059	0.348	0.432	0.435	0.335	0.538	0.562
CA5A	ENSOARG00000012206	14:12842741-12871377:-1	protein-coding	carbonic anhydrase 5A	0	0.627	0.036	0	0.446	0.012	0.005	4.049	0
CA5B	ENSOARG00000012701	X:13207257-13228553:+1	protein-coding	carbonic anhydrase 5B	12.14	11.7	8.864	9.423	12.806	11.59	8.531	11.685	7.642
CA6	ENSOARG00000009222	12:42559178-42600271:-1	protein-coding	carbonic anhydrase 6	0	0	0.043	0	0	0	0	0	0
CA7	ENSOARG00000002341	14:33902963-33910956:+1	protein-coding	carbonic anhydrase 7	0	0	0	0	0	0	0	0	0
CA8	ENSOARG00000016001	9:38775707-38843863:-1	protein-coding	carbonic anhydrase 8	0.129	3.149	0.398	0	0	0	0	0	0
CA9	ENSOARG00000011904	2:52546134-52551851:-1	protein-coding	carbonic anhydrase 9	0.029	0.091	0.026	0.268	0.051	0.259	0.077	0.23	0.06
CAAP1	ENSOARG00000014501	2:94480790-94556081:-1	protein-coding	caspase activity and apoptosis inhibitor 1	7.799	8.738	8.271	6.476	5.164	6.483	5.055	7.84	4.928
CAB39	ENSOARG00000020671	2:231654998-231705560:+1	protein-coding	calcium binding protein 39	70.625	69.5	69.016	93.841	86.476	89.611	57.19	64.87	64.411
CAB39L	ENSOARG00000008448	10:19236825-19286656:-1	protein-coding	calcium binding protein 39 like	1.416	1.958	1.698	4.023	3.901	4.371	1.768	2.476	1.568
CABIN1	ENSOARG00000012898	17:70485566-70682788:+1	protein-coding	calcineurin binding protein 1	3.671	3.46	2.838	1.785	1.574	2.151	1.464	1.334	1.511
CABLES1 (assigned to ENSOARG00000008157 [confidence: 2])	ENSOARG00000008157	23:33601173-33702730:-1	protein-coding	.	8.306	8.676	4.444	4.594	4.992	5.687	0.13	0.826	0.418
CABLES2	ENSOARG00000012989	13:54168537-54176593:+1	protein-coding	Cdk5 and Abl enzyme substrate 2	2.383	2.298	2.168	2.802	2.188	3.252	1.705	1.748	1.649
CABP1/ENSOARG:12897 (assigned to ENSOARG00000012897 [confidence: 1])	ENSOARG00000012897	17:62534598-62555425:+1	protein-coding	.	0.198	0.208	0.143	0.107	0.147	0.133	0.08	0.11	0.098
CABP1/ENSOARG:14691 (assigned to ENSOARG00000014691 [confidence: 8])	ENSOARG00000014691	2:98453997-98454838:-1	protein-coding	.	0	0	0	0	0	0	0	0	0
CABP2	ENSOARG00000012874	21:44680713-44685101:-1	protein-coding	calcium binding protein 2	0	0	0	0.064	0.054	0.023	0.082	0.04	0.061
CABP4	ENSOARG00000012179	21:44627876-44630711:+1	protein-coding	calcium binding protein 4	0.053	0.042	0.047	0.109	0.022	0.056	0	0	0.049
CABP5	ENSOARG00000011537	14:53917674-53925915:-1	protein-coding	calcium binding protein 5	0	0	0	0.05	0.03	0.114	0	0	0
CABP7	ENSOARG00000005251	17:68402697-68404791:+1	protein-coding	calcium binding protein 7	0.471	0.373	0.168	0.225	0.443	0.256	0.103	0.175	0.128
CABS1	ENSOARG00000007780	6:85421654-85422814:+1	protein-coding	calcium binding protein, spermatid associated 1	0	0	0	0	0	0	0	0	0
CABYR	ENSOARG00000007514	23:32837200-32847766:-1	protein-coding	calcium binding tyrosine phosphorylation regulated	1.39	1.875	1.209	0.359	0.345	0.348	0.435	0.805	0.562
CACFD1	ENSOARG00000003241	3:2461312-2465436:-1	protein-coding	calcium channel flower domain containing 1	8.86	8.727	5.773	4.489	5.105	6.572	11.614	10.232	9.996
CACHD1	ENSOARG00000009996	1:39577372-39814819:+1	protein-coding	cache domain containing 1	0.153	0.059	0.17	0.014	0.04	0.036	0.025	0.119	0.046
CACNA1A	ENSOARG00000008583	5:10274602-10476593:+1	protein-coding	calcium voltage-gated channel subunit alpha1 A	0.03	0.005	0.005	0.034	0.174	0.036	0.056	0.229	0.15
CACNA1B/ENSOARG:00505 (assigned to ENSOARG00000000505 [confidence: 4])	ENSOARG00000000505	3:103593-181006:-1	protein-coding	.	0	0	0	0	0	0	0	0.002	0
CACNA1B/ENSOARG:00518 (assigned to ENSOARG00000000518 [confidence: 8])	ENSOARG00000000518	3:178521-229353:-1	protein-coding	.	0.064	0.088	0.09	0.012	0.011	0.012	0.012	0.013	0.015
CACNA1D	ENSOARG00000016200	19:47153174-47501739:-1	protein-coding	calcium voltage-gated channel subunit alpha1 D	0.133	0.079	0.094	0	0.008	0.003	0.002	0.004	0.001
CACNA1E	ENSOARG00000018609	12:60614009-61028124:+1	protein-coding	calcium voltage-gated channel subunit alpha1 E	0.037	0.048	0.005	0.001	0.001	0	0	0	0
CACNA1F	ENSOARG00000010594	X:52635759-52663077:+1	protein-coding	calcium voltage-gated channel subunit alpha1 F	0.019	0.015	0.011	0.011	0.019	0.006	0.004	0.003	0
CACNA1I	ENSOARG00000016884	3:215001046-215094721:+1	protein-coding	calcium voltage-gated channel subunit alpha1 I	0.058	0.055	0.073	0.005	0.017	0	0.004	0.013	0.006
CACNA1S	ENSOARG00000017449	12:77707815-77756699:-1	protein-coding	calcium voltage-gated channel subunit alpha1 S	0.007	0.005	0.012	0.006	0.003	0.002	0.002	0.007	0
CACNA2D1	ENSOARG00000016292	4:38130751-38666028:+1	protein-coding	calcium voltage-gated channel auxiliary subunit alpha2delta 1	0	0.01	0	0.014	0	0.01	0.006	0	0.011
CACNA2D2	ENSOARG00000009120	19:49866778-49935968:+1	protein-coding	calcium voltage-gated channel auxiliary subunit alpha2delta 2	0.118	0.051	0.023	0.05	0.527	0.036	0	0.075	0.011
CACNA2D3	ENSOARG00000015530	19:45951095-46821564:-1	protein-coding	calcium voltage-gated channel auxiliary subunit alpha2delta 3	0	0	0	0	0	0.001	0	0	0
CACNA2D4	ENSOARG00000012826	3:212231976-212297934:-1	protein-coding	calcium voltage-gated channel auxiliary subunit alpha2delta 4	0.335	0.367	0.18	0.024	0.005	0.011	0.027	0.01	0.015
CACNB1	ENSOARG00000010541	11:39248095-39265315:-1	protein-coding	calcium voltage-gated channel auxiliary subunit beta 1	0.406	0.713	0.802	2.436	4.053	5.029	1.075	0.825	1.143
CACNB2	ENSOARG00000012882	13:31828331-32071214:+1	protein-coding	calcium voltage-gated channel auxiliary subunit beta 2	1.439	2.721	1.852	1.95	0.99	1.747	1.173	1.091	1.274
CACNB3	ENSOARG00000019143	3:137168993-137176889:-1	protein-coding	calcium voltage-gated channel auxiliary subunit beta 3	1.411	1.032	0.548	4.347	1.887	3.388	1.433	0.617	0.967
CACNB4 (assigned to ENSOARG00000008437 [confidence: 1])	ENSOARG00000008437	2:156429003-156570271:+1	protein-coding	.	9.476	6.483	7.849	0.226	0.171	0.141	0.13	0.114	0.109
CACNG1	ENSOARG00000015836	11:61998329-62006804:+1	protein-coding	calcium voltage-gated channel auxiliary subunit gamma 1	0	0	0	0.063	0	0	0	0	0.042
CACNG2	ENSOARG00000018967	3:179799602-179922348:-1	protein-coding	calcium voltage-gated channel auxiliary subunit gamma 2	0	0	0	0	0	0	0	0	0
CACNG3	ENSOARG00000017677	24:21924568-22022189:+1	protein-coding	calcium voltage-gated channel auxiliary subunit gamma 3	0	0.074	0	0	0	0	0	0	0
CACNG4	ENSOARG00000015817	11:61976560-61986644:+1	protein-coding	calcium voltage-gated channel auxiliary subunit gamma 4	0	0	0	0	0	0	0	0	0
CACNG5	ENSOARG00000015744	11:61878125-61883718:+1	protein-coding	calcium voltage-gated channel auxiliary subunit gamma 5	0.053	0	0	0	0	0	0.037	0	0
CACNG6	ENSOARG00000000955	14:58917858-58932185:+1	protein-coding	calcium voltage-gated channel auxiliary subunit gamma 6	0	0	0	0	0	0	0	0	0
CACNG7	ENSOARG00000000883	14:58865825-58879878:+1	protein-coding	calcium voltage-gated channel auxiliary subunit gamma 7	0	0	0	0	0	0	0	0	0
CACTIN	ENSOARG00000012188	5:17872074-17883373:+1	protein-coding	cactin, spliceosome C complex subunit	8.966	7.375	6.833	11.104	9.185	11.772	9.12	10.575	8.029
CACUL1	ENSOARG00000000294	22:37908608-37973789:-1	protein-coding	CDK2 associated cullin domain 1	8.585	8.052	7.37	6.403	5.017	5.933	3.089	2.933	1.973
CACYBP	ENSOARG00000013603	12:54241832-54247895:+1	protein-coding	calcyclin binding protein	141.217	136.02	142.105	229.118	202.876	226.575	114.634	131.204	76.77
CAD	ENSOARG00000019222	3:34181704-34203269:+1	protein-coding	carbamoyl-phosphate synthetase 2, aspartate transcarbamylase, and dihydroorotase	5.389	5.383	4.313	3.222	2.665	3.746	2.863	4.482	1.499
CADM1	ENSOARG00000001539	15:25196640-25337564:-1	protein-coding	cell adhesion molecule 1	69.216	43.908	37.156	61.719	67.3	66.479	29.391	31.476	40.243
CADM2	ENSOARG00000016962	1:152347461-152734522:+1	protein-coding	cell adhesion molecule 2	0	0	0	0	0	0	0	0	0
CADM3	ENSOARG00000007676	1:108452661-108466624:+1	protein-coding	cell adhesion molecule 3	0.05	0.059	0.044	0.169	0.049	0.056	0.043	0.144	0.069
CADM4	ENSOARG00000008809	14:50917816-50922042:-1	protein-coding	cell adhesion molecule 4	0.456	0.576	0.435	1.181	0.672	1.444	0.552	0.628	0.653
CADPS	ENSOARG00000011671	19:38438325-38920359:+1	protein-coding	calcium dependent secretion activator	0.04	0.05	0.06	0.027	0.043	0.045	0.056	0.041	0.036
CADPS2	ENSOARG00000000193	4:86747428-87115385:-1	protein-coding	calcium dependent secretion activator 2	0	0.02	0	0.009	0.005	0.024	0	0.006	0.012
CAGE1	ENSOARG00000017933	20:46917853-46956729:+1	protein-coding	cancer antigen 1	0.344	0.423	0.754	0.167	0.141	0.155	0.094	0.246	0.102
CALB1	ENSOARG00000010333	9:86248676-86268579:+1	protein-coding	calbindin 1	0.142	0.107	0.062	0.082	0.076	0.032	0.038	0.056	0.028
CALB2	ENSOARG00000003936	14:38966407-38994430:-1	protein-coding	calbindin 2	0	0	0	0	0	0	0	0	0
CALCA	ENSOARG00000006109	15:37098593-37100171:-1	protein-coding	calcitonin related polypeptide alpha	0	1.016	0.129	0	0	0	0	0	0
CALCOCO1	ENSOARG00000016380	3:132669675-132681272:+1	protein-coding	calcium binding and coiled-coil domain 1	29.604	25.041	15.726	12.454	14.734	12.616	4.073	3.973	3.537
CALCOCO2	ENSOARG00000006705	11:37227823-37243185:-1	protein-coding	calcium binding and coiled-coil domain 2	33.993	43.393	39.486	78.754	95.277	74.521	39.372	73.681	80.802
CALCR	ENSOARG00000000708	4:10665217-10708323:-1	protein-coding	calcitonin receptor	0	0.463	0.05	0.004	0.007	0.001	0.002	0.005	0.001
CALCRL	ENSOARG00000016547	2:120920134-120966449:+1	protein-coding	calcitonin receptor like receptor	42.377	43.608	40.983	32.033	22.214	20.833	26.712	17.564	24.458
CALD1	ENSOARG00000007819	4:98490208-98649743:+1	protein-coding	caldesmon 1	0.799	2.083	2.039	14.154	9.708	18.548	6.978	3.879	6.295
CALHM1	ENSOARG00000004126	22:23118371-23121834:-1	protein-coding	calcium homeostasis modulator 1	0	0.031	0	0	0	0	0	0	0
CALHM2	ENSOARG00000004070	22:23110257-23112622:-1	protein-coding	calcium homeostasis modulator 2	1.315	3.415	0.635	1.869	7.286	1.177	0.626	1.97	0.348
CALHM3	ENSOARG00000004259	22:23133409-23145246:-1	protein-coding	calcium homeostasis modulator 3	0.177	0.257	0.311	0.047	0.071	0.075	0.057	0.055	0.055
CALM1	ENSOARG00000005297	3:77129124-77141270:+1	protein-coding	calmodulin	180.319	152.129	175.061	195.165	203.689	212.826	150.859	153.421	122.455
CALML3	ENSOARG00000008820	13:42254474-42255372:-1	protein-coding	calmodulin like 3	0	0	0	0	0	0	0	0	0
CALML4	ENSOARG00000018411	7:14803134-14812332:-1	protein-coding	calmodulin like 4	0.531	1.039	0.708	2.397	10.699	6.855	1.291	5.504	1.913
CALML5	ENSOARG00000004609	13:42268085-42268534:+1	protein-coding	calmodulin like 5	0.481	0.293	0	0	0.047	0	0	0	0
CALN1	ENSOARG00000010710	24:28550611-29016799:+1	protein-coding	calneuron 1	0	0	0	0	0	0	0	0	0
CALR	ENSOARG00000009870	5:10700649-10703831:-1	protein-coding	calreticulin	1046.97	1074.34	841.764	985.567	1360.117	1098.611	754.217	948.739	657.622
CALR3	ENSOARG00000018984	5:6272303-6298801:+1	protein-coding	calreticulin 3	0.236	0.18	0.176	0.013	0.014	0.013	0.008	0.006	0.008
CALU	ENSOARG00000003066	4:92782593-92795845:+1	protein-coding	calumenin	124.595	128.425	129.192	237.625	247.861	241.833	216.164	193.746	170.198
CALY	ENSOARG00000000817	22:50770144-50780823:+1	protein-coding	calcyon neuron specific vesicular protein	0.283	0.37	0.359	0.209	0.296	0.265	0.174	0.229	0.225
CAMK1	ENSOARG00000006159	19:16849568-16857643:+1	protein-coding	calcium/calmodulin dependent protein kinase I	2.812	2.108	2.046	3.832	4.454	3.911	2.079	2.985	1.693
CAMK1D	ENSOARG00000015405	13:16052740-16366434:+1	protein-coding	calcium/calmodulin dependent protein kinase ID	4.43	3.612	4.047	0.015	0.018	0.069	0	0	0.042
CAMK1G	ENSOARG00000013305	12:71847530-71871488:-1	protein-coding	calcium/calmodulin dependent protein kinase IG	0.084	0.047	0.169	0.037	0.039	0.108	0.079	0.025	0.163
CAMK2A	ENSOARG00000006951	5:59083117-59146308:-1	protein-coding	calcium/calmodulin dependent protein kinase II alpha	0.048	0.037	0.028	0.002	0.017	0	0	0.005	0.001
CAMK2B	ENSOARG00000015725	4:77068210-77158466:+1	protein-coding	calcium/calmodulin dependent protein kinase II beta	0	0	0	0	0	0.007	0	0	0.006
CAMK2D	ENSOARG00000018416	6:11917649-12238606:+1	protein-coding	calcium/calmodulin dependent protein kinase II delta	13.843	19.454	13.309	12.403	13.443	16.793	4.098	4.694	3.163
CAMK2G	ENSOARG00000008337	25:29585930-29639976:-1	protein-coding	calcium/calmodulin dependent protein kinase II gamma	9.025	7.987	6.99	13.65	14.509	17.338	5.313	6.658	4.722
CAMK4	ENSOARG00000000184	5:107540852-107812560:+1	protein-coding	calcium/calmodulin dependent protein kinase IV	0.547	1.782	0.387	0.259	0.212	0.374	0.311	0.125	0.198
CAMKK1	ENSOARG00000017826	11:24104673-24122789:-1	protein-coding	calcium/calmodulin dependent protein kinase kinase 1	3.457	4.229	3.798	1.156	1.021	0.95	0.213	0.614	0.325
CAMKK2	ENSOARG00000014992	17:53475871-53509300:+1	protein-coding	calcium/calmodulin dependent protein kinase kinase 2	14.639	16.946	14.402	7.285	14.226	8.634	2.721	4.498	2.284
CAMKV	ENSOARG00000011510	19:50338537-50341594:+1	protein-coding	CaM kinase like vesicle associated	0.081	0.021	0.095	0	0.003	0.011	0.006	0.009	0.02
CAMLG	ENSOARG00000014306	5:43607936-43615318:+1	protein-coding	calcium modulating ligand	25.866	24.21	32.509	35.592	29.166	31.035	22.348	31.197	17.514
CAMSAP1	ENSOARG00000004913	3:3394620-3438071:+1	protein-coding	calmodulin regulated spectrin associated protein 1	2.673	2.136	1.48	2.243	1.902	2.433	1.427	1.855	1.23
CAMSAP2	ENSOARG00000016523	12:77483373-77578377:+1	protein-coding	calmodulin regulated spectrin associated protein family member 2	11.64	10.338	7.295	7.278	8.618	7.132	4.057	5.4	4.471
CAMSAP3	ENSOARG00000001771	5:14128089-14137026:+1	protein-coding	calmodulin regulated spectrin associated protein family member 3	0.086	0.134	0.037	0.141	0.11	0.117	0.37	0.217	0.137
CAMTA1	ENSOARG00000010701	12:43737791-43864104:-1	protein-coding	calmodulin binding transcription activator 1	1.096	1.465	0.656	0.375	0.606	0.316	0.291	0.646	0.268
CAMTA2	ENSOARG00000004897	11:26036048-26049499:+1	protein-coding	calmodulin binding transcription activator 2	10.335	9.595	7.701	4.318	4.704	5.352	2.873	2.736	2.651
CAND1	ENSOARG00000002131	3:152359061-152396257:-1	protein-coding	cullin associated and neddylation dissociated 1	24.896	20.578	20.914	19.555	17.301	20.224	13.927	17.696	12.268
CAND2	ENSOARG00000015164	19:56207376-56231047:-1	protein-coding	cullin associated and neddylation dissociated 2 (putative)	0.025	0.01	0.011	0.034	0.076	0.078	0.035	0.09	0.017
CANT1	ENSOARG00000003222	11:52393060-52396805:+1	protein-coding	calcium activated nucleotidase 1	11.938	12.913	10.113	25.793	26.025	27.203	15.303	21.886	15.911
CANX	ENSOARG00000003185	5:1301545-1334674:-1	protein-coding	calnexin	129.661	134.858	127.154	180.824	183.503	176.799	124.622	137.561	108.988
CAP1	ENSOARG00000020175	1:14429728-14442162:+1	protein-coding	adenylate cyclase associated protein 1	573.509	556.468	506.638	653.004	807.936	735.474	551.907	684.454	482.817
CAP2	ENSOARG00000011838	20:38786314-38931603:-1	protein-coding	CAP, adenylate cyclase-associated protein, 2 (yeast)	0	0.018	0	0.075	0.009	0.074	0.041	0.005	0.03
CAPG	ENSOARG00000020511	3:57099154-57117201:-1	protein-coding	capping actin protein, gelsolin like	919.65	931.809	822.277	1066.59	1531.555	1128.325	1063.622	1265.891	1093.99
CAPN1	ENSOARG00000013465	21:42712976-42740799:+1	protein-coding	calpain-1 catalytic subunit	71.195	62.58	46.939	57.075	47.319	67.142	34.144	26.338	27.952
CAPN10	ENSOARG00000018439	1:946340-952932:-1	protein-coding	calpain 10	2.455	2.28	1.883	5.095	4.786	5.116	2.104	2.784	1.275
CAPN11	ENSOARG00000009035	20:17770713-17782578:+1	protein-coding	calpain 11	0	0	0	0	0	0	0	0	0
CAPN12	ENSOARG00000005808	14:47662818-47674295:-1	protein-coding	calpain 12	0.018	0.028	0	0.009	0.009	0.007	0.003	0	0
CAPN13	ENSOARG00000019657	3:37430510-37485195:-1	protein-coding	calpain 13	0.02	0	0.017	0	0	0	0	0	0
CAPN14	ENSOARG00000019681	3:37842054-37869870:-1	protein-coding	calpain 14	0	0	0	0	0	0	0.157	0.134	0.538
CAPN15	ENSOARG00000012251	24:407513-412289:+1	protein-coding	calpain 15	7.475	6.584	5.149	6.083	7.472	7.241	5.906	7.116	2.729
CAPN2	ENSOARG00000015097	12:25191495-25241603:+1	protein-coding	calpain 2	58.012	49.623	67.016	50.588	70.822	51.537	57.768	90.495	59.317
CAPN3	ENSOARG00000020529	7:34747153-34805210:+1	protein-coding	calpain 3	35.069	36.59	28.27	5.571	6.61	4.959	3.338	3.254	2.297
CAPN5	ENSOARG00000013374	15:54618564-54660989:+1	protein-coding	calpain 5	3.757	2.995	2.068	1.214	2.331	0.916	0.226	0.316	0.214
CAPN6	ENSOARG00000017739	X:117463066-117480083:+1	protein-coding	calpain 6	0	0.016	0.017	0	0	0	0	0	0
CAPN7	ENSOARG00000014974	1:270268473-270319101:+1	protein-coding	calpain 7	7.692	9.961	9.628	12.654	13.976	13.303	10.084	12.317	13.643
CAPN8	ENSOARG00000014644	12:25081358-25156543:-1	protein-coding	calpain 8	0	0.015	0	0	0	0	0	0	0
CAPNS1	ENSOARG00000005281	14:45921290-45927167:+1	protein-coding	calpain small subunit 1	312.157	352.928	302.066	329.104	347.457	329.525	264.705	331.711	234.949
CAPRIN1	ENSOARG00000018046	15:62858788-62891822:+1	protein-coding	cell cycle associated protein 1	104.158	98.162	88.075	100.467	85.923	103.761	129.639	128.332	126.324
CAPRIN2	ENSOARG00000019503	3:183491958-183532350:+1	protein-coding	caprin family member 2	0.506	0.521	0.275	0.659	0.203	0.779	0.376	0.204	0.47
CAPS2	ENSOARG00000014754	3:111129945-111170500:-1	protein-coding	calcyphosine 2	0	0	0.07	0	0	0	0	0	0.009
CAPSL	ENSOARG00000011200	16:38159529-38168512:+1	protein-coding	calcyphosine like	0	0	0	0	0	0	0.033	0.024	0.025
CAPZA1/ENSOARG:16985 (assigned to ENSOARG00000016985 [confidence: 1])	ENSOARG00000016985	2:130005395-130006277:+1	protein-coding	.	343.797	334.095	356.333	328.118	338.479	333.217	279.341	296.465	254.407
CAPZA1/ENSOARG:19712 (assigned to ENSOARG00000019712 [confidence: 8])	ENSOARG00000019712	1:89169730-89190247:+1	protein-coding	.	0.56	0.583	0.159	0.292	0.14	0.292	0.204	0.261	0.156
CAPZA2/ENSOARG:00161 (assigned to ENSOARG00000000161 [confidence: 1])	ENSOARG00000000161	4:51411738-51468375:-1	protein-coding	.	120.615	115.338	123.182	116.139	113.861	117.995	81.442	109.533	87.629
CAPZA2/ENSOARG:11693 (assigned to ENSOARG00000011693 [confidence: 1])	ENSOARG00000011693	7:21279094-21279954:+1	protein-coding	.	10.995	10.98	12.18	9.138	9.597	9.78	5.992	9.395	6.864
CAPZA3	ENSOARG00000020244	3:196090024-196090923:-1	protein-coding	capping actin protein of muscle Z-line alpha subunit 3	0	0	0	0	0	0	0	0	0
CAPZB	ENSOARG00000009809	2:246121361-246159031:+1	protein-coding	capping actin protein of muscle Z-line beta subunit	236.982	252.817	226.269	227.165	236.879	231.741	183.132	201.456	148.757
CARD10	ENSOARG00000019253	3:180713890-180739342:-1	protein-coding	caspase recruitment domain family member 10	0	0.009	0.02	0.042	0.042	0.031	0.248	0.335	0.247
CARD11	ENSOARG00000004356	24:40316370-40355402:+1	protein-coding	caspase recruitment domain family member 11	0.742	1.47	0.432	2.633	0.872	5.333	1.404	0.526	2.925
CARD14	ENSOARG00000001875	11:51428462-51451998:-1	protein-coding	caspase recruitment domain family member 14	5.139	5.038	4.157	14.177	12.17	15.464	3.709	2.258	1.301
CARD6	ENSOARG00000009262	16:33567396-33580406:-1	protein-coding	caspase recruitment domain family member 6	26.728	23.351	17.784	25.265	23.804	26.192	11.3	16.93	22.283
CARD9	ENSOARG00000004519	3:3005001-3011028:+1	protein-coding	caspase recruitment domain family member 9	30.337	26.075	22.996	36.309	49.345	36.629	16.348	19.875	11.737
CARF	ENSOARG00000017873	2:203934823-203978631:+1	protein-coding	calcium responsive transcription factor	3.7	2.95	3.111	1.425	1.77	1.576	1.007	1.424	1.08
CARHSP1	ENSOARG00000005359	24:7684641-7687775:-1	protein-coding	calcium regulated heat stable protein 1	27.3	24.541	31.353	125.44	107.445	117.301	120.022	79.203	79.407
CARM1	ENSOARG00000017317	5:13012483-13034617:+1	protein-coding	coactivator associated arginine methyltransferase 1	18.97	16.856	16.815	17.463	16.657	21.645	15.497	13.893	9.317
CARMIL1	ENSOARG00000003926	20:31188499-31494237:-1	protein-coding	capping protein regulator and myosin 1 linker 1	1.707	1.432	2.418	2.29	1.388	4.096	0.809	1.82	1.684
CARMIL2	ENSOARG00000003079	14:34533553-34545235:+1	protein-coding	capping protein regulator and myosin 1 linker 2	0.611	1.191	0.446	0.601	0.56	0.644	0.531	0.685	0.556
CARMIL3	ENSOARG00000019255	7:20690047-20706472:-1	protein-coding	capping protein regulator and myosin 1 linker 3	0	0.007	0.008	0.01	0.029	0.031	0.01	0.006	0.021
CARNMT1	ENSOARG00000012588	2:61274631-61304613:+1	protein-coding	carnosine N-methyltransferase 1	8.959	6.996	7.035	5.54	4.128	5.436	3.681	4.978	1.951
CARNS1	ENSOARG00000011606	21:44596430-44602385:+1	protein-coding	carnosine synthase 1	0.043	0.011	0	0.134	0.114	0.073	0.034	0.045	0.025
CARS	ENSOARG00000001965	21:47814507-47833642:+1	protein-coding	cysteinyl-tRNA synthetase	20.78	13.637	15.726	27.598	24.177	30.002	25.739	24.637	23.751
CARS2	ENSOARG00000006892	10:84588049-84606342:-1	protein-coding	cysteinyl-tRNA synthetase 2, mitochondrial (putative)	10.351	12.396	8.678	14.278	19.623	13.505	9.982	12.227	5.083
CARTPT	ENSOARG00000005220	16:9854012-9857227:-1	protein-coding	CART prepropeptide	0	0	0	0	0	0	0	0	0
CASC1	ENSOARG00000020021	3:189626462-189713459:+1	protein-coding	cancer susceptibility candidate 1	0.397	0.429	0.336	0.058	0.072	0.047	0.07	0.072	0.082
CASC3	ENSOARG00000013239	11:40011265-40030969:+1	protein-coding	cancer susceptibility candidate 3	13.236	13.557	11.119	8.292	7.325	9.857	7.066	8.786	7.118
CASC4	ENSOARG00000003595	7:99623993-99677345:+1	protein-coding	cancer susceptibility candidate 4	25.128	26.818	27.128	40.995	33.55	36.418	19.861	25.216	16.317
CASD1	ENSOARG00000002097	4:11769037-11821181:+1	protein-coding	CAS1 domain containing 1	5.924	5.891	5.481	4.393	3.801	5.286	2.478	3.17	2.531
CASK	ENSOARG00000002735	X:38638027-38932917:-1	protein-coding	calcium/calmodulin dependent serine protein kinase	4.586	5.713	5.341	5.064	5.671	5.768	3.383	4.094	2.398
CASKIN1	ENSOARG00000017812	24:1687091-1702963:-1	protein-coding	CASK interacting protein 1	0.085	0.163	0.123	0.198	0.077	0.055	0.338	0.1	0.044
[truncated: 19,181 more rows]
