# Supplementary material for: A Mini-Atlas of Gene Expression for the Domestic Goat (Capra hircus)
Source: Front Genet. 2019 Nov 4;10:1080. doi: 10.3389/fgene.2019.01080 (PMC6844187; doi:10.3389/fgene.2019.01080)
Supplement: Supplementary file 2 [file DataSheet_2.zip]

Archive with 3 entries (2 files):
- S2_Dataset_GoatMiniAtlas_Unaveraged.expression.tsv
- __MACOSX/
- __MACOSX/._S2_Dataset_GoatMiniAtlas_Unaveraged.expression.tsv
