# Supplementary material for: A Mini-Atlas of Gene Expression for the Domestic Goat (Capra hircus)
Source: Front Genet. 2019 Nov 4;10:1080. doi: 10.3389/fgene.2019.01080 (PMC6844187; doi:10.3389/fgene.2019.01080)
Supplement: Supplementary file 2 [file DataSheet_2.zip › S2_Dataset_GoatMiniAtlas_Unaveraged.expression.tsv]

S2 Dataset: Gene expression estimates unaveraged across biological replicates for the goat mini-atlas dataset.
Gene name	Reference annotation gene ID	Location (chr:start-end:strand)	Gene type	Description	Expression summary	Expression summary (brief)	Expression category	Tissue with highest PEM (= avg. TPM in tissue/avg. TPM across all tissues)	Group enrichment	Sex specificity	Tissue specificity index (tau)	Mean TPM considering all tissues/median TPM considering all tissues	GO term (molecular function)	GO term (biological process)	GO term (cellular component)	adrenal gland (6 days male 1)	adrenal gland (6 days male 2)	adrenal gland (6 days male 3)	adrenal gland (6 days male 4)	alveolar macrophage (6 days male 6)	alveolar macrophage (6 days male 7)	BMDM LPS time course 0 hrs (6 days male 2)	BMDM LPS time course 0 hrs (6 days male 3)	BMDM LPS time course 0 hrs (6 days male 4)	BMDM LPS time course 7 hrs (6 days male 2)	BMDM LPS time course 7 hrs (6 days male 3)	BMDM LPS time course 7 hrs (6 days male 4)	cerebellum (6 days male 6)	cerebellum (6 days male 7)	colon large (6 days male 1)	colon large (6 days male 2)	colon large (6 days male 3)	colon large (6 days male 4)	fallopian tube (6 days female 8)	frontal lobe cortex (6 days male 6)	frontal lobe cortex (6 days male 7)	ileum (6 days male 1)	ileum (6 days male 2)	kidney cortex (6 days male 1)	kidney cortex (6 days male 2)	kidney cortex (6 days male 3)	kidney cortex (6 days male 4)	liver (6 days male 1)	liver (6 days male 2)	liver (6 days male 3)	liver (6 days male 4)	ovary (6 days female 8)	rumen (6 days male 3)	rumen (6 days male 4)
INDIVIDUAL																6 days male 1	6 days male 2	6 days male 3	6 days male 4	6 days male 6	6 days male 7	6 days male 2	6 days male 3	6 days male 4	6 days male 2	6 days male 3	6 days male 4	6 days male 6	6 days male 7	6 days male 1	6 days male 2	6 days male 3	6 days male 4	6 days female 8	6 days male 6	6 days male 7	6 days male 1	6 days male 2	6 days male 1	6 days male 2	6 days male 3	6 days male 4	6 days male 1	6 days male 2	6 days male 3	6 days male 4	6 days female 8	6 days male 3	6 days male 4
AGE																6 days	6 days	6 days	6 days	6 days	6 days	6 days	6 days	6 days	6 days	6 days	6 days	6 days	6 days	6 days	6 days	6 days	6 days	6 days	6 days	6 days	6 days	6 days	6 days	6 days	6 days	6 days	6 days	6 days	6 days	6 days	6 days	6 days	6 days
SEX																male	male	male	male	male	male	male	male	male	male	male	male	male	male	male	male	male	male	female	male	male	male	male	male	male	male	male	male	male	male	male	female	male	male
TISSUE																adrenal gland	adrenal gland	adrenal gland	adrenal gland	alveolar macrophage	alveolar macrophage	BMDM LPS time course 0 hrs	BMDM LPS time course 0 hrs	BMDM LPS time course 0 hrs	BMDM LPS time course 7 hrs	BMDM LPS time course 7 hrs	BMDM LPS time course 7 hrs	cerebellum	cerebellum	colon large	colon large	colon large	colon large	fallopian tube	frontal lobe cortex	frontal lobe cortex	ileum	ileum	kidney cortex	kidney cortex	kidney cortex	kidney cortex	liver	liver	liver	liver	ovary	rumen	rumen
ORGAN SYSTEM																endocrine system	endocrine system	endocrine system	endocrine system	immune system	immune system	immune system	immune system	immune system	immune system	immune system	immune system	nervous system	nervous system	gastrointestinal tract	gastrointestinal tract	gastrointestinal tract	gastrointestinal tract	female reproductive system	nervous system	nervous system	gastrointestinal tract	gastrointestinal tract	renal system	renal system	renal system	renal system	endocrine system	endocrine system	endocrine system	endocrine system	female reproductive system	gastrointestinal tract	gastrointestinal tract
PREP PROTOCOL																mRNA	mRNA	mRNA	mRNA	mRNA	mRNA	mRNA	mRNA	mRNA	mRNA	mRNA	mRNA	mRNA	mRNA	mRNA	mRNA	mRNA	mRNA	mRNA	mRNA	mRNA	mRNA	mRNA	mRNA	mRNA	mRNA	mRNA	mRNA	mRNA	mRNA	mRNA	mRNA	mRNA	mRNA
3BHSD	ENSCHIG00000020217	3:96839383-96848570:+1	protein_coding	Capra hircus 3beta-hydroxysteroid dehydrogenase/isomerase (3BHSD), mRNA.	detected at high to low expression in 14 of 20 tissues	high to low	tissue enriched (adrenal gland), group enriched (endocrine system)	adrenal gland (5.541)	endocrine system	none	0.999	144.124	oxidoreductase activity, acting on the CH-OH group of donors, NAD or NADP as acceptor (GO:0016616) | isomerase activity (GO:0016853) | 3-beta-hydroxy-delta5-steroid dehydrogenase activity (GO:0003854) | oxidoreductase activity (GO:0016491)	steroid biosynthetic process (GO:0006694) | oxidation-reduction process (GO:0055114)	unknown	9367.79	12033.9	12729.1	11718.1	0	0.109	0	0	0	0.084	0.134	0.087	1.505	0.961	0.235	4.76	4.487	5.92	0.338	4.686	4.33	9.613	10.015	5.171	8.928	12.625	13.176	7.969	7.097	0.933	0.825	36.333	8.427	6.545
A1BG	ENSCHIG00000026865	18:67059984-67064133:-1	protein_coding	alpha-1-B glycoprotein	detected at high to low expression in 16 of 20 tissues	high to low	tissue enriched (liver), group enriched (endocrine system)	liver (6.482)	endocrine system	none	0.996	32.356	unknown	unknown	extracellular matrix (GO:0031012) | extracellular region (GO:0005576)	4.041	4.228	2.665	4.617	0.153	0.384	0.315	0.22	0.762	0.135	0.123	0.205	22.825	20.068	1.009	1.084	1.063	1.651	2.613	14.09	13.158	1.586	0.869	3.143	3.184	2.265	3.594	877.024	952.907	940.511	736.447	1.05	0.857	1.856
A1CF	ENSCHIG00000020411	26:42917654-42969308:-1	protein_coding	APOBEC1 complementation factor	detected at medium to low expression in 4 of 20 tissues	medium to low	tissue enriched (liver)	liver (5.035)	none	none	0.978	73.167	unknown	embryo implantation (GO:0007566) | mRNA modification (GO:0016556) | mRNA localization resulting in posttranscriptional regulation of gene expression (GO:0010609) | cytidine to uridine editing (GO:0016554)	nucleus (GO:0005634) | cytoplasm (GO:0005737) | nucleoplasm (GO:0005654)	0	0.028	0.078	0.023	0.02	0	0.017	0.051	0	0	0	0	0.084	0.074	6.627	5.782	4.487	5.24	0	0.053	0.16	1.852	4.271	10.006	4.51	1.465	1.888	39.297	33.516	32.131	26.168	0.031	0.019	0.021
A2ML1	ENSCHIG00000012525	5:100189777-100242317:+1	protein_coding	alpha-2-macroglobulin like 1	detected at high to low expression in 6 of 20 tissues	high to low	tissue enriched (rumen), group enriched (gastrointestinal tract)	rumen (10.664)	gastrointestinal tract	none	0.999	111.402	peptidase inhibitor activity (GO:0030414)	regulation of endopeptidase activity (GO:0052548)	extracellular space (GO:0005615)	0.21	0.213	1.739	1.237	0.271	0.129	0.396	0.446	0.397	0.281	0.393	0.19	1.004	0.725	0.976	0.598	0.806	0.649	2.229	0.393	0.41	1.702	1.907	2.946	2.788	1.773	1.883	0.069	0.188	1.518	1.716	0.575	1384.37	1860.85
A3GALT2	ENSCHIG00000015424	2:15338500-15346900:-1	protein_coding	alpha 1,3-galactosyltransferase 2	detected at low expression in 3 of 20 tissues	low	mixed expression	alveolar macrophage (1.198)	none	none	0.854	1.874	alpha-1,3-galactosyltransferase activity (GO:0001962)	glycosphingolipid biosynthetic process (GO:0006688)	unknown	0.311	0.495	0.349	0.23	0.389	4.2	0.69	1.147	0.902	1.444	1.762	2.669	0.58	1.488	0.034	0.057	0.065	0.259	0	0.238	0.296	0.107	0.424	0.106	0.472	0.303	0.203	0	0.028	0	0	0.276	0	0.034
A4GALT	ENSCHIG00000023291	5:112509539-112514884:-1	protein_coding	alpha 1,4-galactosyltransferase (P blood group)	detected at high to low expression in 15 of 20 tissues	high to low	tissue enriched (ovary)	ovary (3.498)	none	none	0.943	2.452	galactosyltransferase activity (GO:0008378) | toxic substance binding (GO:0015643) | lactosylceramide 4-alpha-galactosyltransferase activity (GO:0050512)	globoside biosynthetic process (GO:0001576) | plasma membrane organization (GO:0007009)	membrane (GO:0016020)	6.812	7.445	7.593	7.475	12.619	5.423	2.212	5.151	4.864	5.141	7.538	19.159	0.795	0.68	0.671	1.045	1.449	1.675	7.552	0.294	0.409	5.525	2.848	3.576	2.627	6.015	3.299	0.11	0.303	0.134	0.297	74.72	0.429	1.182
A4GNT	ENSCHIG00000017659	1:130574896-130586358:+1	protein_coding	alpha-1,4-N-acetylglucosaminyltransferase	detected at medium to low expression in 2 of 20 tissues	medium to low	tissue enriched (colon large), group enriched (gastrointestinal tract)	colon large (4.235)	gastrointestinal tract	none	0.993	34.401	acetylglucosaminyltransferase activity (GO:0008375)	glycoprotein biosynthetic process (GO:0009101) | negative regulation of epithelial cell proliferation (GO:0050680) | protein O-linked glycosylation (GO:0006493)	unknown	0.045	0.027	0.033	0.007	0.036	0.007	0.032	0.011	0.012	0.017	0.011	0	0.126	0.077	13.643	22.45	14.7	24.534	0.082	0.064	0.019	0.007	1.069	0.054	0.016	0.05	0.047	1.549	0.503	1.948	1.237	0.019	0	0
AAAS	ENSCHIG00000019501	5:26436332-26450350:+1	protein_coding	aladin WD repeat nucleoporin	detected at high to low expression in 20 of 20 tissues	high to low	detected in all	thymus (1.370)	none	none	0.642	1.117	unknown	fertilization (GO:0009566) | learning (GO:0007612) | nucleocytoplasmic transport (GO:0006913)	centrosome (GO:0005813) | nuclear pore (GO:0005643) | cytosol (GO:0005829) | nuclear membrane (GO:0031965) | nucleoplasm (GO:0005654)	18.108	20.441	21.623	16.84	14.824	10.946	31.951	26.852	25.109	28.561	24.743	21.357	23.157	19.398	13.374	17.747	16.863	14.295	10.964	14.575	13.835	39.142	38.166	17.885	29.031	19.709	25.905	7.369	6.513	11.747	9.198	23.572	9.399	13.899
AACS	ENSCHIG00000016645	17:20427721-20480956:+1	protein_coding	acetoacetyl-CoA synthetase	detected at medium to low expression in 20 of 20 tissues	medium to low	detected in all	adrenal gland (1.415)	none	none	0.555	1.135	unknown	unknown	unknown	22.643	24.829	32.247	17.848	12.745	8.733	22.754	21.678	15.731	20.991	18.95	12.748	10.129	8.294	7.874	10.103	11.383	8.917	11.909	17.09	17.962	13.307	10.685	11.071	11.044	12.649	13.002	0.918	0.556	1.374	1.196	9.182	7.518	10.279
AAED1	ENSCHIG00000023456	8:83189317-83203681:-1	protein_coding	AhpC/TSA antioxidant enzyme domain containing 1	detected at medium to low expression in 20 of 20 tissues	medium to low	detected in all	testes (1.248)	none	none	0.471	0.952	unknown	unknown	unknown	34.13	34.372	29.63	22.244	21.042	18.774	27.973	30.534	31.468	28.353	28.201	33.167	7.156	7.187	17.36	19.62	18.133	18.959	35.654	6.234	6.429	13.584	15.751	29.113	33.3	18.567	24.874	7.066	7.637	3.976	6.913	34.808	7.617	12.763
AAK1	ENSCHIG00000009871	11:67573674-67726334:-1	protein_coding	AP2 associated kinase 1	detected at medium to low expression in 19 of 20 tissues	medium to low	mixed expression	frontal lobe cortex (2.819)	none	none	0.85	2.894	AP-2 adaptor complex binding (GO:0035612) | Notch binding (GO:0005112)	positive regulation of Notch signaling pathway (GO:0045747) | regulation of clathrin-dependent endocytosis (GO:2000369) | protein phosphorylation (GO:0006468) | protein stabilization (GO:0050821) | regulation of protein localization (GO:0032880)	unknown	2.024	1.539	2.151	1.557	24.927	15.361	8.046	7.521	8.327	9.401	6.548	8.311	36.114	40.772	1.461	1.245	1.314	1.548	2.736	34.529	45.235	1.445	1.154	3.944	3.144	3.124	3.66	0.748	0.542	0.673	0.626	2.577	1.069	1.275
AAMDC	ENSCHIG00000016553	29:17592758-17614700:-1	protein_coding	adipogenesis associated Mth938 domain containing	detected at high to medium expression in 20 of 20 tissues	high to medium	detected in all	adrenal gland (1.189)	none	none	0.53	1.092	unknown	unknown	unknown	168.12	128.727	168.376	167.217	28.373	13.663	37.018	38.838	48.515	32.242	36.221	31.902	84.876	89.34	78.996	67.07	83.237	74.124	67.619	61.545	54.301	77.824	69.735	139.974	146.487	143.935	152.455	104.583	139.958	134.997	92.218	71.239	77.047	58.258
AAMP	ENSCHIG00000024008	2:29503973-29508414:+1	protein_coding	angio associated migratory cell protein	detected at high to medium expression in 20 of 20 tissues	high to medium	detected in all	cerebellum (1.080)	none	none	0.301	0.971	unknown	unknown	microtubule cytoskeleton (GO:0015630) | cytosol (GO:0005829) | intercellular bridge (GO:0045171)	88.117	101.299	91.757	79.365	70.792	73.621	78.388	81.462	69.208	88.89	97.929	93.264	126.784	111.042	63.175	62.978	64.96	56.379	80.135	93.818	97.729	100.446	91.993	93.086	103.139	81.867	86.431	69.61	71.89	63.024	58.894	74.776	77.124	91.281
AAR2	ENSCHIG00000021208	13:64934144-64949877:+1	protein_coding	AAR2 splicing factor homolog	detected at medium to low expression in 20 of 20 tissues	medium to low	detected in all	uterus (1.176)	none	none	0.334	0.996	unknown	unknown	unknown	15.576	17.257	16.027	11.713	13.803	8.911	15.89	16.409	11.441	14.095	14.446	11.218	17.485	16.19	10.504	9.76	9.718	9.915	15.152	12.512	11.144	11.377	8.948	13.487	16.803	9.641	12.977	8.771	6.708	8.269	8.715	10.781	6.257	9.391
AARS	ENSCHIG00000015632	18:3041109-3060639:+1	protein_coding	alanyl-tRNA synthetase	detected at high to medium expression in 20 of 20 tissues	high to medium	detected in all	BMDM LPS time course 0 hrs (1.260)	none	none	0.595	1.261	aminoacyl-tRNA editing activity (GO:0002161) | alanine-tRNA ligase activity (GO:0004813)	negative regulation of neuron apoptotic process (GO:0043524) | alanyl-tRNA aminoacylation (GO:0006419) | neuromuscular process controlling balance (GO:0050885) | neuromuscular process (GO:0050905) | cerebellar Purkinje cell layer development (GO:0021680) | tRNA modification (GO:0006400)	cytosol (GO:0005829)	42.199	44.646	41.718	35.287	43.661	28.073	106.966	121.709	76.131	90.269	115.068	61.985	81.052	78.59	29.809	24.506	30.038	25.769	30.292	88.821	90.937	33.293	32.219	35.574	37.871	31.061	32.399	20.289	15.25	17.725	18.363	37.252	19.191	24.751
AARS2	ENSCHIG00000018888	23:31039680-31049863:+1	protein_coding	alanyl-tRNA synthetase 2, mitochondrial	detected at low expression in 20 of 20 tissues	low	detected in all	cerebellum (1.442)	none	none	0.491	1.008	alanine-tRNA ligase activity (GO:0004813)	mitochondrial respiratory chain complex assembly (GO:0033108) | mitochondrial alanyl-tRNA aminoacylation (GO:0070143)	mitochondrion (GO:0005739)	6.804	7.235	7.267	4.892	2.097	1.487	3.221	3.375	2.516	2.656	2.629	1.846	9.95	9.827	7.071	5.623	6.524	4.419	4.617	6.12	7.494	7.2	5.682	6.306	8.704	7.302	7.879	4.451	3.446	4.234	4.063	7.033	3.606	5.144
AARSD1	ENSCHIG00000006766	19:42666528-42675268:-1	protein_coding	alanyl-tRNA synthetase domain containing 1	detected at high to medium expression in 20 of 20 tissues	high to medium	detected in all	ovary (1.108)	none	none	0.35	0.982	aminoacyl-tRNA editing activity (GO:0002161) | Ser-tRNA(Ala) hydrolase activity (GO:0002196)	regulation of translational fidelity (GO:0006450)	unknown	55.279	62.16	62.835	61.054	62.319	43.73	80.482	67.051	62.841	69.082	66.889	52.162	71.514	67.317	44.806	39.654	47.371	39.852	54.86	62.448	54.397	72.944	65.818	56.861	59.123	57.61	57.974	31.7	27.783	35.117	30.596	87.318	41.43	46.432
AASDH	ENSCHIG00000022349	6:72327903-72355102:-1	protein_coding	aminoadipate-semialdehyde dehydrogenase	detected at medium to low expression in 20 of 20 tissues	medium to low	detected in all	thymus (1.531)	none	none	0.588	1.171	unknown	beta-alanine metabolic process (GO:0019482) | amino acid activation for nonribosomal peptide biosynthetic process (GO:0043041)	unknown	7.332	7.625	8.386	5.785	6.854	5.201	5.299	4.989	6.36	5.043	5.266	4.991	7.305	7.735	4.961	4.26	4.722	4.727	2.885	5.069	5.223	11.846	13.957	5.451	4.962	5.831	4.998	3.067	2.493	3.698	2.89	3.65	3.974	5.927
AASDHPPT	ENSCHIG00000017726	15:80937372-80963183:+1	protein_coding	aminoadipate-semialdehyde dehydrogenase-phosphopantetheinyl transferase	detected at high to medium expression in 20 of 20 tissues	high to medium	detected in all	frontal lobe cortex (1.250)	none	none	0.65	1.138	magnesium ion binding (GO:0000287) | holo-[acyl-carrier-protein] synthase activity (GO:0008897)	unknown	unknown	72.251	74.992	80.053	67.88	78.547	52.189	114.528	133.096	106.66	122.297	138.371	102.366	99.575	95.239	34.853	46.857	46.645	42.714	55.233	176.849	199.747	62.222	70.252	65.939	47.149	46.242	40.807	34.673	25.917	35.798	38.277	64.678	33.225	44.657
AASS	ENSCHIG00000009703	4:33592694-33673522:+1	protein_coding	aminoadipate-semialdehyde synthase	detected at medium to low expression in 20 of 20 tissues	medium to low	detected in all	skin (1.522)	none	none	0.568	1.28	saccharopine dehydrogenase (NAD+, L-glutamate-forming) activity (GO:0047131)	L-lysine catabolic process (GO:0019477)	mitochondrion (GO:0005739) | intracellular membrane-bounded organelle (GO:0043231)	11.07	9.719	9.37	6.411	2.757	3.837	11.868	17.096	6.432	11.586	14.306	16.495	2.58	1.89	3.318	5.586	5.295	3.78	6.184	3.099	2.104	5.023	6.547	6.77	9.328	7.906	11.701	11.001	3.607	3.409	4.874	8.973	0.802	1.775
AATF	ENSCHIG00000010438	19:12932820-13048252:+1	protein_coding	apoptosis antagonizing transcription factor	detected at medium to low expression in 20 of 20 tissues	medium to low	detected in all	BMDM LPS time course 7 hrs (1.269)	none	none	0.464	1.138	leucine zipper domain binding (GO:0043522)	negative regulation of superoxide anion generation (GO:0032929) | negative regulation of amyloid precursor protein biosynthetic process (GO:0042985) | negative regulation of apoptotic process (GO:0043066) | cell adhesion (GO:0007155) | positive regulation of transcription from RNA polymerase II promoter (GO:0045944) | embryonic cleavage (GO:0040016) | negative regulation of reactive oxygen specie…	nucleus (GO:0005634) | nucleolus (GO:0005730) | cytoplasm (GO:0005737)	9.403	12.299	11.736	9.422	23.086	18.186	23.192	28.571	19.718	24.54	30.005	19.136	20.913	21.471	8.408	7.305	8.804	8.522	21.02	7.348	8.193	15.963	14.778	14.561	11.811	10.276	10.245	6.133	6.17	5.737	6.929	19.237	7.704	8.966
AATK	ENSCHIG00000025506	19:50925244-50940788:+1	protein_coding	apoptosis associated tyrosine kinase	detected at medium to low expression in 8 of 20 tissues	medium to low	group enriched (nervous system)	frontal lobe cortex (5.162)	nervous system	none	0.922	4.926	unknown	unknown	unknown	2.702	2.244	2.223	1.64	0.006	0.037	0.036	0.097	0.181	0.054	0.073	0.112	32.685	33.839	1.053	1	1.038	0.631	2.525	38.374	33.217	1.128	1.323	0.912	1.064	1.072	1.224	0.325	0.421	0.386	0.311	0.557	0.947	0.787
ABAT	ENSCHIG00000022188	25:7440527-7523394:+1	protein_coding	4-aminobutyrate aminotransferase	detected at high to low expression in 13 of 20 tissues	high to low	mixed expression	cerebellum (3.339)	none	none	0.906	5.916	4-aminobutyrate transaminase activity (GO:0003867) | pyridoxal phosphate binding (GO:0030170) | protein homodimerization activity (GO:0042803)	behavioral response to cocaine (GO:0048148)	4-aminobutyrate transaminase complex (GO:0032144) | mitochondrion (GO:0005739)	11.167	8.896	6.343	5.231	0.066	0.088	0.072	0.055	0.129	0.039	0.187	0.061	125.024	117.592	0.506	0.676	0.781	0.697	2.413	114.376	115.424	2.413	1.143	21.79	22.178	6.886	8.539	32.499	9.488	11.904	8.158	9.537	0.107	0.334
ABCA1	ENSCHIG00000024104	8:94418123-94547105:-1	protein_coding	ATP binding cassette subfamily A member 1	detected at high to low expression in 18 of 20 tissues	high to low	mixed expression	alveolar macrophage (2.237)	none	none	0.859	1.39	syntaxin binding (GO:0019905) | anion transmembrane transporter activity (GO:0008509) | apolipoprotein binding (GO:0034185) | receptor binding (GO:0005102) | phosphatidylserine-translocating ATPase activity (GO:0090556) | ATP binding (GO:0005524) | phospholipid transporter activity (GO:0005548) | apolipoprotein A-I receptor activity (GO:0034188) | apolipoprotein A-I binding (GO:0034186) | ATPase …	high-density lipoprotein particle assembly (GO:0034380) | cholesterol metabolic process (GO:0008203) | reverse cholesterol transport (GO:0043691) | adenylate cyclase-activating G-protein coupled receptor signaling pathway (GO:0007189) | interleukin-1 beta secretion (GO:0050702) | phospholipid efflux (GO:0033700) | response to laminar fluid shear stress (GO:0034616) | phagocytosis, engulfment (GO:…	endocytic vesicle (GO:0030139) | Golgi apparatus (GO:0005794) | phagocytic vesicle (GO:0045335) | plasma membrane (GO:0005886) | intracellular membrane-bounded organelle (GO:0043231) | external side of plasma membrane (GO:0009897) | membrane raft (GO:0045121) | perinuclear region of cytoplasm (GO:0048471) | integral component of plasma membrane (GO:0005887)	2.15	1.298	1.026	0.755	16.954	94.173	15.795	4.441	26.603	21.85	8.845	20.271	15.402	10.267	1.764	1.812	1.012	1.751	16.459	5.77	6.198	6.608	10.777	3.345	4.187	1.898	3.322	9.383	3.621	4.304	6.308	10.613	0.476	0.546
ABCA10	ENSCHIG00000026664	19:60581461-60626858:+1	protein_coding	ATP binding cassette subfamily A member 10	detected at medium to low expression in 12 of 20 tissues	medium to low	mixed expression	liver (4.179)	none	none	0.904	2.177	unknown	unknown	unknown	3.305	1.855	4.26	2.573	28.911	8.519	0.147	0.097	1.046	0.546	0.289	2.055	0.846	0.885	1.046	2.219	2.704	2.333	2.308	0.151	0.343	1.343	2.036	0.383	0.443	0.791	0.297	28.351	29.608	34.778	23.096	4.958	0.81	0.827
ABCA12	ENSCHIG00000019371	2:32634751-32842320:+1	protein_coding	ATP binding cassette subfamily A member 12	detected at medium to low expression in 4 of 20 tissues	medium to low	mixed expression	skin (4.244)	none	none	0.96	33.697	apolipoprotein A-I receptor binding (GO:0034191) | receptor binding (GO:0005102) | lipid transporter activity (GO:0005319)	establishment of skin barrier (GO:0061436) | keratinization (GO:0031424) | phospholipid efflux (GO:0033700) | lipid homeostasis (GO:0055088) | secretion by cell (GO:0032940) | surfactant homeostasis (GO:0043129) | positive regulation of protein localization to cell surface (GO:2000010) | ceramide transport (GO:0035627) | positive regulation of cholesterol efflux (GO:0010875) | keratinocyte differ…	cytosol (GO:0005829) | cytoplasm (GO:0005737) | plasma membrane (GO:0005886) | epidermal lamellar body (GO:0097209) | mitochondrial inner membrane (GO:0005743)	0.022	0.014	0.053	0.07	0	0	0.038	0.052	0.099	0.009	0.044	0.039	0	0	4.139	8.249	4.081	4.002	0.093	0.044	0.023	1.802	4.852	0.574	0.289	0.113	0.222	0.013	0.015	0.008	0.034	0.059	3.577	4.619
ABCA13	ENSCHIG00000020126	4:112962167-113349953:+1	protein_coding	ATP binding cassette subfamily A member 13	detected at low expression in 1 of 20 tissues	low	tissue enriched (fallopian tube)	fallopian tube (1.904)	none	none	0.984	9.062	unknown	unknown	unknown	0	0	0.003	0	0.013	0	0	0	0	0	0	0.003	0.038	0.059	0.007	0	0	0	3.741	0.111	0.097	0.013	0.003	0.136	0.04	0.071	0.017	0.003	0.002	0	0	0.077	0.232	0.942
ABCA2	ENSCHIG00000024025	11:106208647-106224911:+1	protein_coding	ATP binding cassette subfamily A member 2	detected at high to low expression in 17 of 20 tissues	high to low	tissue enhanced (cerebellum), group enriched (nervous system)	cerebellum (3.019)	nervous system	none	0.927	3.024	ATP binding (GO:0005524) | ATPase activity (GO:0016887)	response to steroid hormone (GO:0048545) | response to cholesterol (GO:0070723) | cholesterol homeostasis (GO:0042632) | regulation of transcription from RNA polymerase II promoter (GO:0006357) | regulation of intracellular cholesterol transport (GO:0032383)	endosome (GO:0005768) | integral component of membrane (GO:0016021) | lysosome (GO:0005764)	7.068	4.945	5.02	6.731	0.467	0.552	4.589	3.707	5.268	3.042	2.748	2.487	87.963	84.013	1.799	1.613	1.409	0.938	7.241	38.562	36.517	2.809	3.47	1.181	2.262	2.538	2.581	0.341	0.527	0.338	0.365	2.604	2.287	3.753
ABCA3	ENSCHIG00000020427	25:1703058-1733178:-1	protein_coding	ATP binding cassette subfamily A member 3	detected at medium to low expression in 19 of 20 tissues	medium to low	mixed expression	frontal lobe cortex (2.266)	none	none	0.84	1.911	unknown	unknown	alveolar lamellar body (GO:0097208) | alveolar lamellar body membrane (GO:0097233) | plasma membrane (GO:0005886)	4.176	4.624	4.145	3.205	6.485	18.301	3.041	2.395	5.263	3.206	2.16	5.366	16.743	16.92	9.101	14.922	8.479	11.467	17.587	40.753	39.752	6.279	4.199	11.611	16.53	8.771	16.169	9.905	11.408	6.971	12.434	3.924	1.188	1.623
ABCA4	ENSCHIG00000021104	3:71013158-71162034:-1	protein_coding	ATP binding cassette subfamily A member 4	detected at low expression in 1 of 20 tissues	low	mixed expression	kidney cortex (1.285)	none	none	0.895	1.965	phospholipid transporter activity (GO:0005548) | phospholipid-translocating ATPase activity (GO:0004012) | ATPase activity (GO:0016887) | phosphatidylethanolamine-translocating ATPase activity (GO:0090555)	visual perception (GO:0007601) | phospholipid transfer to membrane (GO:0006649) | phospholipid translocation (GO:0045332) | photoreceptor cell maintenance (GO:0045494)	photoreceptor outer segment (GO:0001750)	0.514	0.208	0.439	0.249	0.167	0.153	0.107	0.334	0.204	0.049	0.239	0.07	0.174	0.163	0.082	0.068	0.04	0.052	0.485	0.055	0.103	1.163	0.064	1.881	1.46	4.963	1.446	0.063	0.118	0.027	0.138	0.348	0.123	0.069
ABCA5	ENSCHIG00000020280	19:60517641-60565030:+1	protein_coding	ATP binding cassette subfamily A member 5	detected at medium to low expression in 20 of 20 tissues	medium to low	detected in all	thymus (1.841)	none	none	0.802	1.178	unknown	cholesterol efflux (GO:0033344) | negative regulation of macrophage derived foam cell differentiation (GO:0010745) | high-density lipoprotein particle remodeling (GO:0034375)	late endosome (GO:0005770) | lysosome (GO:0005764)	3.103	2.621	3.348	2.078	22.677	9.497	7.912	11.476	11.275	10.146	14.428	11.371	24.973	23.662	3.641	3.293	3.299	3.414	5.293	10.797	10.898	8.792	10.091	4.024	4.428	5.612	5.521	2.633	2.456	2.128	2.495	6.703	3.278	3.031
ABCA6	ENSCHIG00000012837	19:60639959-60700417:+1	protein_coding	ATP binding cassette subfamily A member 6	detected at medium to low expression in 18 of 20 tissues	medium to low	mixed expression	liver (2.146)	none	none	0.76	1.493	unknown	unknown	nucleoplasm (GO:0005654)	2.612	3.162	3.063	1.504	21.468	25.033	0.635	1.112	3.81	0.964	1.215	5.792	0.403	0.945	4.798	3.211	6.444	4.668	5.204	0.151	0.542	6.982	7.845	2.521	2.171	2.518	1.652	33.161	10.806	36.212	20.774	18.795	1.678	1.223
ABCA7	ENSCHIG00000023165	7:66920634-66937537:-1	protein_coding	ATP binding cassette subfamily A member 7	detected at high to low expression in 15 of 20 tissues	high to low	tissue enhanced (cerebellum)	cerebellum (3.933)	none	none	0.946	4.292	apolipoprotein A-I receptor activity (GO:0034188) | ATPase activity (GO:0016887) | phosphatidylserine-translocating ATPase activity (GO:0090556) | phosphatidylcholine-translocating ATPase activity (GO:0090554)	apolipoprotein A-I-mediated signaling pathway (GO:0038027) | high-density lipoprotein particle assembly (GO:0034380) | phospholipid efflux (GO:0033700) | cholesterol efflux (GO:0033344) | phospholipid translocation (GO:0045332)	Golgi apparatus (GO:0005794) | cell junction (GO:0030054) | plasma membrane (GO:0005886)	9.902	9.053	12.606	7.859	0.478	0.452	0.321	0.147	1.003	0.336	0.266	0.683	89.95	86.545	1.897	2.692	2.146	1.872	3.075	6.162	5.689	9.552	7.3	7.913	11.852	13.062	12.598	0.888	0.754	0.937	1.032	1.163	1.357	1.629
ABCA9	ENSCHIG00000026906	19:60711988-60761716:+1	protein_coding	ATP binding cassette subfamily A member 9	detected at low expression in 7 of 20 tissues	low	mixed expression	cerebellum (2.047)	none	none	0.747	1.477	unknown	unknown	mitochondrion (GO:0005739)	0.79	0.856	0.383	0.525	0.014	0.122	0.133	0.168	0.56	0.081	0.071	0.156	6.118	2.146	0.871	1.049	1.01	1	0.857	1.014	0.518	0.708	1.286	0.712	0.833	0.705	0.577	0.287	0.261	0.268	0.404	2.676	0.267	0.353
ABCB10	ENSCHIG00000024145	28:43679892-43700705:+1	protein_coding	ATP binding cassette subfamily B member 10	detected at medium to low expression in 20 of 20 tissues	medium to low	detected in all	adrenal gland (1.217)	none	none	0.46	0.979	protein homodimerization activity (GO:0042803)	unknown	integral component of mitochondrial membrane (GO:0032592) | mitochondrion (GO:0005739) | mitochondrial inner membrane (GO:0005743)	38.336	45.268	36.804	21.3	9.297	9.073	12.295	9.457	13.768	9.881	9.441	11.154	33.434	21.806	26.661	25.433	23.434	19.469	21.683	13.199	12.804	21.538	22.188	23.581	29.265	19.383	27.12	22.86	16.973	19.202	16.097	14.536	26.732	34.34
ABCB11	ENSCHIG00000021030	2:109072710-109174864:-1	protein_coding	ATP binding cassette subfamily B member 11	detected at medium expression in 1 of 20 tissues	medium	tissue enriched (liver), group enriched (endocrine system)	liver (5.495)	endocrine system	none	0.999	111.96	unknown	unknown	apical part of cell (GO:0045177) | intercellular canaliculus (GO:0046581) | membrane (GO:0016020)	0.024	0	0.014	0.037	0.015	0.028	0.007	0.009	0.042	0.037	0	0.012	0	0	0	0.005	0	0.026	0.129	0	0	0.029	0.006	0.039	0.021	0	0	71.915	29.981	46.214	32.319	0.023	0.094	0.062
ABCB4	ENSCHIG00000011447	4:87389796-87459957:-1	protein_coding	ATP binding cassette subfamily B member 4	detected at high to low expression in 3 of 20 tissues	high to low	tissue enriched (liver), group enriched (endocrine system)	liver (6.915)	endocrine system	none	0.987	20.13	ATPase activity, coupled to transmembrane movement of substances (GO:0042626) | phosphatidylcholine-translocating ATPase activity (GO:0090554) | phosphatidylcholine transporter activity (GO:0008525)	bile acid secretion (GO:0032782) | lipid homeostasis (GO:0055088) | cellular response to bile acid (GO:1903413) | positive regulation of phospholipid transport (GO:2001140) | positive regulation of phospholipid translocation (GO:0061092) | phospholipid translocation (GO:0045332) | response to fenofibrate (GO:1901557) | positive regulation of cholesterol transport (GO:0032376)	actin cytoskeleton (GO:0015629) | membrane (GO:0016020) | plasma membrane (GO:0005886) | intercellular canaliculus (GO:0046581) | cytosol (GO:0005829) | focal adhesion (GO:0005925) | cytoplasm (GO:0005737) | apical plasma membrane (GO:0016324) | nucleoplasm (GO:0005654)	26.443	13.449	29.795	19.681	0.027	0.052	0.016	0.032	0.055	0.034	0.016	0.059	0.194	0.321	0.148	0.093	0.13	0.204	0.276	0.462	0.655	0.312	0.56	0.17	0.369	0.239	0.278	144.161	123.596	111.602	103.288	0.79	0.654	0.644
ABCB5	ENSCHIG00000012373	4:91056829-91172420:-1	protein_coding	ATP binding cassette subfamily B member 5	not detected	not detected	not detected	not calculated	none	none	not calculated	not calculated	efflux transmembrane transporter activity (GO:0015562)	regulation of membrane potential (GO:0042391) | compound eye corneal lens development (GO:0048058) | transmembrane transport (GO:0055085)	integral component of plasma membrane (GO:0005887)	0	0	0	0	0	0	0	0	0	0	0	0	0	0	0	0	0	0	0.032	0	0	0	0	0	0.015	0.015	0	0	0	0	0	0	0	0
ABCB6	ENSCHIG00000015177	2:28643113-28650414:+1	protein_coding	ATP binding cassette subfamily B member 6 (Langereis blood group)	detected at medium to low expression in 20 of 20 tissues	medium to low	detected in all	colon large (1.219)	none	none	0.485	1.001	ATP binding (GO:0005524) | heme-transporting ATPase activity (GO:0015439) | heme binding (GO:0020037) | efflux transmembrane transporter activity (GO:0015562)	porphyrin-containing compound biosynthetic process (GO:0006779) | skin development (GO:0043588) | heme transport (GO:0015886) | brain development (GO:0007420)	Golgi apparatus (GO:0005794) | integral component of mitochondrial outer membrane (GO:0031307) | plasma membrane (GO:0005886) | endoplasmic reticulum (GO:0005783) | endosome (GO:0005768) | mitochondrial envelope (GO:0005740) | cytosol (GO:0005829) | mitochondrial outer membrane (GO:0005741) | mitochondrion (GO:0005739) | nucleoplasm (GO:0005654)	26.754	36.996	44.422	28.753	8.761	5.692	28.127	30.785	27.005	21.194	26.447	12.155	34.553	31.65	54.638	49.591	49.427	38.552	33.641	21	20.952	24.026	26.128	26.686	35.75	31.376	29.038	8.397	10	25.149	12.902	34.318	33.285	32.398
ABCB7	ENSCHIG00000005807	LWLT01000021.1:7666374-7806451:+1	protein_coding	ATP binding cassette subfamily B member 7	detected at medium expression in 20 of 20 tissues	medium	detected in all	thymus (1.196)	none	none	0.447	1.029	unknown	cellular iron ion homeostasis (GO:0006879)	mitochondrion (GO:0005739) | mitochondrial inner membrane (GO:0005743)	21.588	19.576	24.355	15.003	25.409	21.171	28.505	22.868	25.201	24.794	21.986	23.476	21.461	19.212	25.343	29.238	29.799	24.718	13.621	13.96	15.666	25.826	31.419	28.513	26.041	24.157	23.106	26.582	15.779	21.629	18.538	16.411	15.917	17.444
ABCB8	ENSCHIG00000023427	4:6290399-6305325:-1	protein_coding	ATP binding cassette subfamily B member 8	detected at medium to low expression in 20 of 20 tissues	medium to low	detected in all	cerebellum (1.214)	none	none	0.435	0.982	unknown	unknown	nucleus (GO:0005634) | nucleolus (GO:0005730) | mitochondrion (GO:0005739)	23.099	26.492	25.017	18.163	28.298	19.422	17.731	16.522	16.493	13.261	11.995	11.102	29.67	31.07	18.508	18.607	20.873	16.419	14.898	27.27	25.03	21.932	16.995	17.505	22.649	20.354	24.803	7.054	5.675	7.224	8.578	20.85	13.161	22.276
ABCB9	ENSCHIG00000014567	17:18617815-18641112:-1	protein_coding	ATP binding cassette subfamily B member 9	detected at medium to low expression in 16 of 20 tissues	medium to low	mixed expression	frontal lobe cortex (2.725)	none	none	0.822	1.647	ATP binding (GO:0005524) | transmembrane transporter activity (GO:0022857) | protein homodimerization activity (GO:0042803) | peptide-transporting ATPase activity (GO:0015440)	peptide transport (GO:0015833)	lysosomal membrane (GO:0005765) | integral component of membrane (GO:0016021) | integral component of endoplasmic reticulum membrane (GO:0030176) | lysosome (GO:0005764) | intracellular membrane-bounded organelle (GO:0043231)	6.18	8.524	6.232	6.572	0.169	0.151	0.879	0.992	0.697	0.575	0.477	0.244	16.084	17.643	6.578	3.911	5.46	6.079	2.889	20.768	21.723	3.342	2.17	3.852	3.706	5.485	5.864	0.062	0.16	0.131	0.248	3.175	8.388	10.009
ABCC1	ENSCHIG00000010716	25:14181737-14336551:+1	protein_coding	ATP binding cassette subfamily C member 1	detected at medium to low expression in 20 of 20 tissues	medium to low	detected in all	adrenal gland (1.682)	none	none	0.738	1.168	phospholipid-translocating ATPase activity (GO:0004012) | ATPase activity (GO:0016887) | sphingolipid-translocating ATPase activity (GO:0046623)	sphingolipid translocation (GO:0099039) | phospholipid translocation (GO:0045332)	basolateral plasma membrane (GO:0016323) | plasma membrane (GO:0005886)	34.474	51.452	43.271	29.353	9.511	11.149	12.348	16.55	15.754	15.451	21.25	12.768	5.318	7.293	3.455	4.37	4.005	3.564	16.688	2.314	2.616	5.909	5.407	6.532	10.995	10.355	11.267	1.107	1.053	1.024	1.209	13.647	2.403	3.895
ABCC10	ENSCHIG00000016995	23:31831054-31850933:-1	protein_coding	ATP binding cassette subfamily C member 10	detected at medium to low expression in 20 of 20 tissues	medium to low	detected in all	thymus (1.523)	none	none	0.591	1.046	unknown	unknown	unknown	8.011	9.079	7.75	6.278	3.047	2.24	2.464	2.448	2.959	1.866	1.968	1.575	12.447	10.656	9.414	7.345	7.75	5.687	6.278	7.867	6.326	12.738	11.129	7.825	11.132	10.556	11.504	4.176	4.143	4.8	4.612	6.464	8.143	12.393
ABCC11	ENSCHIG00000001779	18:20625624-20708284:+1	protein_coding	ATP binding cassette subfamily C member 11	detected at low expression in 1 of 20 tissues	low	tissue enriched (skin)	skin (1.586)	none	none	0.963	2.492	purine nucleotide transmembrane transporter activity (GO:0015216) | organic anion transmembrane transporter activity (GO:0008514)	purine nucleotide transport (GO:0015865) | organic anion transport (GO:0015711)	integral component of plasma membrane (GO:0005887)	0.068	0.081	0.05	0.044	0.024	0.017	0.044	0.106	0.034	0.06	0.054	0.033	0.041	0.188	0.156	0.123	0.113	0.063	0.101	0.038	0.054	0.099	0.155	0.533	0.938	0.063	0.118	0.114	0.119	0.15	0.102	0.089	0.032	0.025
ABCC12	ENSCHIG00000022733	18:20744739-20807263:+1	protein_coding	ATP binding cassette subfamily C member 12	not detected	not detected	not detected	not calculated	none	none	not calculated	not calculated	unknown	unknown	mitochondrion (GO:0005739)	0.012	0	0	0	0.008	0	0	0	0	0	0	0	0.528	0.553	0	0	0	0	0.012	0.793	1.055	0.028	0.019	0.442	0.185	0.318	0.031	0	0	0	0	0.038	0	0
ABCC2	ENSCHIG00000023862	26:30830049-30901011:-1	protein_coding	ATP binding cassette subfamily C member 2	detected at medium to low expression in 4 of 20 tissues	medium to low	mixed expression	liver (4.505)	none	none	0.953	16.867	unknown	unknown	intercellular canaliculus (GO:0046581) | cell surface (GO:0009986) | apical plasma membrane (GO:0016324) | membrane (GO:0016020) | integral component of plasma membrane (GO:0005887)	0.031	0.021	0.133	0.034	0.225	0.025	0.092	0.068	0.151	0.137	0.063	0.066	0.076	0.013	0.139	0.168	0.499	0.451	0.898	0.038	0.034	0.69	0.201	13.483	13.698	2.259	1.088	30.608	16.428	22.531	21.282	1.554	9.432	6.777
ABCC3	ENSCHIG00000014984	19:35689852-35737855:-1	protein_coding	ATP binding cassette subfamily C member 3	detected at medium to low expression in 18 of 20 tissues	medium to low	mixed expression	rumen (2.201)	none	none	0.819	1.755	unknown	unknown	unknown	1.671	2.301	1.638	1.139	6.504	7.418	5.107	4.695	4.294	2.826	2.734	1.073	0.373	0.501	49.798	53.515	39.427	42.327	6.818	0.114	0.231	11.177	16.759	9.717	6.818	5.076	5.685	7.788	3.627	6.513	6.372	4.821	44.819	53.113
ABCC5	ENSCHIG00000024341	1:82814108-82893895:+1	protein_coding	ATP binding cassette subfamily C member 5	detected at high to low expression in 20 of 20 tissues	high to low	detected in all	cerebellum (1.727)	none	none	0.804	1.6	unknown	unknown	membrane (GO:0016020)	26.98	24.179	27.562	22.211	2.991	2.962	5.882	5.396	6.311	6.223	5.805	6.522	71.14	74.551	13.67	11.978	11.324	11.524	4.995	34.461	36.932	13.056	9.371	22.073	30.93	37.478	34.688	29.118	33.991	32.737	30.015	12.241	4.013	6.531
ABCC6	ENSCHIG00000022604	25:14339110-14407745:-1	protein_coding	ATP binding cassette subfamily C member 6	detected at medium to low expression in 8 of 20 tissues	medium to low	tissue enhanced (liver)	liver (5.355)	none	none	0.961	4.064	unknown	unknown	nucleus (GO:0005634) | plasma membrane (GO:0005886)	1.294	1.587	1.512	1.139	0.217	0.259	0.447	0.402	0.435	0.401	0.533	0.312	1.216	0.999	10.092	6.818	6.485	6.067	1.264	0.446	0.418	1.584	2.041	11.77	17.109	3.074	3.701	41.459	50.248	35.413	36.588	0.86	0.384	0.667
ABCC8	ENSCHIG00000014117	15:47220723-47301713:-1	protein_coding	ATP binding cassette subfamily C member 8	detected at high to low expression in 8 of 20 tissues	high to low	group enriched (nervous system)	cerebellum (5.668)	nervous system	none	0.936	11.66	ion channel binding (GO:0044325) | potassium channel activity (GO:0005267)	unknown	inward rectifying potassium channel (GO:0008282)	0.858	4.381	1.235	3.104	0.012	0.014	0	0	0.011	0	0	0	55.103	46.613	1.038	1.086	0.862	0.777	0.435	46.614	46.279	0.538	0.526	0.686	1.242	1.275	1.035	0.045	0.03	0.063	0.072	0.271	0.127	0.112
ABCC9	ENSCHIG00000026713	5:86824640-86984817:+1	protein_coding	ATP binding cassette subfamily C member 9	detected at medium to low expression in 19 of 20 tissues	medium to low	mixed expression	skeletal muscle longitudinal dorsal (2.174)	none	none	0.761	1.695	ion channel binding (GO:0044325) | potassium channel activity (GO:0005267)	defense response to virus (GO:0051607)	sarcolemma (GO:0042383) | inward rectifying potassium channel (GO:0008282) | plasma membrane (GO:0005886) | sarcomere (GO:0030017)	4.097	4.219	3.45	2.339	0.255	0.323	1.671	2.3	0.558	1.1	1.503	0.584	2.141	2.927	2.069	2.551	2.785	2.476	8.944	3.517	4.132	4.429	6.047	14.059	25.15	9.408	14.387	4.049	2.653	2.875	3.383	7.537	1.257	1.964
ABCD1	ENSCHIG00000020085	LWLT01000070.1:58501-75073:-1	protein_coding	ATP binding cassette subfamily D member 1	detected at medium to low expression in 20 of 20 tissues	medium to low	detected in all, tissue enhanced (testes)	testes (2.193)	none	none	0.852	1.493	identical protein binding (GO:0042802) | ATP binding (GO:0005524) | long-chain fatty acid transporter activity (GO:0005324) | protein homodimerization activity (GO:0042803) | ATPase activity (GO:0016887) | enzyme binding (GO:0019899)	fatty acid beta-oxidation (GO:0006635) | peroxisome organization (GO:0007031) | very long-chain fatty acid catabolic process (GO:0042760) | long-chain fatty acid catabolic process (GO:0042758) | peroxisomal long-chain fatty acid import (GO:0015910)	peroxisomal membrane (GO:0005778) | cytoplasm (GO:0005737) | integral component of peroxisomal membrane (GO:0005779) | perinuclear region of cytoplasm (GO:0048471) | peroxisome (GO:0005777) | mitochondrion (GO:0005739)	27.865	33.6	36.214	30.206	3.203	2.985	2.677	2.453	4.925	1.891	1.647	2.309	1.872	1.903	3.703	5.521	4.164	4.126	4.779	2.9	2.531	6.269	5.604	5.561	6.185	6.106	6.697	6.337	5.498	5.254	6.04	9.129	1.206	1.623
ABCD2	ENSCHIG00000004597	5:41031375-41118399:+1	protein_coding	ATP binding cassette subfamily D member 2	detected at high to low expression in 5 of 20 tissues	high to low	tissue enriched (thymus), group enriched (immune system)	thymus (7.188)	immune system	none	0.994	19.612	protein homodimerization activity (GO:0042803)	very long-chain fatty acid metabolic process (GO:0000038) | fatty acid beta-oxidation (GO:0006635) | very long-chain fatty acid catabolic process (GO:0042760) | positive regulation of fatty acid beta-oxidation (GO:0032000)	peroxisome (GO:0005777)	0.327	0.563	0.521	0.417	0.034	0.02	0.322	0.057	0.439	0.033	0.031	0.013	2.854	3.289	0.734	2.336	1.075	1.531	0.326	5.727	5.544	0.755	1.147	0.177	0.142	0.095	0.385	0.046	0.163	0	0	0.107	0.282	0.246
ABCD3	ENSCHIG00000023422	3:71440569-71520595:+1	protein_coding	ATP binding cassette subfamily D member 3	detected at high to low expression in 20 of 20 tissues	high to low	detected in all	uterus (1.426)	none	none	0.743	1.427	ATP binding (GO:0005524) | protein homodimerization activity (GO:0042803) | ATPase activity (GO:0016887)	fatty acid beta-oxidation (GO:0006635) | peroxisome organization (GO:0007031) | very long-chain fatty acid catabolic process (GO:0042760) | fatty acid biosynthetic process (GO:0006633)	peroxisomal membrane (GO:0005778) | peroxisomal matrix (GO:0005782) | peroxisome (GO:0005777) | mitochondrion (GO:0005739) | mitochondrial inner membrane (GO:0005743) | intracellular membrane-bounded organelle (GO:0043231)	18.968	20.325	17.619	11.579	25.773	13.333	21.684	17.814	21.12	22.13	18.909	16.015	40.028	38.261	28.588	33.331	26.197	27.002	35.802	19.954	20.564	25.739	25.155	56.461	54.432	44.548	46.809	52.32	30.535	37.798	29.024	20.332	24.266	27.256
ABCD4	ENSCHIG00000017269	10:17481122-17495384:+1	protein_coding	ATP binding cassette subfamily D member 4	detected at medium to low expression in 20 of 20 tissues	medium to low	detected in all	adrenal gland (1.326)	none	none	0.584	1.142	unknown	cobalamin metabolic process (GO:0009235) | cellular response to leukemia inhibitory factor (GO:1990830)	endoplasmic reticulum membrane (GO:0005789) | peroxisome (GO:0005777)	35.274	44.418	55.781	29.354	7.987	7.899	13.524	13.575	13.934	12.792	11.9	12.663	27.088	23.913	12.917	12.033	16.911	11.117	17.158	8.498	11.732	15.308	13.967	16.189	24.732	21.624	23.269	28.016	23.391	32.742	26.469	26.324	12.673	14.572
ABCE1	ENSCHIG00000019274	17:57787261-57809864:+1	protein_coding	ATP binding cassette subfamily E member 1	detected at high to medium expression in 20 of 20 tissues	high to medium	detected in all	thymus (1.138)	none	none	0.413	1.115	endoribonuclease inhibitor activity (GO:0060698)	negative regulation of endoribonuclease activity (GO:0060702)	cytosol (GO:0005829) | cytoplasm (GO:0005737) | mitochondrion (GO:0005739)	46.609	54.095	48.182	34.989	108.043	73.763	104.001	111.057	61.032	109.677	111.542	60.878	51.434	47.726	49.962	42.615	51.288	43.018	53.963	46.18	49.86	63.245	78.839	52.003	44.604	41.918	40.812	31.623	21.663	29.475	32.077	51.014	31.051	47.685
ABCF1	ENSCHIG00000017577	23:21583097-21595701:+1	protein_coding	ATP binding cassette subfamily F member 1	detected at high to medium expression in 20 of 20 tissues	high to medium	detected in all	alveolar macrophage (1.151)	none	none	0.423	1.042	unknown	unknown	cytosol (GO:0005829)	38.935	43.509	39.965	30.743	75.535	61.327	58.634	58.37	49.64	54.988	55.544	50.848	45.239	43.153	36.144	37.016	40.134	37.322	27.512	40.651	39.775	51.203	51.099	48.449	44.272	37.939	38.17	29.578	16.572	21.934	20.492	21.57	32.098	42.478
ABCF3	ENSCHIG00000018349	1:82643694-82651104:-1	protein_coding	ATP binding cassette subfamily F member 3	detected at high to medium expression in 20 of 20 tissues	high to medium	detected in all	cerebellum (1.177)	none	none	0.45	1.047	cadherin binding (GO:0045296)	unknown	unknown	46.135	42.15	40.923	34.139	66.075	48.602	44.6	41.043	43.859	38.025	37.986	32.071	60.299	58.146	30.684	27.998	31.341	30.152	21.443	50.675	53.689	35.995	28.476	40.402	44.121	38.509	41.264	26.139	20.602	21.78	23.674	17.675	24.035	30.346
ABCG1	ENSCHIG00000007254	1:142067501-142130766:+1	protein_coding	ATP binding cassette subfamily G member 1	detected at high to low expression in 15 of 20 tissues	high to low	tissue enriched (fallopian tube)	fallopian tube (4.042)	none	none	0.97	2.985	ADP binding (GO:0043531) | ATP binding (GO:0005524) | phospholipid transporter activity (GO:0005548) | protein homodimerization activity (GO:0042803) | toxin transmembrane transporter activity (GO:0019534) | sterol-transporting ATPase activity (GO:0034041) | glycoprotein transporter activity (GO:0034437) | protein heterodimerization activity (GO:0046982) | cholesterol transporter activity (GO:001…	cholesterol metabolic process (GO:0008203) | reverse cholesterol transport (GO:0043691) | positive regulation of cholesterol biosynthetic process (GO:0045542) | regulation of cholesterol esterification (GO:0010872) | regulation of transcription, DNA-templated (GO:0006355) | phospholipid efflux (GO:0033700) | response to lipid (GO:0033993) | high-density lipoprotein particle remodeling (GO:0034375…	endosome (GO:0005768) | external side of plasma membrane (GO:0009897) | recycling endosome (GO:0055037) | mitochondrion (GO:0005739)	0.967	0.438	0.441	0.375	1.061	0.892	0.37	0.025	0.667	0.615	0.126	0.771	15.243	13.74	3.824	4.796	1.481	5.718	126.816	7.254	8.153	3.328	4.802	2.162	2.929	1.211	3.384	1.858	0.999	0.713	3.021	3.813	1.506	2.204
ABCG2	ENSCHIG00000026645	6:36987612-37118958:+1	protein_coding	ATP-binding cassette sub-family G member 2	detected at high to low expression in 20 of 20 tissues	high to low	detected in all	uterus (1.692)	none	none	0.8	1.656	identical protein binding (GO:0042802) | ATP binding (GO:0005524) | protein homodimerization activity (GO:0042803) | ATPase activity, coupled to transmembrane movement of substances (GO:0042626) | ATPase activity (GO:0016887) | nucleotide binding (GO:0000166)	urate metabolic process (GO:0046415) | transmembrane transport (GO:0055085)	integral component of membrane (GO:0016021) | nucleus (GO:0005634) | plasma membrane (GO:0005886) | membrane (GO:0016020)	5.698	11.903	4.424	3.683	6.832	2.712	8.582	4.41	23.565	7.599	4.087	10.988	17.01	19.597	12.367	10.242	8.083	8.445	27.548	16.873	19.46	7.981	12.069	18.732	44.769	11.65	32.646	42.219	23.86	21.71	25.913	30.32	3.43	5.307
ABCG4	ENSCHIG00000021072	15:52610824-52625989:-1	protein_coding	ATP binding cassette subfamily G member 4	detected at medium to low expression in 3 of 20 tissues	medium to low	group enriched (nervous system)	frontal lobe cortex (5.454)	nervous system	none	0.948	55.068	protein homodimerization activity (GO:0042803) | protein heterodimerization activity (GO:0046982)	cellular response to leukemia inhibitory factor (GO:1990830)	unknown	4.191	1.213	4.295	5.155	0.016	0	0	0.013	0.01	0	0.013	0	36.979	37.63	0.146	0.274	0.287	0.146	0.293	43.215	44.435	0.638	0.561	0.093	0.02	0.061	0.019	0	0	0	0	0.075	0	0.048
ABCG5	ENSCHIG00000024311	11:25910695-25943181:-1	protein_coding	ATP binding cassette subfamily G member 5	detected at medium to low expression in 2 of 20 tissues	medium to low	tissue enriched (liver), group enriched (endocrine system)	liver (3.858)	endocrine system	none	0.988	12.915	ATP binding (GO:0005524) | ATPase activity, coupled to transmembrane movement of substances (GO:0042626) | ATPase activity (GO:0016887) | protein heterodimerization activity (GO:0046982) | cholesterol transporter activity (GO:0017127)	excretion (GO:0007588) | negative regulation of intestinal phytosterol absorption (GO:0010949) | negative regulation of intestinal cholesterol absorption (GO:0045796) | cholesterol efflux (GO:0033344) | cholesterol homeostasis (GO:0042632)	apical part of cell (GO:0045177) | receptor complex (GO:0043235) | ATP-binding cassette (ABC) transporter complex (GO:0043190) | apical plasma membrane (GO:0016324) | membrane (GO:0016020) | integral component of plasma membrane (GO:0005887)	0	0.049	0.046	0.08	0.017	0	0.119	0.06	0.101	0.016	0.076	0.024	0.111	0.261	0	0.052	0.069	0.05	0.106	0.093	0.028	1.61	1.792	0.085	0.229	0.461	0.129	19.996	9.68	12.736	15.583	0.271	0.034	0
ABCG8	ENSCHIG00000022042	11:25944652-25961504:+1	protein_coding	ATP binding cassette subfamily G member 8	detected at high to low expression in 3 of 20 tissues	high to low	tissue enriched (liver), group enriched (endocrine system)	liver (6.144)	endocrine system	none	0.992	21.147	protein heterodimerization activity (GO:0046982) | cholesterol transporter activity (GO:0017127)	excretion (GO:0007588) | phospholipid transport (GO:0015914) | cholesterol efflux (GO:0033344) | sterol homeostasis (GO:0055092) | sterol transport (GO:0015918) | cholesterol homeostasis (GO:0042632)	receptor complex (GO:0043235) | apical plasma membrane (GO:0016324) | integral component of plasma membrane (GO:0005887)	0.022	0.238	0.241	0.124	0	0	0	0	0.03	0	0	0	0.475	0.571	0.276	0.472	0.272	0.364	0.582	0.043	0.026	1.419	1.678	0.13	0.061	0.041	0.057	101.201	65.15	57.027	59.572	5.226	0.193	0.128
ABHD1	ENSCHIG00000026789	11:72227178-72238299:-1	protein_coding	abhydrolase domain containing 1	detected at medium to low expression in 20 of 20 tissues	medium to low	detected in all	liver (1.223)	none	none	0.363	1.026	unknown	unknown	unknown	7.231	8.526	7.81	7.638	5.834	4.08	6.037	6.103	4.963	6.746	6.597	13.438	11.587	11.735	11.729	8.289	8.952	9.705	8.014	5.951	5.19	9.319	9.1	9.294	8.614	7.273	7.613	13.156	10.55	13.797	15.413	10.928	4.095	5.21
ABHD10	ENSCHIG00000015169	1:56506466-56520455:+1	protein_coding	abhydrolase domain containing 10	detected at high to medium expression in 20 of 20 tissues	high to medium	detected in all	adrenal gland (1.216)	none	none	0.514	1.037	hydrolase activity, hydrolyzing O-glycosyl compounds (GO:0004553)	glucuronoside catabolic process (GO:0019391)	cytosol (GO:0005829) | mitochondrion (GO:0005739)	67.885	69.565	64.482	52.175	18.897	11.333	29.63	22.816	29.05	26.386	21.616	21.55	45.999	34.042	25.967	27.456	23.757	21.794	32.687	34.379	31.897	37.076	41.565	36.021	40.391	34.161	37.368	32.923	30.571	26.63	33.671	31.77	15.236	21.16
ABHD11	ENSCHIG00000022708	25:33335414-33339596:+1	protein_coding	abhydrolase domain containing 11	detected at medium to low expression in 20 of 20 tissues	medium to low	detected in all	colon large (1.380)	none	none	0.576	0.95	unknown	unknown	mitochondrion (GO:0005739)	21.294	21.925	19.904	28.767	6.585	4.137	14.755	13.677	11.077	12.476	13.425	8.941	14.61	16.267	35.233	41.115	37.967	38.521	25.335	25.504	26.905	15.228	11.801	25.893	24.51	23.678	27.289	2.719	3.691	3.242	4.312	16.181	23.478	25.263
ABHD12	ENSCHIG00000021501	13:42153673-42206031:-1	protein_coding	abhydrolase domain containing 12	detected at high to low expression in 20 of 20 tissues	high to low	detected in all	frontal lobe cortex (1.345)	none	none	0.674	1.312	lysophospholipase activity (GO:0004622) | acylglycerol lipase activity (GO:0047372)	glycerophospholipid catabolic process (GO:0046475) | acylglycerol catabolic process (GO:0046464) | monoacylglycerol catabolic process (GO:0052651)	unknown	31.371	31.732	34.171	29.289	61.779	29.406	49.395	37.722	71.344	38.883	34.637	35.539	100.159	89.155	29.474	30.052	31.036	34.267	50.012	141.6	146.213	30.239	25.479	30.284	39.858	36.989	46.238	9.611	10.249	8.209	14.835	24.687	91.649	90.532
ABHD12B	ENSCHIG00000023966	10:59302924-59324945:-1	protein_coding	abhydrolase domain containing 12B	detected at medium to low expression in 8 of 20 tissues	medium to low	mixed expression	skin (3.703)	none	none	0.893	2.273	unknown	unknown	unknown	0.465	0.616	0.383	0.335	0.89	0.869	0.996	1.037	1.189	0.895	1.338	0.876	0.985	0.668	0.62	0.183	0.255	0.632	2.892	8.735	11.842	0.806	1.278	0.713	0.668	0.87	0.951	1.168	1.238	1.321	1.07	0.614	0.143	1.58
ABHD13	ENSCHIG00000001265	12:2674178-2675191:-1	protein_coding	abhydrolase domain containing 13	detected at medium to low expression in 20 of 20 tissues	medium to low	detected in all	alveolar macrophage (1.222)	none	none	0.445	1.029	palmitoyl-(protein) hydrolase activity (GO:0008474)	protein depalmitoylation (GO:0002084)	dendrite cytoplasm (GO:0032839) | cytoplasm (GO:0005737)	11.61	11.749	11.603	6.723	34.165	30.633	22.134	23.576	21.508	27.321	25.937	30.427	14.63	15.018	19.87	22.992	20.115	17.205	21.363	13.355	15.797	16.785	21.717	24.476	26.859	22.818	23.759	15.778	10.27	11.239	11.608	16.038	6.969	8.792
ABHD14A	ENSCHIG00000019422	22:49045904-49048550:-1	protein_coding	abhydrolase domain containing 14A	detected at medium to low expression in 20 of 20 tissues	medium to low	detected in all	testes (1.547)	none	none	0.711	1.228	unknown	unknown	unknown	21.258	21.467	18.231	14.772	4.62	2.4	20.283	27.056	9.333	15.999	21.601	6.34	42.887	38.273	9.688	9.582	10.502	5.782	12.766	16.531	13.332	11.826	6.42	21.143	29.117	25.826	23.479	11.598	12.621	11.528	11.699	16.084	9.233	8.371
ABHD14B	ENSCHIG00000022891	22:49052393-49055089:+1	protein_coding	abhydrolase domain containing 14B	detected at high to low expression in 20 of 20 tissues	high to low	detected in all	fallopian tube (1.387)	none	none	0.62	1.211	hydrolase activity (GO:0016787)	positive regulation of transcription from RNA polymerase II promoter (GO:0045944)	nucleus (GO:0005634) | cytosol (GO:0005829) | nucleolus (GO:0005730)	28.296	22.517	23.23	15.675	7.73	8.056	12.389	10.64	19.021	8.396	8.616	9.542	16.649	11.881	32.241	36.632	26.509	27.814	65.189	3.686	4.244	25.147	15.376	59.829	68.09	52.281	62.742	47.366	51.133	32.772	33.907	31.108	26.723	26.994
ABHD15	ENSCHIG00000019260	19:20640343-20644164:-1	protein_coding	abhydrolase domain containing 15	detected at low expression in 9 of 20 tissues	low	mixed expression	liver (2.663)	none	none	0.807	1.64	unknown	unknown	unknown	0.195	0.311	0.26	0.182	2.186	0.941	0.73	0.122	1.105	0.295	0.107	0.154	0.945	1.17	0.542	0.95	1.136	0.358	1.073	0.772	1.088	4.434	4.636	2.76	1.169	0.298	0.245	9.801	5.829	4.655	5.047	0.132	2.354	4.871
ABHD16A	ENSCHIG00000014665	23:22342516-22358808:-1	protein_coding	abhydrolase domain containing 16A	detected at high to low expression in 20 of 20 tissues	high to low	detected in all	cerebellum (1.433)	none	none	0.693	1.092	acylglycerol lipase activity (GO:0047372)	prostaglandin catabolic process (GO:1905344) | monoacylglycerol catabolic process (GO:0052651)	unknown	18.346	20.817	18.858	17.08	7.67	6.485	10.406	14.69	10.027	9.978	12.533	11.171	51.123	49.849	17.856	15.709	18.611	13.634	15.027	29.123	29.145	15.736	15.789	14.877	17.512	15.567	15.734	8.224	9.599	10.511	10.548	16.18	12.044	16.029
ABHD16B	ENSCHIG00000002136	13:53279529-53280941:-1	protein_coding	abhydrolase domain containing 16B	not detected	not detected	not detected	not calculated	none	none	not calculated	not calculated	unknown	unknown	unknown	0.839	0.648	0.949	0.522	0.11	0.026	0.372	0.453	0.546	0.238	0.305	0.313	0.563	0.507	0.128	0.284	0.404	0.175	0.377	0.78	0.594	0.437	0.64	0.249	0.272	0.285	0.402	0.076	0.16	0.272	0.137	0.311	0.236	0.3
ABHD17A	ENSCHIG00000017282	7:66281125-66285597:+1	protein_coding	abhydrolase domain containing 17A	detected at high to medium expression in 20 of 20 tissues	high to medium	detected in all	liver (1.134)	none	none	0.409	1.133	palmitoyl-(protein) hydrolase activity (GO:0008474)	protein palmitoylation (GO:0018345) | protein localization to membrane (GO:0072657)	endosome membrane (GO:0010008) | plasma membrane (GO:0005886)	83.477	88.819	73.394	75.672	35.106	32.301	46.441	44.258	47.553	38.666	36.365	39.284	67.828	73.006	77.376	75.082	91.167	69.698	37.02	69.39	63.465	64.758	51.319	101.513	91.122	60.597	69.036	99.734	82.616	91.91	89.192	47.365	43.408	48.803
ABHD17B	ENSCHIG00000013948	8:47857957-47899934:-1	protein_coding	abhydrolase domain containing 17B	detected at medium to low expression in 20 of 20 tissues	medium to low	detected in all	cerebellum (1.251)	none	none	0.484	1.094	palmitoyl-(protein) hydrolase activity (GO:0008474)	positive regulation of protein localization to endosome (GO:1905668) | regulation of dendritic spine maintenance (GO:1902950) | protein depalmitoylation (GO:0002084) | protein palmitoylation (GO:0018345) | negative regulation of protein localization to microtubule (GO:1902817) | regulation of protein localization to synapse (GO:1902473)	recycling endosome membrane (GO:0055038) | postsynaptic density (GO:0014069) | plasma membrane (GO:0005886)	15.488	18.867	16.997	9.267	13.251	9.131	15.072	15.749	13.796	18.995	17.646	19.845	31.553	30.876	15.424	17.227	13.572	16.374	17.968	25.647	29.376	11.659	14.139	19.213	20.161	22.293	16.395	8.425	6.749	8.202	7.606	12.81	10.43	17.385
ABHD17C	ENSCHIG00000027051	21:26172937-26230257:+1	protein_coding	abhydrolase domain containing 17C	detected at medium to low expression in 20 of 20 tissues	medium to low	detected in all	kidney cortex (1.406)	none	none	0.633	1.19	palmitoyl-(protein) hydrolase activity (GO:0008474)	positive regulation of protein localization to endosome (GO:1905668) | protein depalmitoylation (GO:0002084) | protein palmitoylation (GO:0018345) | negative regulation of protein localization to microtubule (GO:1902817)	postsynaptic density (GO:0014069)	15.356	16.769	13.217	12.276	10.989	9.866	13.762	14.911	8.372	15.857	17.114	10.428	17.755	17.933	23.819	31.4	24.271	28.528	13.263	20.702	19.388	18.837	13.091	33.243	42.554	43.096	56.196	13.307	12.858	11.448	9.164	12.911	38.243	45.753
ABHD2	ENSCHIG00000022476	21:19906737-19986954:+1	protein_coding	abhydrolase domain containing 2	detected at high to low expression in 20 of 20 tissues	high to low	detected in all	adrenal gland (1.432)	none	none	0.72	1.157	steroid hormone receptor activity (GO:0003707) | hormone binding (GO:0042562) | acylglycerol lipase activity (GO:0047372)	response to progesterone (GO:0032570) | sperm capacitation (GO:0048240) | steroid hormone mediated signaling pathway (GO:0043401) | response to wounding (GO:0009611) | acrosome reaction (GO:0007340) | acylglycerol catabolic process (GO:0046464) | negative regulation of cell migration (GO:0030336)	sperm plasma membrane (GO:0097524) | acrosomal vesicle (GO:0001669) | sperm flagellum (GO:0036126)	57.232	91.88	114.177	72.64	23.218	38.109	36.063	41.383	36.791	49.876	59.048	38.613	30.296	30.641	25.314	20.18	17.791	19.917	9.124	32.433	35.073	14.401	15.655	24.076	26.323	18.376	20.266	29.409	24.008	31.528	27.072	38.487	19.705	16.1
ABHD3	ENSCHIG00000024480	24:34880036-34936958:+1	protein_coding	abhydrolase domain containing 3	detected at high to low expression in 20 of 20 tissues	high to low	detected in all	kidney cortex (1.808)	none	none	0.831	2.107	phosphatidylcholine 1-acylhydrolase activity (GO:0008970) | phospholipase A2 activity (GO:0004623)	phosphatidylcholine metabolic process (GO:0046470)	unknown	22.274	34.471	22.73	17.368	1.642	2.34	5.78	7.435	3.275	6.549	6.021	4.77	51.08	46.011	14.865	18.296	14.544	16.62	7.651	33.373	28.982	15.258	15.548	128.157	113.218	35.267	44.815	7.828	6.238	9.048	10.634	5.367	5.9	6.771
ABHD4	ENSCHIG00000005601	10:79268770-79279606:+1	protein_coding	abhydrolase domain containing 4	detected at high to low expression in 20 of 20 tissues	high to low	detected in all, tissue enhanced (uterine horn, uterus)	uterus (1.703)	none	none	0.872	2.051	unknown	unknown	unknown	43.006	37.938	35.711	20.724	21.269	20.682	18.342	14.603	47.339	11.583	8.888	21.273	31.175	28.947	19.476	17.307	14.132	13.807	32.921	26.816	23.221	23.255	24.223	18.012	24.561	17.083	21.944	7.924	8.792	9.023	12.672	34.059	10.965	12.613
ABHD5	ENSCHIG00000021235	22:15408620-15446033:+1	protein_coding	abhydrolase domain containing 5	detected at high to low expression in 20 of 20 tissues	high to low	detected in all	uterus (1.568)	none	none	0.748	2.014	unknown	positive regulation of triglyceride catabolic process (GO:0010898) | positive regulation of lipoprotein lipase activity (GO:0051006) | negative regulation of sequestering of triglyceride (GO:0010891) | positive regulation of lipid catabolic process (GO:0050996)	lipid droplet (GO:0005811) | cytosol (GO:0005829)	8.263	12.422	10.877	7.894	12.485	13.431	10.009	6.944	15.84	9.135	7.364	13.569	14.186	17.159	29.872	35.422	27.998	32.046	40.711	13.318	13.921	9.401	8.964	15.237	16.919	14.033	15.929	28.13	30.565	25.993	26.513	4.23	47.044	45.532
ABHD6	ENSCHIG00000013660	22:42967051-43001291:-1	protein_coding	abhydrolase domain containing 6	detected at medium to low expression in 20 of 20 tissues	medium to low	detected in all	frontal lobe cortex (1.752)	none	none	0.717	1.803	phospholipase activity (GO:0004620) | acylglycerol lipase activity (GO:0047372)	phospholipid catabolic process (GO:0009395) | long term synaptic depression (GO:0060292) | regulation of endocannabinoid signaling pathway (GO:2000124) | acylglycerol catabolic process (GO:0046464) | positive regulation of lipid biosynthetic process (GO:0046889) | negative regulation of cell migration (GO:0030336)	integral component of membrane (GO:0016021) | AMPA glutamate receptor complex (GO:0032281) | mitochondrion (GO:0005739)	32.524	40.984	36.679	30.203	4.701	3.958	5.411	4.163	5.912	4.57	3.689	2.568	32.127	38.87	7.484	8.385	6.962	7.454	6.218	35.844	35.634	12.591	9.007	16.615	26.941	22.535	28.29	6.792	7.443	8.153	8.553	3.553	15.119	14.095
ABHD8	ENSCHIG00000019222	7:102958277-102967688:-1	protein_coding	abhydrolase domain containing 8	detected at high to low expression in 20 of 20 tissues	high to low	detected in all, tissue enhanced (frontal lobe cortex)	frontal lobe cortex (2.005)	none	none	0.858	2.123	unknown	unknown	unknown	39.648	54.029	52.612	40.525	1.975	1.012	5.359	4.77	6.256	3.337	3.782	2.457	65.423	63.59	7.359	7.872	7.789	7.366	4.52	95.102	87.63	11.024	7.848	15.951	21.092	19.908	24.51	4.398	3.89	4.302	3.859	8.313	4.711	6.229
ABI1	ENSCHIG00000015241	13:17150087-17233214:+1	protein_coding	abl interactor 1	detected at high to medium expression in 20 of 20 tissues	high to medium	detected in all	alveolar macrophage (1.153)	none	none	0.409	0.96	protein tyrosine kinase activator activity (GO:0030296) | SH3 domain binding (GO:0017124) | macromolecular complex binding (GO:0044877) | cadherin binding (GO:0045296)	lamellipodium morphogenesis (GO:0072673) | megakaryocyte development (GO:0035855) | dendrite morphogenesis (GO:0048813) | somitogenesis (GO:0001756) | peptidyl-tyrosine phosphorylation (GO:0018108)	intracellular (GO:0005622) | neuron projection (GO:0043005) | filopodium tip (GO:0032433) | SCAR complex (GO:0031209) | lamellipodium (GO:0030027) | cell leading edge (GO:0031252)	33.746	37.425	29.881	20.037	79.717	65.466	53.398	51.741	76.754	57.207	48.158	67.74	39.546	33.317	35.566	38.629	34.785	32.993	53.261	47.547	50.258	45.594	54.414	34.267	36.966	31.309	30.203	16.408	11.601	13.121	15.959	38.724	34.251	48.971
ABI2	ENSCHIG00000002652	2:44274436-44375581:-1	protein_coding	abl interactor 2	detected at high to low expression in 19 of 20 tissues	high to low	mixed expression	frontal lobe cortex (2.014)	none	none	0.828	1.549	unknown	unknown	unknown	13.514	12.705	11.661	8.203	0.395	0.162	13.273	13.43	9.944	9.362	9.528	6.786	62.88	50.287	2.913	3.316	2.763	2.842	10.972	70.761	78.167	5.382	5.361	8.574	12.586	8.237	10.478	2.066	1.739	1.933	2.217	22.195	0.938	1.771
ABI3	ENSCHIG00000025692	19:36993723-37002553:-1	protein_coding	ABI family member 3	detected at high to low expression in 20 of 20 tissues	high to low	detected in all, tissue enhanced (alveolar macrophage, spleen)	alveolar macrophage (2.170)	none	none	0.86	2.858	identical protein binding (GO:0042802)	regulation of cell migration (GO:0030334)	intracellular (GO:0005622) | lamellipodium (GO:0030027) | cytoplasm (GO:0005737)	4.861	5.82	3.963	2.799	118.241	60.479	8.902	1.435	31.685	13.069	2.245	31.046	1.631	2.396	6.6	9.614	8.48	7.062	2.678	3.517	3.087	41.961	39.666	7.353	10.428	9.91	8.029	5.289	5.469	4.767	7.846	2.83	3.97	4.085
ABI3BP	ENSCHIG00000026704	1:44941517-45232698:-1	protein_coding	ABI family member 3 binding protein	detected at high to low expression in 17 of 20 tissues	high to low	mixed expression	ileum (2.056)	none	none	0.821	2.476	glycosaminoglycan binding (GO:0005539) | heparin binding (GO:0008201) | collagen binding (GO:0005518)	extracellular matrix organization (GO:0030198) | positive regulation of cell-substrate adhesion (GO:0010811)	extracellular space (GO:0005615) | proteinaceous extracellular matrix (GO:0005578) | extracellular matrix (GO:0031012) | interstitial matrix (GO:0005614) | extracellular region (GO:0005576)	1.467	12.451	1.194	0.683	0	0.101	0.395	0.16	0.194	0.25	0.076	0.072	2.512	0.852	44.438	34.473	38.703	35.499	27.042	29.011	33.696	78.813	121.031	10.106	8.218	3.129	5.242	1.659	3.399	3.495	2.992	81.942	4.857	11.65
ABL1	ENSCHIG00000021749	11:100463264-100598225:+1	protein_coding	ABL proto-oncogene 1, non-receptor tyrosine kinase	detected at high to low expression in 20 of 20 tissues	high to low	detected in all	BMDM LPS time course 7 hrs (1.522)	none	none	0.747	1.088	neuropilin binding (GO:0038191) | proline-rich region binding (GO:0070064) | phosphotyrosine residue binding (GO:0001784) | protein tyrosine kinase activity (GO:0004713) | protein kinase activity (GO:0004672) | manganese ion binding (GO:0030145) | syntaxin binding (GO:0019905) | non-membrane spanning protein tyrosine kinase activity (GO:0004715) | ephrin receptor binding (GO:0046875) | kinase act…	neuropilin signaling pathway (GO:0038189) | regulation of microtubule polymerization (GO:0031113) | peptidyl-tyrosine phosphorylation (GO:0018108) | platelet-derived growth factor receptor-beta signaling pathway (GO:0035791) | activated T cell proliferation (GO:0050798) | negative regulation of cell-cell adhesion (GO:0022408) | signal transduction in response to DNA damage (GO:0042770) | negative…	nuclear body (GO:0016604) | actin cytoskeleton (GO:0015629) | nucleolus (GO:0005730) | macromolecular complex (GO:0032991) | nucleus (GO:0005634) | cytosol (GO:0005829) | cytoplasm (GO:0005737) | perinuclear region of cytoplasm (GO:0048471) | nucleoplasm (GO:0005654) | cell leading edge (GO:0031252)	21.947	22.838	18.012	13.713	25.097	32.171	26.991	45.861	18.445	64.573	92.703	61.151	12.96	11.309	17.223	17.613	17.914	16.422	20.211	8.597	8.391	13.218	11.894	17.958	23.762	17.39	19.617	3.931	3.275	3.838	6.049	26.414	6.928	13.102
ABL2	ENSCHIG00000012642	16:59064534-59157285:-1	protein_coding	ABL proto-oncogene 2, non-receptor tyrosine kinase	detected at medium to low expression in 16 of 20 tissues	medium to low	mixed expression	alveolar macrophage (3.403)	none	none	0.875	2.832	protein tyrosine kinase activity (GO:0004713) | magnesium ion binding (GO:0000287) | manganese ion binding (GO:0030145) | phosphotyrosine residue binding (GO:0001784)	positive regulation of neuron projection development (GO:0010976) | cellular response to retinoic acid (GO:0071300) | positive regulation of phospholipase C activity (GO:0010863) | positive regulation of oxidoreductase activity (GO:0051353) | positive regulation of cytosolic calcium ion concentration (GO:0007204) | peptidyl-tyrosine phosphorylation (GO:0018108)	unknown	0.954	0.702	0.933	0.667	42.731	27.315	12.782	19.675	9.351	29.627	37.271	22.519	7.341	6.119	2.894	2.102	2.035	1.787	1.869	5.45	6.858	1.939	3.042	3.317	2.649	2.194	1.9	0.23	0.434	0.29	0.252	1.389	0.506	0.605
ABLIM1	ENSCHIG00000013355	26:16863260-17074175:+1	protein_coding	actin binding LIM protein 1	detected at high to low expression in 17 of 20 tissues	high to low	mixed expression	cerebellum (2.000)	none	none	0.86	1.833	unknown	cilium assembly (GO:0060271) | lamellipodium assembly (GO:0030032)	stress fiber (GO:0001725) | lamellipodium (GO:0030027)	9.079	8.899	11.972	5.744	0.048	0.014	0.532	0.646	0.308	0.425	0.552	0.194	109.436	112.175	24.611	26.096	22.721	20.14	9.244	22.603	24.947	35.059	40.109	29.027	26.448	33.853	27.645	4.086	3.298	2.811	3.105	11.667	18.155	20.077
ABLIM2	ENSCHIG00000019315	6:114463897-114630702:-1	protein_coding	actin binding LIM protein family member 2	detected at medium to low expression in 14 of 20 tissues	medium to low	mixed expression	frontal lobe cortex (3.229)	none	none	0.838	5.091	unknown	unknown	actin cytoskeleton (GO:0015629)	3.514	2.71	2.919	2.033	0.014	0.016	0.014	0.028	0.025	0.03	0.014	0.023	30.527	34.273	1.425	1.343	1.069	1.042	1.658	35.155	38.189	0.924	1.007	0.636	1.508	1.238	1.683	0.121	0.075	0.058	0.069	1.157	11.574	14.236
ABLIM3	ENSCHIG00000021812	7:49767266-49857043:-1	protein_coding	actin binding LIM protein family member 3	detected at high to low expression in 20 of 20 tissues	high to low	detected in all, tissue enhanced (cerebellum)	cerebellum (2.401)	none	none	0.889	1.857	unknown	positive regulation of transcription from RNA polymerase II promoter (GO:0045944) | cilium assembly (GO:0060271) | lamellipodium assembly (GO:0030032) | positive regulation of protein targeting to mitochondrion (GO:1903955)	stress fiber (GO:0001725) | lamellipodium (GO:0030027)	4.621	4.38	1.933	1.162	1.944	0.337	7.228	7.848	3.546	5.49	6.192	1.917	69.394	62.85	4.948	8.414	5.673	5.92	2.677	9.419	9.13	3.61	3.698	23.42	16.042	5.111	5.247	39.763	29.476	34.054	28.697	3.838	16.374	11.43
ABR	ENSCHIG00000023804	19:21529775-21671520:+1	protein_coding	active BCR-related	detected at high to low expression in 20 of 20 tissues	high to low	detected in all	frontal lobe cortex (1.544)	none	none	0.832	1.23	GTPase activator activity (GO:0005096)	inner ear morphogenesis (GO:0042472) | neuromuscular process controlling balance (GO:0050885) | actin cytoskeleton organization (GO:0030036) | response to lipopolysaccharide (GO:0032496) | positive regulation of phagocytosis (GO:0050766) | negative regulation of cell migration (GO:0030336) | regulation of vascular permeability (GO:0043114) | negative regulation of inflammatory response (GO:005072…	cytosol (GO:0005829) | plasma membrane (GO:0005886)	77.399	106.631	86.061	63.375	55.652	78.938	47.931	48.733	47.84	51.677	51.433	62.066	38.865	37.199	25.99	33.929	25.124	25.336	13.896	210.01	220.758	45.857	42.779	47.241	55.312	39.677	41.787	7.82	6.668	4.473	10.151	18.366	24.237	37.706
ABRA	ENSCHIG00000024017	14:24325521-24335985:-1	protein_coding	actin binding Rho activating protein	detected at medium expression in 1 of 20 tissues	medium	tissue enriched (skeletal muscle longitudinal dorsal), group enriched (muscular system)	skeletal muscle longitudinal dorsal (5.269)	muscular system	none	0.998	43.211	actin binding (GO:0003779)	positive regulation of transcription from RNA polymerase II promoter (GO:0045944) | positive regulation of Rho protein signal transduction (GO:0035025) | positive regulation of DNA binding transcription factor activity (GO:0051091) | positive regulation of transcription, DNA-templated (GO:0045893) | protein import into nucleus, translocation (GO:0000060)	actin cytoskeleton (GO:0015629) | myofibril (GO:0030016) | plasma membrane (GO:0005886)	0.259	0.277	0.11	0.512	0	0	0	0	0	0.025	0	0	0.123	0.054	0.059	0.028	0	0.027	0	0.039	0.094	0.098	0	0	0.149	0.074	0.104	0	0.027	0	0.147	0.268	0	0.088
ABRACL	ENSCHIG00000019314	9:63884834-63893952:+1	protein_coding	ABRA C-terminal like	detected at high to medium expression in 20 of 20 tissues	high to medium	detected in all	thymus (1.362)	none	none	0.751	1.185	unknown	unknown	unknown	52.14	37.464	63.611	47.855	379.335	299.523	134.104	204.387	229.222	132.437	157.695	194.435	29.481	14.685	158.67	146.301	199.759	236.291	95.255	54.993	73.875	259.704	291.762	202.799	103.299	144.048	93.246	15.726	9.329	19.59	30.767	39.097	116.279	135.273
ABRAXAS1	ENSCHIG00000016630	6:98694281-98710062:-1	protein_coding	abraxas 1, BRCA1 A complex subunit	detected at medium to low expression in 20 of 20 tissues	medium to low	detected in all	BMDM LPS time course 7 hrs (1.342)	none	none	0.525	1.199	polyubiquitin modification-dependent protein binding (GO:0031593)	positive regulation of DNA repair (GO:0045739) | double-strand break repair (GO:0006302) | response to ionizing radiation (GO:0010212) | signal transduction involved in G2 DNA damage checkpoint (GO:0072425)	nuclear body (GO:0016604) | nucleus (GO:0005634) | BRCA1-A complex (GO:0070531)	6.66	7.158	8.568	5.501	6.567	5.585	20.766	25.738	14.352	24.629	28.509	16.53	11.566	11.632	11.523	10.176	11.149	9.211	6.381	8.773	9.543	18.589	27.405	8.774	9.098	8.76	11.152	5.542	5.225	7.542	6.851	11.133	5.265	6.9
ABT1	ENSCHIG00000012988	23:18454013-18456351:+1	protein_coding	activator of basal transcription 1	detected at medium to low expression in 20 of 20 tissues	medium to low	detected in all	thymus (1.153)	none	none	0.286	0.972	unknown	regulation of transcription from RNA polymerase II promoter (GO:0006357) | spinal cord motor neuron differentiation (GO:0021522) | transcription from RNA polymerase II promoter (GO:0006366)	transcription factor complex (GO:0005667)	10.76	13.919	11.407	9.727	10.444	11.272	15.752	13.115	10.431	15.937	12.095	11.566	11.36	11.328	6.644	8.632	7.517	8.053	8.004	10.285	10.688	9.199	10.112	13.626	16.299	10.088	12.397	6.071	5.084	5.717	6.186	7.919	5.421	7.761
ABTB2	ENSCHIG00000009432	15:17997675-18178952:+1	protein_coding	ankyrin repeat and BTB domain containing 2	detected at medium to low expression in 15 of 20 tissues	medium to low	mixed expression	skin (2.721)	none	none	0.772	1.378	unknown	cellular response to toxic substance (GO:0097237)	nucleus (GO:0005634) | nucleoplasm (GO:0005654)	3.482	3.456	2.908	2.138	0.444	0.806	0.321	0.188	0.392	0.406	0.144	0.505	2.239	2.994	0.51	1.533	0.774	1.316	0.85	4.074	2.813	2.217	2.535	3.087	1.681	1.469	1.754	6.985	4.804	5.146	5.117	3.067	2.085	2.826
ACAA1	ENSCHIG00000010466	22:11460558-11485298:-1	protein_coding	acetyl-CoA acyltransferase 1	detected at high to low expression in 20 of 20 tissues	high to low	detected in all, tissue enhanced (liver)	liver (1.707)	none	none	0.91	1.853	palmitoyl-CoA oxidase activity (GO:0016401)	very long-chain fatty acid metabolic process (GO:0000038) | fatty acid beta-oxidation (GO:0006635) | bile acid metabolic process (GO:0008206)	peroxisome (GO:0005777) | intracellular membrane-bounded organelle (GO:0043231)	49.064	48.696	47.899	55.987	14.052	8.654	21.635	20.738	22.63	17.114	19.417	15.187	22.073	21.941	62.447	35.82	43.552	39.989	33.63	23.513	20.797	48.503	31.286	327.859	225.62	78.676	92.124	553.259	557.228	324.136	346.336	34.287	69.98	67.685
ACAA2	ENSCHIG00000024466	24:49627004-49660751:-1	protein_coding	acetyl-CoA acyltransferase 2	detected at high to medium expression in 20 of 20 tissues	high to medium	detected in all, tissue enhanced (liver)	liver (1.455)	none	none	0.856	1.339	unknown	negative regulation of mitochondrial membrane permeability involved in apoptotic process (GO:1902109) | cellular response to hypoxia (GO:0071456) | negative regulation of mitochondrial outer membrane permeabilization involved in apoptotic signaling pathway (GO:1901029)	mitochondrion (GO:0005739) | mitochondrial inner membrane (GO:0005743)	86.397	91.883	88.795	77.322	117.193	104.8	80.14	67.812	86.914	74.171	71.333	73.564	20.483	21.06	111.779	106.399	104.974	131.369	80.481	21.768	19.233	67.081	48.201	223.876	178.413	138.207	149.059	708.214	608.196	460.408	500.838	72.148	184.381	177.955
ACACA	ENSCHIG00000014642	19:13065661-13278456:-1	protein_coding	acetyl-CoA carboxylase alpha	detected at medium to low expression in 20 of 20 tissues	medium to low	detected in all	frontal lobe cortex (1.672)	none	none	0.758	1.126	identical protein binding (GO:0042802) | acetyl-CoA carboxylase activity (GO:0003989)	lipid homeostasis (GO:0055088) | acetyl-CoA metabolic process (GO:0006084) | cellular response to prostaglandin E stimulus (GO:0071380) | tissue homeostasis (GO:0001894) | lipid metabolic process (GO:0006629) | protein homotetramerization (GO:0051289) | fatty acid biosynthetic process (GO:0006633) | multicellular organismal protein metabolic process (GO:0044268)	actin cytoskeleton (GO:0015629) | fibrillar center (GO:0001650) | cytosol (GO:0005829) | mitochondrion (GO:0005739)	9.462	12.242	14.703	8.549	2.985	1.594	10.514	12.36	7.438	10.31	12.062	9.064	22.683	18.206	12.413	19.327	20.49	16.603	12.564	42.809	44.339	7.32	8.939	7.123	7.335	6.207	6.712	5.48	4.039	6.099	4.907	12.819	4.079	5.487
ACACB	ENSCHIG00000020615	17:7167436-7264911:+1	protein_coding	acetyl-CoA carboxylase beta	detected at medium to low expression in 6 of 20 tissues	medium to low	group enriched (muscular system)	skeletal muscle longitudinal dorsal (4.388)	muscular system	none	0.948	2.456	identical protein binding (GO:0042802) | acetyl-CoA carboxylase activity (GO:0003989)	malonyl-CoA biosynthetic process (GO:2001295) | regulation of glucose metabolic process (GO:0010906) | negative regulation of gene expression (GO:0010629) | positive regulation of heart growth (GO:0060421) | fatty acid biosynthetic process (GO:0006633) | energy homeostasis (GO:0097009) | positive regulation of lipid storage (GO:0010884) | negative regulation of fatty acid beta-oxidation (GO:00319…	nucleus (GO:0005634) | mitochondrion (GO:0005739)	5.438	5.524	4.899	3.584	0.02	0	0.033	0.047	0.037	0.028	0.031	0.033	0.387	0.57	0.642	1.318	0.659	0.828	0.362	0.255	0.243	1.477	0.405	1.978	2.4	4.309	3.558	0.891	0.593	0.981	0.955	1.615	0.688	0.984
ACAD11	ENSCHIG00000025625	1:136538963-136653195:+1	protein_coding	acyl-CoA dehydrogenase family member 11	detected at high to low expression in 20 of 20 tissues	high to low	detected in all, tissue enhanced (liver)	liver (2.198)	none	none	0.879	1.929	medium-chain-acyl-CoA dehydrogenase activity (GO:0070991) | very-long-chain-acyl-CoA dehydrogenase activity (GO:0017099) | long-chain-acyl-CoA dehydrogenase activity (GO:0004466)	fatty acid beta-oxidation using acyl-CoA dehydrogenase (GO:0033539)	mitochondrial membrane (GO:0031966) | nucleus (GO:0005634)	6.253	8.962	8.32	4.375	8.821	6.518	9.256	8.33	10.229	11.188	9.441	9.694	4.768	5.515	7.756	7.805	9.453	7.181	6.362	4.215	3.281	9.156	9.485	86.311	65.492	17.321	14.161	92.571	58.404	55.078	53.553	4.458	3.748	5.81
ACAD8	ENSCHIG00000011486	15:30888785-30908048:+1	protein_coding	acyl-CoA dehydrogenase family member 8	detected at high to medium expression in 20 of 20 tissues	high to medium	detected in all	adrenal gland (1.354)	none	none	0.668	1.31	unknown	unknown	unknown	98.486	82.55	94.072	69.807	15.062	8.18	10.081	12.542	22.014	9.547	11.795	12.735	38.754	32.316	21.624	15.509	19.981	17.106	52.194	33.634	25.718	25.581	15.905	72.539	47.532	34.23	38.894	25.694	26.223	30.582	36.003	23.385	77.728	62.403
ACAD9	ENSCHIG00000020865	22:58847069-58885849:+1	protein_coding	acyl-CoA dehydrogenase family member 9	detected at high to medium expression in 20 of 20 tissues	high to medium	detected in all	skin (1.360)	none	none	0.685	1.347	medium-chain-acyl-CoA dehydrogenase activity (GO:0070991) | long-chain-acyl-CoA dehydrogenase activity (GO:0004466)	medium-chain fatty acid metabolic process (GO:0051791) | long-chain fatty acid metabolic process (GO:0001676) | mitochondrial respiratory chain complex I assembly (GO:0032981)	mitochondrial membrane (GO:0031966) | nucleus (GO:0005634) | dendrite (GO:0030425) | mitochondrion (GO:0005739)	37.738	42.745	37.87	35.922	25.466	12.637	23.577	19.708	23.124	19.701	17.074	15.718	58.706	55.379	27.333	25.958	28.383	28.072	39.133	40.342	42.864	22.85	20.472	24.951	27.877	19.664	24.825	68.413	52.946	58.796	58.309	16.687	22.241	29.599
ACADL	ENSCHIG00000012492	2:37842798-37884537:+1	protein_coding	acyl-CoA dehydrogenase long chain	detected at high to low expression in 20 of 20 tissues	high to low	detected in all	liver (1.612)	none	none	0.784	1.301	unknown	unknown	unknown	26.418	26.891	32.782	18.799	9.456	5.58	41.796	49.512	30.779	41.285	50.789	31.746	19.234	21.202	20.399	22.789	24.198	31.226	16.402	16.415	15.213	5.788	5.585	56.239	42.774	17.364	17.424	83.801	90.367	84.938	94.531	14.732	5.638	6.768
ACADS	ENSCHIG00000012727	17:8136938-8158987:-1	protein_coding	acyl-CoA dehydrogenase short chain	detected at high to medium expression in 20 of 20 tissues	high to medium	detected in all	liver (1.346)	none	none	0.684	1.236	acyl-CoA dehydrogenase activity (GO:0003995)	fatty acid beta-oxidation using acyl-CoA dehydrogenase (GO:0033539)	nucleoplasm (GO:0005654) | mitochondrion (GO:0005739)	56.469	53.405	53.669	45.908	23.928	20.567	24.729	18.509	26.3	18.991	14.953	15.776	20.699	18.227	68.564	84.94	67.64	78.446	24.894	11.532	10.252	32.244	30.668	71.333	72.008	54.307	57.508	114.208	95.786	91.475	104.51	30.334	44.618	29.298
ACADSB	ENSCHIG00000024606	26:9172671-9214077:-1	protein_coding	acyl-CoA dehydrogenase short/branched chain	detected at high to medium expression in 20 of 20 tissues	high to medium	detected in all	liver (1.463)	none	none	0.79	1.335	unknown	unknown	mitochondrion (GO:0005739)	76.351	74.142	86.351	51.841	13.444	11.021	35.189	27.01	40.777	31.433	24.718	29.5	24.533	23.388	34.844	38.974	38.996	36.659	40.013	24.235	25.076	30.543	21.745	112.577	94.498	71.044	67.504	254.132	128.095	116.889	119.414	29.065	45.016	28.393
ACADVL	ENSCHIG00000025328	19:26746268-26751304:+1	protein_coding	acyl-CoA dehydrogenase very long chain	detected at high to medium expression in 20 of 20 tissues	high to medium	detected in all	liver (1.282)	none	none	0.665	1.206	long-chain-acyl-CoA dehydrogenase activity (GO:0004466)	fatty acid beta-oxidation using acyl-CoA dehydrogenase (GO:0033539) | temperature homeostasis (GO:0001659) | negative regulation of fatty acid biosynthetic process (GO:0045717) | response to cold (GO:0009409) | epithelial cell differentiation (GO:0030855) | fatty acid catabolic process (GO:0009062) | regulation of cholesterol metabolic process (GO:0090181) | negative regulation of fatty acid oxid…	mitochondrial membrane (GO:0031966) | nucleus (GO:0005634) | cytosol (GO:0005829) | mitochondrial nucleoid (GO:0042645) | nucleolus (GO:0005730) | mitochondrion (GO:0005739)	99.428	106.683	97.473	87.346	74.924	69.35	37.169	28.84	41.857	31.122	26.479	28.932	37.939	42.319	124.734	84.51	106.573	94.51	49.997	28.849	27.538	91.566	63.13	177.715	162.578	162.566	205.942	275.65	219.73	189.751	183.165	45.874	116.278	119.582
ACAN	ENSCHIG00000021027	21:19677080-19745009:+1	protein_coding	aggrecan	detected at low expression in 2 of 20 tissues	low	mixed expression	frontal lobe cortex (0.422)	none	none	0.748	1.699	unknown	unknown	unknown	0.034	0.058	0.026	0.023	0	0	0.567	2.273	0.844	0.323	1.269	0.425	0.215	0.357	0.087	0.061	0.277	0.11	0.053	1.257	1.423	0.445	0.154	0.563	0.459	1.062	0.46	0.005	0	0.02	0.022	0.207	0.031	0.042
ACAP1	ENSCHIG00000017749	19:26849672-26866831:+1	protein_coding	ArfGAP with coiled-coil, ankyrin repeat and PH domains 1	detected at high to low expression in 20 of 20 tissues	high to low	detected in all	thymus (1.824)	none	none	0.821	1.474	unknown	unknown	unknown	5.565	6.045	4.968	4.993	6.907	10.816	5.816	6.697	7.841	6.793	7.221	6.636	20.609	16.381	7.994	6.566	6.559	5.584	8.435	5.524	5.175	22.279	25.311	6.946	10.308	9.267	11.048	1.721	2.275	1.988	2.145	7.304	14.825	15.192
ACAP2	ENSCHIG00000023035	1:71889937-72050624:+1	protein_coding	ArfGAP with coiled-coil, ankyrin repeat and PH domains 2	detected at medium to low expression in 20 of 20 tissues	medium to low	detected in all	BMDM LPS time course 7 hrs (1.434)	none	none	0.604	1.191	unknown	unknown	unknown	8.811	7.255	8.344	3.66	28.47	27.292	25.404	25.967	34.819	34.506	36.368	36.528	11.579	13.55	10.887	9.982	8.542	10.271	13.428	8.97	9.596	12.323	22.295	11.108	10.11	8.034	7.772	2.075	1.964	1.935	2.297	22.947	5.065	7.957
ACAP3	ENSCHIG00000017945	16:49717083-49729786:+1	protein_coding	ArfGAP with coiled-coil, ankyrin repeat and PH domains 3	detected at high to low expression in 20 of 20 tissues	high to low	detected in all, tissue enhanced (cerebellum)	cerebellum (1.656)	none	none	0.849	1.172	unknown	unknown	unknown	31.112	31.543	23.625	20.113	2.729	1.801	15.218	16.201	16.97	8.595	10.519	6.606	185.083	155.15	22.285	18.818	16.315	13.621	16.678	82.446	75.372	24.132	21.046	26.419	37.111	27	29.649	5.671	6.211	6.634	8.683	31.047	11.62	19.95
ACAT1	ENSCHIG00000021198	15:64572185-64585743:-1	protein_coding	acetyl-CoA acetyltransferase 1	detected at high expression in 20 of 20 tissues	high	detected in all	liver (1.221)	none	none	0.654	1.1	carbon-carbon lyase activity (GO:0016830) | ligase activity, forming carbon-carbon bonds (GO:0016885) | acetyl-CoA C-acetyltransferase activity (GO:0003985)	ketone body catabolic process (GO:0046952) | coenzyme A biosynthetic process (GO:0015937) | isoleucine catabolic process (GO:0006550) | propionyl-CoA biosynthetic process (GO:1902860) | acetyl-CoA catabolic process (GO:0046356) | coenzyme A metabolic process (GO:0015936) | acetyl-CoA biosynthetic process (GO:0006085)	mitochondrion (GO:0005739) | mitochondrial inner membrane (GO:0005743)	223.076	230.084	204.408	152.594	112.358	69.098	100.045	78.668	109.766	108.012	91.432	106.881	68.367	68.368	325.704	233.756	254.449	226.835	166.791	55.895	54.746	108.493	107.183	234.359	277.95	216.228	212.71	548.793	446.043	377.375	343.113	171.427	180.331	139.142
ACBD3	ENSCHIG00000010539	16:27723552-27759283:-1	protein_coding	acyl-CoA binding domain containing 3	detected at medium to low expression in 20 of 20 tissues	medium to low	detected in all	testes (1.199)	none	none	0.453	1.064	protein kinase A regulatory subunit binding (GO:0034237)	unknown	Golgi membrane (GO:0000139) | Golgi apparatus (GO:0005794)	27.961	30.058	25.324	16.894	25.006	22.804	42.577	41.782	37.066	42.521	44.082	41.681	21.498	19.939	21.637	26.999	22.916	24.042	30.932	18.627	20.014	19.353	23.678	23.678	26.433	18.891	22.326	12.086	7.381	9.745	9.872	26.086	12.669	17.839
ACBD5	ENSCHIG00000023769	13:17098600-17127156:-1	protein_coding	acyl-CoA binding domain containing 5	detected at high to medium expression in 20 of 20 tissues	high to medium	detected in all	cerebellum (1.255)	none	none	0.55	1.182	unknown	autophagy of peroxisome (GO:0030242)	nucleus (GO:0005634) | peroxisome (GO:0005777) | nucleoplasm (GO:0005654)	40.886	40.084	42.464	24.974	27.53	17.862	19.978	15.281	26.394	19.693	15.691	19.096	57.584	57.074	25.125	26.648	23.064	19.636	28.191	48.761	46.862	25.206	23.992	56.512	61.364	42.096	46.476	40.752	36.899	33.629	25.793	22.15	9.72	12.66
ACBD7	ENSCHIG00000023426	13:28980792-28981233:-1	protein_coding	acyl-CoA binding domain containing 7	detected at high to low expression in 16 of 20 tissues	high to low	tissue enhanced (cerebellum, frontal lobe cortex), group enriched (nervous system)	cerebellum (3.927)	nervous system	none	0.94	40.305	unknown	unknown	unknown	92.859	97.154	135.184	11.594	0.315	1.498	3.882	1.867	5.535	4.207	3.232	2.622	848.902	968.996	0	1.215	0	0.29	28.14	857.141	836.327	2.164	0.355	2.661	2.817	1.609	4.734	0.394	0.596	0	0.402	4.829	0	0.317
ACCS	ENSCHIG00000026253	15:8807832-8826570:-1	protein_coding	1-aminocyclopropane-1-carboxylate synthase homolog (inactive)	detected at medium to low expression in 20 of 20 tissues	medium to low	detected in all	adrenal gland (1.463)	none	none	0.578	0.961	identical protein binding (GO:0042802)	unknown	unknown	20.018	20.014	20.314	24.229	3.789	1.891	13.471	14.727	14.534	10.645	16.582	10.122	7.99	13.419	6.2	7.553	7.558	9.036	9.725	3.361	5.502	5.589	5.335	5.008	8.072	8.543	8.129	8.55	11.179	8.948	11.837	14.727	7.54	10.191
ACCSL	ENSCHIG00000010057	15:8829827-8858130:-1	protein_coding	1-aminocyclopropane-1-carboxylate synthase homolog (inactive) like	detected at low expression in 2 of 20 tissues	low	mixed expression	ovary (2.508)	none	none	0.922	7.613	unknown	unknown	unknown	4.601	3.672	6.142	5.948	0.01	0.012	0.009	0.018	0.089	0	0	0.015	0.492	0.57	0.011	0.043	0	0.031	0.239	0.295	0.185	0.134	0.047	0.13	0.056	0.126	0.066	0	0.011	0.048	0.028	5.687	0.062	0.033
ACD	ENSCHIG00000025516	18:36468556-36474228:-1	protein_coding	ACD, shelterin complex subunit and telomerase recruitment factor	detected at medium to low expression in 20 of 20 tissues	medium to low	detected in all	uterus (1.168)	none	none	0.368	0.972	DNA polymerase binding (GO:0070182) | telomeric DNA binding (GO:0042162) | macromolecular complex binding (GO:0044877)	telomere maintenance (GO:0000723) | telomere capping (GO:0016233) | skeletal system development (GO:0001501) | protein localization to chromosome, telomeric region (GO:0070198) | urogenital system development (GO:0001655) | positive regulation of telomere maintenance via telomerase (GO:0032212) | positive regulation of single-stranded telomeric DNA binding (GO:0060381) | protection from non-homol…	nuclear telomere cap complex (GO:0000783) | nuclear body (GO:0016604) | shelterin complex (GO:0070187) | nuclear chromosome, telomeric region (GO:0000784)	18.678	18.249	17.945	19.369	12.96	11.694	17.997	20.259	16.923	15.617	16	11.453	37.7	32.733	34.702	25.549	31.029	21.266	38.227	14.331	12.172	38.286	35.774	30.936	35.626	25.95	30.52	13.919	14.521	22.784	18.161	25.094	25.052	31.207
ACE2	ENSCHIG00000016448	LWLT01000021.1:54689857-54735945:+1	protein_coding	angiotensin I converting enzyme 2	detected at medium to low expression in 11 of 20 tissues	medium to low	mixed expression	rumen (3.011)	none	none	0.829	1.922	endopeptidase activity (GO:0004175) | virus receptor activity (GO:0001618) | carboxypeptidase activity (GO:0004180)	positive regulation of gap junction assembly (GO:1903598) | angiotensin-mediated drinking behavior (GO:0003051) | regulation of cardiac conduction (GO:1903779) | positive regulation of cardiac muscle contraction (GO:0060452) | tryptophan transport (GO:0015827) | receptor biosynthetic process (GO:0032800) | receptor-mediated virion attachment to host cell (GO:0046813) | regulation of systemic arte…	extracellular space (GO:0005615) | cell surface (GO:0009986) | cytoplasm (GO:0005737) | plasma membrane (GO:0005886) | extracellular region (GO:0005576)	0.483	0.623	0.368	0.416	0.055	0.078	0.1	0.101	0.077	0.128	0.115	0.104	0.243	0.267	11.771	16.887	16.145	14.013	0.413	0.249	0.55	10.758	15.891	28.993	51.589	6.263	12.134	5.811	4.886	1.72	3.616	4.253	23.454	29.425
ACER1	ENSCHIG00000008361	7:92364606-92389118:-1	protein_coding	alkaline ceramidase 1	detected at medium to low expression in 2 of 20 tissues	medium to low	tissue enriched (skin)	skin (5.585)	none	none	0.996	41.614	dihydroceramidase activity (GO:0071633) | ceramidase activity (GO:0017040)	ceramide catabolic process (GO:0046514) | epidermis development (GO:0008544) | cell differentiation (GO:0030154) | sphingolipid biosynthetic process (GO:0030148) | regulation of lipid metabolic process (GO:0019216) | cellular response to calcium ion (GO:0071277) | sphingolipid metabolic process (GO:0006665) | keratinocyte differentiation (GO:0030216) | sphingosine biosynthetic process (GO:0046512…	endoplasmic reticulum (GO:0005783)	0.142	0.141	0	0.046	0.021	0	0.017	0.035	0.013	0.018	0.053	0.043	0.133	0	0	0.04	0	0.076	0.189	0.195	0.202	0.023	0.024	0.122	0.026	0.107	0.025	0	0.02	0.03	0.054	0.226	2.473	1.542
ACER2	ENSCHIG00000023132	8:24743969-24775143:-1	protein_coding	alkaline ceramidase 2	detected at low expression in 19 of 20 tissues	low	mixed expression	kidney cortex (2.405)	none	none	0.624	1.213	dihydroceramidase activity (GO:0071633) | ceramidase activity (GO:0017040)	negative regulation of cell adhesion mediated by integrin (GO:0033629) | negative regulation of cell-matrix adhesion (GO:0001953) | negative regulation of protein glycosylation in Golgi (GO:0090285) | activation of cysteine-type endopeptidase activity involved in apoptotic process (GO:0006919) | response to retinoic acid (GO:0032526) | positive regulation of cell proliferation (GO:0008284) | cell…	integral component of Golgi membrane (GO:0030173) | Golgi apparatus (GO:0005794)	1.537	1.529	1.106	0.857	3.232	3.263	1.051	0.617	2.152	1.246	0.806	1.216	2.352	1.425	4.717	3.825	3.281	3.581	1.405	3.512	1.705	2.975	2.803	5.228	5.766	6.048	5.352	2.301	1.771	1.647	1.283	1.935	2.589	2.458
ACER3	ENSCHIG00000012398	15:26548188-26681646:-1	protein_coding	alkaline ceramidase 3	detected at medium to low expression in 20 of 20 tissues	medium to low	detected in all	skin (1.376)	none	none	0.581	1.14	phytoceramidase activity (GO:0070774)	phytosphingosine biosynthetic process (GO:0071602) | positive regulation of cell proliferation (GO:0008284) | sphingosine biosynthetic process (GO:0046512)	integral component of Golgi membrane (GO:0030173) | integral component of endoplasmic reticulum membrane (GO:0030176)	13.773	10.941	13.857	8.819	12.587	22.242	26.312	21.55	19.049	24.686	18.624	47.851	11.5	10.447	16.399	21.962	19.072	18.32	10.938	28.35	24.547	9.317	11.2	13.809	12.954	13.989	12.792	8.917	6.723	6.985	9.23	13.44	10.859	18.704
ACHE	ENSCHIG00000019677	25:36638332-36642776:+1	protein_coding	acetylcholinesterase (Cartwright blood group)	detected at high to low expression in 14 of 20 tissues	high to low	tissue enhanced (testes)	testes (3.906)	none	none	0.946	8.577	protein self-association (GO:0043621) | laminin binding (GO:0043236) | hydrolase activity (GO:0016787) | collagen binding (GO:0005518) | cholinesterase activity (GO:0004104) | protein homodimerization activity (GO:0042803) | acetylcholinesterase activity (GO:0003990) | serine hydrolase activity (GO:0017171) | acetylcholine binding (GO:0042166)	receptor internalization (GO:0031623) | retina development in camera-type eye (GO:0060041) | cell adhesion (GO:0007155) | neurotransmitter receptor biosynthetic process (GO:0045212) | protein tetramerization (GO:0051262) | regulation of receptor recycling (GO:0001919) | acetylcholine catabolic process (GO:0006581) | osteoblast development (GO:0002076)	basal lamina (GO:0005605) | Golgi apparatus (GO:0005794) | extracellular space (GO:0005615) | cell surface (GO:0009986) | membrane (GO:0016020) | neuromuscular junction (GO:0031594) | plasma membrane (GO:0005886) | extracellular region (GO:0005576) | synapse (GO:0045202) | perinuclear region of cytoplasm (GO:0048471)	2.027	1.357	3.392	1.906	2.776	1.331	1.43	0.226	3.062	1.009	0.183	1.118	19.793	18.837	154.338	118.626	67.616	76.956	18.793	10.328	5.613	3.3	4.208	0.531	0.461	0.493	0.477	0.291	0.23	0.254	0.347	1.826	3.103	2.545
ACIN1	ENSCHIG00000017602	10:79622169-79665265:-1	protein_coding	apoptotic chromatin condensation inducer 1	detected at high to medium expression in 20 of 20 tissues	high to medium	detected in all	testes (1.165)	none	none	0.415	0.894	unknown	apoptotic chromosome condensation (GO:0030263) | erythrocyte differentiation (GO:0030218) | positive regulation of monocyte differentiation (GO:0045657)	nuclear speck (GO:0016607) | nucleus (GO:0005634) | ASAP complex (GO:0061574) | cytosol (GO:0005829) | nucleolus (GO:0005730) | plasma membrane (GO:0005886) | nucleoplasm (GO:0005654)	76.723	71.991	63.795	58.915	17.077	19.282	26.482	25.802	25.566	24.443	25.131	21.655	61.491	55.653	51.095	37.045	41.92	33.735	52.067	27.231	25.727	55.522	56.565	49.777	65.036	59.634	67.415	20.921	23.572	26.473	23.6	61.847	31.196	38.978
ACKR1	ENSCHIG00000003089	3:109391224-109393300:+1	protein_coding	atypical chemokine receptor 1 (Duffy blood group)	detected at medium to low expression in 9 of 20 tissues	medium to low	mixed expression	cerebellum (4.696)	none	none	0.916	4.488	C-C chemokine binding (GO:0019957)	unknown	unknown	1.205	0.811	0.611	1.512	0	0	0.064	0.064	0.072	0.051	0.033	0.092	26.897	24.93	0.965	1.269	1.793	3.134	0.384	12.2	11.242	3.318	3.209	0.723	1.452	1.067	1.798	3.298	5.525	2.407	12.536	0.03	0.706	0.332
ACKR2	ENSCHIG00000011514	22:14773859-14775001:+1	protein_coding	atypical chemokine receptor 2	detected at low expression in 8 of 20 tissues	low	mixed expression	frontal lobe cortex (1.878)	none	none	0.767	1.412	C-C chemokine receptor activity (GO:0016493) | scavenger receptor activity (GO:0005044) | C-C chemokine binding (GO:0019957)	signal transduction (GO:0007165)	actin filament (GO:0005884) | cytosol (GO:0005829) | plasma membrane (GO:0005886) | nuclear membrane (GO:0031965) | nucleoplasm (GO:0005654) | intracellular membrane-bounded organelle (GO:0043231)	0.553	1.79	1.006	0.673	0.062	0	0.515	0.444	0.553	0.148	0.258	0.242	0.819	1.909	0.461	0.794	0.718	0.384	0.914	2.566	4.785	0.685	0.718	0.832	1.307	1.124	1.153	0.964	1.561	0.368	1.612	0.39	0.64	0.786
ACKR3	ENSCHIG00000002856	3:4719116-4720204:-1	protein_coding	atypical chemokine receptor 3	detected at high to low expression in 19 of 20 tissues	high to low	mixed expression	BMDM LPS time course 7 hrs (1.756)	none	none	0.822	2.01	scavenger receptor activity (GO:0005044) | C-X-C chemokine receptor activity (GO:0016494) | C-X-C chemokine binding (GO:0019958)	chemokine-mediated signaling pathway (GO:0070098) | receptor internalization (GO:0031623) | negative regulation of intrinsic apoptotic signaling pathway in response to DNA damage (GO:1902230) | positive regulation of ERK1 and ERK2 cascade (GO:0070374)	endosome (GO:0005768) | clathrin-coated pit (GO:0005905) | cell surface (GO:0009986) | plasma membrane (GO:0005886) | intracellular membrane-bounded organelle (GO:0043231)	15.14	23.935	9.706	5.45	0.091	0.071	67.123	95.764	114.487	143.241	262.917	95.705	3.432	2.813	14.497	12.811	15.411	21.39	58.379	7.907	6.967	11.411	10.565	42.855	40.59	15.287	27.388	10.228	5.466	5.099	10.347	45.362	10.545	18.3
ACKR4	ENSCHIG00000008163	1:136614573-136615625:-1	protein_coding	atypical chemokine receptor 4	detected at medium to low expression in 10 of 20 tissues	medium to low	mixed expression	skin (4.269)	none	none	0.887	3.288	chemokine receptor activity (GO:0004950)	unknown	unknown	1.097	3.193	0.744	0.395	0.205	0.722	0.075	0.116	0.029	0.081	0.155	0.125	0.087	0.076	6.167	7.096	15.884	3.518	4.071	0.435	0.263	10.961	13.235	3.097	2.937	7.941	2.214	1.353	1.483	0.719	0.996	0.711	0.89	1.509
ACLY	ENSCHIG00000023185	19:41696073-41737964:-1	protein_coding	ATP citrate lyase	detected at high to low expression in 20 of 20 tissues	high to low	detected in all	cerebellum (1.256)	none	none	0.548	1.22	ATP citrate synthase activity (GO:0003878)	lipid biosynthetic process (GO:0008610) | oxaloacetate metabolic process (GO:0006107) | citrate metabolic process (GO:0006101) | acetyl-CoA biosynthetic process (GO:0006085)	cytosol (GO:0005829) | plasma membrane (GO:0005886) | nucleoplasm (GO:0005654)	58.176	71.957	87.833	49.091	19.762	15.096	36.033	40.928	28.615	28.743	34.519	28.116	81.509	77.44	21.96	26.34	34.94	27.147	31.43	73.857	79.1	30.278	31.71	27.736	29.891	28.5	30.208	10.238	8.694	14.83	14.143	39.211	27.185	46.079
ACMSD	ENSCHIG00000019884	2:73805983-73867751:+1	protein_coding	aminocarboxymuconate semialdehyde decarboxylase	detected at high to low expression in 3 of 20 tissues	high to low	group enriched (renal system)	kidney cortex (7.149)	renal system	none	0.986	115.574	aminocarboxymuconate-semialdehyde decarboxylase activity (GO:0001760) | zinc ion binding (GO:0008270)	protein oligomerization (GO:0051259) | negative regulation of quinolinate biosynthetic process (GO:1904985)	cytosol (GO:0005829)	0	0.102	0.048	0	0	0	0	0	0	0	0	0	0	0	0.192	0.253	0.43	0.104	0.056	0.05	0	12.335	0	249.53	215.713	57.762	44.577	42.505	26.022	21.137	29.954	0	0.035	0
ACO2	ENSCHIG00000007877	5:111500447-111546786:+1	protein_coding	aconitase 2	detected at high expression in 20 of 20 tissues	high	detected in all	skeletal muscle longitudinal dorsal (1.282)	none	none	0.709	1.563	iron ion binding (GO:0005506) | aconitate hydratase activity (GO:0003994)	tricarboxylic acid cycle (GO:0006099) | citrate metabolic process (GO:0006101)	myelin sheath (GO:0043209) | mitochondrion (GO:0005739)	274.761	306.037	299.075	277.25	98.655	53.928	67.857	56.268	76.701	57.886	51.904	62.026	176.11	183.443	123.486	136.029	130.703	129.734	74.564	184.97	182.677	144.621	73.999	482.456	437.496	335.861	363.49	112.923	63.004	63.162	71	76	64.346	71.713
ACOD1	ENSCHIG00000015257	12:33960014-33965450:-1	protein_coding	aconitate decarboxylase 1	detected at medium to low expression in 5 of 20 tissues	medium to low	tissue enriched (alveolar macrophage)	alveolar macrophage (5.607)	none	none	0.963	9.607	aconitate decarboxylase activity (GO:0047613)	positive regulation of antimicrobial humoral response (GO:0002760) | defense response (GO:0006952) | tolerance induction to lipopolysaccharide (GO:0072573) | cellular response to lipopolysaccharide (GO:0071222)	unknown	0.432	0.232	0.155	0.135	39.37	58.092	0.142	0.02	2.207	1.096	0.227	24.76	0.051	0	0.149	1.847	3.86	6.582	0.364	0.097	0.116	14.555	4.682	0.371	1.514	0.654	0.638	0.603	0.353	0.572	1.009	0.226	0.739	1.247
ACOT11	ENSCHIG00000022927	3:29068105-29090401:+1	protein_coding	acyl-CoA thioesterase 11	detected at medium to low expression in 16 of 20 tissues	medium to low	mixed expression	kidney cortex (2.273)	none	none	0.726	1.154	unknown	unknown	cytosol (GO:0005829)	2.583	2.149	3.077	3.188	0.437	0.433	0.38	0.122	0.569	0.259	0.235	0.179	5.066	3.373	16.453	9.256	15.464	10.149	4.409	4.209	3.843	5.776	2.38	7.699	10.889	15.085	22.072	2.023	6.189	4.318	9.27	1.497	1.595	3.044
ACOT12	ENSCHIG00000018595	7:29214745-29255364:+1	protein_coding	acyl-CoA thioesterase 12	detected at medium to low expression in 14 of 20 tissues	medium to low	tissue enhanced (liver)	liver (4.626)	none	none	0.917	1.969	ATP binding (GO:0005524) | acetyl-CoA hydrolase activity (GO:0003986)	acetyl-CoA metabolic process (GO:0006084)	unknown	0.79	1.157	1.184	0.554	0.608	0.412	1.164	0.824	1.04	1.6	1.28	0.93	4.665	3.266	0.618	0.872	0.84	0.464	2.196	3.735	2.974	1.746	2.043	14.681	13.259	4.445	5.426	35.128	24.989	18.715	19.919	2.587	0.618	1.047
ACOT6	ENSCHIG00000025534	10:18052632-18061045:-1	protein_coding	acyl-CoA thioesterase 6	detected at medium to low expression in 17 of 20 tissues	medium to low	tissue enhanced (liver)	liver (3.550)	none	none	0.884	2.519	unknown	unknown	cytosol (GO:0005829)	5.159	1.464	2.598	4.135	0.388	0	0.426	1.022	2.038	0.503	1.176	1.27	1.114	1.77	8.142	2.211	3.675	6.739	1.953	1.8	2.18	2.835	0.737	33.439	14.274	7.146	10.914	31.385	35.626	23.576	26.871	1.631	9.237	15.599
ACOT7	ENSCHIG00000024668	16:45525741-45618946:+1	protein_coding	acyl-CoA thioesterase 7	detected at high to low expression in 20 of 20 tissues	high to low	detected in all	frontal lobe cortex (1.650)	none	none	0.838	1.372	palmitoyl-CoA hydrolase activity (GO:0016290) | long-chain fatty acyl-CoA binding (GO:0036042) | protein homodimerization activity (GO:0042803) | fatty-acyl-CoA binding (GO:0000062)	palmitic acid biosynthetic process (GO:1900535) | medium-chain fatty acid biosynthetic process (GO:0051792) | long-chain fatty-acyl-CoA catabolic process (GO:0036116) | coenzyme A biosynthetic process (GO:0015937) | medium-chain fatty-acyl-CoA catabolic process (GO:0036114)	cytosol (GO:0005829) | nucleoplasm (GO:0005654)	12.573	12.889	14.429	12.008	33.413	46.394	29.364	34.328	14.531	25.704	26.995	14.656	94.234	109.188	16.681	21.229	25.271	25.714	8.042	161.124	164.798	32.797	30.106	27.9	25.577	45.804	37.212	5.867	4.217	5.236	8.193	11.738	22.498	33.158
ACOT8	ENSCHIG00000017449	13:74117880-74131775:-1	protein_coding	acyl-CoA thioesterase 8	detected at high to medium expression in 20 of 20 tissues	high to medium	detected in all	colon large (1.222)	none	none	0.532	1.011	acyl-CoA hydrolase activity (GO:0047617) | palmitoyl-CoA hydrolase activity (GO:0016290) | medium-chain acyl-CoA hydrolase activity (GO:0052815) | receptor binding (GO:0005102)	negative regulation of CD4 biosynthetic process (GO:0045225) | acyl-CoA metabolic process (GO:0006637) | peroxisome fission (GO:0016559) | dicarboxylic acid catabolic process (GO:0043649)	peroxisomal matrix (GO:0005782) | peroxisome (GO:0005777) | mitochondrion (GO:0005739)	33.185	32.385	28.938	36.876	51.165	24.74	55.806	44.185	48.356	43.299	41.735	35.05	30.98	31.992	75.121	73.253	65.806	68.954	26.647	26.683	27.359	39.497	36.245	46.79	45.235	31.456	36.911	81.142	36.99	40.015	49.38	25.678	27.291	28.6
ACOT9	ENSCHIG00000023923	LWLT01000021.1:46261607-46295298:+1	protein_coding	acyl-CoA thioesterase 9	detected at high to low expression in 20 of 20 tissues	high to low	detected in all	BMDM LPS time course 7 hrs (1.301)	none	none	0.626	1.132	unknown	unknown	unknown	29.165	37.303	25.556	21.141	51.354	81.879	84.647	92.046	93.671	94.714	111.257	107.888	20.315	17.158	62.934	66.284	47.983	56.04	26.124	24.256	22.039	53.998	56.889	76.959	74.302	46.738	55.462	9.623	6.967	8.128	10.42	42.82	15.837	19.786
ACOX1	ENSCHIG00000021549	19:54896350-54916139:+1	protein_coding	acyl-CoA oxidase 1	detected at high to medium expression in 20 of 20 tissues	high to medium	detected in all	alveolar macrophage (1.185)	none	none	0.444	1.068	PDZ domain binding (GO:0030165) | protein N-terminus binding (GO:0047485) | receptor binding (GO:0005102) | acyl-CoA oxidase activity (GO:0003997)	very long-chain fatty acid metabolic process (GO:0000038) | prostaglandin metabolic process (GO:0006693) | generation of precursor metabolites and energy (GO:0006091) | fatty acid beta-oxidation using acyl-CoA oxidase (GO:0033540) | fatty acid oxidation (GO:0019395) | lipid metabolic process (GO:0006629) | spermatogenesis (GO:0007283)	peroxisomal membrane (GO:0005778) | nucleolus (GO:0005730) | plasma membrane (GO:0005886) | peroxisome (GO:0005777) | intracellular membrane-bounded organelle (GO:0043231) | nucleus (GO:0005634) | cytoplasm (GO:0005737) | nucleoplasm (GO:0005654) | mitochondrion (GO:0005739)	21.068	19.589	23.994	12.487	60.098	56.653	38.065	32.969	41.523	37.708	31.752	37.758	31.491	29.688	20.456	18.768	18.765	15.526	35.539	20.777	25.577	32.951	27.511	68.916	51.045	62.285	36.452	83.161	51.971	33.436	37.274	34.497	24.884	29.354
ACOX2	ENSCHIG00000014174	22:42778815-42806490:+1	protein_coding	acyl-CoA oxidase 2	detected at high to low expression in 19 of 20 tissues	high to low	tissue enriched (liver), group enriched (endocrine system)	liver (3.025)	endocrine system	none	0.966	2.852	3alpha,7alpha,12alpha-trihydroxy-5beta-cholestanoyl-CoA 24-hydroxylase activity (GO:0033791) | receptor binding (GO:0005102)	positive regulation of response to oxidative stress (GO:1902884) | fatty acid beta-oxidation using acyl-CoA oxidase (GO:0033540) | positive regulation of cell death (GO:0010942)	cytosol (GO:0005829) | peroxisome (GO:0005777) | intracellular membrane-bounded organelle (GO:0043231)	20.054	11.759	17.496	14.349	0.122	0.085	2.897	4.738	1.801	1.724	3.607	1.25	1.261	3.142	25.673	29.184	25.424	21.084	5.458	2.442	3.545	5.501	12.26	29.65	16.632	8.273	15.52	260.41	223.286	210.676	163.417	5.892	4.7	8.298
ACOX3	ENSCHIG00000015179	6:114817590-114870958:-1	protein_coding	acyl-CoA oxidase 3, pristanoyl	detected at medium to low expression in 20 of 20 tissues	medium to low	detected in all	cerebellum (1.310)	none	none	0.543	1.077	receptor binding (GO:0005102)	unknown	peroxisome (GO:0005777)	18.191	20.005	18.333	15.729	5.739	4.105	8.165	7.336	8.334	6.464	7.243	5.202	31.981	30.604	17.291	14.595	17.313	14.669	13.829	18.477	18.941	13.573	13.464	20.215	26.302	18.299	18.768	23.904	25.818	23.41	23.526	12.372	12.092	13.075
ACP2	ENSCHIG00000017023	15:5862760-5869178:+1	protein_coding	acid phosphatase 2, lysosomal	detected at medium to low expression in 20 of 20 tissues	medium to low	detected in all	adrenal gland (1.337)	none	none	0.553	0.983	acid phosphatase activity (GO:0003993)	lysosome organization (GO:0007040) | skeletal system development (GO:0001501)	lysosome (GO:0005764)	31.346	35.041	32.104	16.596	15.651	18.861	13.582	12.145	15.492	10.913	9.057	13.287	24.723	17.672	15.373	14.142	17.545	10.711	10.618	13.976	16.254	16.145	12.904	15.444	21.827	14.803	19.744	22.308	9.799	9.877	14.172	11.028	2.695	4.993
ACP4	ENSCHIG00000022926	18:57953844-57958761:+1	protein_coding	acid phosphatase 4	not detected	not detected	not detected	not calculated	none	none	not calculated	not calculated	unknown	odontogenesis (GO:0042476)	unknown	0.641	0.339	0.426	0.548	0	0	0	0.075	0.014	0.02	0.038	0.03	0.343	0.261	0.206	0.238	0.15	0.082	0.035	0.495	0.641	0.076	0.081	0.053	0.087	0.058	0.107	0.027	0.021	0	0	0.214	0	0.023
ACP5	ENSCHIG00000014322	7:95771028-95777052:-1	protein_coding	acid phosphatase 5, tartrate resistant	detected at high to low expression in 20 of 20 tissues	high to low	detected in all	spleen (1.537)	none	none	0.724	1.101	ferrous iron binding (GO:0008198) | ferric iron binding (GO:0008199)	unknown	unknown	5.395	6.511	5.083	3.875	32.364	20.999	19.841	5.605	14.917	12.079	4.923	5.227	5.966	6.201	18.211	13.656	19.179	16.224	18.538	4.407	4.339	22.489	21.824	19.424	26.396	24.885	30.548	32.329	23.891	26.156	25.399	6.961	28.419	24.407
ACP6	ENSCHIG00000024823	3:98551188-98572045:-1	protein_coding	acid phosphatase 6, lysophosphatidic	detected at high to low expression in 20 of 20 tissues	high to low	detected in all	kidney cortex (1.512)	none	none	0.74	1.482	unknown	hematopoietic progenitor cell differentiation (GO:0002244)	mitochondrion (GO:0005739)	20.403	6.824	19.924	7.249	4.502	4.994	13.781	11.699	17.118	7.655	11.495	9.106	12.622	117.92	97.53	32.152	55.883	30.415	27.447	7.603	57.074	44.431	15.056	134.365	56.367	127.833	59.909	27.43	10.282	24.39	15.214	18.56	58.362	48.196
ACP7	ENSCHIG00000017750	18:49710431-49727166:+1	protein_coding	acid phosphatase 7, tartrate resistant (putative)	detected at medium to low expression in 5 of 20 tissues	medium to low	tissue enriched (skin)	skin (3.765)	none	none	0.938	1.867	unknown	unknown	unknown	0.601	0.691	1.056	0.765	0.54	0.36	0.349	0.311	0.782	0.324	0.282	0.463	2.338	2.316	0.826	0.599	0.768	0.509	0.669	0.695	0.591	1.045	0.92	0.814	0.898	0.923	1.159	0.284	0.466	0.513	1.154	0.759	0.654	1.031
ACPP	ENSCHIG00000016695	1:136882117-136919049:-1	protein_coding	acid phosphatase, prostate	detected at high to low expression in 7 of 20 tissues	high to low	mixed expression	uterine horn (4.330)	none	none	0.905	51.2	identical protein binding (GO:0042802) | acid phosphatase activity (GO:0003993) | phosphatase activity (GO:0016791) | protein homodimerization activity (GO:0042803) | 5'-nucleotidase activity (GO:0008253) | lysophosphatidic acid phosphatase activity (GO:0052642) | thiamine phosphate phosphatase activity (GO:0042131)	nucleotide metabolic process (GO:0009117) | adenosine metabolic process (GO:0046085) | thiamine metabolic process (GO:0006772) | purine nucleobase metabolic process (GO:0006144) | regulation of sensory perception of pain (GO:0051930) | protein homotetramerization (GO:0051289) | positive regulation of adenosine receptor signaling pathway (GO:0060168) | dephosphorylation (GO:0016311)	intracellular (GO:0005622) | integral component of membrane (GO:0016021) | filopodium (GO:0030175) | extracellular space (GO:0005615) | vesicle membrane (GO:0012506) | plasma membrane (GO:0005886)	1.467	0.572	0.096	0.169	0	0.164	0.062	0.094	0.12	0.033	0	0.517	0	0	7.214	16.891	11.114	9.463	26.751	0.094	0.114	0.423	2.324	0.09	0.145	0.242	0.046	0.047	0.146	0.495	0.541	0.165	15.918	16.092
ACR	ENSCHIG00000023128	5:118963498-118970762:+1	protein_coding	acrosin	detected at low expression in 4 of 20 tissues	low	group enriched (female reproductive system)	uterine horn (3.232)	female reproductive system	none	0.882	12.266	serine-type endopeptidase activity (GO:0004252) | mannose binding (GO:0005537) | peptidase activity (GO:0008233)	binding of sperm to zona pellucida (GO:0007339) | penetration of zona pellucida (GO:0007341) | acrosome reaction (GO:0007340) | single fertilization (GO:0007338) | activation of adenylate cyclase activity (GO:0007190)	acrosomal vesicle (GO:0001669) | macromolecular complex (GO:0032991)	0.144	0.074	0.269	0.121	0.027	0	0	0	0	0	0	0	0.631	0.812	0	0.131	0.1	0.048	4.984	0.109	0.176	0.09	0.162	0.162	0.273	0.212	0.163	0.033	0	0.04	0.204	5.549	0.129	0.111
ACRBP	ENSCHIG00000011452	5:102703988-102712046:+1	protein_coding	acrosin binding protein	detected at low expression in 8 of 20 tissues	low	mixed expression	thymus (2.249)	none	none	0.811	1.805	unknown	unknown	acrosomal vesicle (GO:0001669) | cytoplasmic vesicle (GO:0031410)	0.53	0.424	0.318	0.496	1.001	0.3	0.193	0.338	0.47	0.068	0.131	0.132	1.814	1.682	1.457	1.65	1.786	1.18	0.18	1.2	1.934	3.13	3.386	1.189	1.146	0.726	1.048	0.164	0.517	0.672	0.398	0.246	0.366	0.276
ACRV1	ENSCHIG00000023273	29:28401548-28407660:-1	protein_coding	acrosomal vesicle protein 1	detected at low expression in 1 of 20 tissues	low	tissue enriched (ovary)	ovary (0.797)	none	none	0.986	6.924	unknown	unknown	acrosomal vesicle (GO:0001669)	0.073	0	0	0.058	0	0	0.044	0	0.033	0	0	0	0	0	0.054	0	0	0	0	0	0.084	0.118	0.061	0	0	0	0	0	0	0.156	0.068	1.738	0	0.054
ACSBG1	ENSCHIG00000011482	21:30150738-30219722:-1	protein_coding	acyl-CoA synthetase bubblegum family member 1	detected at high to low expression in 20 of 20 tissues	high to low	detected in all	testes (1.990)	none	none	0.801	3.256	very long-chain fatty acid-CoA ligase activity (GO:0031957) | long-chain fatty acid-CoA ligase activity (GO:0004467)	very long-chain fatty acid metabolic process (GO:0000038) | long-chain fatty acid metabolic process (GO:0001676) | response to glucocorticoid (GO:0051384)	cytoplasm (GO:0005737)	5.343	6.675	4.856	5.259	6.972	4.874	6.761	6.687	4.26	7.455	7.82	5.815	58.749	51.365	4.874	4.427	6.211	4.711	6.432	61.64	63.14	4.179	3.408	4.637	4.418	5.761	5.337	1.683	4.077	2.692	2.116	46.665	2.455	2.56
ACSBG2	ENSCHIG00000016276	7:92235516-92267331:+1	protein_coding	acyl-CoA synthetase bubblegum family member 2	not detected	not detected	not detected	not calculated	none	none	not calculated	not calculated	acyl-CoA hydrolase activity (GO:0047617) | long-chain fatty acid-CoA ligase activity (GO:0004467)	fatty acid metabolic process (GO:0006631)	cytosol (GO:0005829) | cytoplasm (GO:0005737) | mitochondrion (GO:0005739)	0	0	0	0	0	0	0	0.041	0	0	0	0	0.403	0.355	0	0	0	0.045	0	0.239	0.534	0	0	0	0	0	0	0	0	0	0.022	0.099	0.079	0.153
ACSF2	ENSCHIG00000026707	19:35884787-35918563:-1	protein_coding	acyl-CoA synthetase family member 2	detected at high to low expression in 20 of 20 tissues	high to low	detected in all, tissue enhanced (rumen)	rumen (1.626)	none	none	0.877	1.395	unknown	unknown	mitochondrion (GO:0005739)	20.387	53.474	16.157	19.935	1.016	1.151	28.21	23.825	25.908	21.081	20.857	16.822	18.872	23.099	90.44	97.294	98.182	158.202	30.354	19.042	17.793	57.589	56.563	55.586	74.602	51.646	60.201	11.912	23.198	14.49	23.957	61.167	341.719	362.634
ACSF3	ENSCHIG00000012787	18:15613731-15655914:+1	protein_coding	acyl-CoA synthetase family member 3	detected at low expression in 20 of 20 tissues	low	detected in all	cerebellum (1.692)	none	none	0.575	0.992	malonyl-CoA synthetase activity (GO:0090409) | very long-chain fatty acid-CoA ligase activity (GO:0031957) | acid-thiol ligase activity (GO:0016878)	fatty acid metabolic process (GO:0006631) | malonate catabolic process (GO:0090410) | fatty acid biosynthetic process (GO:0006633)	mitochondrion (GO:0005739)	6.146	6.264	5.619	4.849	2.505	1.948	2.212	2.001	2.806	2.12	1.989	1.955	8.673	8.53	4.252	3.107	3.345	2.743	4.661	5.401	5.71	4.003	3.729	4.311	5.179	4.084	4.662	2.553	2.753	2.327	2.577	4.679	2.103	1.953
ACSL1	ENSCHIG00000022508	27:30259403-30379410:+1	protein_coding	acyl-CoA synthetase long chain family member 1	detected at high to low expression in 20 of 20 tissues	high to low	detected in all	skin (1.529)	none	none	0.798	1.742	long-chain fatty acid-CoA ligase activity (GO:0004467)	positive regulation of protein serine/threonine kinase activity (GO:0071902) | lipid biosynthetic process (GO:0008610) | long-chain fatty acid import (GO:0044539) | long-chain fatty acid metabolic process (GO:0001676) | adiponectin-activated signaling pathway (GO:0033211)	mitochondrion (GO:0005739)	25.472	41.649	31.607	19.694	60.895	36.603	26.599	11.906	32.697	16.229	8.895	15.004	26.766	23.355	25.469	94.115	52.841	71.382	14.466	17.646	16.826	29.824	24.487	34.857	49.947	51.157	59.173	87.816	140.652	66.496	84.823	9.035	21.684	21.69
ACSL3	ENSCHIG00000021561	2:24697003-24768576:-1	protein_coding	acyl-CoA synthetase long chain family member 3	detected at high to low expression in 20 of 20 tissues	high to low	detected in all	uterus (1.409)	none	none	0.665	1.35	protein kinase binding (GO:0019901) | long-chain fatty acid-CoA ligase activity (GO:0004467) | protein domain specific binding (GO:0019904)	positive regulation of Golgi to plasma membrane protein transport (GO:0042998) | long-chain fatty acid import (GO:0044539) | positive regulation of secretion (GO:0051047) | positive regulation of phosphatidylcholine biosynthetic process (GO:2001247) | very-low-density lipoprotein particle assembly (GO:0034379)	Golgi apparatus (GO:0005794) | lipid droplet (GO:0005811) | perinuclear region of cytoplasm (GO:0048471) | endoplasmic reticulum (GO:0005783)	18.887	24.224	21.962	13.503	5.196	3.477	28.05	30.498	15.631	41.468	42.379	32.505	45.552	44.444	12.692	18.072	13.283	18.096	25.26	63.376	69.595	14.301	11.951	23.293	25.107	25.649	25.784	28.764	10.424	17.079	18.605	17.457	11.781	17.08
ACSL5	ENSCHIG00000019745	26:19045793-19107886:-1	protein_coding	acyl-CoA synthetase long chain family member 5	detected at high to low expression in 19 of 20 tissues	high to low	mixed expression	liver (1.533)	none	none	0.722	1.027	unknown	unknown	nucleus (GO:0005634) | nucleolus (GO:0005730) | mitochondrion (GO:0005739) | mitochondrial inner membrane (GO:0005743)	6.965	9.631	6.157	4.579	125.786	64.926	49.473	11.787	103.655	47.129	14.053	59.998	0.392	1.346	51	52.749	74.992	64.166	47.075	1.626	1.221	59.051	64.232	24.431	21.623	13.23	16.438	133.789	112.6	108.696	159.505	18.352	55.052	63.36
ACSM3	ENSCHIG00000024519	25:18360412-18415642:+1	protein_coding	acyl-CoA synthetase medium chain family member 3	detected at high to low expression in 20 of 20 tissues	high to low	detected in all, tissue enhanced (liver)	liver (2.640)	none	none	0.934	2.791	fatty acid ligase activity (GO:0015645)	fatty acid biosynthetic process (GO:0006633)	mitochondrion (GO:0005739) | mitochondrial matrix (GO:0005759)	1.895	1.741	1.191	1.008	1.398	1.124	2.446	1.916	2.67	2.874	2.42	1.682	4.567	4.477	27.95	32.807	21.967	28.131	7.215	2.56	2.32	6.186	8.398	29.436	36.764	19.75	29.971	145.875	119.923	97.491	127.847	4.279	13.605	21.169
ACSM4	ENSCHIG00000018587	25:18294665-18317061:+1	protein_coding	acyl-CoA synthetase medium chain family member 4	not detected	not detected	not detected	not calculated	none	none	not calculated	not calculated	unknown	unknown	mitochondrion (GO:0005739)	0	0	0.026	0	0	0	0.017	0	0	0	0.017	0	0	0	0	0	0	0	0	0	0	0	0	0	0	0	0	0	0	0	0	0.124	0.039	0.125
ACSM5	ENSCHIG00000014654	25:17917063-17948889:+1	protein_coding	acyl-CoA synthetase medium chain family member 5	detected at high to low expression in 9 of 20 tissues	high to low	tissue enhanced (liver)	liver (4.970)	none	none	0.965	28.955	unknown	unknown	unknown	0.096	0.417	0.192	0.139	0	0	0	0	0	0	0	0	9.27	10.826	0.972	1.773	1.668	2.352	0.021	11.539	10.393	6.027	1.215	143.482	101.144	23.54	25.519	220.331	196.168	188.789	181.352	0.064	0.614	0.575
ACSS1	ENSCHIG00000021744	13:41976576-42019357:-1	protein_coding	acyl-CoA synthetase short chain family member 1	detected at high to low expression in 20 of 20 tissues	high to low	detected in all	kidney cortex (1.703)	none	none	0.839	1.521	acetate-CoA ligase activity (GO:0003987)	acetyl-CoA biosynthetic process (GO:0006085)	mitochondrion (GO:0005739) | mitochondrial matrix (GO:0005759)	26.975	24.879	24.521	15.125	20.087	17.816	7.457	3.268	8.732	7.912	4.346	9.718	5.794	4.881	71.369	74.341	63.517	59.328	33.969	5.227	4.389	82.594	46.581	106.225	158.933	201.529	225.307	2.738	1.807	2.399	3.357	49.226	7.642	10.72
ACSS2	ENSCHIG00000023954	13:63760319-63803858:+1	protein_coding	acyl-CoA synthetase short chain family member 2	detected at high to low expression in 20 of 20 tissues	high to low	detected in all	colon large (1.609)	none	none	0.825	1.872	acetate-CoA ligase activity (GO:0003987)	lipid biosynthetic process (GO:0008610) | acetyl-CoA biosynthetic process (GO:0006085)	cytosol (GO:0005829) | cytoplasm (GO:0005737) | nucleoplasm (GO:0005654) | intracellular membrane-bounded organelle (GO:0043231)	58.95	74.607	99.74	55.699	6.307	3.906	4.727	2.457	7.472	3.392	2.264	4.521	47.527	47.071	177.761	250.48	231.195	211.749	111.38	27.46	27.074	35.469	73.108	19.011	24.31	22.788	26.348	17.509	17.199	31.261	23.839	23.291	20.612	29.187
ACSS3	ENSCHIG00000023281	5:10442145-10644782:+1	protein_coding	acyl-CoA synthetase short chain family member 3	detected at high to low expression in 18 of 20 tissues	high to low	mixed expression	testes (1.634)	none	none	0.696	1.774	unknown	unknown	mitochondrion (GO:0005739)	36.37	51.059	62.557	25.564	0.631	1.018	5.297	5.343	7.91	5.444	5.419	8.756	9.678	10.743	9.615	16.805	16.923	6.319	51.271	9.594	9.974	8.256	10.712	65.605	68.066	19.538	26.075	69.448	48.266	44.776	46.3	14.525	0.775	1.17
ACTA1	ENSCHIG00000013143	28:43770675-43773339:+1	protein_coding	actin, alpha 1, skeletal muscle	detected at high to low expression in 17 of 20 tissues	high to low	tissue enriched (skeletal muscle longitudinal dorsal), group enriched (muscular system)	skeletal muscle longitudinal dorsal (3.803)	muscular system	none	1	257.102	unknown	skeletal muscle thin filament assembly (GO:0030240) | skeletal muscle fiber development (GO:0048741)	striated muscle thin filament (GO:0005865) | stress fiber (GO:0001725) | actin filament (GO:0005884) | actin cytoskeleton (GO:0015629) | sarcomere (GO:0030017)	156.404	166.772	0.216	0.562	1.537	0.196	0.398	0.372	0.239	0.097	0.189	0.075	30.654	8.458	62.575	6.901	13.866	6.403	8.965	9.67	7.195	67.076	55.202	0.723	88.011	2.121	87.559	0.743	0.243	0.162	61.921	5.8	3.457	59.746
ACTA2	ENSCHIG00000017779	26:40710438-40728391:+1	protein_coding	actin, alpha 2, smooth muscle, aorta	detected at high to medium expression in 19 of 20 tissues	high to medium	mixed expression	uterine horn (1.486)	none	none	0.829	2.104	protein kinase binding (GO:0019901)	glomerular mesangial cell development (GO:0072144) | vascular smooth muscle contraction (GO:0014829) | regulation of blood pressure (GO:0008217) | response to virus (GO:0009615)	smooth muscle contractile fiber (GO:0030485) | cytoskeleton (GO:0005856) | actin cytoskeleton (GO:0015629) | cytoplasm (GO:0005737) | macromolecular complex (GO:0032991)	249.633	214.288	156.436	145.113	0.505	0.91	910.05	1802.784	412.099	555.526	1452.613	537.08	8.766	29.469	221.698	288.07	384.959	350.514	1296.94	22.419	25.472	345.582	408.525	255.769	346.107	329.893	322.782	110.285	61.573	89.129	357.411	2062.886	150.06	307.672
ACTB	ENSCHIG00000013316	25:39659510-39664792:+1	protein_coding	actin beta	detected at high expression in 20 of 20 tissues	high	detected in all	alveolar macrophage (1.188)	none	none	0.635	1.17	identical protein binding (GO:0042802) | nitric-oxide synthase binding (GO:0050998) | structural constituent of postsynaptic actin cytoskeleton (GO:0098973) | kinesin binding (GO:0019894) | protein kinase binding (GO:0019901) | Tat protein binding (GO:0030957)	cell motility (GO:0048870) | postsynaptic actin cytoskeleton organization (GO:0098974) | cellular response to cytochalasin B (GO:0072749) | negative regulation of protein binding (GO:0032091)	cortical cytoskeleton (GO:0030863) | cytoskeleton (GO:0005856) | actin cytoskeleton (GO:0015629) | macromolecular complex (GO:0032991) | myelin sheath (GO:0043209) | cytoplasmic ribonucleoprotein granule (GO:0036464) | nucleus (GO:0005634) | intracellular ribonucleoprotein complex (GO:0030529) | NuA4 histone acetyltransferase complex (GO:0035267) | cytosol (GO:0005829)	292.843	365.346	238.496	339.114	1057.351	773.203	850.786	661.43	711.15	547.792	489.99	530.159	219.96	219.231	256.602	329.58	331.358	331.031	275.459	201.584	207.717	554.22	518.365	287.165	249.562	254.052	283.122	106.242	86.68	107.697	172.154	215.794	214.734	261.459
ACTBL2	ENSCHIG00000006574	20:21855760-21856890:+1	protein_coding	actin, beta like 2	detected at medium expression in 1 of 20 tissues	medium	tissue enriched (skin)	skin (5.045)	none	none	0.999	70.308	unknown	unknown	unknown	0	0.041	0	0.067	0	0.035	0.025	0	0	0	0	0	0	0	0	0.058	0.029	0.056	0	0.041	0	0	0	0	0.078	0.077	0.036	0.037	0.118	0.045	0.118	0.047	0	0.031
ACTC1	ENSCHIG00000003341	10:72761736-72767207:+1	protein_coding	actin, alpha, cardiac muscle 1	detected at high to low expression in 13 of 20 tissues	high to low	tissue enriched (skeletal muscle longitudinal dorsal), group enriched (muscular system)	skeletal muscle longitudinal dorsal (4.367)	muscular system	none	0.987	11.118	ATP binding (GO:0005524) | myosin binding (GO:0017022) | ATPase activity (GO:0016887)	actin-myosin filament sliding (GO:0033275) | negative regulation of apoptotic process (GO:0043066) | actin-mediated cell contraction (GO:0070252) | actomyosin structure organization (GO:0031032) | skeletal muscle thin filament assembly (GO:0030240) | actin filament-based movement (GO:0030048) | cardiac muscle tissue morphogenesis (GO:0055008) | heart contraction (GO:0060047) | cardiac myofibril a…	actomyosin, actin portion (GO:0042643) | actin filament (GO:0005884) | cytoplasm (GO:0005737) | sarcomere (GO:0030017) | I band (GO:0031674)	1.038	1.339	0.124	0.67	0.038	0	3.468	4.792	2.272	1.608	2.629	1.79	0.386	1.007	5.34	4.243	4.003	6.419	2.443	0.68	1.286	8.201	7.689	50.111	56.672	21.959	46.948	0.809	0.527	0.483	1.379	0.491	2.085	27.501
ACTG1	ENSCHIG00000026676	19:50626704-50633277:+1	protein_coding	actin gamma 1	detected at high expression in 20 of 20 tissues	high	detected in all	BMDM LPS time course 0 hrs (1.143)	none	none	0.615	1.081	identical protein binding (GO:0042802) | ubiquitin protein ligase binding (GO:0031625) | profilin binding (GO:0005522) | structural constituent of cytoskeleton (GO:0005200)	sarcomere organization (GO:0045214) | cellular response to interferon-gamma (GO:0071346)	myelin sheath (GO:0043209) | filamentous actin (GO:0031941) | actin filament (GO:0005884) | actin cytoskeleton (GO:0015629) | phagocytic vesicle (GO:0045335) | myofibril (GO:0030016) | extracellular exosome (GO:0070062)	1099.483	1526.874	913.184	1071.374	3240.261	2323.79	3960.615	3897.928	2752.53	2725.048	2881.676	2128.617	1032.185	827.684	1052.847	1105.735	1109.41	1082.463	1503.221	1002.744	1020.655	1363.283	1330.794	1221.521	1083.333	900.271	1107.332	319.044	308.857	356.118	468.397	1479.095	1532.694	1976.816
ACTG2	ENSCHIG00000009143	11:10598877-10623757:-1	protein_coding	actin, gamma 2, smooth muscle, enteric	detected at high to low expression in 20 of 20 tissues	high to low	detected in all	uterine horn (1.825)	none	none	0.805	1.91	unknown	unknown	cell periphery (GO:0071944)	8.696	14.594	3.571	6.453	17.192	1.81	55.854	170.558	26.297	40.734	151.312	24.353	0.772	2.38	150.655	149.337	345.224	207.946	385.337	1.306	1.172	218.956	267.042	4.018	5.953	3.665	6.302	3.985	2.432	3.16	18.181	244.831	150.926	335.143
ACTL6A	ENSCHIG00000017016	1:87194318-87227733:-1	protein_coding	actin like 6A	detected at high to low expression in 20 of 20 tissues	high to low	detected in all	thymus (1.380)	none	none	0.648	1.076	chromatin binding (GO:0003682)	neural retina development (GO:0003407) | nervous system development (GO:0007399) | chromatin remodeling (GO:0006338) | histone H2A acetylation (GO:0043968) | histone H4 acetylation (GO:0043967)	Ino80 complex (GO:0031011) | NuA4 histone acetyltransferase complex (GO:0035267) | nucleus (GO:0005634) | SWI/SNF complex (GO:0016514) | plasma membrane (GO:0005886) | nucleoplasm (GO:0005654) | npBAF complex (GO:0071564)	20.083	24.613	28.604	17.917	23.695	16.941	32.976	32.394	22.733	32.968	31.565	21.717	11.527	10.157	20.628	19.945	21.586	17.218	13.9	4.718	3.853	38.497	40.574	25.443	30.569	28.771	30.835	12.276	8.601	13.78	11.002	15.203	17.378	22.697
ACTL6B	ENSCHIG00000017510	25:36795643-36807520:+1	protein_coding	actin like 6B	detected at high to low expression in 4 of 20 tissues	high to low	group enriched (nervous system)	cerebellum (6.560)	nervous system	none	0.968	38.686	unknown	nervous system development (GO:0007399) | chromatin remodeling (GO:0006338)	nBAF complex (GO:0071565) | nucleus (GO:0005634) | SWI/SNF complex (GO:0016514) | nucleolus (GO:0005730)	4.773	1.236	3.624	3.99	0	0.03	0.02	0.007	0.021	0.007	0.021	0	103.432	85.285	0.285	0.267	0.53	0.278	0.233	47.778	47.439	0.284	0.387	0.071	0.076	0.097	0.05	6.851	3.534	3.714	2.708	0.279	0.015	0.051
ACTL7A	ENSCHIG00000002414	8:98234358-98235674:+1	protein_coding	actin like 7A	not detected	not detected	not detected	not calculated	none	none	not calculated	not calculated	unknown	unknown	Golgi apparatus (GO:0005794) | cytoplasm (GO:0005737) | motile cilium (GO:0031514) | male germ cell nucleus (GO:0001673) | macromolecular complex (GO:0032991)	0	0	0.032	0.056	0	0	0	0.041	0	0.022	0	0.017	0	0.047	0	0	0	0	0	0.068	0.041	0	0	0	0	0.032	0.03	0	0.024	0	0	0.117	0	0.025
ACTL7B	ENSCHIG00000003048	8:98230671-98231924:-1	protein_coding	actin like 7B	detected at low expression in 1 of 20 tissues	low	tissue enriched (ovary), group enriched (female reproductive system)	ovary (0.567)	female reproductive system	none	1	7.452	unknown	unknown	cytoplasm (GO:0005737)	0	0	0	0	0	0	0	0	0	0	0	0	0	0	0	0	0	0	0	0	0	0	0	0	0	0	0	0	0	0	0	1.482	0	0
ACTL9	ENSCHIG00000009183	7:93173968-93175218:+1	protein_coding	actin like 9	not detected	not detected	not detected	not calculated	none	none	not calculated	not calculated	unknown	unknown	unknown	0	0	0	0	0	0	0	0	0	0	0	0	0	0	0	0	0	0	0	0	0	0	0	0	0	0	0	0	0	0	0	0	0	0
ACTN1	ENSCHIG00000015756	10:22373230-22471358:+1	protein_coding	actinin alpha 1	detected at high to low expression in 20 of 20 tissues	high to low	detected in all	BMDM LPS time course 0 hrs (1.363)	none	none	0.714	1.151	ligand-dependent nuclear receptor transcription coactivator activity (GO:0030374) | ion channel binding (GO:0044325) | protein homodimerization activity (GO:0042803) | double-stranded RNA binding (GO:0003725) | integrin binding (GO:0005178) | actin filament binding (GO:0051015) | vinculin binding (GO:0017166)	platelet formation (GO:0030220) | platelet morphogenesis (GO:0036344) | focal adhesion assembly (GO:0048041) | actin filament bundle assembly (GO:0051017) | actin filament organization (GO:0007015) | actin filament network formation (GO:0051639) | negative regulation of cellular component movement (GO:0051271)	cell projection (GO:0042995) | ruffle (GO:0001726) | Z disc (GO:0030018) | brush border (GO:0005903) | intracellular (GO:0005622) | fascia adherens (GO:0005916) | stress fiber (GO:0001725) | actin filament (GO:0005884) | focal adhesion (GO:0005925) | cytoplasm (GO:0005737) | cell-cell junction (GO:0005911) | sarcomere (GO:0030017)	34.979	37.959	26.819	18.755	178.794	119.342	304.485	434.672	200.672	251.736	370.628	237.228	6.366	7.318	70.064	100.158	90.567	80.543	71.814	38.392	42.652	78.514	101.08	54.911	55.248	47.734	44.517	38.695	25.18	36.743	46.692	95.421	18.148	36.138
ACTN2	ENSCHIG00000010063	28:35987990-36063710:-1	protein_coding	actinin alpha 2	detected at high to low expression in 16 of 20 tissues	high to low	tissue enriched (skeletal muscle longitudinal dorsal), group enriched (muscular system)	skeletal muscle longitudinal dorsal (7.696)	muscular system	none	0.998	46.948	ligand-dependent nuclear receptor transcription coactivator activity (GO:0030374) | thyroid hormone receptor coactivator activity (GO:0030375) | cytoskeletal protein binding (GO:0008092) | FATZ binding (GO:0051373) | phosphatidylinositol-4,5-bisphosphate binding (GO:0005546) | actin filament binding (GO:0051015) | titin Z domain binding (GO:0070080) | identical protein binding (GO:0042802) | titi…	phospholipase C-activating angiotensin-activated signaling pathway (GO:0086097) | cardiac muscle cell development (GO:0055013) | positive regulation of potassium ion transport (GO:0043268) | negative regulation of potassium ion transport (GO:0043267) | microspike assembly (GO:0030035) | focal adhesion assembly (GO:0048041) | negative regulation of potassium ion transmembrane transporter activity …	filopodium (GO:0030175) | focal adhesion (GO:0005925) | plasma membrane (GO:0005886) | Z disc (GO:0030018) | sarcomere (GO:0030017)	1.656	2.13	0.201	0.221	2.297	2.516	2.438	2.502	2.983	3.27	3.051	3.1	1.905	2.155	0.928	0.204	0.512	0.158	1.494	21.355	27.659	1.621	2.125	0.851	2.422	1.611	1.84	0.934	0.729	1.134	1.815	3.353	0.081	1.032
ACTN3	ENSCHIG00000013756	29:44980061-44991670:+1	protein_coding	actinin alpha 3 (gene/pseudogene)	detected at high to low expression in 9 of 20 tissues	high to low	tissue enriched (skeletal muscle longitudinal dorsal), group enriched (muscular system)	skeletal muscle longitudinal dorsal (10.644)	muscular system	none	0.999	98.308	actin filament binding (GO:0051015)	positive regulation of bone mineralization involved in bone maturation (GO:1900159) | response to denervation involved in regulation of muscle adaptation (GO:0014894) | negative regulation of glycolytic process (GO:0045820) | positive regulation of skeletal muscle fiber development (GO:0048743) | skeletal muscle atrophy (GO:0014732) | negative regulation of calcineurin-NFAT signaling cascade (GO:…	intracellular (GO:0005622) | Z disc (GO:0030018) | brush border (GO:0005903) | sarcomere (GO:0030017)	2.129	2.594	0.385	0.195	0.088	0.051	1.758	2.004	1.136	1.086	1.488	0.616	0.871	0.732	0.865	0.233	0.263	0.301	0.27	1.222	0.812	1.301	1.255	0.259	1.402	0.212	1.399	0.145	0.158	0.191	0.806	0.447	0.215	0.894
ACTN4	ENSCHIG00000011102	18:49298514-49369955:+1	protein_coding	actinin alpha 4	detected at high to medium expression in 20 of 20 tissues	high to medium	detected in all	skin (1.146)	none	none	0.46	0.986	ligand-dependent nuclear receptor transcription coactivator activity (GO:0030374) | chromatin DNA binding (GO:0031490) | actin filament binding (GO:0051015) | retinoic acid receptor binding (GO:0042974) | nuclear hormone receptor binding (GO:0035257) | ion channel binding (GO:0044325) | protein homodimerization activity (GO:0042803) | nucleoside binding (GO:0001882) | RNA polymerase II regulatory…	protein localization to bicellular tight junction (GO:1902396) | vesicle transport along actin filament (GO:0030050) | actin filament bundle assembly (GO:0051017) | regulation of nucleic acid-templated transcription (GO:1903506) | positive regulation of cellular component movement (GO:0051272) | positive regulation of cell migration (GO:0030335) | peroxisome proliferator activated receptor signal…	nuclear body (GO:0016604) | cortical cytoskeleton (GO:0030863) | actin cytoskeleton (GO:0015629) | pseudopodium (GO:0031143) | Z disc (GO:0030018) | brush border (GO:0005903) | macromolecular complex (GO:0032991) | intracellular (GO:0005622) | nucleus (GO:0005634) | intracellular ribonucleoprotein complex (GO:0030529) | stress fiber (GO:0001725) | cytosol (GO:0005829) | cytoplasm (GO:0005737) | c…	139.734	163.095	114.625	94.821	73.1	60.15	221.315	300.163	174.31	149.596	218.894	118.186	61.604	62.217	128.994	153.46	153.074	126.274	171.833	96.047	99.811	105.704	85.162	180.24	215.281	154.742	175.614	60.7	46.321	51.238	58.73	184.675	120.375	140.046
ACTR10	ENSCHIG00000025582	10:32686720-32712893:-1	protein_coding	actin related protein 10 homolog	detected at high to medium expression in 20 of 20 tissues	high to medium	detected in all	frontal lobe cortex (1.163)	none	none	0.472	1.026	unknown	unknown	unknown	85.766	93.339	91.157	65.991	50.335	46.927	59.657	57.316	59.651	63.895	55.489	59.865	93.254	96.057	38.793	36.203	34.409	36.06	52.726	95.896	108.563	45.394	48.046	66.759	61.261	57.46	62.788	35.411	29.025	33.154	33.796	60.423	24.834	33.571
ACTR1A	ENSCHIG00000014540	26:28574355-28589034:+1	protein_coding	ARP1 actin related protein 1 homolog A	detected at high to medium expression in 20 of 20 tissues	high to medium	detected in all	frontal lobe cortex (1.195)	none	none	0.552	1.154	unknown	unknown	myelin sheath (GO:0043209) | microtubule cytoskeleton (GO:0015630) | centrosome (GO:0005813) | cytoplasm (GO:0005737) | cell cortex region (GO:0099738)	103.228	115.676	120.56	91.199	152.053	135.93	165.582	146.538	140.829	144.181	142.623	128.705	149.697	130.717	67.279	77.665	62.75	61.718	61.652	191.922	190.307	75.273	76.811	68.523	68.941	50.968	59.013	30.463	16.987	20.608	24.386	70.121	64.549	81.666
ACTR1B	ENSCHIG00000021858	11:2888825-2898693:-1	protein_coding	ARP1 actin related protein 1 homolog B	detected at medium to low expression in 20 of 20 tissues	medium to low	detected in all	uterus (1.233)	none	none	0.439	1.072	unknown	unknown	microtubule cytoskeleton (GO:0015630) | centrosome (GO:0005813) | cytoplasm (GO:0005737)	23.944	24.405	26.066	19.76	9.776	6.022	19.642	19.527	16.007	15.741	17.446	10.585	20.631	21.905	11.57	10.062	11.768	9.138	16.587	24.664	27.491	10.919	9.062	14.722	16.8	16.359	17.178	5.799	5.837	7.432	6.976	18.511	7.295	10.4
ACTR2	ENSCHIG00000014272	11:63325744-63362775:+1	protein_coding	ARP2 actin related protein 2 homolog	detected at high to medium expression in 20 of 20 tissues	high to medium	detected in all	BMDM LPS time course 0 hrs (1.205)	none	none	0.599	1.47	structural constituent of cytoskeleton (GO:0005200) | actin filament binding (GO:0051015)	Arp2/3 complex-mediated actin nucleation (GO:0034314) | cytosolic transport (GO:0016482) | cilium assembly (GO:0060271) | meiotic chromosome movement towards spindle pole (GO:0016344) | actin cytoskeleton organization (GO:0030036) | meiotic cytokinesis (GO:0033206) | asymmetric cell division (GO:0008356) | spindle localization (GO:0051653) | meiotic cell cycle (GO:0051321) | cellular response to …	cell cortex (GO:0005938) | cytoplasm (GO:0005737) | Arp2/3 protein complex (GO:0005885) | actin cap (GO:0030478)	123.451	126.688	129.447	92.387	480.941	439.846	504.856	437.464	470.343	462.023	408.616	425.124	151.556	147.725	153.82	193.447	167.905	178.904	117.714	203.84	221.59	309.179	357.162	114.001	108.377	94.505	106.817	82.512	60.144	56.379	77.09	114.937	104.611	138.191
ACTR5	ENSCHIG00000011023	13:67136143-67159204:+1	protein_coding	ARP5 actin related protein 5 homolog	detected at medium to low expression in 20 of 20 tissues	medium to low	detected in all	thymus (1.421)	none	none	0.54	1.04	unknown	double-strand break repair (GO:0006302) | UV-damage excision repair (GO:0070914)	Ino80 complex (GO:0031011) | nucleus (GO:0005634) | cytoplasm (GO:0005737)	6.666	8.719	5.557	4.272	7.912	7.551	6.792	5.713	5.289	4.85	4.48	3.908	8.728	8.243	7.257	6.405	6.346	5.071	4.481	6.357	7.407	10.376	10.959	7.081	9.337	7.364	7.509	4.046	3.375	4.524	3.632	6.635	3.718	5.777
ACTR6	ENSCHIG00000026128	5:62864720-62883838:+1	protein_coding	ARP6 actin related protein 6 homolog	detected at high to low expression in 20 of 20 tissues	high to low	detected in all	BMDM LPS time course 7 hrs (1.203)	none	none	0.472	0.978	unknown	unknown	unknown	38.457	42.887	43.058	28.01	32.5	22.355	59.644	56.219	45.306	62.221	62.08	50.906	34.429	32.348	18.128	16.24	19.203	17.993	29.16	28.628	31.409	38.65	44.227	29.041	28.393	28.78	25.63	14.808	12.224	14.803	20.363	32.526	6.668	10.229
ACTR8	ENSCHIG00000015327	22:46940951-46960044:+1	protein_coding	ARP8 actin related protein 8 homolog	detected at medium to low expression in 20 of 20 tissues	medium to low	detected in all	testes (1.288)	none	none	0.437	1.023	unknown	unknown	centrosome (GO:0005813) | Ino80 complex (GO:0031011) | nucleus (GO:0005634)	7.592	8.792	8.006	5.968	8.398	8.562	6.551	6.861	5.191	7.344	8.026	6.614	9.856	9.805	7.845	6.807	7.069	6.064	6.246	8.558	7.019	8.756	9.098	8.076	6.819	7.323	7.959	5.262	4.493	5.423	5.356	7.353	3.553	4.425
ACTRT1	ENSCHIG00000019295	LWLT01000027.1:22636649-22638158:-1	protein_coding	actin related protein T1	not detected	not detected	not detected	not calculated	none	none	not calculated	not calculated	unknown	unknown	unknown	0	0	0	0	0	0	0	0	0	0	0	0	0	0	0	0	0	0	0	0	0	0	0	0.029	0	0	0	0	0	0	0	0	0	0
ACTRT3	ENSCHIG00000013283	1:97127417-97135391:+1	protein_coding	actin related protein T3	detected at low expression in 16 of 20 tissues	low	mixed expression	cerebellum (1.239)	none	none	0.389	0.939	unknown	unknown	male germ cell nucleus (GO:0001673)	1.824	1.785	2.386	0.944	0.438	0.453	1.293	1.504	1.013	1.168	1.584	0.847	2.738	1.982	1.191	0.853	1.127	0.582	2.24	2.136	1.944	1.725	1.882	1.04	1.4	1.374	1.492	2.078	1.171	2.358	1.39	1.638	0.556	0.563
ACVR1	ENSCHIG00000022652	2:97578487-97661202:-1	protein_coding	activin A receptor type 1	detected at medium to low expression in 20 of 20 tissues	medium to low	detected in all	fallopian tube (1.251)	none	none	0.492	1.179	activin receptor activity, type I (GO:0016361) | transforming growth factor beta binding (GO:0050431) | transforming growth factor beta receptor activity, type I (GO:0005025) | activin binding (GO:0048185) | protein serine/threonine kinase activity (GO:0004674) | ATP binding (GO:0005524) | protein homodimerization activity (GO:0042803) | protein kinase activity (GO:0004672) | growth factor bindin…	endocardial cushion cell fate commitment (GO:0061445) | peptidyl-threonine phosphorylation (GO:0018107) | BMP signaling pathway (GO:0030509) | positive regulation of transcription from RNA polymerase II promoter (GO:0045944) | branching involved in blood vessel morphogenesis (GO:0001569) | gastrulation (GO:0007369) | mesoderm formation (GO:0001707) | positive regulation of osteoblast differentiat…	apical part of cell (GO:0045177) | activin receptor complex (GO:0048179) | integral component of plasma membrane (GO:0005887)	17.532	21.002	18.327	12.21	13.199	14.672	33.478	46.418	41.18	32.229	43.044	38.866	17.001	17.978	21.931	23.695	18.346	21.543	44.948	22.828	27.47	16.463	16.431	30.651	34.825	20.621	24.375	20.017	12.428	14.716	14.068	38.957	5.956	9.948
ACVR1B	ENSCHIG00000018417	5:27575072-27610549:-1	protein_coding	activin A receptor type 1B	detected at medium to low expression in 20 of 20 tissues	medium to low	detected in all	frontal lobe cortex (1.455)	none	none	0.586	1.273	activin receptor activity, type I (GO:0016361) | activin binding (GO:0048185) | protein serine/threonine kinase activity (GO:0004674) | ATP binding (GO:0005524) | activin-activated receptor activity (GO:0017002) | growth factor binding (GO:0019838) | SMAD binding (GO:0046332) | inhibin binding (GO:0034711)	positive regulation of activin receptor signaling pathway (GO:0032927) | regulation of transcription, DNA-templated (GO:0006355) | negative regulation of gene expression (GO:0010629) | peptidyl-threonine phosphorylation (GO:0018107) | positive regulation of erythrocyte differentiation (GO:0045648) | protein autophosphorylation (GO:0046777) | protein phosphorylation (GO:0006468) | nodal signaling …	receptor complex (GO:0043235) | cytosol (GO:0005829) | activin receptor complex (GO:0048179) | cell surface (GO:0009986) | integral component of plasma membrane (GO:0005887)	6.431	6.451	5.853	6.458	6.146	11.802	4.603	3.353	7.793	5.169	3.729	7.019	16.386	16.428	20.794	14.082	16.321	11.844	17.77	26.585	24.489	11.1	6.546	22.528	21.338	25.407	25.602	12.599	9.996	11.638	11.281	9.866	16.442	19.895
ACVR1C	ENSCHIG00000013118	2:97336068-97419287:-1	protein_coding	activin A receptor type 1C	detected at low expression in 2 of 20 tissues	low	mixed expression	frontal lobe cortex (1.071)	none	none	0.846	2.687	nodal binding (GO:0038100) | activin receptor activity, type I (GO:0016361) | growth factor binding (GO:0019838)	cell differentiation (GO:0030154) | apoptotic nuclear changes (GO:0030262) | response to glucose (GO:0009749) | negative regulation of insulin secretion (GO:0046676) | response to insulin (GO:0032868) | response to dietary excess (GO:0002021) | positive regulation of cysteine-type endopeptidase activity involved in apoptotic process (GO:0043280) | lipid storage (GO:0019915) | nodal signaling path…	activin receptor complex (GO:0048179)	0.293	0.417	0.545	0.227	0	0	0.392	0.462	0.626	0.242	0.182	0.23	1.065	0.521	1.588	2.374	1.861	2.044	0.128	1.26	2.941	0.034	0.108	0.253	0.422	0.039	0.552	0	0.03	0	0.08	0.219	0.173	0.155
ACVR2A	ENSCHIG00000013353	2:87945662-88037812:+1	protein_coding	activin A receptor type 2A	detected at medium to low expression in 20 of 20 tissues	medium to low	detected in all	skin (1.435)	none	none	0.612	1.052	PDZ domain binding (GO:0030165) | protein self-association (GO:0043621) | activin binding (GO:0048185) | BMP receptor activity (GO:0098821) | coreceptor activity (GO:0015026) | activin-activated receptor activity (GO:0017002) | growth factor binding (GO:0019838) | inhibin binding (GO:0034711)	positive regulation of activin receptor signaling pathway (GO:0032927) | penile erection (GO:0043084) | sperm ejaculation (GO:0042713) | BMP signaling pathway (GO:0030509) | positive regulation of erythrocyte differentiation (GO:0045648) | positive regulation of transcription from RNA polymerase II promoter (GO:0045944) | regulation of nitric-oxide synthase activity (GO:0050999) | anterior/poster…	receptor complex (GO:0043235) | cytoplasm (GO:0005737) | cell surface (GO:0009986) | inhibin-betaglycan-ActRII complex (GO:0034673)	8.187	7.664	9.464	5.332	3.744	2.108	10.094	11.824	11.061	6.297	8.719	7.694	16.231	15.086	19.804	15.059	14.21	12.796	10.095	15.851	17.219	7.667	9.984	10.419	12.642	10.834	12.422	5.914	3.928	3.957	4.275	10.376	16.004	21.874
ACVR2B	ENSCHIG00000013125	22:11719817-11726724:+1	protein_coding	Capra hircus activin A receptor type 2B (ACVR2B), mRNA.	detected at low expression in 19 of 20 tissues	low	mixed expression	thymus (2.077)	none	none	0.531	1.035	activin binding (GO:0048185) | protein serine/threonine kinase activity (GO:0004674) | protein serine/threonine/tyrosine kinase activity (GO:0004712) | growth factor binding (GO:0019838)	kidney development (GO:0001822) | positive regulation of activin receptor signaling pathway (GO:0032927) | insulin secretion (GO:0030073) | venous blood vessel development (GO:0060841) | BMP signaling pathway (GO:0030509) | activation of protein kinase activity (GO:0032147) | anterior/posterior pattern specification (GO:0009952) | retina vasculature development in camera-type eye (GO:0061298) | p…	receptor complex (GO:0043235) | cytoplasm (GO:0005737) | macromolecular complex (GO:0032991)	2.123	2.19	2.214	2.074	1.111	1.738	1.314	0.987	1.475	1.039	0.712	1.179	4.204	4.979	1.849	1.595	1.225	1.249	2.644	2.683	3.475	1.725	1.811	2.699	3.913	3.062	4.484	0.819	1.56	0.816	0.824	4.088	0.854	1.272
ACVRL1	ENSCHIG00000027035	5:27638840-27652819:-1	protein_coding	activin A receptor like type 1	detected at high to low expression in 17 of 20 tissues	high to low	mixed expression	spleen (1.726)	none	none	0.709	0.974	activin receptor activity, type I (GO:0016361) | transforming growth factor beta binding (GO:0050431) | transforming growth factor beta receptor activity, type I (GO:0005025) | activin binding (GO:0048185) | transforming growth factor beta-activated receptor activity (GO:0005024) | BMP receptor activity (GO:0098821) | protein serine/threonine kinase activity (GO:0004674) | ATP binding (GO:0005524…	positive regulation of angiogenesis (GO:0045766) | endothelial tube morphogenesis (GO:0061154) | venous blood vessel development (GO:0060841) | BMP signaling pathway (GO:0030509) | positive regulation of endothelial cell proliferation (GO:0001938) | negative regulation of cell migration (GO:0030336) | positive regulation of transcription from RNA polymerase II promoter (GO:0045944) | negative reg…	cell surface (GO:0009986) | plasma membrane (GO:0005886) | integral component of plasma membrane (GO:0005887)	25.585	25.196	14.12	8.365	0.327	0.455	0.108	0.167	0.374	0.167	0.21	0.5	3.565	5.506	17.382	19.986	21.16	15.109	35.365	5.639	5.239	22.567	20.273	26.272	33.595	25.599	23.99	6.963	4.129	3.796	7.394	18.718	6.972	9.088
ACYP1	ENSCHIG00000021853	10:16814575-16819602:+1	protein_coding	acylphosphatase 1	detected at high to low expression in 20 of 20 tissues	high to low	detected in all	frontal lobe cortex (1.414)	none	none	0.776	1.262	unknown	unknown	unknown	71.447	61.469	97.243	85.845	63.343	43.1	76.249	73.28	58.932	73.793	67.366	46.824	233.166	239.694	23.093	30.81	30.44	32.806	53.797	273.411	299.881	107.084	87.153	72.912	78.73	139.329	122.861	6.031	6.834	12.006	11.722	45.839	17.332	20.955
ADA	ENSCHIG00000027058	13:72565348-72586721:-1	protein_coding	adenosine deaminase	detected at high to low expression in 20 of 20 tissues	high to low	detected in all, tissue enhanced (spleen)	spleen (2.043)	none	none	0.89	2.039	adenosine deaminase activity (GO:0004000) | zinc ion binding (GO:0008270)	deoxyadenosine catabolic process (GO:0006157) | negative regulation of mature B cell apoptotic process (GO:0002906) | adenosine catabolic process (GO:0006154) | positive regulation of smooth muscle contraction (GO:0045987) | negative regulation of thymocyte apoptotic process (GO:0070244) | inosine biosynthetic process (GO:0046103) | purine nucleotide salvage (GO:0032261) | positive regulation of …	external side of plasma membrane (GO:0009897) | cytosol (GO:0005829) | cell surface (GO:0009986) | cytoplasm (GO:0005737) | plasma membrane (GO:0005886) | membrane (GO:0016020) | lysosome (GO:0005764)	5.911	11.587	5.239	5.513	2.029	1.419	4.647	3.336	6.116	2.691	3.427	2.895	4.64	9.351	16.516	11.536	16.065	10.325	30.344	1.979	2.95	84.312	80.728	6.399	14.967	9.09	13.154	2.753	3.931	2.606	8.87	17.364	4.05	10.071
ADA2	ENSCHIG00000016807	5:107780891-107802976:-1	protein_coding	adenosine deaminase 2	detected at medium to low expression in 14 of 20 tissues	medium to low	tissue enhanced (spleen)	spleen (4.752)	none	none	0.944	2.455	adenosine deaminase activity (GO:0004000) | protein homodimerization activity (GO:0042803) | proteoglycan binding (GO:0043394) | adenosine receptor binding (GO:0031685) | zinc ion binding (GO:0008270)	adenosine catabolic process (GO:0006154)	extracellular space (GO:0005615)	0.649	1.06	0.655	0.648	8.461	7.685	1.041	0.178	6.258	0.749	0.091	2.984	0.412	0.727	1.575	3.127	2.706	1.611	1.783	1.53	1.564	10.813	8.566	0.919	1.638	1.102	1.295	2.394	1.916	1.841	3.883	0.698	0.545	0.694
ADAD1	ENSCHIG00000026052	17:35788164-35833528:+1	protein_coding	adenosine deaminase domain containing 1	detected at medium to low expression in 2 of 20 tissues	medium to low	mixed expression	ovary (3.348)	none	none	0.962	26.22	RNA binding (GO:0003723)	spermatid development (GO:0007286)	nucleus (GO:0005634)	0	0.033	0.093	0.027	0	0	0	0	0	0	0	0	0.141	0.083	0.025	0.024	0	0.045	0.034	0.03	0	0	0.029	0.087	0	0.094	0.029	0.031	0.024	0	0.032	10.183	0.023	0.05
ADAD2	ENSCHIG00000014498	18:11877937-11885902:+1	protein_coding	adenosine deaminase domain containing 2	detected at medium to low expression in 3 of 20 tissues	medium to low	tissue enriched (ovary)	ovary (3.614)	none	none	0.977	75.659	unknown	unknown	unknown	0.81	0.562	1.264	0.608	0	0.023	0	0	0	0	0	0	1.952	0.941	0	0	0.035	0	0.672	0.027	0	0	0.019	0	0	0	0	0.022	0	0	0	12.24	0.115	0.153
ADAL	ENSCHIG00000004934	21:54598365-54615532:+1	protein_coding	adenosine deaminase like	detected at medium to low expression in 20 of 20 tissues	medium to low	detected in all	thymus (1.248)	none	none	0.467	1.02	unknown	unknown	unknown	18.092	15.186	20.257	11.409	15.019	7.558	12.405	22.672	10.454	11.095	20.834	8.362	17.962	14.928	24.073	15.839	16.876	11.949	8.964	11.305	9.528	21.168	19.822	21.03	14.581	19.326	15.511	18.038	10.623	12.687	11.511	11.945	9.266	10.857
ADAM10	ENSCHIG00000007232	10:51487996-51622546:-1	protein_coding	ADAM metallopeptidase domain 10	detected at high to low expression in 20 of 20 tissues	high to low	detected in all	BMDM LPS time course 7 hrs (1.214)	none	none	0.459	1.033	endopeptidase activity (GO:0004175) | protein homodimerization activity (GO:0042803) | protein kinase binding (GO:0019901) | metalloendopeptidase activity (GO:0004222) | metallopeptidase activity (GO:0008237)	constitutive protein ectodomain proteolysis (GO:0051089) | protein processing (GO:0016485) | positive regulation of cell migration (GO:0030335) | PMA-inducible membrane protein ectodomain proteolysis (GO:0051088) | positive regulation of cell growth (GO:0030307) | protein phosphorylation (GO:0006468) | response to tumor necrosis factor (GO:0034612) | positive regulation of cell proliferation (GO:…	Golgi-associated vesicle (GO:0005798) | postsynaptic density (GO:0014069) | extracellular space (GO:0005615) | tetraspanin-enriched microdomain (GO:0097197) | Golgi apparatus (GO:0005794) | nucleus (GO:0005634) | cell surface (GO:0009986) | cytoplasm (GO:0005737) | perinuclear endoplasmic reticulum (GO:0097038)	42.043	37.957	40.799	17.895	27.938	29.062	42.748	42.611	47.289	53.758	46.411	57.673	33.06	24.929	36.13	45.474	33.926	30.617	12.772	21.524	24.249	32.469	53.022	42.852	48.804	26.69	37.273	10.316	6.235	4.825	8.353	15.99	16.918	25.812
ADAM11	ENSCHIG00000026955	19:44122805-44140616:+1	protein_coding	ADAM metallopeptidase domain 11	detected at high to low expression in 14 of 20 tissues	high to low	tissue enhanced (cerebellum)	cerebellum (3.179)	none	none	0.913	5.074	unknown	unknown	unknown	1.59	3.07	2.009	0.867	0.104	0.137	0.728	0.193	0.255	0.419	0.109	0.122	143.67	155.688	15.651	13.671	13.601	8.254	5.028	48.359	53.376	3.5	2.054	9.064	16.122	9.265	13.074	2.995	1.84	1.969	1.351	12.036	0.395	0.335
ADAM12	ENSCHIG00000011552	26:6127068-6531200:+1	protein_coding	ADAM metallopeptidase domain 12	detected at medium to low expression in 15 of 20 tissues	medium to low	mixed expression	BMDM LPS time course 7 hrs (2.585)	none	none	0.814	2.729	SH3 domain binding (GO:0017124)	positive regulation of angiogenesis (GO:0045766)	extracellular space (GO:0005615) | plasma membrane (GO:0005886) | nucleoplasm (GO:0005654)	2.334	2.031	1.318	1.149	0.05	0.012	27	34.013	26.146	28.714	34.101	41.232	3.182	2.434	1.034	1.817	1.67	1.83	6.861	1.72	2.237	2.318	3.582	9.5	24.315	3.792	7.389	1.273	0.601	0.119	0.571	6.714	0.628	1.124
ADAM15	ENSCHIG00000006033	3:104587381-104597163:+1	protein_coding	ADAM metallopeptidase domain 15	detected at high to low expression in 20 of 20 tissues	high to low	detected in all	skin (1.321)	none	none	0.555	0.954	SH3 domain binding (GO:0017124) | integrin binding (GO:0005178) | metallopeptidase activity (GO:0008237)	protein kinase C signaling (GO:0070528) | immune response to tumor cell (GO:0002418) | negative regulation of cell growth (GO:0030308) | negative regulation of cell-matrix adhesion (GO:0001953) | negative regulation of cell migration (GO:0030336) | integrin-mediated signaling pathway (GO:0007229) | negative regulation of receptor binding (GO:1900121) | innate immune response (GO:0045087) | cardia…	extracellular space (GO:0005615) | cell surface (GO:0009986) | extracellular exosome (GO:0070062)	28.577	32.553	21.528	20.938	23.967	16.885	7.617	10.656	12.378	5.81	8.364	8.003	39.599	38.92	16.886	18.075	15.856	18.062	31.058	32.265	30.188	18.877	13.903	35.621	54.046	33.414	42.031	4.549	5.329	3.306	5.631	44.467	19.687	33.909
ADAM17	ENSCHIG00000013595	11:87526533-87567989:+1	protein_coding	ADAM metallopeptidase domain 17	detected at high to low expression in 20 of 20 tissues	high to low	detected in all	BMDM LPS time course 7 hrs (1.393)	none	none	0.68	1.099	PDZ domain binding (GO:0030165) | interleukin-6 receptor binding (GO:0005138) | Notch binding (GO:0005112) | integrin binding (GO:0005178) | metalloendopeptidase activity (GO:0004222) | metallopeptidase activity (GO:0008237)	negative regulation of transforming growth factor beta receptor signaling pathway (GO:0030512) | positive regulation of tumor necrosis factor-mediated signaling pathway (GO:1903265) | PMA-inducible membrane protein ectodomain proteolysis (GO:0051088) | defense response to Gram-positive bacterium (GO:0050830) | cellular response to high density lipoprotein particle stimulus (GO:0071403) | positive…	ruffle membrane (GO:0032587) | actin cytoskeleton (GO:0015629) | cell surface (GO:0009986) | cytosol (GO:0005829) | focal adhesion (GO:0005925) | cytoplasm (GO:0005737) | membrane raft (GO:0045121) | cell-cell junction (GO:0005911) | apical plasma membrane (GO:0016324) | integral component of plasma membrane (GO:0005887)	38.993	40.213	45.64	27.4	38.79	50.422	59.838	65.736	64.48	75.474	75.859	96.274	18.906	16.19	16.221	20.051	15.666	16.211	17.789	8.156	10.011	23.829	28.945	19.211	22.096	16.052	17.785	9.412	6.125	5.602	8.186	29.374	9.358	14.065
ADAM19	ENSCHIG00000005265	7:41355441-41474978:+1	protein_coding	ADAM metallopeptidase domain 19	detected at high to low expression in 19 of 20 tissues	high to low	tissue enhanced (BMDM LPS time course 0 hrs)	BMDM LPS time course 0 hrs (2.564)	none	none	0.892	1.941	unknown	heart development (GO:0007507) | membrane protein ectodomain proteolysis (GO:0006509)	Golgi apparatus (GO:0005794)	2.435	4.081	1.548	0.806	0.159	0.45	53.682	90.622	21.916	28.084	52.438	14.36	4.016	5.033	3.058	6.082	3.666	4.905	2.369	5.212	5.488	12.323	13.663	4.57	3.873	3.62	2.749	1.499	1.127	0.916	2.726	6.036	1.253	2.477
ADAM2	ENSCHIG00000009840	27:10990554-11110082:+1	protein_coding	ADAM metallopeptidase domain 2	not detected	not detected	not detected	not calculated	none	none	not calculated	not calculated	unknown	unknown	unknown	0	0	0	0	0	0	0	0	0.014	0	0	0	0	0	0	0	0	0	0	0	0	0	0	0	0	0	0	0	0	0	0	0	0	0
ADAM20	ENSCHIG00000026951	10:20921860-20927856:+1	protein_coding	ADAM metallopeptidase domain 20	detected at low expression in 2 of 20 tissues	low	mixed expression	testes (1.269)	none	none	0.857	1.356	unknown	unknown	unknown	0.024	0.095	0.089	0.019	0.033	0.058	0.117	0.134	0.281	0.093	0.179	0.229	0.39	0.218	0.072	0.101	0.201	0.082	0.584	0.512	0.294	0.548	0.205	0.267	0.154	0.202	0.105	0.63	0.501	0.757	0.542	0.391	0.366	0.304
ADAM21	ENSCHIG00000009441	10:20956744-20958903:-1	protein_coding	ADAM metallopeptidase domain 21	not detected	not detected	not detected	not calculated	none	none	not calculated	not calculated	unknown	unknown	unknown	0.048	0.047	0	0.039	0	0	0	0	0.022	0	0	0.012	0.788	1.129	0	0.034	0	0.016	0	0.247	0.162	0.176	0.062	0.269	0.222	0.268	0.147	0.043	0.017	0.025	0	0.053	0	0.018
ADAM23	ENSCHIG00000011689	2:41016060-41207314:-1	protein_coding	ADAM metallopeptidase domain 23	detected at high to low expression in 12 of 20 tissues	high to low	tissue enhanced (frontal lobe cortex), group enriched (nervous system)	frontal lobe cortex (5.310)	nervous system	none	0.959	4.234	unknown	cellular response to leukemia inhibitory factor (GO:1990830)	unknown	2.792	2.156	2.115	2.385	0	0.018	4.002	0.35	1.712	2.851	0.151	0.577	26.976	25.118	6.114	5.562	5.867	5.021	0.358	68.228	78.94	1.919	4.125	0.245	0.411	0.726	0.356	0.056	0.186	0.172	0.577	0.792	0.929	0.584
ADAM28	ENSCHIG00000024308	8:71294865-71350606:+1	protein_coding	ADAM metallopeptidase domain 28	detected at high to low expression in 7 of 20 tissues	high to low	mixed expression	alveolar macrophage (3.919)	none	none	0.913	49.641	metallopeptidase activity (GO:0008237)	unknown	plasma membrane (GO:0005886) | mitochondrion (GO:0005739)	0.09	0.174	0.219	0.096	161.007	183.299	77.494	10.681	179.861	73.925	10.949	121.994	0.043	0.448	4.597	1.537	4.973	6.039	47.597	0.105	0.193	0.457	0.597	0.026	0.055	0.081	0.026	0.186	0.484	0.252	0.648	0.282	0.404	1.021
ADAM30	ENSCHIG00000027182	3:97127470-97134590:-1	protein_coding	ADAM metallopeptidase domain 30	not detected	not detected	not detected	not calculated	none	none	not calculated	not calculated	unknown	unknown	external side of plasma membrane (GO:0009897) | sperm head plasma membrane (GO:1990913)	0	0.024	0	0	0	0	0.015	0.03	0	0.032	0	0.037	0	0	0	0.017	0.034	0	0.076	0	0	0.02	0	0	0	0	0	0.022	0.017	0	0	0.078	0.017	0.036
ADAM32	ENSCHIG00000001217	27:11269673-11462628:-1	protein_coding	ADAM metallopeptidase domain 32	detected at low expression in 1 of 20 tissues	low	mixed expression	testes (0.421)	none	none	0.86	1.974	unknown	unknown	unknown	0.637	0.827	0.555	0.374	0.036	0.064	0.052	0.053	0.201	0.166	0.106	0.086	0.077	0.068	0.382	0.424	0.602	0.253	0.14	0.17	0.087	0.047	0.172	0.099	0.052	0.08	0.025	1.138	1.347	0.48	0.406	0.171	0.099	0.064
ADAM33	ENSCHIG00000011462	13:50867820-50878457:+1	protein_coding	ADAM metallopeptidase domain 33	detected at high to low expression in 16 of 20 tissues	high to low	mixed expression	testes (2.080)	none	none	0.856	1.447	unknown	unknown	unknown	15.838	24.714	11.465	9.42	0.169	0.091	0.193	0.223	0.291	0.091	0.355	0.123	49.064	46.282	14.863	14.146	14.647	9.616	26.881	7.299	7.233	15.671	20.612	2.727	3.785	5.084	4.091	0.646	0.538	0.435	0.897	19.974	4.907	9.09
ADAM7	ENSCHIG00000015652	8:71443293-71491563:+1	protein_coding	ADAM metallopeptidase domain 7	not detected	not detected	not detected	not calculated	none	none	not calculated	not calculated	endopeptidase activity (GO:0004175)	unknown	plasma membrane (GO:0005886)	0.026	0	0.024	0.021	0.051	0.059	0.214	0.062	0.322	0.049	0.016	0.038	0	0.032	0.172	0.234	0.144	0.208	0.182	0	0	0.105	0.327	0	0	0	0	0	0	0	0	0.08	0	0
ADAM8	ENSCHIG00000019230	26:387476-398574:+1	protein_coding	ADAM metallopeptidase domain 8	detected at medium to low expression in 12 of 20 tissues	medium to low	mixed expression	alveolar macrophage (3.745)	none	none	0.866	2.643	cell adhesion molecule binding (GO:0050839) | calcium ion binding (GO:0005509) | zinc ion binding (GO:0008270) | metallopeptidase activity (GO:0008237)	positive regulation of NF-kappaB transcription factor activity (GO:0051092) | inflammatory response (GO:0006954) | lymphocyte chemotaxis (GO:0048247) | cellular response to hypoxia (GO:0071456) | regulation of cell-cell adhesion (GO:0022407) | positive regulation of membrane protein ectodomain proteolysis (GO:0051044) | cell-cell adhesion (GO:0098609) | angiogenesis (GO:0001525) | positive regula…	alpha9-beta1 integrin-ADAM8 complex (GO:0071133) | dense core granule membrane (GO:0032127) | cell surface (GO:0009986) | phagolysosome (GO:0032010) | plasma membrane (GO:0005886) | podosome (GO:0002102) | cytoplasm (GO:0005737) | tertiary granule (GO:0070820) | alpha9-beta1 integrin-vascular cell adhesion molecule-1 complex (GO:0071065) | specific granule (GO:0042581) | integral component of pla…	0.248	0.4	0.15	0.119	16.445	25.83	8.077	5.238	16.506	7.207	4.56	9.437	3.095	4.964	1.213	2.079	2.369	1.851	0.685	0.091	0.074	9.337	8.289	1.05	0.653	1.089	1.013	0.54	0.467	0.574	0.649	0.646	1.71	1.255
ADAM9	ENSCHIG00000019633	27:11478031-11572843:-1	protein_coding	ADAM metallopeptidase domain 9	detected at high to low expression in 20 of 20 tissues	high to low	detected in all	BMDM LPS time course 0 hrs (1.691)	none	none	0.833	2.304	laminin binding (GO:0043236) | SH3 domain binding (GO:0017124) | integrin binding (GO:0005178) | metalloendopeptidase activity (GO:0004222) | collagen binding (GO:0005518) | metallopeptidase activity (GO:0008237)	response to calcium ion (GO:0051592) | activation of MAPKK activity (GO:0000186) | positive regulation of protein secretion (GO:0050714) | cell-cell adhesion mediated by integrin (GO:0033631) | response to tumor necrosis factor (GO:0034612) | membrane protein ectodomain proteolysis (GO:0006509) | response to manganese ion (GO:0010042) | cell-matrix adhesion (GO:0007160) | cell adhesion (GO:000715…	unknown	106.193	162.672	130.037	61.501	202.031	115.588	294.225	268.96	207.084	263.399	243.557	191.676	23.371	20.012	16.652	26.737	15.918	20.634	33.803	10.973	14.292	18.625	27.343	22.436	23.275	18.44	17.598	7.155	6.308	5.073	7.42	33.633	4.482	7.146
ADAMDEC1	ENSCHIG00000015701	8:71387138-71410765:+1	protein_coding	ADAM like decysin 1	detected at high to low expression in 17 of 20 tissues	high to low	tissue enhanced (colon large, ileum), group enriched (gastrointestinal tract)	colon large (3.620)	gastrointestinal tract	none	0.933	29.484	unknown	unknown	unknown	1.685	5.308	2.808	2.257	28.134	5.899	180.902	25.542	166.79	149.999	21.753	105.184	0.742	1.328	676.642	876.608	551.828	709.199	3.48	0.495	0.622	365.615	874.817	1.793	2.088	1.327	2.084	0.779	0.546	0.379	0.725	3.919	0.935	1.119
ADAMTS1	ENSCHIG00000006622	1:7974915-7985541:+1	protein_coding	ADAM metallopeptidase with thrombospondin type 1 motif 1	detected at high to low expression in 19 of 20 tissues	high to low	mixed expression	ovary (1.726)	none	none	0.732	1.364	heparin binding (GO:0008201) | metalloendopeptidase activity (GO:0004222)	ovulation from ovarian follicle (GO:0001542) | kidney development (GO:0001822) | heart trabecula formation (GO:0060347)	basement membrane (GO:0005604) | proteinaceous extracellular matrix (GO:0005578) | cytoplasmic vesicle (GO:0031410)	14.131	21.68	12.87	8.566	0.176	0.264	10.664	20.111	4.017	18.683	38.741	5.364	1.903	1.885	5.475	8.399	6.408	8.587	43.078	6.247	4.244	14.239	12.007	39.762	34.584	31.905	30.197	7.943	5.767	7.613	7.447	55.421	2.728	3.92
ADAMTS10	ENSCHIG00000025021	7:93248612-93265994:+1	protein_coding	ADAM metallopeptidase with thrombospondin type 1 motif 10	detected at medium to low expression in 19 of 20 tissues	medium to low	mixed expression	ovary (1.544)	none	none	0.579	1.113	unknown	unknown	unknown	7.237	9.662	6.227	4.548	0.051	0.18	6.857	8.34	9.439	5.794	8.063	5.712	6.616	6.066	4.398	5.63	5.185	4.246	11.952	6.041	6.611	10.551	10.372	6.307	9.499	12.36	9.461	1.472	1.632	1.687	2.513	17.642	2.715	4.332
ADAMTS12	ENSCHIG00000020502	20:39833318-40225505:+1	protein_coding	ADAM metallopeptidase with thrombospondin type 1 motif 12	detected at medium to low expression in 18 of 20 tissues	medium to low	mixed expression	kidney cortex (2.184)	none	none	0.726	1.174	metalloendopeptidase activity (GO:0004222)	cell migration (GO:0016477) | cellular response to BMP stimulus (GO:0071773) | regulation of endothelial tube morphogenesis (GO:1901509) | proteolysis involved in cellular protein catabolic process (GO:0051603) | cellular response to interleukin-1 (GO:0071347) | regulation of inflammatory response (GO:0050727) | negative regulation of cellular response to hepatocyte growth factor stimulus (GO:200…	extracellular matrix (GO:0031012)	2.905	4.028	2.611	2.034	0.618	1.048	4.15	4.797	3.243	6.255	6.889	5.181	1.255	1.252	7.161	8.368	8.967	9.339	3.369	0.438	0.601	6.507	7.75	14.791	16.207	10.717	11.358	4.539	2.377	3.021	5.537	5.143	1.563	1.534
ADAMTS13	ENSCHIG00000025823	11:103722240-103754809:+1	protein_coding	ADAM metallopeptidase with thrombospondin type 1 motif 13	detected at low expression in 9 of 20 tissues	low	mixed expression	liver (3.317)	none	none	0.902	2.143	endopeptidase activity (GO:0004175)	peptide catabolic process (GO:0043171) | proteolysis (GO:0006508)	extracellular space (GO:0005615)	0.451	0.924	0.111	0.124	0.006	0.052	0.011	0.01	0.027	0	0.016	0.033	1.967	2.693	3.371	2.98	1.948	1.633	0.589	0.483	0.725	1.942	2.989	1.612	3.603	1.835	1.933	10.839	10.906	7.514	10.597	0.482	0.195	0.388
ADAMTS14	ENSCHIG00000014961	28:18733706-18830075:-1	protein_coding	ADAM metallopeptidase with thrombospondin type 1 motif 14	detected at low expression in 12 of 20 tissues	low	mixed expression	BMDM LPS time course 0 hrs (2.748)	none	none	0.728	1.314	peptidase activity (GO:0008233)	collagen fibril organization (GO:0030199)	extracellular region (GO:0005576)	0.496	0.366	0.608	0.283	0.178	0.155	3.262	4.887	12.005	1.521	1.824	5.981	0.156	0.126	3.368	3.596	2.975	2.61	0.872	0.162	0.185	2.276	3.394	0.489	0.41	0.552	0.444	1.149	1.079	1.726	2.22	1.128	0.369	1.083
ADAMTS15	ENSCHIG00000021724	29:35789571-35814167:+1	protein_coding	ADAM metallopeptidase with thrombospondin type 1 motif 15	detected at medium to low expression in 17 of 20 tissues	medium to low	mixed expression	kidney cortex (2.868)	none	none	0.823	2.409	endopeptidase activity (GO:0004175) | extracellular matrix binding (GO:0050840) | heparin binding (GO:0008201)	unknown	extracellular space (GO:0005615) | cell surface (GO:0009986)	1.963	4.849	2.307	1.369	1.107	1.223	0.406	0.062	0.603	0.404	0.1	0.247	1.68	2.317	7.676	12.902	9.955	16.134	7.379	1.726	1.568	6.144	3.972	13.597	23.871	16.04	31.545	0.26	0.248	0.241	0.545	4.5	1.074	1.19
ADAMTS16	ENSCHIG00000010517	20:67785008-67970785:-1	protein_coding	ADAM metallopeptidase with thrombospondin type 1 motif 16	detected at medium to low expression in 12 of 20 tissues	medium to low	mixed expression	kidney cortex (3.447)	none	none	0.815	2.086	unknown	branching involved in ureteric bud morphogenesis (GO:0001658)	unknown	0.57	2.805	0.631	0.619	0.392	0.507	0.3	0.257	0.424	0.317	0.246	0.467	1.311	1.237	1.17	3.262	5.154	5.174	9.008	1.015	1.071	2.985	0.838	8.358	8.695	11.409	15.164	0.48	0.432	0.523	0.575	0.69	1.251	1.167
ADAMTS17	ENSCHIG00000016863	21:5567192-5955054:+1	protein_coding	ADAM metallopeptidase with thrombospondin type 1 motif 17	detected at medium to low expression in 15 of 20 tissues	medium to low	mixed expression	testes (3.415)	none	none	0.879	2.374	unknown	unknown	unknown	1.224	1.862	1.987	0.988	0.09	0.148	1.645	2.222	3.37	1.201	1.692	1.741	5.864	4.691	1.913	1.548	1.851	1.421	0.974	3.405	3.594	1.963	1.099	6.533	9.362	7.462	5.487	0.374	0.167	0.187	0.534	8.266	1.083	2.043
ADAMTS18	ENSCHIG00000011081	18:5741230-5889764:-1	protein_coding	ADAM metallopeptidase with thrombospondin type 1 motif 18	detected at medium to low expression in 11 of 20 tissues	medium to low	mixed expression	testes (4.061)	none	none	0.88	3.063	unknown	negative regulation of platelet aggregation (GO:0090331) | eye development (GO:0001654)	unknown	0.558	0.725	0.492	0.586	0.085	0.03	0.189	0.249	0.443	0.186	0.357	0.282	6.972	4.8	0.683	0.587	0.517	0.383	1.205	0.945	1.003	3.727	3.168	5.414	7.924	8.399	11.367	0.319	0.481	0.175	0.402	2.889	0.949	2.041
ADAMTS19	ENSCHIG00000018817	7:85907369-86170452:+1	protein_coding	ADAM metallopeptidase with thrombospondin type 1 motif 19	detected at low expression in 6 of 20 tissues	low	mixed expression	uterus (1.645)	none	none	0.762	1.441	unknown	unknown	unknown	0.216	1.571	0.099	0.033	0.075	0	0.024	0.066	0.031	0.052	0.324	0.034	2.478	3.026	1.331	1.077	1.426	1.343	0.086	0.96	0.992	0.373	0.429	0.625	0.563	0.964	0.718	0.67	0.46	0.285	0.279	0.412	0.703	1.174
ADAMTS2	ENSCHIG00000027055	7:106531946-106789840:-1	protein_coding	ADAM metallopeptidase with thrombospondin type 1 motif 2	detected at medium to low expression in 19 of 20 tissues	medium to low	mixed expression	BMDM LPS time course 0 hrs (1.832)	none	none	0.752	2.009	peptidase activity (GO:0008233)	lung development (GO:0030324) | protein processing (GO:0016485) | skin development (GO:0043588) | spermatogenesis (GO:0007283) | collagen fibril organization (GO:0030199)	extracellular space (GO:0005615) | proteinaceous extracellular matrix (GO:0005578)	10.821	18.869	7.311	5.133	0.486	0.385	41.967	53.266	43.403	35.468	49.333	37.233	5.713	7.401	10.669	11.089	12.828	10.299	16.784	2.531	2.631	5.026	8.184	3.918	5.298	2.59	2.548	7.96	5.591	4.583	7.736	25.419	3.898	6.859
ADAMTS20	ENSCHIG00000027074	5:36409804-36611509:+1	protein_coding	ADAM metallopeptidase with thrombospondin type 1 motif 20	detected at low expression in 3 of 20 tissues	low	group enriched (muscular system)	skeletal muscle longitudinal dorsal (2.805)	muscular system	none	0.929	2.306	endopeptidase activity (GO:0004175) | metalloendopeptidase activity (GO:0004222)	extracellular matrix organization (GO:0030198) | negative regulation of apoptotic process (GO:0043066) | positive regulation of melanocyte differentiation (GO:0045636) | regulation of developmental pigmentation (GO:0048070) | proteolysis (GO:0006508) | positive regulation of signal transduction (GO:0009967)	extracellular space (GO:0005615)	0.418	0.641	0.531	0.332	0.006	0.007	0.202	0.244	0.096	0.134	0.185	0.05	0.822	0.66	0.499	0.575	0.603	0.453	0.066	1.19	1.534	2.784	2.143	0.271	0.447	0.298	0.532	0.058	0.04	0.189	0.171	0.24	0.186	0.138
ADAMTS3	ENSCHIG00000008470	6:87961219-88255530:-1	protein_coding	ADAM metallopeptidase with thrombospondin type 1 motif 3	detected at medium to low expression in 16 of 20 tissues	medium to low	mixed expression	ovary (3.166)	none	none	0.818	1.326	endopeptidase activity (GO:0004175) | peptidase activity (GO:0008233)	collagen biosynthetic process (GO:0032964) | positive regulation of vascular endothelial growth factor signaling pathway (GO:1900748) | protein processing (GO:0016485) | vascular endothelial growth factor production (GO:0010573)	extracellular space (GO:0005615)	2.247	2.328	2.649	1.617	0.324	0.322	3.542	4.393	1.485	3.559	3.619	2.714	1.945	1.671	1.675	1.528	1.53	1.222	5.252	2.883	3.098	1.443	1.87	1.726	2.032	1.386	1.629	0.946	1.133	0.873	1.162	12.135	0.425	0.514
ADAMTS4	ENSCHIG00000026815	3:111809533-111818916:-1	protein_coding	ADAM metallopeptidase with thrombospondin type 1 motif 4	detected at medium to low expression in 14 of 20 tissues	medium to low	mixed expression	BMDM LPS time course 7 hrs (2.711)	none	none	0.835	1.448	protease binding (GO:0002020)	unknown	nuclear speck (GO:0016607) | extracellular space (GO:0005615)	0.85	1.204	0.633	0.502	0.036	0.04	7.55	12.754	6.156	20.415	15.34	37.154	6.303	4.987	1.999	2.407	2.441	4.277	5.801	5.84	4.07	3.548	3.08	3.523	3.965	3.756	3.216	0.813	0.386	1.089	1.257	8.981	0.708	1.225
ADAMTS5	ENSCHIG00000018986	1:7819511-7869412:+1	protein_coding	ADAM metallopeptidase with thrombospondin type 1 motif 5	detected at high to low expression in 11 of 20 tissues	high to low	tissue enriched (BMDM LPS time course 7 hrs)	BMDM LPS time course 7 hrs (5.725)	none	none	0.966	3.437	extracellular matrix binding (GO:0050840) | heparin binding (GO:0008201)	defense response to bacterium (GO:0042742)	extracellular space (GO:0005615)	1.204	1.259	0.884	0.426	0.011	0	6.912	8.276	5.51	43.612	48.082	66.964	1.485	1.78	0.754	0.882	0.657	0.905	2.854	0.324	0.395	0.997	1.604	2.183	2.446	1.564	1.694	0.605	0.467	0.363	0.55	1.73	0.293	0.202
ADAMTS6	ENSCHIG00000024306	20:14052132-14326692:+1	protein_coding	ADAM metallopeptidase with thrombospondin type 1 motif 6	detected at medium to low expression in 18 of 20 tissues	medium to low	mixed expression	fallopian tube (2.216)	none	none	0.827	1.627	unknown	coronary vasculature development (GO:0060976) | aorta development (GO:0035904) | cardiac septum development (GO:0003279) | heart development (GO:0007507)	unknown	5.854	6.531	6.39	3.662	0.147	0.103	16.72	24.788	12.852	9.297	15.699	3.928	4.061	3.5	4.145	4.46	2.368	2.748	38.734	4.657	3.436	4.348	4.296	4.634	4.322	8.802	6.371	4.442	4.454	3.745	5.752	6.524	0.685	1.497
ADAMTS7	ENSCHIG00000009784	21:29914736-29971841:+1	protein_coding	ADAM metallopeptidase with thrombospondin type 1 motif 7	detected at medium to low expression in 20 of 20 tissues	medium to low	detected in all	testes (1.720)	none	none	0.747	1.464	metalloendopeptidase activity (GO:0004222)	cellular response to tumor necrosis factor (GO:0071356) | cellular response to BMP stimulus (GO:0071773) | proteolysis involved in cellular protein catabolic process (GO:0051603) | cellular response to interleukin-1 (GO:0071347) | negative regulation of chondrocyte differentiation (GO:0032331)	unknown	7.497	10.364	4.953	5.054	0.671	7.039	4.189	4.156	7.986	7.619	6.994	18.816	6.972	6.698	6.176	10.864	8.194	9.364	4.926	1.956	1.808	6.051	6.223	11.519	16.351	11.515	17.7	5.918	5.103	4.886	8.506	20.938	2.099	3.814
ADAMTS8	ENSCHIG00000010113	29:35746304-35763842:-1	protein_coding	ADAM metallopeptidase with thrombospondin type 1 motif 8	detected at low expression in 4 of 20 tissues	low	mixed expression	testes (2.594)	none	none	0.844	2.797	unknown	unknown	unknown	0.181	0.104	0.048	0.053	0.01	0	0	0	0.018	0.008	0	0	3.901	4.842	0.455	0.211	0.626	0.374	0.297	1.993	2.135	0.769	1.13	0.246	0.6	0.322	0.591	0.147	0.18	0.15	0.195	0.377	0.378	1.17
ADAMTS9	ENSCHIG00000017918	22:36749548-36908194:+1	protein_coding	ADAM metallopeptidase with thrombospondin type 1 motif 9	detected at medium to low expression in 19 of 20 tissues	medium to low	mixed expression	uterus (1.968)	none	none	0.728	1.647	endopeptidase activity (GO:0004175) | metallopeptidase activity (GO:0008237)	extracellular matrix organization (GO:0030198) | positive regulation of melanocyte differentiation (GO:0045636) | endothelial cell-matrix adhesion (GO:0090673) | ventricular cardiac muscle tissue development (GO:0003229) | negative regulation of sprouting angiogenesis (GO:1903671) | proteolysis (GO:0006508) | negative regulation of endothelial cell migration (GO:0010596) | aorta morphogenesis (GO…	extracellular space (GO:0005615) | proteinaceous extracellular matrix (GO:0005578) | cell surface (GO:0009986) | endoplasmic reticulum (GO:0005783) | intracellular membrane-bounded organelle (GO:0043231)	11.089	7.201	7.091	4.008	0.022	0.052	1.243	2.708	1.775	9.786	19.903	24.804	1.135	1.023	9.346	10.083	6.447	7.619	10.597	2.295	2.439	4.946	5.371	12.049	14.218	11.496	13.505	2.079	1.516	0.803	1.13	22.293	2.026	3.142
ADAMTSL1	ENSCHIG00000025981	8:25203102-25697955:-1	protein_coding	ADAMTS like 1	detected at medium to low expression in 20 of 20 tissues	medium to low	detected in all	skeletal muscle longitudinal dorsal (1.438)	none	none	0.501	0.985	unknown	unknown	unknown	4.718	4.687	3.803	3.317	1.587	1.44	2.004	2.837	2.296	2.125	2.534	1.59	13.743	10.156	5.419	4.399	4.69	3.31	8.362	7.964	9.809	6.283	7.268	8.028	8.827	8.602	7.774	5.289	5.671	5.089	5.716	5.816	3.622	4.158
ADAMTSL2	ENSCHIG00000010630	11:103822069-103854044:+1	protein_coding	ADAMTS like 2	detected at medium to low expression in 13 of 20 tissues	medium to low	mixed expression	liver (3.730)	none	none	0.872	2.157	microfibril binding (GO:0050436)	extracellular matrix organization (GO:0030198) | negative regulation of transforming growth factor beta receptor signaling pathway (GO:0030512) | lobar bronchus epithelium development (GO:0060481)	proteinaceous extracellular matrix (GO:0005578) | extracellular region (GO:0005576)	7.955	10.184	6.192	8.569	0	0	0.187	0.469	0.857	0.157	0.374	0.191	2.147	2.115	1.484	1.881	1.062	1.223	0.237	2.137	1.909	7.942	1.956	11.771	11.039	27.655	11.592	23.22	20.733	17.932	26.428	4.901	0.703	0.655
ADAMTSL4	ENSCHIG00000024595	3:100016216-100027961:+1	protein_coding	ADAMTS like 4	detected at medium to low expression in 18 of 20 tissues	medium to low	mixed expression	skin (1.773)	none	none	0.688	1.176	protease binding (GO:0002020)	extracellular matrix organization (GO:0030198) | positive regulation of apoptotic process (GO:0043065) | epithelial cell development (GO:0002064)	extracellular space (GO:0005615) | proteinaceous extracellular matrix (GO:0005578) | interstitial matrix (GO:0005614)	4.35	7.795	3.073	2.05	16.47	30.044	8.217	7.727	4.732	7.203	5.868	4.066	0.32	0.286	6.644	5.9	7.421	4.928	13.164	0.667	0.909	8.426	9.416	2.011	2.378	2.721	2.256	1.44	1.057	1.081	1.634	8.389	5.169	5.692
ADAP2	ENSCHIG00000011945	19:17671516-17700846:-1	protein_coding	ArfGAP with dual PH domains 2	detected at medium to low expression in 20 of 20 tissues	medium to low	detected in all	alveolar macrophage (1.485)	none	none	0.499	1.121	phosphatidylinositol-3,4,5-trisphosphate binding (GO:0005547) | inositol 1,3,4,5 tetrakisphosphate binding (GO:0043533)	heart development (GO:0007507)	cytoplasm (GO:0005737) | plasma membrane (GO:0005886)	4.711	5.765	3.868	4.047	13.309	7.538	4.086	1.218	25.704	2.431	1.043	4.71	3.582	4.123	6.707	6.952	5.858	5.451	5.265	3.332	5.198	8.709	9.245	3.339	4.47	3.845	5.611	3.674	3.739	3.159	7.14	7.741	1.192	1.566
ADAR	ENSCHIG00000017156	3:104148009-104172446:-1	protein_coding	adenosine deaminase, RNA specific	detected at medium to low expression in 20 of 20 tissues	medium to low	detected in all	cerebellum (1.203)	none	none	0.44	0.986	double-stranded RNA adenosine deaminase activity (GO:0003726)	osteoblast differentiation (GO:0001649) | erythrocyte differentiation (GO:0030218) | hematopoietic stem cell homeostasis (GO:0061484) | negative regulation of RNA interference (GO:1900369) | response to interferon-alpha (GO:0035455) | production of miRNAs involved in gene silencing by miRNA (GO:0035196) | negative regulation of protein kinase activity by regulation of protein phosphorylation (GO:…	supraspliceosomal complex (GO:0044530) | nucleus (GO:0005634) | nucleolus (GO:0005730) | cytoplasm (GO:0005737) | nucleoplasm (GO:0005654)	42.438	49.005	41.101	28.848	17.12	25.746	24.799	23.274	24.168	28.495	23.291	51.233	48.775	43.093	15.234	16.164	20.761	12.509	17.262	40.198	40.694	27.171	24.189	20.846	24.559	20.54	17.777	26.539	13.639	19.862	15.802	30.335	14.31	18.887
ADARB1	ENSCHIG00000018259	1:144900198-144991636:+1	protein_coding	adenosine deaminase, RNA specific B1	detected at high to low expression in 20 of 20 tissues	high to low	detected in all, tissue enhanced (cerebellum)	cerebellum (2.388)	none	none	0.871	1.775	unknown	motor neuron apoptotic process (GO:0097049) | facial nerve morphogenesis (GO:0021610) | neuromuscular synaptic transmission (GO:0007274) | positive regulation of viral genome replication (GO:0045070) | motor behavior (GO:0061744) | hypoglossal nerve morphogenesis (GO:0021618) | muscle tissue morphogenesis (GO:0060415) | innervation (GO:0060384) | neuromuscular process controlling posture (GO:0050…	nucleus (GO:0005634) | cytosol (GO:0005829) | nucleolus (GO:0005730) | nucleoplasm (GO:0005654)	6.56	4.848	5.92	5.281	1.628	0.927	4.975	6.832	3.953	5.106	6.818	3.618	46.07	54.064	1.632	1.625	1.742	1.631	2.663	31.605	33.782	2.689	2.878	4.146	5.137	4.973	3.853	2.7	3.076	2.366	3.517	8.985	1.381	2.326
ADARB2	ENSCHIG00000002677	13:45448933-45685013:+1	protein_coding	adenosine deaminase, RNA specific B2 (inactive)	detected at low expression in 2 of 20 tissues	low	group enriched (nervous system)	frontal lobe cortex (2.048)	nervous system	none	0.953	28.144	unknown	unknown	unknown	1.295	0.592	1.167	0.91	0.011	0	0	0	0	0	0	0	1.743	2.191	0	0	0.02	0.01	0.213	5.001	3.272	0.024	0.013	0	0.014	0	0.025	0	0.01	0	0	0.099	0	0
ADAT1	ENSCHIG00000022974	18:4126885-4154657:-1	protein_coding	adenosine deaminase, tRNA specific 1	detected at low expression in 20 of 20 tissues	low	detected in all	testes (1.399)	none	none	0.465	1.04	RNA binding (GO:0003723) | tRNA-specific adenosine deaminase activity (GO:0008251)	tRNA processing (GO:0008033)	unknown	5.329	3.665	3.726	3.494	4.044	2.598	3.402	5.62	3.787	3.752	6.475	3.736	6.99	5.494	7.136	2.972	5.015	4.012	7.378	2.722	3.596	6.061	5.844	4.19	3.695	4.53	5.382	2.913	2.231	2.798	3.218	5.973	5.11	6.424
ADAT2	ENSCHIG00000006501	9:67919856-67950262:-1	protein_coding	adenosine deaminase, tRNA specific 2	detected at low expression in 20 of 20 tissues	low	detected in all	cerebellum (1.514)	none	none	0.436	0.986	unknown	unknown	unknown	2.856	3.422	2.896	2.715	2.31	1.549	4.283	4.083	2.252	3.197	3.218	2.076	6.744	5.438	3.778	2.833	3.036	2.996	3.707	4.31	4.258	4.195	5.446	2.614	2.95	3.64	2.807	1.572	1.341	1.816	1.488	4.915	2.109	2.539
ADCK1	ENSCHIG00000026516	10:14020741-14135890:-1	protein_coding	aarF domain containing kinase 1	detected at low expression in 20 of 20 tissues	low	detected in all	frontal lobe cortex (1.936)	none	none	0.569	1.02	unknown	unknown	unknown	2.046	2.59	1.607	1.792	4.078	2.621	2.987	2.325	2.562	2.269	1.888	1.688	2.746	3.07	1.81	1.692	1.68	1.52	1.526	5.759	6.071	4.716	3.591	2.88	3.968	3.333	4.442	1.257	0.953	1.072	0.945	3.318	1.821	2.491
ADCK2	ENSCHIG00000025299	4:16408672-16422924:-1	protein_coding	aarF domain containing kinase 2	detected at medium to low expression in 20 of 20 tissues	medium to low	detected in all	cerebellum (1.527)	none	none	0.639	1.034	unknown	unknown	unknown	9.234	9.451	9.139	8.159	3.827	2.626	3.35	4.264	3.757	3.471	3.942	2.337	20.841	24.193	9.942	10.472	8.862	8.421	6.385	15.497	16.325	9.108	6.797	9.15	10.158	9.813	11.421	3.107	2.97	3.623	4.44	8.097	9.629	13.33
ADCK5	ENSCHIG00000000936	14:81378066-81386174:+1	protein_coding	aarF domain containing kinase 5	detected at high to low expression in 20 of 20 tissues	high to low	detected in all	adrenal gland (1.297)	none	none	0.599	0.997	unknown	unknown	unknown	75.116	77.088	84.814	64.532	9.198	9.569	15.346	16.124	13.959	12.056	14.029	8.324	51.393	57.378	53.28	29.192	35.246	22.636	19.234	28.052	26.3	35.113	31.567	24.669	31.07	31.801	34.336	23.301	28.918	39.341	21.954	31.663	33.179	48.871
ADCY1	ENSCHIG00000024549	4:43910051-44013206:+1	protein_coding	adenylate cyclase 1	detected at high to low expression in 3 of 20 tissues	high to low	group enriched (nervous system)	frontal lobe cortex (7.123)	nervous system	none	0.972	84.96	adenylate cyclase activity (GO:0004016)	long-term memory (GO:0007616) | axonogenesis (GO:0007409) | regulation of circadian rhythm (GO:0042752)	cytoplasm (GO:0005737) | plasma membrane (GO:0005886)	1.09	0.287	1.128	1.249	0.026	0.048	0.059	0.075	0.032	0.055	0.061	0.055	74.276	63.586	0.271	0.739	0.432	0.604	0.075	124.56	154.22	0.142	0.274	1.795	1.504	0.236	0.466	0.033	0.018	0.005	0.019	0.112	0.046	0.078
ADCY10	ENSCHIG00000010048	3:119174766-119304111:-1	protein_coding	adenylate cyclase 10	not detected	not detected	not detected	not calculated	none	none	not calculated	not calculated	bicarbonate binding (GO:0071890) | adenylate cyclase activity (GO:0004016)	cellular response to inorganic substance (GO:0071241) | cAMP biosynthetic process (GO:0006171) | epithelial cilium movement (GO:0003351)	microtubule cytoskeleton (GO:0015630) | nucleus (GO:0005634) | membrane (GO:0016020) | perinuclear region of cytoplasm (GO:0048471) | motile cilium (GO:0031514)	0.011	0.032	0.04	0.018	0.007	0	0.039	0.027	0.04	0.021	0.007	0.027	0.374	0.287	0.017	0.008	0.046	0.007	0.044	0.275	0.214	0.088	0.047	0.084	0.05	0.192	0.058	0.03	0.015	0	0	0.011	0.015	0
ADCY2	ENSCHIG00000023502	20:65364133-65826062:-1	protein_coding	adenylate cyclase 2	detected at high to low expression in 14 of 20 tissues	high to low	tissue enhanced (frontal lobe cortex, skeletal muscle longitudinal dorsal)	frontal lobe cortex (3.858)	none	none	0.916	5.052	unknown	unknown	cytoplasm (GO:0005737) | plasma membrane (GO:0005886)	1.363	1.361	1.25	0.83	0.009	0.057	1.169	0.995	0.177	1.235	0.898	0.09	10.81	12.178	0.46	0.424	0.58	0.899	5.053	86.99	86.658	3.454	3.093	0.651	1.354	0.932	1.768	0.157	0.082	0.094	0.283	12.979	0.857	2.166
ADCY3	ENSCHIG00000025812	11:74038378-74124418:+1	protein_coding	adenylate cyclase 3	detected at medium to low expression in 18 of 20 tissues	medium to low	mixed expression	ovary (1.743)	none	none	0.656	1.281	adenylate cyclase activity (GO:0004016)	flagellated sperm motility (GO:0030317) | adenylate cyclase-activating G-protein coupled receptor signaling pathway (GO:0007189) | olfactory learning (GO:0008355) | single fertilization (GO:0007338) | sensory perception of smell (GO:0007608) | cAMP biosynthetic process (GO:0006171) | cellular response to forskolin (GO:1904322) | acrosome reaction (GO:0007340)	integral component of membrane (GO:0016021) | cilium (GO:0005929)	5.834	7.035	6.438	5.367	1.043	0.774	12.613	18.357	6.889	11.205	15.854	8.125	14.535	12.82	3.854	5.177	4.15	4.711	5.004	18.543	20.2	4.847	7.254	3.379	5.089	3.332	4.028	0.468	0.52	0.623	0.759	20.779	1.419	3.231
ADCY4	ENSCHIG00000020735	10:80580656-80594974:-1	protein_coding	adenylate cyclase 4	detected at medium to low expression in 17 of 20 tissues	medium to low	mixed expression	kidney cortex (2.045)	none	none	0.767	1.107	protein kinase C binding (GO:0005080)	adenylate cyclase-modulating G-protein coupled receptor signaling pathway (GO:0007188)	intracellular (GO:0005622) | dendrite (GO:0030425) | cytoplasm (GO:0005737)	13.917	15.06	8.041	4.784	0.382	0.529	0.115	0.331	0.282	0.111	0.344	0.393	2.687	3.696	7.502	9.531	10.033	7.529	4.926	2.602	3.118	10.109	7.51	21.766	29.04	21.909	22.107	2.815	2.105	2.035	2.808	9.259	4.735	5.889
ADCY5	ENSCHIG00000022874	1:67431945-67586986:-1	protein_coding	adenylate cyclase 5	detected at medium to low expression in 14 of 20 tissues	medium to low	mixed expression	frontal lobe cortex (2.676)	none	none	0.827	1.61	adenylate cyclase binding (GO:0008179) | scaffold protein binding (GO:0097110) | protein heterodimerization activity (GO:0046982) | adenylate cyclase activity (GO:0004016)	adenylate cyclase-activating G-protein coupled receptor signaling pathway (GO:0007189) | neuromuscular process controlling balance (GO:0050885) | regulation of insulin secretion involved in cellular response to glucose stimulus (GO:0061178) | positive regulation of cytosolic calcium ion concentration (GO:0007204) | cAMP biosynthetic process (GO:0006171) | locomotory behavior (GO:0007626) | adenyl…	integral component of membrane (GO:0016021) | intermediate filament cytoskeleton (GO:0045111) | cilium (GO:0005929) | plasma membrane (GO:0005886) | membrane (GO:0016020)	6.743	4.38	3.031	2.828	0.008	0.019	0.04	0.166	0.088	0.098	0.112	0.16	12.267	15.781	1.518	2.369	1.636	2.017	4.816	27.326	25.618	2.231	2.312	2.545	4.603	2.493	3.378	3.832	2.481	3.197	5.684	12.138	0.495	0.854
ADCY6	ENSCHIG00000011753	5:30632225-30645191:+1	protein_coding	adenylate cyclase 6	detected at medium to low expression in 19 of 20 tissues	medium to low	mixed expression	fallopian tube (1.404)	none	none	0.565	1.162	protein kinase C binding (GO:0005080) | adenylate cyclase activity (GO:0004016)	cellular response to catecholamine stimulus (GO:0071870) | cAMP biosynthetic process (GO:0006171) | adenylate cyclase-activating G-protein coupled receptor signaling pathway (GO:0007189) | regulation of blood vessel diameter (GO:0097746) | cellular response to forskolin (GO:1904322) | cellular response to prostaglandin E stimulus (GO:0071380) | dopamine receptor signaling pathway (GO:0007212)	unknown	10.331	13.419	9.829	7.541	0.302	0.285	8.282	11.4	8.648	6.505	9.179	6.122	17.586	17.42	32.737	31.416	24.476	21.479	35.025	13.363	14.23	17.22	14.156	25.947	33.564	30.94	32.117	9.34	7.795	8.369	8.69	14.125	7.211	11.108
ADCY7	ENSCHIG00000025184	18:18599388-18658987:-1	protein_coding	adenylate cyclase 7	detected at high to low expression in 19 of 20 tissues	high to low	mixed expression	spleen (2.135)	none	none	0.828	1.371	adenylate cyclase activity (GO:0004016)	cAMP biosynthetic process (GO:0006171) | cellular response to ethanol (GO:0071361)	integral component of membrane (GO:0016021)	0.99	1.653	1.068	0.583	30.653	25.219	19.717	6.333	31.104	10.889	5.107	10.638	0.892	1.045	5.787	7.253	5.288	4.424	7.573	1.979	2.22	16.736	19.441	2.213	2.348	3.31	2.126	2.805	2.831	2.057	3.904	1.391	8.965	10.233
ADCY8	ENSCHIG00000026047	14:71989089-72223053:-1	protein_coding	adenylate cyclase 8	detected at medium to low expression in 19 of 20 tissues	medium to low	mixed expression	uterine horn (2.899)	none	none	0.79	2.36	adenylate cyclase activity (GO:0004016)	long-term memory (GO:0007616)	unknown	1.336	1.208	1.128	0.802	1.139	1.045	0.875	0.995	1.255	0.737	0.887	0.96	7.993	10.344	1.753	1.126	1.436	1.011	6.408	16.942	18.442	1.865	2.001	1.827	1.974	1.872	2.186	1.79	2.27	1.821	1.768	4.487	1.171	1.728
ADCY9	ENSCHIG00000011588	25:3165400-3267455:-1	protein_coding	adenylate cyclase 9	detected at medium to low expression in 18 of 20 tissues	medium to low	mixed expression	testes (1.809)	none	none	0.644	1.227	adenylate cyclase activity (GO:0004016)	cAMP biosynthetic process (GO:0006171) | adenylate cyclase-activating adrenergic receptor signaling pathway (GO:0071880) | adenylate cyclase-activating G-protein coupled receptor signaling pathway (GO:0007189)	integral component of membrane (GO:0016021) | membrane (GO:0016020) | integral component of plasma membrane (GO:0005887)	6.89	6.385	5.905	3.172	3.961	4.325	5.533	4.879	5.49	4.26	4.504	3.857	9.567	9.315	3.469	3.839	3.352	2.69	4.192	6.348	7.526	2.588	2.9	3.401	4.095	3.083	2.945	2.992	2	2.06	2.419	8.679	0.733	1.196
ADCYAP1	ENSCHIG00000000212	24:36087338-36094947:+1	protein_coding	adenylate cyclase activating polypeptide 1	detected at medium to low expression in 20 of 20 tissues	medium to low	detected in all	frontal lobe cortex (2.204)	none	none	0.76	1.116	pituitary adenylate cyclase activating polypeptide activity (GO:0016521) | receptor binding (GO:0005102) | neuropeptide hormone activity (GO:0005184) | peptide hormone receptor binding (GO:0051428)	adenylate cyclase-activating G-protein coupled receptor signaling pathway (GO:0007189) | neuron projection development (GO:0031175) | positive regulation of GTPase activity (GO:0043547) | positive regulation of ERK1 and ERK2 cascade (GO:0070374) | positive regulation of protein kinase activity (GO:0045860) | positive regulation of transcription from RNA polymerase II promoter (GO:0045944) | regul…	unknown	3.424	2.967	4.865	2.76	2.727	3.01	1.409	1.291	1.631	1.773	1.322	1.467	5.501	5.538	3.643	2.394	2.337	2.745	4.462	12.125	14.697	3.553	3.514	3.75	3.381	3.83	3.731	2.843	2.539	2.848	3.125	3.019	1.968	2.826
ADCYAP1R1	ENSCHIG00000006461	4:54956554-55002289:+1	protein_coding	ADCYAP receptor type I	detected at medium to low expression in 5 of 20 tissues	medium to low	group enriched (nervous system)	cerebellum (5.502)	nervous system	none	0.944	15.041	unknown	unknown	receptor complex (GO:0043235) | intracellular membrane-bounded organelle (GO:0043231)	5.382	1.54	4.023	3.878	0	0.259	0.092	0.019	0.123	0.155	0.151	0.198	55.325	35.329	0.3	0.345	0.749	0.64	0.262	39.92	33.03	1.525	3.161	0	0.029	0.029	0.055	0	0.044	0	0	0.244	0.064	0.264
ADD1	ENSCHIG00000023797	6:116650341-116738824:+1	protein_coding	adducin 1	detected at high to medium expression in 20 of 20 tissues	high to medium	detected in all	cerebellum (1.227)	none	none	0.578	1.058	structural molecule activity (GO:0005198) | protein homodimerization activity (GO:0042803) | spectrin binding (GO:0030507) | protein heterodimerization activity (GO:0046982) | cadherin binding (GO:0045296) | transcription factor binding (GO:0008134) | actin filament binding (GO:0051015)	erythrocyte differentiation (GO:0030218) | actin filament bundle assembly (GO:0051017) | multicellular organism growth (GO:0035264) | hemoglobin metabolic process (GO:0020027) | positive regulation of protein binding (GO:0032092) | positive regulation of adherens junction organization (GO:1903393) | cellular response to calcium ion (GO:0071277) | positive regulation of establishment of endothelia…	F-actin capping protein complex (GO:0008290) | cell-cell adherens junction (GO:0005913) | nuclear body (GO:0016604) | cytoskeleton (GO:0005856) | membrane (GO:0016020) | plasma membrane (GO:0005886) | nucleus (GO:0005634) | cytoplasm (GO:0005737) | nucleoplasm (GO:0005654)	65.44	68.064	62.594	37.346	21.223	22.375	47.495	45.376	50.284	42.09	43.206	43.346	156.521	152.341	49.593	45.223	44.997	32.287	59.309	147.827	145.207	91.347	85.837	94.162	118.55	86.766	110.603	46.158	26.492	31.48	35.212	76.969	25.929	34.051
ADD2	ENSCHIG00000016487	11:13574461-13621808:+1	protein_coding	adducin 2	detected at high to low expression in 8 of 20 tissues	high to low	group enriched (nervous system)	frontal lobe cortex (6.175)	nervous system	none	0.959	21.167	actin binding (GO:0003779) | structural molecule activity (GO:0005198) | protein homodimerization activity (GO:0042803) | protein kinase binding (GO:0019901) | spectrin binding (GO:0030507) | protein heterodimerization activity (GO:0046982) | actin filament binding (GO:0051015)	positive regulation of protein binding (GO:0032092) | hemopoiesis (GO:0030097) | actin filament bundle assembly (GO:0051017) | leukocyte tethering or rolling (GO:0050901) | macromolecular complex assembly (GO:0065003) | barbed-end actin filament capping (GO:0051016) | leukocyte migration (GO:0050900)	F-actin capping protein complex (GO:0008290) | postsynaptic density (GO:0014069) | cytoplasmic vesicle (GO:0031410) | membrane (GO:0016020) | plasma membrane raft (GO:0044853)	3.808	2.538	2.196	2.174	0.056	0	7.15	13.135	2.676	6.081	10.619	2.016	37.622	30.563	0.073	0.137	0.122	0.091	0.194	66.752	77.776	0.393	0.231	0.316	0.237	0.252	0.39	0	0	0.041	0.054	0.176	0.026	0.043
ADD3	ENSCHIG00000020008	26:21288888-21420809:-1	protein_coding	adducin 3	detected at high to low expression in 20 of 20 tissues	high to low	detected in all	cerebellum (1.370)	none	none	0.65	1.125	structural molecule activity (GO:0005198)	unknown	cytoskeleton (GO:0005856) | membrane (GO:0016020) | plasma membrane (GO:0005886) | brush border (GO:0005903) | condensed nuclear chromosome (GO:0000794) | postsynaptic density (GO:0014069) | cell cortex (GO:0005938) | cytoplasm (GO:0005737) | cell-cell junction (GO:0005911) | nucleoplasm (GO:0005654)	20.743	28.068	16.666	11.627	2.855	4.274	13.508	12.269	14.028	7.67	6.749	10.54	81.841	76.138	46.094	27.667	33.445	24.291	42.72	28.818	28.969	31.202	41.189	52.434	46.41	47.45	39.561	13.328	11.381	7.846	8.934	25.083	22.426	28.976
ADGB	ENSCHIG00000025488	9:70986398-71174014:+1	protein_coding	androglobin	detected at medium expression in 1 of 20 tissues	medium	tissue enriched (fallopian tube), group enriched (female reproductive system)	fallopian tube (3.964)	female reproductive system	none	0.995	27.961	unknown	unknown	unknown	0.013	0	0.011	0.038	0	0	0.044	0	0.027	0.055	0.015	0.029	0.145	0.122	0.028	0.035	0.009	0.042	15.61	0.294	0.404	0.071	0	0.13	0.444	0.081	0.352	0.011	0.507	0.092	0.361	0.013	0	0.009
ADGRA1	ENSCHIG00000018897	26:507485-543870:-1	protein_coding	adhesion G protein-coupled receptor A1	detected at medium to low expression in 3 of 20 tissues	medium to low	group enriched (nervous system)	frontal lobe cortex (3.598)	nervous system	none	0.964	6.06	unknown	unknown	unknown	2.259	2.629	1.97	1.295	0	0	0.007	0	0.518	0.007	0.007	0.033	2.501	3.511	0.041	0.085	0.092	0.03	0.509	12.454	11.765	0.109	0.02	0.066	0.309	0.149	0.124	0	0.046	0.035	0.041	0.983	0.052	0.008
ADGRA2	ENSCHIG00000017052	27:12569830-12604350:-1	protein_coding	adhesion G protein-coupled receptor A2	detected at high to low expression in 19 of 20 tissues	high to low	mixed expression	uterine horn (1.747)	none	none	0.776	1.514	unknown	negative regulation of vascular endothelial growth factor signaling pathway (GO:1900747) | endothelial cell migration (GO:0043542) | regulation of angiogenesis (GO:0045765) | sprouting angiogenesis (GO:0002040) | regulation of chemotaxis (GO:0050920) | central nervous system development (GO:0007417) | positive regulation of endothelial cell migration (GO:0010595) | regulation of establishment of …	cell surface (GO:0009986)	13.98	17.53	7.747	5.34	0.292	0.112	11.709	15.913	14.445	7.863	13.562	10.859	15.684	16.514	11.966	12.713	12.052	8.907	21.214	3.787	4.269	10.098	10.038	17.266	24.833	15.96	16.962	2.707	1.862	1.575	3.079	32.374	3.645	8.097
ADGRA3	ENSCHIG00000019880	6:42407287-42536406:-1	protein_coding	adhesion G protein-coupled receptor A3	detected at high to low expression in 20 of 20 tissues	high to low	detected in all	ovary (1.531)	none	none	0.715	1.338	unknown	unknown	external side of plasma membrane (GO:0009897)	14.086	16.579	13.77	11.319	4.775	6.022	36.834	41.786	26.029	26.434	31.317	15.166	19.93	18.055	14.486	14.968	14.965	12.025	13.106	4.021	4.461	8.329	9.098	16.469	26.226	15.926	24.841	7.45	8.881	7.439	7.905	58.469	3.612	4.93
ADGRB1	ENSCHIG00000018848	14:80158862-80222537:-1	protein_coding	adhesion G protein-coupled receptor B1	detected at high to low expression in 11 of 20 tissues	high to low	tissue enhanced (frontal lobe cortex)	frontal lobe cortex (5.508)	none	none	0.95	4.393	lipopolysaccharide binding (GO:0001530) | PDZ domain binding (GO:0030165) | G-protein coupled receptor activity (GO:0004930) | phosphatidylserine binding (GO:0001786) | receptor activity (GO:0004872)	apoptotic cell clearance (GO:0043277) | engulfment of apoptotic cell (GO:0043652) | positive regulation of reactive oxygen species biosynthetic process (GO:1903428) | phagocytosis, engulfment (GO:0006911) | positive regulation of synapse assembly (GO:0051965) | positive regulation of myoblast fusion (GO:1901741) | negative regulation of angiogenesis (GO:0016525) | phagocytosis, recognition (GO:00…	postsynaptic density (GO:0014069) | extracellular space (GO:0005615) | focal adhesion (GO:0005925) | dendrite (GO:0030425) | perinuclear region of cytoplasm (GO:0048471) | plasma membrane (GO:0005886) | phagocytic cup (GO:0001891)	3.48	2.761	1.782	3.039	0	0.028	0.045	0.055	0.271	0.026	0.061	0.09	15.437	16.427	0.264	0.262	0.404	0.201	0.243	54.875	52.365	0.807	0.325	1.38	1.573	2.403	1.92	0.014	0.038	0.043	0.008	1.887	0.18	0.474
ADGRB2	ENSCHIG00000024973	2:13967855-13998594:-1	protein_coding	adhesion G protein-coupled receptor B2	detected at high to low expression in 13 of 20 tissues	high to low	tissue enriched (frontal lobe cortex), group enriched (nervous system)	frontal lobe cortex (5.046)	nervous system	none	0.967	4.517	G-protein coupled receptor activity (GO:0004930)	positive regulation of synapse assembly (GO:0051965) | G-protein coupled receptor signaling pathway (GO:0007186) | calcineurin-NFAT signaling cascade (GO:0033173) | peripheral nervous system development (GO:0007422)	centrosome (GO:0005813) | plasma membrane (GO:0005886)	1.926	1.27	1.888	1.62	0.054	0.087	0.481	1.089	2.084	0.382	0.588	0.675	18.484	13.341	0.494	0.626	0.845	0.455	4.143	83.321	86.673	1.145	0.966	0.573	1.252	0.629	1.527	0.03	0.071	0.081	0.141	4.95	0.333	0.699
ADGRB3	ENSCHIG00000014726	14:89095126-89785548:+1	protein_coding	adhesion G protein-coupled receptor B3	detected at medium to low expression in 6 of 20 tissues	medium to low	group enriched (nervous system)	frontal lobe cortex (5.123)	nervous system	none	0.928	10.793	unknown	myoblast fusion (GO:0007520)	plasma membrane (GO:0005886)	11.58	6.861	7.885	6.813	0.054	0.057	0.168	0.121	0.166	0.161	0.122	0.128	24.921	25.137	0.237	0.224	0.33	0.313	0.333	34.44	35.243	0.301	0.457	0.254	0.401	0.414	0.365	0.067	0.121	0.188	0.176	3.991	0.599	1.039
ADGRD1	ENSCHIG00000024282	17:24978102-25155234:+1	protein_coding	adhesion G protein-coupled receptor D1	detected at medium to low expression in 18 of 20 tissues	medium to low	mixed expression	uterus (2.493)	none	none	0.736	1.648	G-protein coupled receptor activity (GO:0004930)	adenylate cyclase-activating G-protein coupled receptor signaling pathway (GO:0007189) | G-protein coupled receptor signaling pathway (GO:0007186)	plasma membrane (GO:0005886)	2.885	4.232	1.933	1.234	1.027	1.217	0.842	0.555	1.33	1.449	0.937	3.388	2.392	2.602	5.9	4.385	4.978	3.752	6.065	2.701	2.467	3.162	5.766	1.546	3.135	1.853	2.141	0.837	0.99	0.903	0.985	11.815	1.605	1.839
ADGRD2	ENSCHIG00000015493	11:95005788-95027789:+1	protein_coding	adhesion G protein-coupled receptor D2	not detected	not detected	not detected	not calculated	none	none	not calculated	not calculated	unknown	unknown	unknown	0.538	0.599	0.442	1	0	0	0.008	0	0	0	0	0	0	0.038	0.01	0.009	0	0	0.32	0	0	0	0	0.011	0	0	0.012	0	0.009	0	0.013	0.404	0.018	0.029
ADGRE1	ENSCHIG00000021647	7:92931693-92970027:+1	protein_coding	adhesion G protein-coupled receptor E1	detected at high to low expression in 6 of 20 tissues	high to low	tissue enriched (alveolar macrophage), group enriched (immune system)	alveolar macrophage (8.367)	immune system	none	0.994	50.017	unknown	unknown	unknown	0.11	0.434	0.302	0.103	133.452	563.086	0.752	0.21	10.236	3.738	0.613	20.768	0	0.261	0.041	0.155	0.128	1.159	0.519	0	0.813	1.019	0.467	0.125	0.169	0.441	0.128	30.201	15.408	8.556	19.563	0.436	0.05	0.04
ADGRE3	ENSCHIG00000027221	7:96519304-96572745:+1	protein_coding	adhesion G protein-coupled receptor E3	detected at low expression in 3 of 20 tissues	low	mixed expression	ileum (2.950)	none	none	0.957	6.676	unknown	unknown	unknown	0.081	0.202	0.078	0.099	2.79	0.841	0.024	0	0.235	0	0.017	0.056	0	0	0.092	0.744	0.34	0.707	0	0	0.063	4.54	10.915	0.049	0.114	0.158	0.075	0.153	0.197	0.12	0.08	0.09	0.028	0.06
ADGRE5	ENSCHIG00000010425	7:96746016-96765151:-1	protein_coding	adhesion G protein-coupled receptor E5	detected at high to low expression in 20 of 20 tissues	high to low	detected in all	spleen (1.644)	none	none	0.824	1.476	unknown	unknown	unknown	32.816	34.669	27.518	17.859	110.42	160.694	44.528	18.491	51.142	60.284	19.205	65.513	2.7	5.587	30.447	36.932	30.101	30.972	14.826	5.009	6.278	33.058	33.625	27.121	46.074	27.624	33.405	31.858	24.241	19.033	43.815	11.13	4.373	8.37
ADGRF1	ENSCHIG00000024674	23:28620876-28669049:+1	protein_coding	adhesion G protein-coupled receptor F1	detected at low expression in 2 of 20 tissues	low	mixed expression	kidney cortex (1.972)	none	none	0.904	1.931	G-protein coupled receptor activity (GO:0004930)	synapse assembly (GO:0007416) | positive regulation of CREB transcription factor activity (GO:0032793) | adenylate cyclase-activating G-protein coupled receptor signaling pathway (GO:0007189) | neuron projection development (GO:0031175) | memory (GO:0007613)	plasma membrane (GO:0005886)	0.1	0	0	0.027	0.391	1.453	0.445	0.34	0.773	0.728	0.183	0.918	0	0	0.448	0.915	0.396	0.716	0.275	0.304	0.291	1.267	0.045	5.596	2.7	5.363	2.033	0.03	0.093	0.052	0.156	0.053	1.146	1.076
ADGRF2	ENSCHIG00000020762	23:28140224-28178677:-1	protein_coding	adhesion G protein-coupled receptor F2	detected at medium to low expression in 10 of 20 tissues	medium to low	mixed expression	rumen (4.137)	none	none	0.898	2.598	unknown	unknown	unknown	0.981	0.9	1.315	1.117	0.293	0.321	0.337	0.432	0.332	0.372	0.552	0.359	2.333	3.244	0.967	0.544	0.767	0.709	1.056	0.641	0.841	1.159	1.144	0.913	0.816	1.224	0.897	0.579	0.546	0.453	0.534	1.029	18.937	16.253
ADGRF4	ENSCHIG00000015162	23:28109525-28139780:-1	protein_coding	adhesion G protein-coupled receptor F4	detected at medium expression in 2 of 20 tissues	medium	mixed expression	skin (4.435)	none	none	0.957	116.568	unknown	unknown	unknown	0.014	0	0.026	0.023	0	0	0	0	0.006	0	0	0.007	0.021	0.018	0.163	0.118	0	0.499	0.015	0	0	0.046	0	0.048	0.039	0	0	0.013	0.01	0.045	0.013	0	17.98	16.511
ADGRF5	ENSCHIG00000008724	23:28709088-28821487:+1	protein_coding	adhesion G protein-coupled receptor F5	detected at medium to low expression in 19 of 20 tissues	medium to low	mixed expression	kidney cortex (1.823)	none	none	0.763	1.255	unknown	positive regulation of phospholipid biosynthetic process (GO:0071073) | fat cell differentiation (GO:0045444) | energy reserve metabolic process (GO:0006112) | regulation of lipid metabolic process (GO:0019216) | surfactant homeostasis (GO:0043129) | glucose homeostasis (GO:0042593) | negative regulation of macrophage activation (GO:0043031)	apical part of cell (GO:0045177) | cytoplasmic vesicle (GO:0031410) | cell surface (GO:0009986)	40.344	36.366	14.892	6.819	0.304	0.319	1.192	0.109	3.555	1.192	0.033	1.791	5.371	6.833	7.968	9.712	5.907	6.64	9.468	9.554	9.068	15.027	9.675	45.736	53.039	43.583	28.991	13.355	8.085	2.266	6.906	11.276	4.303	5.22
ADGRG1	ENSCHIG00000020062	18:26966612-26991056:+1	protein_coding	adhesion G protein-coupled receptor G1	detected at high to low expression in 17 of 20 tissues	high to low	tissue enhanced (testes)	testes (2.124)	none	none	0.905	1.665	G-protein coupled receptor activity (GO:0004930) | extracellular matrix binding (GO:0050840) | heparin binding (GO:0008201) | collagen binding (GO:0005518)	protein kinase C signaling (GO:0070528) | cell migration (GO:0016477) | cell adhesion (GO:0007155) | Rho protein signal transduction (GO:0007266) | vascular endothelial growth factor production (GO:0010573) | brain development (GO:0007420) | layer formation in cerebral cortex (GO:0021819) | positive regulation of cell adhesion (GO:0045785) | negative regulation of cell proliferation (GO:0008285) …	glial limiting end-foot (GO:0097451)	7.053	6.388	4.184	3.348	0.136	0.188	0.355	0.485	0.442	0.23	0.677	0.191	49.648	37.631	29.026	22.819	23.875	19.231	13.757	26.924	25.962	41.255	7.842	111.248	136.43	162.93	185.379	1.773	1.804	1.191	1.4	28.823	24.6	32.748
ADGRG3	ENSCHIG00000010854	18:26993583-27020617:+1	protein_coding	adhesion G protein-coupled receptor G3	detected at low expression in 13 of 20 tissues	low	mixed expression	spleen (1.338)	none	none	0.563	1.091	unknown	regulation of cell migration (GO:0030334) | G-protein coupled receptor signaling pathway (GO:0007186) | B cell differentiation (GO:0030183) | negative regulation of CREB transcription factor activity (GO:0032792) | negative regulation of NIK/NF-kappaB signaling (GO:1901223)	plasma membrane (GO:0005886)	0.982	0.838	1.189	0.654	0.792	2.643	0.382	0.525	0.482	0.46	0.5	0.44	1.224	1.708	1.189	1.223	1.173	1.326	1.992	0.687	0.678	1.785	2.437	0.996	1.056	0.874	1.31	0.498	0.643	0.617	0.683	1.559	0.438	0.375
ADGRG5	ENSCHIG00000026307	18:26875088-26902276:+1	protein_coding	adhesion G protein-coupled receptor G5	detected at medium to low expression in 6 of 20 tissues	medium to low	mixed expression	spleen (5.000)	none	none	0.911	10.413	unknown	unknown	unknown	0.174	0.53	0.28	0.126	0.039	0.017	0	0	0	0	0.013	0	0.068	0.045	2.844	3.173	4.267	1.342	0.29	0.075	0.013	19.763	30.073	0.364	0.418	0.555	0.238	0.52	0.529	0.462	0.481	0.432	0.778	0.127
ADGRG6	ENSCHIG00000022578	9:66811734-66961531:+1	protein_coding	adhesion G protein-coupled receptor G6	detected at medium to low expression in 14 of 20 tissues	medium to low	tissue enhanced (spleen)	spleen (4.203)	none	none	0.929	2.464	G-protein coupled receptor activity (GO:0004930) | laminin binding (GO:0043236)	myelination (GO:0042552) | adenylate cyclase-activating G-protein coupled receptor signaling pathway (GO:0007189) | mitochondrion organization (GO:0007005) | cAMP-mediated signaling (GO:0019933) | heart trabecula formation (GO:0060347) | Schwann cell differentiation (GO:0014037) | myelination in peripheral nervous system (GO:0022011)	plasma membrane (GO:0005886)	0.881	0.951	0.361	0.626	0.93	1.239	0.252	1.736	0.118	0.273	1.375	0.825	0.236	0.5	3.04	3.475	3.596	2.428	4.324	1.148	2.093	4.018	6.16	13.924	9.261	6.669	6.427	8.589	2.342	5.581	2.787	4.23	1.724	4.142
ADGRG7	ENSCHIG00000016529	1:44829997-44895232:+1	protein_coding	adhesion G protein-coupled receptor G7	detected at high to low expression in 6 of 20 tissues	high to low	group enriched (gastrointestinal tract)	colon large (5.952)	gastrointestinal tract	none	0.978	11	unknown	unknown	unknown	0.076	0.175	0.117	0	0.52	0.286	0.151	0.17	0.609	0.081	0.233	0.327	0.522	0.276	77.751	60.698	52.745	56.356	1.657	0	0.026	9.071	23.049	0.043	0.207	0.284	0.445	0.638	0.998	0.692	0.84	0.541	1.657	1.144
ADGRL1	ENSCHIG00000025611	7:96924043-96952323:+1	protein_coding	adhesion G protein-coupled receptor L1	detected at high to low expression in 16 of 20 tissues	high to low	mixed expression	cerebellum (2.022)	none	none	0.808	1.162	unknown	positive regulation of synapse assembly (GO:0051965)	unknown	8.234	6.509	5.927	4.935	0.083	0.075	0.337	0.578	1.219	0.229	0.372	0.467	79.382	68.211	6.072	4.487	5.116	3.777	17.681	65.514	69.743	6.906	4.697	14.099	20.715	15.785	17.668	0.901	0.874	0.777	1.289	13.328	3.185	8.22
ADGRL2	ENSCHIG00000018750	3:58458812-58774497:+1	protein_coding	adhesion G protein-coupled receptor L2	detected at medium to low expression in 20 of 20 tissues	medium to low	detected in all	alveolar macrophage (1.469)	none	none	0.687	1.036	unknown	unknown	unknown	25.7	25.176	23.349	13.19	36.853	60.545	3.698	6.282	5.963	5.961	13.337	17.497	3.606	4.13	12.649	13.716	11.952	10.603	16.478	12.766	14.819	14.243	18.171	19.64	18.005	17.441	17.263	12.973	8.556	8.431	11.111	18.705	5.67	8.173
ADGRL3	ENSCHIG00000020632	6:78011730-78193280:+1	protein_coding	adhesion G protein-coupled receptor L3	detected at medium to low expression in 7 of 20 tissues	medium to low	mixed expression	frontal lobe cortex (4.494)	none	none	0.935	7.442	calcium ion binding (GO:0005509)	synapse assembly (GO:0007416) | positive regulation of synapse assembly (GO:0051965) | locomotion involved in locomotory behavior (GO:0031987) | neuron migration (GO:0001764) | response to cocaine (GO:0042220) | cell-cell adhesion via plasma-membrane adhesion molecules (GO:0098742)	axon (GO:0030424) | cell-cell junction (GO:0005911) | integral component of plasma membrane (GO:0005887)	0.379	0.332	0.583	0.128	0.027	0	0.036	0.169	0.156	0.18	0.122	0.17	14.973	12.475	0.266	0.28	0.433	0.308	1.528	21.149	23.916	0.943	1.221	4.288	8.769	1.817	3.395	0.089	0.042	0.021	0.075	0.148	0.041	0.059
ADGRL4	ENSCHIG00000020032	3:55404894-55550436:-1	protein_coding	adhesion G protein-coupled receptor L4	detected at medium to low expression in 17 of 20 tissues	medium to low	mixed expression	kidney cortex (1.927)	none	none	0.679	1.161	unknown	unknown	unknown	8.795	11.062	3.811	1.846	0.326	0.597	0.461	0.472	0.375	0.518	0.446	0.311	2.641	2.739	5.389	5.554	3.629	2.627	5.377	1.445	1.991	5.34	6.169	16.026	24.05	9.852	13.369	9.231	6.332	4.797	6.257	9.737	2.164	2.285
ADGRV1	ENSCHIG00000025783	7:19868977-20414894:-1	protein_coding	adhesion G protein-coupled receptor V1	detected at low expression in 4 of 20 tissues	low	mixed expression	testes (2.171)	none	none	0.887	2.455	calcium ion binding (GO:0005509)	maintenance of animal organ identity (GO:0048496) | nervous system process (GO:0050877) | sensory perception of light stimulus (GO:0050953) | photoreceptor cell maintenance (GO:0045494) | sensory perception of sound (GO:0007605)	receptor complex (GO:0043235) | cell surface (GO:0009986) | cytoplasm (GO:0005737)	0.39	0.307	0.315	0.28	0.043	0.031	0.053	0.069	0.047	0.045	0.038	0.044	0.406	0.315	0.819	0.695	0.707	0.774	0.255	0.676	0.357	0.532	0.234	2.178	2.551	2.161	2.241	0.156	0.134	0.19	0.213	1.548	2.263	1.292
ADH5	ENSCHIG00000025518	6:26014002-26029668:+1	protein_coding	alcohol dehydrogenase 5 (class III), chi polypeptide	detected at high to medium expression in 20 of 20 tissues	high to medium	detected in all	adrenal gland (1.203)	none	none	0.605	1.069	S-(hydroxymethyl)glutathione dehydrogenase activity (GO:0051903) | protein homodimerization activity (GO:0042803) | fatty acid binding (GO:0005504) | alcohol dehydrogenase (NAD) activity (GO:0004022) | formaldehyde dehydrogenase activity (GO:0018467) | zinc ion binding (GO:0008270)	positive regulation of blood pressure (GO:0045777) | retinoid metabolic process (GO:0001523) | response to lipopolysaccharide (GO:0032496) | respiratory system process (GO:0003016) | response to redox state (GO:0051775) | formaldehyde catabolic process (GO:0046294) | peptidyl-cysteine S-nitrosylation (GO:0018119) | response to nitrosative stress (GO:0051409)	mitochondrion (GO:0005739)	319.981	334.059	350.848	296.051	88.116	46.365	117.844	86.394	163.998	94.751	76.013	62.235	118.851	124.154	95.243	105.277	103.711	86.585	154.682	80.724	84.952	89.793	96.373	148.242	183.257	128.893	139.457	247.55	209.323	196.438	184.332	140.38	144.021	124.44
ADH7	ENSCHIG00000016676	6:25418716-25436350:+1	protein_coding	alcohol dehydrogenase 7 (class IV), mu or sigma polypeptide	not detected	not detected	not detected	not calculated	none	none	not calculated	not calculated	retinol dehydrogenase activity (GO:0004745) | aldehyde oxidase activity (GO:0004031) | retinol binding (GO:0019841) | ethanol binding (GO:0035276) | alcohol dehydrogenase activity, zinc-dependent (GO:0004024) | alcohol dehydrogenase (NAD) activity (GO:0004022) | receptor antagonist activity (GO:0048019)	retinoid metabolic process (GO:0001523) | response to bacterium (GO:0009617) | fatty acid omega-oxidation (GO:0010430) | ethanol oxidation (GO:0006069) | response to ethanol (GO:0045471) | ethanol catabolic process (GO:0006068) | oxidation-reduction process (GO:0055114) | retinol metabolic process (GO:0042572) | retinoic acid metabolic process (GO:0042573)	intracellular (GO:0005622) | cytosol (GO:0005829) | plasma membrane (GO:0005886)	0	0	0	0	0	0	0	0	0	0	0.031	0	0	0	0	0	0	0	0	0	0	0	0	0	0	0	0	0	0	0	0	0	0.034	0
ADHFE1	ENSCHIG00000017994	14:51387927-51417489:-1	protein_coding	alcohol dehydrogenase, iron containing 1	detected at medium to low expression in 19 of 20 tissues	medium to low	mixed expression	liver (1.928)	none	none	0.671	1.429	hydroxyacid-oxoacid transhydrogenase activity (GO:0047988)	glutamate catabolic process via 2-oxoglutarate (GO:0006539)	mitochondrion (GO:0005739)	12.206	7.85	10.728	6.987	0.873	1.11	0.92	0.949	1.271	0.979	1.354	1.069	5.471	5.423	3.197	3.745	2.715	2.529	9.919	6.183	5.323	5.392	4.663	19.179	20.425	11.749	8.585	17.887	17.373	16.272	12.632	3.781	1.534	0.918
ADI1	ENSCHIG00000016728	8:110743323-110750752:+1	protein_coding	acireductone dioxygenase 1	detected at high to medium expression in 20 of 20 tissues	high to medium	detected in all	liver (1.389)	none	none	0.817	1.311	oxidoreductase activity (GO:0016491)	L-methionine salvage from methylthioadenosine (GO:0019509)	nucleus (GO:0005634) | cytoplasm (GO:0005737) | plasma membrane (GO:0005886)	83.675	143.308	103.324	62.2	78.528	64.645	98.197	75.773	63.351	89.171	65.406	40.376	27.844	39.312	58.241	71.269	77.309	49.942	129.859	32.364	50.01	56.471	70.456	79.71	134.641	84.837	69.563	284.981	529.845	440.893	326.822	144.076	61.697	48.583
ADIG	ENSCHIG00000025156	13:67051212-67056517:+1	protein_coding	adipogenin	detected at medium to low expression in 10 of 20 tissues	medium to low	mixed expression	skin (4.283)	none	none	0.901	4.05	unknown	white fat cell differentiation (GO:0050872) | positive regulation of fat cell differentiation (GO:0045600) | spermatogenesis (GO:0007283) | brown fat cell differentiation (GO:0050873)	lipid droplet (GO:0005811) | nucleus (GO:0005634) | cytoplasm (GO:0005737)	4.944	13.38	1.731	5.154	0.683	1.216	1.118	0.577	0	1.212	0.582	0.236	0	0	11.831	20.666	19.281	23.19	0	0	0	0.778	0.383	3.284	3.472	3.037	0.393	5.526	5.147	4.018	1.733	0	9.531	4.452
ADIPOQ	ENSCHIG00000026626	1:80090897-80106385:-1	protein_coding	adiponectin, C1Q and collagen domain containing	detected at high to low expression in 5 of 20 tissues	high to low	mixed expression	skin (6.215)	none	none	0.937	25.856	identical protein binding (GO:0042802) | protein homodimerization activity (GO:0042803) | receptor binding (GO:0005102) | hormone activity (GO:0005179) | sialic acid binding (GO:0033691)	positive regulation of renal albumin absorption (GO:2000534) | negative regulation of phagocytosis (GO:0050765) | positive regulation of fatty acid metabolic process (GO:0045923) | regulation of glucose metabolic process (GO:0010906) | negative regulation of ERK1 and ERK2 cascade (GO:0070373) | negative regulation of cell migration (GO:0030336) | positive regulation of signal transduction (GO:000…	extracellular space (GO:0005615) | cell surface (GO:0009986) | endoplasmic reticulum (GO:0005783) | extracellular region (GO:0005576)	0.364	31.431	0.855	1.946	0.089	0.088	0.205	0.236	0.175	0.334	0.282	0.249	0.427	0.401	43.204	118.965	140.299	128.198	0.722	0.741	0.787	0.506	0.539	0.389	0.482	0.602	0.32	0.211	0.115	0.215	0.241	0.495	29.816	7.586
ADIPOR1	ENSCHIG00000021298	16:78381231-78386762:+1	protein_coding	adiponectin receptor 1	detected at high to medium expression in 20 of 20 tissues	high to medium	detected in all	alveolar macrophage (1.105)	none	none	0.321	1.002	identical protein binding (GO:0042802) | adipokinetic hormone receptor activity (GO:0097003) | protein kinase binding (GO:0019901) | receptor activity (GO:0004872) | protein heterodimerization activity (GO:0046982) | adiponectin binding (GO:0055100)	negative regulation of epithelial to mesenchymal transition (GO:0010719) | regulation of glucose metabolic process (GO:0010906) | negative regulation of NIK/NF-kappaB signaling (GO:1901223) | regulation of lipid metabolic process (GO:0019216) | adiponectin-activated signaling pathway (GO:0033211) | negative regulation of JAK-STAT cascade (GO:0046426) | hormone-mediated signaling pathway (GO:00097…	plasma membrane (GO:0005886) | intrinsic component of plasma membrane (GO:0031226)	59.437	58.76	58.072	52.258	55.51	70.849	39.822	35.09	46.014	40.529	32.645	38.706	61.712	59.984	41.01	36.394	37.581	35.095	37.954	51.863	46.833	46.968	34.69	50.798	55.285	45.16	47.636	22.291	18.445	19.732	21.204	29.379	24.76	34.503
ADIPOR2	ENSCHIG00000015477	5:107134830-107153444:+1	protein_coding	adiponectin receptor 2	detected at medium to low expression in 20 of 20 tissues	medium to low	detected in all	uterus (1.278)	none	none	0.526	1.18	identical protein binding (GO:0042802) | adipokinetic hormone receptor activity (GO:0097003) | receptor activity (GO:0004872) | protein heterodimerization activity (GO:0046982) | adiponectin binding (GO:0055100)	vascular wound healing (GO:0061042) | glucose homeostasis (GO:0042593) | adiponectin-activated signaling pathway (GO:0033211)	plasma membrane (GO:0005886) | intrinsic component of plasma membrane (GO:0031226)	34.693	37.46	42.598	30.352	16.708	11.881	11.155	10.987	11.881	10.651	10.055	10.181	15.821	15.366	14.913	20.72	22.322	21.885	24.64	19.162	17.936	12.902	10.875	19.464	25.808	17.033	20.928	5.469	4.988	7.01	6.659	23.67	13.973	13.78
ADIRF	ENSCHIG00000000346	28:4137203-4139317:-1	protein_coding	adipogenesis regulatory factor	detected at high to low expression in 19 of 20 tissues	high to low	mixed expression	uterine horn (1.622)	none	none	0.844	2.24	unknown	positive regulation of transcription from RNA polymerase II promoter (GO:0045944) | cellular response to radiation (GO:0071478) | regulation of response to drug (GO:2001023) | cellular response to cisplatin (GO:0072719) | positive regulation of fat cell differentiation (GO:0045600)	nucleus (GO:0005634) | cytosol (GO:0005829) | nucleoplasm (GO:0005654)	39.105	118.189	29.425	47.118	0	0.811	18.439	27.963	16.403	9.395	20.076	4.242	201.335	259.867	129.789	244.054	220.936	143.216	220.373	179.068	193.781	120.521	60.576	279.978	401.912	361.855	510.295	4.25	10.294	3.516	9.1	113.642	168.381	71.575
ADK	ENSCHIG00000000113	28:15079519-15623232:-1	protein_coding	adenosine kinase	detected at high to medium expression in 20 of 20 tissues	high to medium	detected in all	liver (1.311)	none	none	0.675	1.152	adenosine kinase activity (GO:0004001)	purine ribonucleoside salvage (GO:0006166) | dATP biosynthetic process (GO:0006175)	nucleus (GO:0005634) | cytosol (GO:0005829) | nucleoplasm (GO:0005654)	39.141	50.253	47.89	32.713	63.42	38.741	185.413	146.449	151.532	132.357	110.603	90.956	56.26	55.119	38.711	40.719	37.972	37.581	29.016	49.252	52.001	51.525	49.199	82.474	89.466	65.599	74.57	159.158	160.206	150.918	177.81	55.98	19.419	26.387
ADM	ENSCHIG00000022711	15:39992337-39996498:+1	protein_coding	adrenomedullin	detected at high to low expression in 19 of 20 tissues	high to low	mixed expression	ovary (1.895)	none	none	0.83	1.283	adrenomedullin receptor binding (GO:0031700)	positive regulation of angiogenesis (GO:0045766) | receptor internalization (GO:0031623) | adenylate cyclase-activating G-protein coupled receptor signaling pathway (GO:0007189) | G-protein coupled receptor internalization (GO:0002031) | neural tube closure (GO:0001843) | spongiotrophoblast layer development (GO:0060712) | amylin receptor signaling pathway (GO:0097647) | positive regulation of va…	extracellular space (GO:0005615) | cytoplasm (GO:0005737)	16.424	7.552	11.895	15.869	0.172	0.08	3.619	5.729	63.562	3.719	6.052	8.263	1.386	1.3	22.402	63.896	14.506	30.335	21.889	2.465	1.442	13.733	9.366	14.826	13.842	18.97	7.78	12.28	9.805	10.746	13.97	74.793	12.317	5.899
ADM2	ENSCHIG00000025359	5:118735271-118736376:+1	protein_coding	adrenomedullin 2	detected at medium to low expression in 7 of 20 tissues	medium to low	mixed expression	ileum (4.081)	none	none	0.902	6.752	macromolecular complex binding (GO:0044877)	positive regulation of angiogenesis (GO:0045766) | positive regulation of gene expression (GO:0010628) | protein phosphorylation (GO:0006468) | angiogenesis (GO:0001525)	unknown	0	0.362	0	0.193	0	0.345	0	0	0	0.082	0	0	0.628	0.374	0.727	0.427	2.68	1.567	0.151	0	0	19.916	13.921	0	0.115	0	0.418	6.731	9.201	12.557	11.651	0	0.172	0.65
ADNP	ENSCHIG00000026866	13:78334593-78345494:-1	protein_coding	activity dependent neuroprotector homeobox	detected at high to medium expression in 20 of 20 tissues	high to medium	detected in all	uterus (1.164)	none	none	0.392	0.934	chromatin binding (GO:0003682)	negative regulation of neuron apoptotic process (GO:0043524)	extracellular space (GO:0005615)	47.224	46.776	43.148	34.832	11.29	11.343	24.826	27.542	21.167	23.84	28.726	18.107	56.913	50.545	32.526	23.806	27.943	24.266	38.263	36.693	35.759	41.141	41.51	44.5	52.114	53.004	61.644	16.184	13.412	16.632	17.968	39.845	17.763	25.518
ADNP2	ENSCHIG00000010631	24:319570-352716:-1	protein_coding	ADNP homeobox 2	detected at medium to low expression in 20 of 20 tissues	medium to low	detected in all	testes (1.293)	none	none	0.416	1.067	unknown	neuron differentiation (GO:0030182) | cellular response to retinoic acid (GO:0071300) | positive regulation of cell growth (GO:0030307) | cellular response to oxidative stress (GO:0034599) | negative regulation of cell death (GO:0060548)	unknown	5.231	6.405	5.405	4.21	7.541	6.622	6.832	7.338	5.665	6.891	7.534	6.652	8.585	7.705	4.878	5.721	5.686	4.831	9.433	6.509	6.791	8.861	8.578	6.403	7.475	6.347	8.129	3.393	2.588	3.011	3.29	9.088	3.325	6.169
ADO	ENSCHIG00000026433	28:26666187-26666999:-1	protein_coding	2-aminoethanethiol dioxygenase	detected at medium to low expression in 20 of 20 tissues	medium to low	detected in all	alveolar macrophage (1.465)	none	none	0.679	1.168	unknown	unknown	mitochondrion (GO:0005739)	12.944	15.532	11.69	7.723	50.058	25.668	15.548	15.305	13.078	11.214	11.296	9.085	24.041	21.111	10.49	8.008	11.198	8.03	7.246	18.72	23.058	11.356	9.553	11.128	15.509	10.3	11.817	4.326	3.452	4.926	3.086	9.945	5.903	8.627
ADORA1	ENSCHIG00000010182	16:294830-332595:+1	protein_coding	adenosine A1 receptor	detected at high to low expression in 5 of 20 tissues	high to low	mixed expression	cerebellum (5.686)	none	none	0.913	14.848	unknown	regulation of glomerular filtration (GO:0003093) | negative regulation of long term synaptic depression (GO:1900453) | negative regulation of mucus secretion (GO:0070256) | excitatory postsynaptic potential (GO:0060079) | regulation of sensory perception of pain (GO:0051930) | negative regulation of leukocyte migration (GO:0002686) | negative regulation of inflammatory response (GO:0050728)	synapse (GO:0045202) | dendritic spine (GO:0043197) | plasma membrane (GO:0005886)	0.271	0.364	0.166	0.11	0	0.038	0	0	0	0	0	0	52.166	50.819	0.168	0.349	0.22	0.27	3.674	35.635	45.533	0.959	0.194	0.859	1.966	3.632	3.026	0.04	0	0.095	0.042	0.615	0.031	0
ADORA2A	ENSCHIG00000020924	LWLT01000075.1:64981-73410:-1	protein_coding	adenosine A2a receptor	detected at low expression in 6 of 20 tissues	low	mixed expression	spleen (2.418)	none	none	0.821	1.722	identical protein binding (GO:0042802) | G-protein coupled adenosine receptor activity (GO:0001609) | enzyme binding (GO:0019899)	adenylate cyclase-activating G-protein coupled receptor signaling pathway (GO:0007189)	plasma membrane (GO:0005886) | integral component of plasma membrane (GO:0005887)	1.847	1.849	2.975	3.045	0	0.045	0	0.011	0.015	0	0	0.017	0.459	0.853	0.373	0.794	0.837	0.826	0.296	0.552	0.468	1.901	1.606	2.707	4.163	4.752	5.195	0.923	1.076	1.022	1.129	0.139	0.582	0.931
ADORA2B	ENSCHIG00000016712	19:33164122-33184945:-1	protein_coding	adenosine A2b receptor	detected at medium to low expression in 20 of 20 tissues	medium to low	detected in all	spleen (1.325)	none	none	0.459	1.026	G-protein coupled receptor activity (GO:0004930)	relaxation of vascular smooth muscle (GO:0060087) | positive regulation of chemokine production (GO:0032722) | adenylate cyclase-activating G-protein coupled receptor signaling pathway (GO:0007189) | positive regulation of chronic inflammatory response to non-antigenic stimulus (GO:0002882) | positive regulation of guanylate cyclase activity (GO:0031284) | cellular response to extracellular stimu…	plasma membrane (GO:0005886)	12.607	8.83	8.935	5.701	12.898	14.993	7.42	6.491	14.271	5.882	3.913	6.451	9.551	10.967	3.453	7.741	4.291	5.659	8.61	12.034	14.789	10.455	11.279	6.345	9.24	7.809	8.604	2.388	3.023	2.19	2.421	8.643	7.419	7.557
ADORA3	ENSCHIG00000008671	3:88793380-88797244:-1	protein_coding	adenosine A3 receptor	detected at medium to low expression in 18 of 20 tissues	medium to low	tissue enhanced (spleen)	spleen (3.058)	none	none	0.877	1.557	unknown	negative regulation of cell proliferation (GO:0008285) | negative regulation of cell migration (GO:0030336) | negative regulation of NF-kappaB transcription factor activity (GO:0032088)	unknown	1.615	1.387	1.776	1.335	23.589	3.071	1.977	0.714	13.448	0.735	0.56	1.387	3.365	3.275	1.836	1.673	2.423	1.702	3.159	4.136	3.604	5.111	3.28	1.686	1.625	2.452	2.277	5.524	5.26	3.185	8.341	1.277	1.124	1.136
ADPGK	ENSCHIG00000022489	10:81836688-81867976:+1	protein_coding	ADP dependent glucokinase	detected at high to low expression in 20 of 20 tissues	high to low	detected in all	alveolar macrophage (1.380)	none	none	0.642	1.221	ADP-specific glucokinase activity (GO:0043843)	glucose metabolic process (GO:0006006)	endoplasmic reticulum (GO:0005783)	28.078	34.187	28.007	21.652	78.556	65.469	69.231	62.733	72.638	67.384	57.734	67.662	11.513	12.385	20.836	23.94	24.101	21.084	17.367	11.713	11.595	26.791	24.132	35.311	32.699	29.955	31.426	11.343	8.732	11.086	13.793	29.013	6.958	10.378
ADPRH	ENSCHIG00000024177	1:64039416-64055786:+1	protein_coding	ADP-ribosylarginine hydrolase	detected at low expression in 19 of 20 tissues	low	mixed expression	alveolar macrophage (2.268)	none	none	0.688	1.002	potassium ion binding (GO:0030955) | magnesium ion binding (GO:0000287) | ADP-ribosylarginine hydrolase activity (GO:0003875)	cellular protein modification process (GO:0006464)	unknown	4.41	4.743	3.074	3.013	8.431	8.013	2.628	1.256	3.954	2.885	1.349	5.492	2.746	2.636	2.458	2.319	2.429	1.788	1.182	2.994	4.342	2.901	2.59	3.196	3.896	2.662	3.094	0.955	1.374	1.202	1.104	3.512	0.58	0.672
ADPRHL1	ENSCHIG00000000345	LWLT01000036.1:204430-216638:-1	protein_coding	ADP-ribosylhydrolase like 1	detected at high to low expression in 3 of 20 tissues	high to low	tissue enriched (skeletal muscle longitudinal dorsal), group enriched (muscular system)	skeletal muscle longitudinal dorsal (6.752)	muscular system	none	0.995	45.063	unknown	unknown	unknown	0.121	0.122	0.037	0.099	0.06	0	0	0.098	0.109	0.026	0	0.02	4.283	5.019	0.668	0.172	0.939	0.217	0	2.188	2.96	0.201	0.212	0.702	0.617	0.306	0.391	0.851	0.141	0.174	0.228	0	0.028	0.06
ADPRHL2	ENSCHIG00000011636	3:11099152-11104103:+1	protein_coding	ADP-ribosylhydrolase like 2	detected at medium expression in 20 of 20 tissues	medium	detected in all	adrenal gland (1.141)	none	none	0.344	0.99	unknown	cellular response to superoxide (GO:0071451)	nuclear body (GO:0016604) | nucleus (GO:0005634) | cytoplasm (GO:0005737) | mitochondrion (GO:0005739) | nucleoplasm (GO:0005654)	30.746	34.02	35.452	33.398	18.873	13.553	21.151	23.819	18.49	16.55	20.751	13.533	32.998	30.553	22.498	19.122	18.757	17.965	22.93	29.331	30.232	28.011	23.794	22.597	26.075	20.923	27.587	9.646	11.083	11.264	11.723	17.251	20.304	23.876
ADPRM	ENSCHIG00000021768	19:29384700-29389588:+1	protein_coding	ADP-ribose/CDP-alcohol diphosphatase, manganese dependent	detected at medium to low expression in 20 of 20 tissues	medium to low	detected in all	thymus (1.625)	none	none	0.732	1.022	unknown	unknown	unknown	7.508	7.011	7.736	5.309	6.946	6.127	11.101	14.345	9.546	12.342	11.923	7.103	15.836	12.267	6.774	4.71	5.499	3.471	9.341	5.742	6.401	9.507	10.183	7.789	8.551	8.458	7.766	4.156	4.392	4.944	4.704	11.022	3.288	4.792
ADRA1A	ENSCHIG00000021001	8:73755105-73863056:-1	protein_coding	adrenoceptor alpha 1A	detected at medium to low expression in 6 of 20 tissues	medium to low	mixed expression	liver (3.523)	none	none	0.917	5.825	protein heterodimerization activity (GO:0046982) | alpha1-adrenergic receptor activity (GO:0004937)	pilomotor reflex (GO:0097195) | positive regulation of non-membrane spanning protein tyrosine kinase activity (GO:1903997) | phospholipase C-activating G-protein coupled receptor signaling pathway (GO:0007200) | negative regulation of heart rate involved in baroreceptor response to increased systemic arterial blood pressure (GO:0001985) | positive regulation of cardiac muscle hypertrophy (GO:0010…	nucleus (GO:0005634) | cytoplasm (GO:0005737) | membrane (GO:0016020) | plasma membrane (GO:0005886) | nuclear membrane (GO:0031965)	0.063	0.232	0.019	0	0	0	0	0.025	0	0.013	0.013	0	0.161	0.114	0.455	0.594	0.381	0.832	1.76	1.183	1.062	0.327	0.438	1.993	1.48	0.656	0.276	14.497	11.847	10.132	9.494	1.132	0.085	0.062
ADRA1B	ENSCHIG00000018230	7:39008195-39069400:-1	protein_coding	adrenoceptor alpha 1B	detected at low expression in 9 of 20 tissues	low	mixed expression	ovary (1.616)	none	none	0.677	2.456	protein heterodimerization activity (GO:0046982)	positive regulation of MAPK cascade (GO:0043410)	nucleus (GO:0005634) | cytoplasm (GO:0005737) | plasma membrane (GO:0005886) | nuclear membrane (GO:0031965)	1.18	1.143	1.694	0.642	0.265	0.059	0.073	0.031	0.131	0.089	0.053	0.153	2.441	1.259	0.128	0.073	0.156	0.231	0.411	2.636	2.528	0.58	0.046	1.599	1.136	2.434	1.394	0.33	0.132	0.292	0.551	3.065	0.081	0.138
ADRA1D	ENSCHIG00000000576	13:50265559-50288407:+1	protein_coding	adrenoceptor alpha 1D	detected at low expression in 4 of 20 tissues	low	mixed expression	uterus (2.907)	none	none	0.914	3.388	unknown	unknown	unknown	0.146	0.221	0.157	0.218	0.054	0	0.209	0.241	0.211	0.032	0.259	0.061	0.233	0.207	0.307	0.53	0.441	0.326	0.139	0.147	0.09	0.561	0.43	0.292	0.275	0.629	0.254	0.45	0.409	0.36	0.69	0.197	0.479	0.286
ADRA2A	ENSCHIG00000002663	26:20427146-20428552:-1	protein_coding	adrenoceptor alpha 2A	detected at medium to low expression in 8 of 20 tissues	medium to low	mixed expression	kidney cortex (3.985)	none	none	0.858	7.296	norepinephrine binding (GO:0051380) | epinephrine binding (GO:0051379) | alpha2-adrenergic receptor activity (GO:0004938) | heterotrimeric G-protein binding (GO:0032795) | thioesterase binding (GO:0031996) | alpha-2C adrenergic receptor binding (GO:0031696) | protein homodimerization activity (GO:0042803) | protein kinase binding (GO:0019901) | protein heterodimerization activity (GO:0046982)	adenylate cyclase-inhibiting adrenergic receptor signaling pathway (GO:0071881) | phospholipase C-activating adrenergic receptor signaling pathway (GO:0071882) | cellular response to hormone stimulus (GO:0032870) | negative regulation of insulin secretion (GO:0046676) | activation of protein kinase activity (GO:0032147) | activation of protein kinase B activity (GO:0032148) | positive regulation …	receptor complex (GO:0043235) | cytoplasm (GO:0005737) | integral component of plasma membrane (GO:0005887)	0.359	0.883	0.223	0.098	0	0	0	0.037	0.013	0	0.057	0.015	7.054	3.303	0.289	0.421	1.085	1.741	1.535	9.828	8.329	5.673	1.24	10.995	12.519	24.381	15.451	0.131	0.33	0.573	0.365	0.413	0.263	0.243
ADRA2B	ENSCHIG00000015811	11:2186872-2190636:-1	protein_coding	adrenoceptor alpha 2B	detected at medium to low expression in 13 of 20 tissues	medium to low	mixed expression	spleen (2.939)	none	none	0.788	1.969	epinephrine binding (GO:0051379) | alpha2-adrenergic receptor activity (GO:0004938)	positive regulation of neuron differentiation (GO:0045666) | epidermal growth factor-activated receptor transactivation by G-protein coupled receptor signaling pathway (GO:0035625) | activation of protein kinase B activity (GO:0032148) | positive regulation of MAPK cascade (GO:0043410) | adrenergic receptor signaling pathway (GO:0071875)	unknown	6.183	4.61	2.61	2.362	0	0	0	0.007	0.207	0.016	0.015	0.012	0.208	0.336	1.481	1.853	1.617	1.625	6.394	0.144	0.145	1.833	2.041	3.975	4.049	3.915	3.615	3.022	1.789	1.711	4.478	2.425	0.598	1.047
ADRA2C	ENSCHIG00000008674	6:115341548-115342930:-1	protein_coding	adrenoceptor alpha 2C	detected at low expression in 4 of 20 tissues	low	group enriched (nervous system)	cerebellum (2.676)	nervous system	none	0.896	4.089	alpha-2A adrenergic receptor binding (GO:0031694) | G-protein coupled receptor activity (GO:0004930) | epinephrine binding (GO:0051379) | protein homodimerization activity (GO:0042803) | alpha2-adrenergic receptor activity (GO:0004938) | protein heterodimerization activity (GO:0046982)	positive regulation of neuron differentiation (GO:0045666) | G-protein coupled receptor signaling pathway (GO:0007186) | epidermal growth factor-activated receptor transactivation by G-protein coupled receptor signaling pathway (GO:0035625) | activation of protein kinase B activity (GO:0032148) | positive regulation of MAPK cascade (GO:0043410) | adrenergic receptor signaling pathway (GO:0071875)	cytoplasm (GO:0005737) | integral component of plasma membrane (GO:0005887)	0.121	0.743	0.113	0.221	0.022	0	0.019	0.038	0.027	0.119	0	0.045	7.099	5.685	0.157	0.128	0.297	0.324	0.418	6.141	6.115	0.355	0.302	0.158	0.175	0.177	0.292	0	0.042	0	0.114	0.035	0.143	0.334
ADRB1	ENSCHIG00000007509	26:17469133-17470536:-1	protein_coding	adrenoceptor beta 1	detected at low expression in 3 of 20 tissues	low	mixed expression	frontal lobe cortex (2.050)	none	none	0.87	2.243	alpha-2A adrenergic receptor binding (GO:0031694) | PDZ domain binding (GO:0030165) | beta1-adrenergic receptor activity (GO:0004940) | Ras guanyl-nucleotide exchange factor activity (GO:0005088) | protein heterodimerization activity (GO:0046982) | signal transducer activity, downstream of receptor (GO:0005057)	positive regulation of cAMP-mediated signaling (GO:0043950) | adenylate cyclase-activating G-protein coupled receptor signaling pathway (GO:0007189) | response to cold (GO:0009409) | positive regulation of GTPase activity (GO:0043547) | positive regulation of cAMP biosynthetic process (GO:0030819) | brown fat cell differentiation (GO:0050873) | fear response (GO:0042596) | positive regulation of …	early endosome (GO:0005769) | membrane (GO:0016020) | plasma membrane (GO:0005886)	0.592	0.393	0.56	0.171	0	0	0.038	0.248	0.041	0	0.174	0.076	0.38	0.172	0.267	0.169	0.438	0.242	0.279	4.865	3.419	0.727	0.328	0.722	0.709	2.537	1.015	0.993	0.642	0.635	1.697	0.035	0.142	0.132
ADRB3	ENSCHIG00000013874	27:12465321-12469036:+1	protein_coding	adrenoceptor beta 3	detected at low expression in 1 of 20 tissues	low	mixed expression	colon large (0.547)	none	none	0.899	2.886	beta3-adrenergic receptor activity (GO:0015052) | norepinephrine binding (GO:0051380) | protein homodimerization activity (GO:0042803) | beta-adrenergic receptor activity (GO:0004939) | beta-3 adrenergic receptor binding (GO:0031699)	adenylate cyclase-activating G-protein coupled receptor signaling pathway (GO:0007189) | response to cold (GO:0009409) | brown fat cell differentiation (GO:0050873) | activation of adenylate cyclase activity (GO:0007190) | heat generation (GO:0031649) | diet induced thermogenesis (GO:0002024) | negative regulation of multicellular organism growth (GO:0040015) | positive regulation of MAPK cascade…	receptor complex (GO:0043235) | membrane (GO:0016020)	0.269	0.57	0.074	0.121	0.01	0.011	0	0	0.102	0	0.008	0.007	0.021	0.037	0.652	1.264	2.06	1.868	0.105	0.053	0.016	0.189	0.191	0.046	0.126	0.09	0.059	0.012	0.028	0.029	0.013	0	0.866	0.424
ADRM1	ENSCHIG00000015510	13:54259872-54264626:-1	protein_coding	adhesion regulating molecule 1	detected at high to medium expression in 20 of 20 tissues	high to medium	detected in all	skin (1.072)	none	none	0.261	0.996	endopeptidase activator activity (GO:0061133) | proteasome binding (GO:0070628) | protease binding (GO:0002020)	transcription elongation from RNA polymerase II promoter (GO:0006368) | proteasome assembly (GO:0043248)	proteasome complex (GO:0000502) | cytosol (GO:0005829) | plasma membrane (GO:0005886) | nucleoplasm (GO:0005654)	70.983	76.837	73.912	70.406	70.374	61.564	67.573	64.489	60.912	56.578	52.712	50.588	60.318	65.248	55.001	57.645	64.986	54.444	51.053	57.855	56.614	74.68	63.815	58.384	64.515	54.147	67.981	39.81	51.937	43.64	48.71	78.91	55.83	71.013
ADSSL1	ENSCHIG00000018279	21:68600661-68617578:+1	protein_coding	adenylosuccinate synthase like 1	detected at high to low expression in 20 of 20 tissues	high to low	detected in all, tissue enriched (skeletal muscle longitudinal dorsal), group enriched (muscular system)	skeletal muscle longitudinal dorsal (2.567)	muscular system	none	0.967	3.212	adenylosuccinate synthase activity (GO:0004019)	AMP biosynthetic process (GO:0006167) | purine nucleotide metabolic process (GO:0006163)	cytoplasm (GO:0005737)	28.288	33.787	25.026	22.218	0.982	1.512	7.47	7.808	11.367	3.742	5.213	4.441	3.843	3.191	27.352	26.505	21.641	20.556	29.784	8.858	7.982	5.937	6.631	10.115	13.623	10.983	15.366	5.944	5.895	5.253	6.385	9.651	5.406	8.223
ADTRP	ENSCHIG00000025660	23:5673004-5740991:-1	protein_coding	androgen dependent TFPI regulating protein	detected at high to low expression in 6 of 20 tissues	high to low	mixed expression	liver (7.158)	none	none	0.962	37.243	hydrolase activity (GO:0016787)	negative regulation of blood coagulation (GO:0030195) | positive regulation of gene expression (GO:0010628) | cellular response to steroid hormone stimulus (GO:0071383) | long-chain fatty acid catabolic process (GO:0042758)	cell surface (GO:0009986) | caveola (GO:0005901) | membrane (GO:0016020)	0	0.531	0.286	0.248	1.644	8.359	0.321	0.094	0.426	0.147	0.189	0.152	0	0.1	0.567	1.704	1.167	1.685	0.245	0	0.087	0.437	1.483	0.663	0.564	0.853	0.201	130.858	131.189	167.873	141.213	0.168	8.354	7.456
AEBP1	ENSCHIG00000019312	4:42985649-42997102:+1	protein_coding	AE binding protein 1	detected at high to low expression in 19 of 20 tissues	high to low	mixed expression	BMDM LPS time course 0 hrs (1.572)	none	none	0.731	1.376	transcriptional repressor activity, RNA polymerase II transcription regulatory region sequence-specific DNA binding (GO:0001227) | carboxypeptidase activity (GO:0004180) | RNA polymerase II regulatory region sequence-specific DNA binding (GO:0000977) | transcription corepressor activity (GO:0003714)	negative regulation of transcription from RNA polymerase II promoter (GO:0000122) | regulation of transcription, DNA-templated (GO:0006355)	extracellular space (GO:0005615) | extracellular matrix (GO:0031012) | extracellular region (GO:0005576)	44.507	50.295	31.924	25.264	0.31	0.114	126.957	147.494	102.077	78.7	114.217	81.372	7.041	7.254	10.207	12.819	12.858	12.042	61.164	10.586	8.996	15.633	13.181	44.038	87.059	35.988	48.537	8.913	5.94	5.735	16.698	71.231	5.768	8.771
AEBP2	ENSCHIG00000025547	5:89021738-89082922:-1	protein_coding	AE binding protein 2	detected at medium to low expression in 20 of 20 tissues	medium to low	detected in all	alveolar macrophage (1.195)	none	none	0.406	0.939	transcriptional repressor activity, RNA polymerase II proximal promoter sequence-specific DNA binding (GO:0001078) | RNA polymerase II proximal promoter sequence-specific DNA binding (GO:0000978) | transcription corepressor activity (GO:0003714) | DNA binding (GO:0003677)	negative regulation of transcription from RNA polymerase II promoter (GO:0000122) | regulation of transcription, DNA-templated (GO:0006355)	nucleus (GO:0005634) | ESC/E(Z) complex (GO:0035098)	16.019	19.514	14.718	9.701	24.493	35.06	17.94	21.674	18.578	22.649	26.327	21.354	12.906	12.632	7.67	9.365	9.72	7.922	27.817	11.038	13.272	18.952	20.141	16.922	19.381	15.962	16.503	5.158	5.13	6.176	6.567	20.694	16.307	19.365
AEN	ENSCHIG00000001561	21:18872781-18881842:+1	protein_coding	apoptosis enhancing nuclease	detected at medium to low expression in 18 of 20 tissues	medium to low	mixed expression	BMDM LPS time course 0 hrs (2.363)	none	none	0.788	1.481	exonuclease activity (GO:0004527)	intrinsic apoptotic signaling pathway in response to DNA damage by p53 class mediator (GO:0042771) | response to ionizing radiation (GO:0010212)	nucleus (GO:0005634) | nucleolus (GO:0005730) | nuclear membrane (GO:0031965) | nucleoplasm (GO:0005654)	4.5	3.959	4.266	4.534	12.305	9.329	22.198	23.873	12.747	17.722	17.559	15.596	0.727	0.849	2.669	2.233	2.803	2.424	2.888	1.205	0.694	3.952	3.551	3.84	2.898	2.548	2.975	0.978	2.38	0.855	1.307	4.243	1.924	4.09
AES	ENSCHIG00000012967	7:89825826-89833611:-1	protein_coding	amino-terminal enhancer of split	detected at high to low expression in 20 of 20 tissues	high to low	detected in all	thymus (1.223)	none	none	0.588	0.964	transcription corepressor activity (GO:0003714)	positive regulation of anoikis (GO:2000210) | negative regulation of gene expression (GO:0010629) | negative regulation of response to cytokine stimulus (GO:0060761) | negative regulation of canonical Wnt signaling pathway (GO:0090090) | skeletal system development (GO:0001501) | negative regulation of protein binding (GO:0032091) | cellular response to extracellular stimulus (GO:0031668) | negat…	nucleus (GO:0005634)	184.373	191.913	279.806	268.855	1.988	4.053	97.567	124.638	85.604	85.777	122.772	78.788	217.269	225.231	211.006	174.704	191.678	157.177	274.701	353.195	355.629	158.361	141.551	223.742	232.632	216.008	230.599	38.007	48.449	59.797	82.999	198.052	97.391	110.147
AFAP1	ENSCHIG00000006390	6:114299412-114449979:-1	protein_coding	actin filament associated protein 1	detected at medium to low expression in 18 of 20 tissues	medium to low	mixed expression	BMDM LPS time course 7 hrs (1.792)	none	none	0.684	1.37	unknown	unknown	actin cytoskeleton (GO:0015629) | focal adhesion (GO:0005925) | cytosol (GO:0005829)	7.462	6.767	7.224	4.062	0.608	1.159	20.448	26.279	14.265	19.233	23.881	18.781	14.933	12.961	8.293	6.536	6.345	5.426	5.243	8.039	7.138	4.56	4.25	5.587	5.68	4.003	5.897	0.541	0.443	0.409	0.88	6.124	3.577	5.178
AFAP1L1	ENSCHIG00000003854	7:49679602-49745906:-1	protein_coding	actin filament associated protein 1 like 1	detected at low expression in 15 of 20 tissues	low	mixed expression	skeletal muscle longitudinal dorsal (2.313)	none	none	0.71	1.106	unknown	unknown	unknown	7.325	8.163	3.338	2.108	0.013	0.062	0.164	0.138	0.058	0.093	0.067	0.009	0.688	1.083	3.293	6.641	2.63	3.139	2.87	1.56	1.967	3.283	4.65	7.213	9.131	5.664	5.427	4.895	4.353	3.689	4.51	3.012	3.064	4.645
AFAP1L2	ENSCHIG00000006433	26:17121520-17228064:+1	protein_coding	actin filament associated protein 1 like 2	detected at high to low expression in 19 of 20 tissues	high to low	mixed expression	spleen (1.666)	none	none	0.674	1.667	protein tyrosine kinase activator activity (GO:0030296) | SH2 domain binding (GO:0042169) | SH3 domain binding (GO:0017124)	inflammatory response (GO:0006954) | regulation of interleukin-6 production (GO:0032675) | positive regulation of transcription, DNA-templated (GO:0045893) | positive regulation of epidermal growth factor receptor signaling pathway (GO:0045742) | positive regulation of interleukin-8 production (GO:0032757) | regulation of mitotic cell cycle (GO:0007346)	cytosol (GO:0005829) | cytoplasm (GO:0005737) | plasma membrane (GO:0005886)	9.192	12.131	7.351	6.776	0.047	0	1.629	2.609	0.608	1.183	2.533	2.311	52.772	54.03	4.505	4.385	6.305	5.334	19.893	11.503	9.46	15.177	10.508	30.077	42.764	28.449	32.493	3.582	2.893	3.136	4.752	45.507	8.23	8.344
AFDN	ENSCHIG00000022083	9:89718002-89830064:+1	protein_coding	afadin, adherens junction formation factor	detected at high to low expression in 20 of 20 tissues	high to low	detected in all	skin (1.397)	none	none	0.634	1.13	cell adhesion molecule binding (GO:0050839)	cerebral cortex development (GO:0021987) | telencephalon development (GO:0021537) | neuroepithelial cell differentiation (GO:0060563) | radial glial cell differentiation (GO:0060019) | protein localization to cell junction (GO:1902414) | homeostasis of number of cells (GO:0048872) | adherens junction maintenance (GO:0034334) | regulation of oligodendrocyte progenitor proliferation (GO:0070445) | …	cell-cell adherens junction (GO:0005913) | apical junction complex (GO:0043296) | adherens junction (GO:0005912) | cell junction (GO:0030054) | plasma membrane (GO:0005886) | nuclear speck (GO:0016607) | apical part of cell (GO:0045177) | cytosol (GO:0005829) | cytoplasm (GO:0005737) | cell-cell junction (GO:0005911) | nucleoplasm (GO:0005654)	30.785	34.94	29.31	24.943	12.509	18.411	9.664	9.146	8.268	11.303	9.009	8.032	30.986	29.703	27.362	25.423	22.51	21.055	23.341	21.716	21.051	14.871	13.938	22.554	28.6	27.585	28.982	16.857	14.729	15.97	16.101	17.394	40.154	53.016
AFF1	ENSCHIG00000008450	6:102296512-102491265:+1	protein_coding	AF4/FMR2 family member 1	detected at medium to low expression in 20 of 20 tissues	medium to low	detected in all	fallopian tube (1.612)	none	none	0.608	1.241	unknown	unknown	transcription elongation factor complex (GO:0008023)	2.671	2.012	2.631	1.022	8.543	8.532	10.017	11.382	12.605	8.894	9.104	11.129	5.43	4.774	6.81	3.426	4.131	3.472	18.495	2.372	2.574	2.494	3.097	7.036	6.096	4.836	4.154	1.954	1.56	1.594	1.13	16.236	3.212	4.503
AFF2	ENSCHIG00000017897	LWLT01000064.1:72920-109764:+1	protein_coding	AF4/FMR2 family member 2	detected at medium to low expression in 11 of 20 tissues	medium to low	mixed expression	testes (3.894)	none	none	0.877	2.22	G-quadruplex RNA binding (GO:0002151)	learning or memory (GO:0007611) | regulation of gene expression (GO:0010468) | negative regulation of gene expression (GO:0010629) | nuclear speck organization (GO:0035063) | regulation of RNA splicing (GO:0043484)	nuclear speck (GO:0016607) | nucleus (GO:0005634)	3.483	3.626	5.197	2.608	0.322	0.189	0.492	0.415	0.543	1.088	1.437	0.858	4.426	4.204	0.012	0.023	0.046	0.033	1.112	2.32	2.771	8.057	8.912	1.304	1.425	1.49	2.359	1.079	0.503	0.432	0.63	4.739	0.011	0.012
AFF3	ENSCHIG00000026653	11:4581918-5148767:-1	protein_coding	AF4/FMR2 family member 3	detected at medium to low expression in 15 of 20 tissues	medium to low	mixed expression	cerebellum (2.705)	none	none	0.799	2.116	double-stranded DNA binding (GO:0003690)	embryonic hindlimb morphogenesis (GO:0035116) | response to tumor necrosis factor (GO:0034612)	nuclear body (GO:0016604) | nucleus (GO:0005634) | cytosol (GO:0005829) | nucleoplasm (GO:0005654)	0.623	0.859	0.618	0.429	0.135	0.371	1.141	1.769	0.835	0.834	1.343	0.579	27.184	21.819	0.858	1.185	1.359	1.08	3.609	9.28	11.298	7.146	8.487	1.812	1.941	2.467	1.752	0.148	0.199	0.156	0.287	4.998	0.7	1.515
AFF4	ENSCHIG00000015153	7:65962272-66010261:+1	protein_coding	AF4/FMR2 family member 4	detected at medium to low expression in 20 of 20 tissues	medium to low	detected in all	BMDM LPS time course 7 hrs (1.390)	none	none	0.613	1.125	unknown	spermatid development (GO:0007286)	transcription elongation factor complex (GO:0008023) | nucleus (GO:0005634) | fibrillar center (GO:0001650) | transcriptionally active chromatin (GO:0035327)	11.527	9.181	12.014	5.863	24.779	34.086	35.872	43.186	33.277	37.115	39.108	36.935	23.376	20.486	9.891	8.133	7.796	7.924	14.565	12.445	15.715	7.72	10.756	22.341	17.716	13.506	15.26	8.608	7.209	7.855	8.811	13.902	5.083	5.868
AFG1L	ENSCHIG00000015722	9:28953108-29151575:-1	protein_coding	AFG1 like ATPase	detected at low expression in 20 of 20 tissues	low	detected in all	spleen (1.481)	none	none	0.388	1.039	unknown	mitochondrial electron transport, cytochrome c to oxygen (GO:0006123) | mitochondrial protein catabolic process (GO:0035694) | mitochondrion organization (GO:0007005)	mitochondrial membrane (GO:0031966) | mitochondrion (GO:0005739)	3.069	3.331	3.414	2.802	2.445	1.527	2.622	2.181	3.084	2.341	1.954	2.412	3.64	4.424	2.998	3.512	3.051	3.294	2.76	3.002	3.111	3.684	4.785	3.892	4.312	3.942	3.458	3.289	2.431	3.071	3.024	2.352	1.679	2.417
AFG3L2	ENSCHIG00000016707	24:43177204-43194926:-1	protein_coding	AFG3 like matrix AAA peptidase subunit 2	detected at high to medium expression in 20 of 20 tissues	high to medium	detected in all	kidney cortex (1.128)	none	none	0.386	1.014	metallopeptidase activity (GO:0008237)	cristae formation (GO:0042407) | nerve development (GO:0021675) | regulation of multicellular organism growth (GO:0040014) | protein processing (GO:0016485) | righting reflex (GO:0060013) | neuromuscular junction development (GO:0007528) | proteolysis (GO:0006508) | mitochondrial fusion (GO:0008053) | mitochondrial calcium ion homeostasis (GO:0051560) | mitochondrial protein processing (GO:003498…	m-AAA complex (GO:0005745) | mitochondrion (GO:0005739) | mitochondrial inner membrane (GO:0005743)	57.367	66.157	54.457	56.556	37.855	27.477	45.065	45.825	41.632	42.448	45.495	40.928	47.636	47.827	49.963	48.481	52.592	53.222	47.702	56.971	59.849	46.96	41.914	71.811	68.144	70.156	73.427	26.446	24.378	20.775	26.147	43.3	43.614	48.16
AFM	ENSCHIG00000020387	6:89058001-89084407:+1	protein_coding	afamin	detected at high to low expression in 8 of 20 tissues	high to low	tissue enriched (liver), group enriched (endocrine system)	liver (7.213)	endocrine system	none	0.994	10.21	vitamin E binding (GO:0008431)	vitamin transport (GO:0051180) | protein transport within extracellular region (GO:0071693) | protein stabilization (GO:0050821)	extracellular space (GO:0005615)	0.781	0.613	0.952	0.559	0.476	0.415	0.539	0.574	0.46	0.46	0.698	0.39	1.66	1.348	0.784	0.697	0.722	0.775	0.812	0.889	0.723	1.11	1.094	1.704	1.83	1.235	1.134	167.433	128.756	149.41	147.846	0.816	0.619	0.546
AFMID	ENSCHIG00000026706	19:53158372-53179375:-1	protein_coding	arylformamidase	detected at medium to low expression in 19 of 20 tissues	medium to low	tissue enhanced (liver)	liver (2.872)	none	none	0.889	1.939	unknown	tryptophan catabolic process to kynurenine (GO:0019441)	cytoplasm (GO:0005737)	0.796	0.889	1.981	0.968	2.206	1.098	2.06	2.193	2.37	1.957	1.592	1.849	3.73	4.393	2.076	1.234	2.757	1.071	5.979	4.532	4.671	7.894	7.158	7.69	8.206	3.775	5.442	44.834	44.341	53.332	33.671	1.264	3.145	5.075
AFP	ENSCHIG00000008075	6:89026097-89048847:+1	protein_coding	alpha fetoprotein	detected at low expression in 14 of 20 tissues	low	mixed expression	kidney cortex (2.912)	none	none	0.81	1.271	unknown	progesterone metabolic process (GO:0042448) | ovulation from ovarian follicle (GO:0001542) | SMAD protein signal transduction (GO:0060395) | sexual reproduction (GO:0019953)	extracellular space (GO:0005615) | cytoplasm (GO:0005737)	1.447	1.25	1.022	0.94	0.484	0.39	0.945	0.919	0.635	0.747	0.905	0.768	1.351	1.532	1.124	1.046	1.14	0.987	1.444	1.275	0.947	2.106	3.073	7.624	15.182	1.966	5.329	3.261	2.96	3.151	2.857	1.354	0.65	1.141
AFTPH	ENSCHIG00000009404	11:62684627-62723371:+1	protein_coding	aftiphilin	detected at medium expression in 20 of 20 tissues	medium	detected in all	frontal lobe cortex (1.184)	none	none	0.426	1.111	clathrin binding (GO:0030276)	unknown	Golgi apparatus (GO:0005794) | nucleus (GO:0005634) | cytosol (GO:0005829) | AP-1 adaptor complex (GO:0030121) | intracellular membrane-bounded organelle (GO:0043231)	19.997	23.228	22.458	13.401	31.974	34.388	18.307	16.278	23.215	14.848	12.228	16.127	38.239	36.117	29.731	31.324	29.46	26.657	26.124	40.1	45.715	31.77	33.68	50.267	44.511	34.062	36.225	25.012	18.456	16.874	18.978	13.45	16	19.933
AGA	ENSCHIG00000005958	27:36838596-36849895:+1	protein_coding	aspartylglucosaminidase	detected at high to medium expression in 20 of 20 tissues	high to medium	detected in all	testes (1.355)	none	none	0.705	1.322	N4-(beta-N-acetylglucosaminyl)-L-asparaginase activity (GO:0003948)	protein deglycosylation (GO:0006517)	extracellular space (GO:0005615) | endoplasmic reticulum (GO:0005783) | lysosome (GO:0005764)	54.19	61.463	53.143	49.163	14.99	12.876	25.808	28.101	28.373	22.966	28.171	21.88	32.511	30.906	35.26	32.242	32.759	27.726	127.39	23.92	17.125	36.582	35.165	65.985	64.986	68.423	74.626	32.209	32.246	33.534	39.666	51.315	18.911	24.413
AGAP1	ENSCHIG00000015729	3:5161506-5732128:-1	protein_coding	ArfGAP with GTPase domain, ankyrin repeat and PH domain 1	detected at medium to low expression in 19 of 20 tissues	medium to low	mixed expression	cerebellum (1.865)	none	none	0.724	1.248	phospholipid binding (GO:0005543)	unknown	unknown	7.123	7.448	7.046	3.704	0.956	0.46	5.93	5.56	5.136	4.357	5.241	5.149	20.726	21.122	6.954	8.8	7.255	5.89	8.988	12.019	13.228	3.4	3.491	6.889	7.269	5.563	6.252	3.663	2.434	4.244	3.359	4.764	3.169	6.2
AGAP2	ENSCHIG00000000522	5:55067933-55079202:+1	protein_coding	ArfGAP with GTPase domain, ankyrin repeat and PH domain 2	detected at high to low expression in 13 of 20 tissues	high to low	tissue enhanced (frontal lobe cortex), group enriched (nervous system)	frontal lobe cortex (5.177)	nervous system	none	0.968	12.225	unknown	positive regulation of transcription from RNA polymerase II promoter (GO:0045944) | negative regulation of apoptotic process (GO:0043066) | mammary gland alveolus development (GO:0060749) | positive regulation of JAK-STAT cascade (GO:0046427) | positive regulation of mammary gland epithelial cell proliferation (GO:0033601)	nucleus (GO:0005634) | nucleolus (GO:0005730) | mitochondrion (GO:0005739)	1.397	1.27	0.951	0.788	1.028	1.013	0.242	0.104	1.22	0.361	0.093	0.782	87.082	83.74	0.602	1.051	0.888	0.649	0.766	203.128	215.3	5.518	6.906	1.069	3.186	1.168	1.965	0.189	0.28	0.241	0.315	2.207	0.175	0.102
AGAP3	ENSCHIG00000013334	4:6150637-6206991:-1	protein_coding	ArfGAP with GTPase domain, ankyrin repeat and PH domain 3	detected at high to low expression in 20 of 20 tissues	high to low	detected in all	frontal lobe cortex (1.599)	none	none	0.728	1.598	unknown	unknown	unknown	31.976	38.777	32.079	27.03	65.533	34.191	19.68	13.879	21.867	16.595	10.908	10.667	55.173	60.771	6.622	6.681	6.482	5.622	12.093	67.269	61.518	6.111	4.348	8.797	13.191	10.583	13.813	2.87	2.721	2.393	2.869	17.613	19.335	27.304
AGBL1	ENSCHIG00000014364	21:16220901-16903562:+1	protein_coding	ATP/GTP binding protein like 1	detected at low expression in 13 of 20 tissues	low	mixed expression	skeletal muscle longitudinal dorsal (2.034)	none	none	0.673	1.091	unknown	unknown	unknown	0.749	1.158	1.035	0.759	0.581	0.722	0.779	0.799	0.795	0.869	0.845	0.672	2.21	2.013	1.152	0.711	0.93	0.791	1.535	1.552	1.8	1.568	1.672	1.473	1.667	1.469	1.647	1.122	1.105	1.254	1.063	1.168	0.737	0.825
AGBL2	ENSCHIG00000022131	15:5511295-5537444:+1	protein_coding	ATP/GTP binding protein like 2	detected at medium to low expression in 13 of 20 tissues	medium to low	tissue enhanced (fallopian tube)	fallopian tube (4.483)	none	none	0.941	3.161	metallocarboxypeptidase activity (GO:0004181)	protein side chain deglutamylation (GO:0035610)	centriole (GO:0005814) | cytosol (GO:0005829) | ciliary basal body (GO:0036064)	2.784	1.981	2.985	1.485	0.079	0	0.568	0.627	0.535	0.464	0.56	0.458	8.789	7.755	1.236	0.615	0.952	0.462	43.365	9.105	10.075	2.2	0.833	4.916	6.881	5.626	7.504	0.144	0.371	0.18	0.454	3.886	0.933	1.558
AGBL3	ENSCHIG00000015475	4:21408471-21508957:-1	protein_coding	ATP/GTP binding protein like 3	detected at low expression in 13 of 20 tissues	low	mixed expression	cerebellum (1.614)	none	none	0.557	0.982	metallocarboxypeptidase activity (GO:0004181)	protein side chain deglutamylation (GO:0035610)	unknown	1.906	1.454	1.761	1.637	0.379	0.688	1.152	1.1	1.571	1.135	1.128	0.957	2.646	3.476	0.324	0.214	0.723	0.369	2.434	1.459	2.674	0.62	0.656	0.988	1.352	1.659	1.725	0.33	0.31	0.367	0.237	2.348	0.459	0.426
AGBL5	ENSCHIG00000012376	11:72289304-72306829:-1	protein_coding	ATP/GTP binding protein like 5	detected at medium to low expression in 18 of 20 tissues	medium to low	mixed expression	fallopian tube (2.164)	none	none	0.847	1.158	tubulin binding (GO:0015631) | metallocarboxypeptidase activity (GO:0004181)	protein branching point deglutamylation (GO:0035611) | defense response to virus (GO:0051607) | protein deglutamylation (GO:0035608)	microtubule cytoskeleton (GO:0015630) | nucleus (GO:0005634) | midbody (GO:0030496) | cytosol (GO:0005829) | cytoplasm (GO:0005737) | intercellular bridge (GO:0045171) | mitotic spindle (GO:0072686)	10.444	8.966	8.28	7.321	0.796	0.896	2.602	2.926	3.162	2.499	2.894	1.744	14.662	13.267	3.87	3.635	3.487	2.546	41.831	7.993	7.479	4.83	4.301	7.877	10.364	10.174	11.387	2.333	3.011	2.905	2.581	9.336	2.817	3.918
AGER	ENSCHIG00000013862	23:22743103-22746032:-1	protein_coding	advanced glycosylation end-product specific receptor	detected at medium to low expression in 16 of 20 tissues	medium to low	mixed expression	thymus (2.573)	none	none	0.771	1.393	identical protein binding (GO:0042802) | advanced glycation end-product binding (GO:1904599) | signaling receptor activity (GO:0038023) | S100 protein binding (GO:0044548) | heparin binding (GO:0008201)	inflammatory response (GO:0006954) | positive regulation of NF-kappaB transcription factor activity (GO:0051092) | negative regulation of connective tissue replacement involved in inflammatory response wound healing (GO:1904597) | induction of positive chemotaxis (GO:0050930) | positive regulation of ERK1 and ERK2 cascade (GO:0070374) | positive regulation of JUN kinase activity (GO:0043507) | po…	fibrillar center (GO:0001650) | cell junction (GO:0030054) | apical plasma membrane (GO:0016324) | plasma membrane (GO:0005886) | extracellular region (GO:0005576)	1.863	2.491	1.664	2.249	2.04	3.696	0.453	0.607	0.734	0.437	0.26	0.659	1.872	2.109	3.266	2.294	3.283	2.639	4.632	0.836	0.887	10.801	10.401	2.878	4.211	5.787	7.034	0.729	0.95	1.268	1.387	1.844	1.225	2.336
AGFG1	ENSCHIG00000025615	2:20032092-20109572:-1	protein_coding	ArfGAP with FG repeats 1	detected at high to medium expression in 20 of 20 tissues	high to medium	detected in all	BMDM LPS time course 7 hrs (1.261)	none	none	0.594	1.159	unknown	spermatid nucleus differentiation (GO:0007289) | intermediate filament organization (GO:0045109) | acrosome assembly (GO:0001675)	cell projection (GO:0042995) | cytoplasmic vesicle (GO:0031410) | neuronal cell body (GO:0043025) | intracellular membrane-bounded organelle (GO:0043231)	35.048	40.155	31.317	19.956	74.107	106.592	61.865	53.576	71.706	89.614	74.177	109.546	41.285	37.664	43.031	34.682	36.909	32.843	20.841	38.803	40.912	46.095	52.724	32.164	32.095	27.148	27.788	20.348	13.888	15.969	17.246	24.453	22.887	27.142
AGFG2	ENSCHIG00000013363	25:36865123-36884543:-1	protein_coding	ArfGAP with FG repeats 2	detected at medium to low expression in 20 of 20 tissues	medium to low	detected in all	liver (1.440)	none	none	0.599	1.01	unknown	unknown	unknown	29.51	33.029	34.507	22.68	2.999	2.58	12.081	13.073	9.48	8.011	9.627	5.053	34.412	31.534	4.308	3.62	5.047	4.132	14.858	15.462	13.769	11.834	6.37	24.388	30.44	24.993	32.204	39.343	30.834	39.541	28.561	18.017	3.882	5.466
AGK	ENSCHIG00000023107	4:15536023-15623577:-1	protein_coding	acylglycerol kinase	detected at medium to low expression in 20 of 20 tissues	medium to low	detected in all	cerebellum (1.231)	none	none	0.468	1.065	lipid kinase activity (GO:0001727) | ceramide kinase activity (GO:0001729)	ceramide biosynthetic process (GO:0046513) | protein import into mitochondrial inner membrane (GO:0045039) | lipid phosphorylation (GO:0046834)	mitochondrial intermembrane space (GO:0005758) | mitochondrial inner membrane protein insertion complex (GO:0042721) | integral component of mitochondrial inner membrane (GO:0031305) | membrane (GO:0016020) | mitochondrion (GO:0005739) | intracellular membrane-bounded organelle (GO:0043231) | mitochondrial inner membrane (GO:0005743)	26.329	27.18	25.855	20.428	20.668	14.195	20.616	19.652	22.525	19.994	20.066	18.498	37.36	38.323	15.299	12.616	16.213	12.89	21.214	32.311	33.687	23.237	26.77	19.883	21.637	18.455	19.798	8.154	6.441	7.661	10.052	16.875	10.676	13.843
AGL	ENSCHIG00000024129	3:77095340-77174910:+1	protein_coding	amylo-alpha-1, 6-glucosidase, 4-alpha-glucanotransferase	detected at high to low expression in 20 of 20 tissues	high to low	detected in all, tissue enriched (skeletal muscle longitudinal dorsal), group enriched (muscular system)	skeletal muscle longitudinal dorsal (2.620)	muscular system	none	0.965	2.996	polyubiquitin modification-dependent protein binding (GO:0031593) | polysaccharide binding (GO:0030247) | glycogen debranching enzyme activity (GO:0004133)	glycogen metabolic process (GO:0005977)	nucleus (GO:0005634) | inclusion body (GO:0016234) | cytoplasm (GO:0005737)	7.158	4.212	7.052	2.369	7.926	5.074	5.336	3.978	5.933	4.779	4.04	5.015	13.774	12.775	5.773	5.63	5.006	5.152	6.551	10.411	12.112	4.301	4.612	7.994	8.645	8.803	7.275	20.007	15.123	15.033	13.547	16.061	2.634	4.412
AGMAT	ENSCHIG00000026472	16:50438828-50448206:+1	protein_coding	agmatinase	detected at high to low expression in 7 of 20 tissues	high to low	tissue enriched (liver), group enriched (endocrine system)	liver (7.219)	endocrine system	none	0.991	22.334	unknown	unknown	unknown	0.123	0.155	0.172	0.602	1.191	1.102	1.143	1.279	0.922	0.989	0.949	1.498	0.147	0.304	6.805	4.19	7.646	4.555	0.106	0.124	0.564	4.874	5.046	12.791	15.635	3.402	2.845	135.964	204.761	117.091	138.068	0.465	0.149	0.183
AGMO	ENSCHIG00000014570	4:96549108-96944051:+1	protein_coding	alkylglycerol monooxygenase	detected at medium to low expression in 4 of 20 tissues	medium to low	mixed expression	liver (4.644)	none	none	0.961	5.61	iron ion binding (GO:0005506) | glyceryl-ether monooxygenase activity (GO:0050479)	ether lipid metabolic process (GO:0046485) | membrane lipid metabolic process (GO:0006643)	endoplasmic reticulum (GO:0005783)	0.516	1.158	0.781	0.417	0	0	0.379	0.825	0.425	0.553	1.079	0.361	0.408	0.214	0.193	0.223	0.02	0.174	2.249	0.384	0.489	0.368	0.096	2.119	2.713	1.342	1.842	25.599	15.632	31.521	27.293	0.03	0.058	0.189
AGO2	ENSCHIG00000010156	14:78995168-79075172:-1	protein_coding	argonaute 2, RISC catalytic component	detected at medium to low expression in 20 of 20 tissues	medium to low	detected in all	alveolar macrophage (1.748)	none	none	0.722	1.46	RNA binding (GO:0003723) | miRNA binding (GO:0035198) | endoribonuclease activity, cleaving siRNA-paired mRNA (GO:0070551) | endoribonuclease activity (GO:0004521) | endoribonuclease activity, cleaving miRNA-paired mRNA (GO:0090624) | core promoter binding (GO:0001047) | mRNA cap binding (GO:0098808) | protein C-terminus binding (GO:0008022) | siRNA binding (GO:0035197) | single-stranded RNA bind…	positive regulation of angiogenesis (GO:0045766) | miRNA mediated inhibition of translation (GO:0035278) | siRNA loading onto RISC involved in RNA interference (GO:0035087) | negative regulation of translational initiation (GO:0045947) | miRNA metabolic process (GO:0010586) | gene silencing by RNA (GO:0031047) | positive regulation of miRNA mediated inhibition of translation (GO:1905618) | positi…	polysome (GO:0005844) | RISC-loading complex (GO:0070578) | dendrite (GO:0030425) | cell junction (GO:0030054) | extracellular exosome (GO:0070062) | micro-ribonucleoprotein complex (GO:0035068) | P-body (GO:0000932) | RISC complex (GO:0016442) | intracellular ribonucleoprotein complex (GO:0030529) | nucleus (GO:0005634) | cytosol (GO:0005829) | cytoplasm (GO:0005737) | nucleoplasm (GO:0005654) |…	4.833	4.195	4.869	3.13	27.111	26.459	19.406	17.53	15.24	24.455	16.873	26.907	7.65	6.353	3.764	5.757	5.219	4.525	5.401	3.395	3.353	10.402	11.329	7.105	4.679	4.764	4.104	3.105	1.971	3.216	2.082	6.037	2.542	3.312
AGO3	ENSCHIG00000011536	3:10959955-11072022:+1	protein_coding	argonaute 3, RISC catalytic component	detected at low expression in 17 of 20 tissues	low	mixed expression	BMDM LPS time course 7 hrs (2.502)	none	none	0.633	1.333	single-stranded RNA binding (GO:0003727) | RNA binding (GO:0003723) | miRNA binding (GO:0035198) | double-stranded RNA binding (GO:0003725)	miRNA mediated inhibition of translation (GO:0035278) | pre-miRNA processing (GO:0031054) | positive regulation of NIK/NF-kappaB signaling (GO:1901224) | positive regulation of gene expression (GO:0010628) | RNA secondary structure unwinding (GO:0010501) | mRNA catabolic process (GO:0006402) | production of miRNAs involved in gene silencing by miRNA (GO:0035196) | regulation of stem cell prolifer…	micro-ribonucleoprotein complex (GO:0035068) | condensed nuclear chromosome (GO:0000794) | cytoplasmic ribonucleoprotein granule (GO:0036464) | RISC complex (GO:0016442) | RISC-loading complex (GO:0070578) | cytoplasm (GO:0005737) | nucleoplasm (GO:0005654)	1.147	1.214	1.603	0.894	5.73	5.054	4.793	6.945	4.098	6.557	6.26	4.181	3.433	2.573	2.187	1.784	1.537	1.853	1.231	1.492	1.841	1.579	2.412	1.788	1.03	1.338	1.256	0.436	0.494	0.402	0.575	1.414	0.681	0.832
AGO4	ENSCHIG00000026564	3:10848327-10886996:+1	protein_coding	argonaute 4, RISC catalytic component	detected at medium to low expression in 20 of 20 tissues	medium to low	detected in all	fallopian tube (1.473)	none	none	0.631	1.086	single-stranded RNA binding (GO:0003727) | RNA binding (GO:0003723) | miRNA binding (GO:0035198) | double-stranded RNA binding (GO:0003725)	miRNA mediated inhibition of translation (GO:0035278) | pre-miRNA processing (GO:0031054) | negative regulation of apoptotic process (GO:0043066) | regulation of cell morphogenesis (GO:0022604) | synaptonemal complex assembly (GO:0007130) | miRNA metabolic process (GO:0010586) | mRNA catabolic process (GO:0006402) | RNA secondary structure unwinding (GO:0010501) | male meiotic nuclear division (G…	nuclear body (GO:0016604) | RISC-loading complex (GO:0070578) | micro-ribonucleoprotein complex (GO:0035068) | P-body (GO:0000932) | nucleus (GO:0005634) | RISC complex (GO:0016442) | cytosol (GO:0005829) | cytoplasm (GO:0005737) | nucleoplasm (GO:0005654)	6.412	4.468	4.848	4.032	13.928	10.514	6.797	5.076	14.435	7.283	4.697	8.585	8.24	8.724	9.266	7.679	6.582	6.36	22.617	3.89	4.235	4.318	7.162	7.813	7.235	5.695	6.471	3.962	4.378	3.39	3.993	7.314	10.072	11.588
AGPAT1	ENSCHIG00000018117	23:22731616-22733794:-1	protein_coding	1-acylglycerol-3-phosphate O-acyltransferase 1	detected at high to low expression in 20 of 20 tissues	high to low	detected in all	frontal lobe cortex (1.313)	none	none	0.624	1.385	1-acylglycerol-3-phosphate O-acyltransferase activity (GO:0003841)	phosphatidic acid biosynthetic process (GO:0006654) | positive regulation of cytokine production (GO:0001819)	endoplasmic reticulum (GO:0005783)	85.539	80.828	80.857	72.657	29.533	36.422	24.723	24.536	25.681	22.103	21.794	25.552	92.605	86.176	32.735	39.745	33.27	30.826	22.223	98.273	98.733	50.319	42.781	41.967	52.179	41.291	45.98	18.268	17.928	20.216	18.859	21.771	18.724	24.202
AGPAT2	ENSCHIG00000014858	11:103506765-103518363:-1	protein_coding	1-acylglycerol-3-phosphate O-acyltransferase 2	detected at high to low expression in 20 of 20 tissues	high to low	detected in all	skin (1.620)	none	none	0.782	2.022	1-acylglycerol-3-phosphate O-acyltransferase activity (GO:0003841)	phosphatidic acid biosynthetic process (GO:0006654) | positive regulation of cytokine production (GO:0001819)	endoplasmic reticulum (GO:0005783)	6.173	21.892	7.63	7.182	62.24	47.015	48.483	51.963	31.17	38.961	43.704	22.58	0.365	1.7	94.881	173.263	162.207	152.422	15.138	16.343	18.408	30.103	19.228	47.06	66.487	63.376	72.458	164.39	153.887	178.379	161.314	18.299	174.683	137.6
AGPAT3	ENSCHIG00000018991	1:143600895-143617524:+1	protein_coding	1-acylglycerol-3-phosphate O-acyltransferase 3	detected at high to medium expression in 20 of 20 tissues	high to medium	detected in all	frontal lobe cortex (1.190)	none	none	0.51	1.19	lysophosphatidic acid acyltransferase activity (GO:0042171)	unknown	endoplasmic reticulum (GO:0005783)	68.164	61.611	61.275	40.582	100.906	60.727	52.607	43.84	36.237	45.255	38.785	27.805	91.698	90.62	29.713	39.621	42.088	39.41	33.825	86.962	97.371	28.425	27.76	50.416	51.656	30.09	32.386	64.089	63.317	41.901	50.094	35.497	34.475	41.701
AGPAT4	ENSCHIG00000016729	9:84092824-84179841:-1	protein_coding	1-acylglycerol-3-phosphate O-acyltransferase 4	detected at medium to low expression in 7 of 20 tissues	medium to low	group enriched (nervous system)	frontal lobe cortex (3.542)	nervous system	none	0.87	2.565	unknown	unknown	unknown	1.097	1.049	1.532	0.94	0.026	0.01	2.34	4.171	2.797	2.629	5.974	2.227	9.148	9.451	0.355	0.444	0.608	0.648	0.517	12.22	11.073	2.146	1.931	0.613	0.833	0.797	0.825	0.042	0.05	0.025	0.067	0.366	1.375	2.408
AGPS	ENSCHIG00000015256	2:116827709-116956350:+1	protein_coding	alkylglycerone phosphate synthase	detected at medium to low expression in 20 of 20 tissues	medium to low	detected in all	alveolar macrophage (1.203)	none	none	0.445	1.094	alkylglycerone-phosphate synthase activity (GO:0008609)	lipid biosynthetic process (GO:0008610)	nucleolus (GO:0005730) | peroxisome (GO:0005777)	15.999	18.307	18.54	11.271	54.086	42.01	47.126	38.997	45.233	46.16	39.857	40.57	20.586	21.393	30.192	34.7	34.251	33.156	19.584	16.6	17.752	33.534	44.476	29.202	26.736	23.729	24.984	13.981	9.156	11.083	11.219	24.579	28.911	34.889
AGR2	ENSCHIG00000011890	4:95214711-95238023:+1	protein_coding	anterior gradient 2, protein disulphide isomerase family member	detected at high to low expression in 14 of 20 tissues	high to low	tissue enriched (colon large), group enriched (gastrointestinal tract)	colon large (6.245)	gastrointestinal tract	none	0.987	24.218	dystroglycan binding (GO:0002162) | protein homodimerization activity (GO:0042803) | epidermal growth factor receptor binding (GO:0005154)	mucus secretion (GO:0070254) | positive regulation of developmental growth (GO:0048639) | positive regulation of protein localization to plasma membrane (GO:1903078) | positive regulation of cell-substrate adhesion (GO:0010811) | positive regulation of PERK-mediated unfolded protein response (GO:1903899) | positive regulation of epidermal growth factor receptor signaling pathway (GO:0045742) | ne…	extracellular space (GO:0005615) | endoplasmic reticulum (GO:0005783) | mitochondrion (GO:0005739)	1.197	1.146	1.678	0.642	0.437	0.424	0.428	0.479	0.539	0.611	0.388	0.331	1.658	1.548	567.887	602.485	465.942	730.994	9.944	0.858	0.824	66.877	151.362	1.592	2.086	1.492	1.959	3.275	4.176	4.945	4.53	0.721	1.892	2.293
AGRN	ENSCHIG00000006763	16:49921383-49960816:-1	protein_coding	agrin	detected at high to low expression in 19 of 20 tissues	high to low	tissue enhanced (testes)	testes (1.801)	none	none	0.862	1.294	unknown	receptor clustering (GO:0043113)	basal lamina (GO:0005605) | extracellular matrix (GO:0031012) | cytosol (GO:0005829) | plasma membrane (GO:0005886)	20.415	23.707	16.118	11.259	0.515	1.429	2.24	3.358	7.638	2.911	4.657	10.614	26.365	24.9	31.829	33.233	25.636	22.136	43.839	58.657	57.735	26.015	12.895	46.048	66.364	75.342	84.684	9.352	6.771	8.715	7.419	29.262	15.999	19.147
AGRP	ENSCHIG00000025951	18:36351095-36351843:-1	protein_coding	agouti related neuropeptide	detected at low expression in 6 of 20 tissues	low	mixed expression	thymus (1.622)	none	none	0.787	2.931	neuropeptide hormone activity (GO:0005184)	neuropeptide signaling pathway (GO:0007218) | adult feeding behavior (GO:0008343) | regulation of feeding behavior (GO:0060259)	extracellular space (GO:0005615) | Golgi lumen (GO:0005796)	0.149	0.451	0.284	0.121	0.228	0	0.371	0.19	0.071	0.492	0.191	0.153	1.003	1.106	0.11	0.21	0.102	0.296	0.177	0.158	0	1.776	1.269	0.661	0.289	0.561	0.65	0	0	0	0	1.618	0.104	0.114
AGT	ENSCHIG00000010778	28:80354-91095:-1	protein_coding	angiotensinogen	detected at high to medium expression in 2 of 20 tissues	high to medium	tissue enriched (liver), group enriched (endocrine system)	liver (8.117)	endocrine system	none	0.995	77.845	type 2 angiotensin receptor binding (GO:0031703) | type 1 angiotensin receptor binding (GO:0031702)	kidney development (GO:0001822) | positive regulation of gap junction assembly (GO:1903598) | renal system process (GO:0003014) | positive regulation of endothelial cell migration (GO:0010595) | positive regulation of epidermal growth factor receptor signaling pathway (GO:0045742) | regulation of cardiac conduction (GO:1903779) | positive regulation of extrinsic apoptotic signaling pathway (GO:20…	extracellular space (GO:0005615) | extracellular region (GO:0005576)	0.013	0.167	0.293	0.267	0.014	0.011	0.055	0.023	0.02	0.037	0.052	0.047	0.412	1.182	0.102	0.169	0.131	0.356	0.051	19.654	22.852	0.29	0.349	0.175	0.216	0.073	0.073	333.268	334.265	219.295	223.349	0.664	0.205	0.348
AGTPBP1	ENSCHIG00000014953	8:78597992-78791363:-1	protein_coding	ATP/GTP binding protein 1	detected at medium to low expression in 20 of 20 tissues	medium to low	detected in all	frontal lobe cortex (2.015)	none	none	0.783	1.437	tubulin binding (GO:0015631) | metallocarboxypeptidase activity (GO:0004181)	retina development in camera-type eye (GO:0060041) | adult walking behavior (GO:0007628) | protein side chain deglutamylation (GO:0035610) | neuromuscular process (GO:0050905) | cerebellar Purkinje cell layer development (GO:0021680) | C-terminal protein deglutamylation (GO:0035609) | cerebellum development (GO:0021549) | olfactory bulb development (GO:0021772) | eye photoreceptor cell differenti…	nucleus (GO:0005634) | cytosol (GO:0005829) | nucleolus (GO:0005730) | cytoplasm (GO:0005737) | mitochondrion (GO:0005739) | intracellular membrane-bounded organelle (GO:0043231)	3.185	3.315	4.711	2.206	2.566	2.732	4.51	4.153	5.041	4.119	3.851	3.352	19.064	18.833	4.972	3.931	4.333	4.18	3.544	23.809	24.25	3.377	5.047	4.255	3.967	5.037	3.725	1.434	1.093	1.672	1.629	2.655	3.726	4.16
AGTR1	ENSCHIG00000011470	1:119057743-119058822:-1	protein_coding	angiotensin II receptor type 1	detected at high to low expression in 16 of 20 tissues	high to low	tissue enriched (adrenal gland)	adrenal gland (2.819)	none	none	0.941	5.095	unknown	unknown	unknown	343.91	296.136	332.683	149.212	0	0	0.256	1.422	0.224	0	0.712	0.03	0.414	1.755	3.349	4.526	5.017	3.553	3.299	0.471	0.505	9.01	3.918	26.178	39.343	33.558	35.239	57.13	34.568	39.488	47.222	45.094	1.152	1.822
AGTR2	ENSCHIG00000000805	LWLT01000027.1:28537889-28538977:+1	protein_coding	angiotensin II receptor type 2	detected at medium to low expression in 8 of 20 tissues	medium to low	mixed expression	adrenal gland (4.382)	none	none	0.899	24.764	angiotensin type II receptor activity (GO:0004945)	negative regulation of neurotrophin TRK receptor signaling pathway (GO:0051387) | cell surface receptor signaling pathway (GO:0007166) | positive regulation of extrinsic apoptotic signaling pathway (GO:2001238) | vasodilation (GO:0042311) | positive regulation of phosphoprotein phosphatase activity (GO:0032516)	unknown	15.327	31.486	16.22	20.387	0	0	0.071	0.072	0	0	0.073	0	1.805	2.019	0	0.161	0	0.157	0.118	0	0.062	2.714	0	2.955	1.87	11.172	1.354	8.496	2.221	4.194	15.479	2.683	0.401	0.822
AGTRAP	ENSCHIG00000017244	16:40416317-40421558:-1	protein_coding	angiotensin II receptor associated protein	detected at high to low expression in 20 of 20 tissues	high to low	detected in all	kidney cortex (1.480)	none	none	0.709	1.04	angiotensin type II receptor activity (GO:0004945)	regulation of blood pressure (GO:0008217)	cytosol (GO:0005829) | cell cortex (GO:0005938) | plasma membrane (GO:0005886) | nucleoplasm (GO:0005654) | intracellular membrane-bounded organelle (GO:0043231)	33.879	23.988	26.258	20.866	13.092	33.856	27.091	23.076	34.102	19.837	16.621	29.482	7.288	10.803	16.928	14.563	14.057	11.966	42.675	10.665	9.578	26.867	14.923	76.927	82.678	50.794	63.11	5.282	8.671	6.709	5.804	19.907	32.23	31.111
AGXT	ENSCHIG00000022496	3:941839-960497:-1	protein_coding	alanine-glyoxylate aminotransferase	detected at high to low expression in 5 of 20 tissues	high to low	mixed expression	liver (8.004)	none	none	0.982	86.058	protein self-association (GO:0043621) | pyridoxal phosphate binding (GO:0030170) | amino acid binding (GO:0016597) | receptor binding (GO:0005102) | identical protein binding (GO:0042802) | protein homodimerization activity (GO:0042803) | alanine-glyoxylate transaminase activity (GO:0008453) | transaminase activity (GO:0008483)	oxalic acid secretion (GO:0046724) | L-alanine catabolic process (GO:0042853) | glyoxylate metabolic process (GO:0046487) | L-cysteine catabolic process (GO:0019448) | glyoxylate catabolic process (GO:0009436) | Notch signaling pathway (GO:0007219) | glycine biosynthetic process, by transamination of glyoxylate (GO:0019265)	peroxisomal matrix (GO:0005782) | peroxisome (GO:0005777) | intracellular membrane-bounded organelle (GO:0043231)	0	0.064	0.299	0.416	0	0	0	0	0	0	0	0	0	0	0.263	0.112	0.31	0.493	1.721	0	0	7.87	0.309	138.547	117.468	36.748	27.363	273.818	338.569	187.914	226.773	0	1.208	1.535
AGXT2	ENSCHIG00000022227	20:39103434-39147339:+1	protein_coding	alanine--glyoxylate aminotransferase 2	detected at high to low expression in 3 of 20 tissues	high to low	mixed expression	kidney cortex (6.772)	none	none	0.957	98.893	alanine-glyoxylate transaminase activity (GO:0008453)	positive regulation of nitric oxide biosynthetic process (GO:0045429) | L-alanine catabolic process, by transamination (GO:0019481) | glyoxylate catabolic process (GO:0009436) | glycine biosynthetic process, by transamination of glyoxylate (GO:0019265)	mitochondrion (GO:0005739)	0.434	1.2	0.885	0.653	0	0	0	0	0	0.022	0	0	0	0	0.142	0.141	0.21	0.045	0	0.03	0	5.846	0.058	204.787	177.225	27.47	27.657	118.86	78.276	67.494	72.841	0	0.069	0.187
AHCTF1	ENSCHIG00000023392	16:28992703-29065425:+1	protein_coding	AT-hook containing transcription factor 1	detected at medium to low expression in 20 of 20 tissues	medium to low	detected in all	thymus (1.299)	none	none	0.537	1.023	DNA binding transcription factor activity (GO:0003700)	regulation of transcription, DNA-templated (GO:0006355) | regulation of cytokinesis (GO:0032465) | nuclear pore complex assembly (GO:0051292)	nuclear matrix (GO:0016363) | nuclear pore (GO:0005643) | nuclear pore outer ring (GO:0031080) | condensed chromosome kinetochore (GO:0000777) | nuclear membrane (GO:0031965) | nucleus (GO:0005634) | cytoplasm (GO:0005737) | chromatin (GO:0000785)	12.945	12.514	13.933	8.135	16.448	14.368	25.271	28.351	16.844	30.588	30.642	24.976	19.382	19.627	11.057	10.316	11.217	9.807	14.363	8.757	10.448	18.395	25.389	15.013	15.019	13.526	14.217	8.132	7.229	7.64	7.749	16.189	6.838	9.207
AHCY	ENSCHIG00000026741	13:63263617-63280635:-1	protein_coding	adenosylhomocysteinase	detected at high to medium expression in 20 of 20 tissues	high to medium	detected in all	liver (1.311)	none	none	0.725	1.261	unknown	unknown	cytosol (GO:0005829)	68.334	54.271	33.641	28.992	310.672	41.825	140.995	43.503	114.487	106.011	32.759	47.189	59.278	27.351	83.678	80.976	57.634	43.863	36.973	59.698	29.376	97.413	99.607	193.814	163.325	27.884	36.945	481.219	348.841	133.516	157.669	61.046	79.384	86.804
AHCYL1	ENSCHIG00000023186	3:87128893-87168110:+1	protein_coding	adenosylhomocysteinase like 1	detected at high to medium expression in 20 of 20 tissues	high to medium	detected in all	uterus (1.240)	none	none	0.569	1.117	identical protein binding (GO:0042802)	regulation of mRNA 3'-end processing (GO:0031440) | mRNA polyadenylation (GO:0006378) | response to calcium ion (GO:0051592) | epithelial fluid transport (GO:0042045) | regulation of ion transmembrane transporter activity (GO:0032412) | regulation of anion transport (GO:0044070) | positive regulation of sodium ion transport (GO:0010765) | protein export from nucleus (GO:0006611) | angiotensin-act…	cytosol (GO:0005829) | intracellular membrane-bounded organelle (GO:0043231)	54.214	62.635	48.724	32.344	121.344	84.372	68.539	60.34	70.595	65.141	57.904	74.651	146.913	142.293	94.674	100.247	85.273	76.803	80.384	87.854	99.972	49.767	57.888	73.032	85.118	54.972	71.123	22.566	15.562	17.638	18.243	89.871	14.792	22.201
AHCYL2	ENSCHIG00000019042	4:26807221-26855278:-1	protein_coding	adenosylhomocysteinase like 2	detected at high to low expression in 20 of 20 tissues	high to low	detected in all	kidney cortex (1.488)	none	none	0.665	1.491	unknown	unknown	neuron projection (GO:0043005) | cytosol (GO:0005829) | intracellular membrane-bounded organelle (GO:0043231)	25.275	20.58	26.987	14.384	8.063	8.977	18.936	8.548	21.194	17.193	6.708	13.717	36.108	31.963	66.487	60.437	52.674	56.117	4.679	31.246	32.23	16.53	8.022	105.08	70.674	46.5	16.722	5.675	3.215	2.298	2.532	6.134	36.792	32.048
AHDC1	ENSCHIG00000015263	2:10198545-10209586:-1	protein_coding	AT-hook DNA binding motif containing 1	detected at medium to low expression in 19 of 20 tissues	medium to low	mixed expression	cerebellum (1.754)	none	none	0.74	1.057	unknown	unknown	unknown	13.947	20.39	12.798	10.249	0.65	1.016	3.31	4.164	4.112	1.804	2.048	2.197	29.676	30.583	2.693	3.685	3.325	2.626	8.47	10.369	9.866	6.631	3.641	9.792	13.278	14.57	15.873	2.153	2.275	2.65	3.636	5.567	5.804	10.609
AHI1	ENSCHIG00000025335	9:60419127-60636638:-1	protein_coding	Abelson helper integration site 1	detected at medium to low expression in 20 of 20 tissues	medium to low	detected in all	frontal lobe cortex (1.593)	none	none	0.64	1.009	identical protein binding (GO:0042802)	unknown	centrosome (GO:0005813) | adherens junction (GO:0005912) | cell-cell junction (GO:0005911) | cilium (GO:0005929) | ciliary basal body (GO:0036064)	13.265	12.742	13.014	10.113	6.658	6.128	9.596	11.343	10.458	12.938	12.139	16.909	9.938	7.951	3.171	3.536	3.782	3.882	7.92	22.556	19.096	7.298	9.611	6.187	6.2	6.14	6.825	1.391	1.568	1.761	1.779	6.391	3.344	4.892
AHNAK	ENSCHIG00000015249	29:41188253-41227606:-1	protein_coding	AHNAK nucleoprotein	detected at high to low expression in 20 of 20 tissues	high to low	detected in all	alveolar macrophage (1.473)	none	none	0.78	1.487	S100 protein binding (GO:0044548) | cadherin binding (GO:0045296) | structural molecule activity conferring elasticity (GO:0097493)	protein oligomerization (GO:0051259) | regulation of voltage-gated calcium channel activity (GO:1901385) | regulation of RNA splicing (GO:0043484)	costamere (GO:0043034) | actin cytoskeleton (GO:0015629) | cell-cell contact zone (GO:0044291) | vesicle (GO:0031982) | plasma membrane (GO:0005886) | extracellular exosome (GO:0070062) | nucleus (GO:0005634) | sarcolemma (GO:0042383) | cytosol (GO:0005829) | cytoplasm (GO:0005737) | membrane raft (GO:0045121)	19.276	25.663	11.696	7.05	366.87	319.583	285.608	375.248	176.074	219.601	263.844	116.567	4.59	8.329	107.084	100.403	76.787	78.112	89.949	8.887	12.107	38.501	44.224	68.26	62.933	70.893	66.968	25.353	17.778	24.888	21.748	47.098	109.719	120.593
AHRR	ENSCHIG00000008715	20:71599767-71673197:-1	protein_coding	aryl-hydrocarbon receptor repressor	detected at low expression in 3 of 20 tissues	low	mixed expression	BMDM LPS time course 0 hrs (1.401)	none	none	0.88	4.346	unknown	unknown	cytosol (GO:0005829) | nucleoplasm (GO:0005654)	0.087	0	0.032	0	1.351	0.916	2.967	3.366	1.587	2.661	2.53	1.368	0	0	0.532	0.713	1.02	0.444	0.161	0.036	0.022	0.158	0.553	0.045	0.033	0.017	0.015	0.03	0	0	0	0.02	0.295	0.726
AHSA1	ENSCHIG00000026112	10:14429775-14441046:-1	protein_coding	activator of HSP90 ATPase activity 1	detected at medium expression in 20 of 20 tissues	medium	detected in all	testes (1.090)	none	none	0.252	0.989	chaperone binding (GO:0051087) | ATPase activator activity (GO:0001671) | cadherin binding (GO:0045296)	unknown	cytosol (GO:0005829)	25.81	30.709	30.11	27.05	31.533	23.256	29.543	26.082	22.779	27.302	25.75	19.031	33.828	32.956	25.761	20.219	29.189	21.954	22.742	33.258	32.348	34.761	32.344	27.276	29.566	33.251	27.834	12.995	17.152	16.406	13.647	28.987	18.897	25.524
AHSG	ENSCHIG00000021115	1:80273399-80280675:-1	protein_coding	alpha 2-HS glycoprotein	detected at high to low expression in 11 of 20 tissues	high to low	tissue enriched (liver), group enriched (endocrine system)	liver (5.925)	endocrine system	none	0.999	580.743	unknown	regulation of inflammatory response (GO:0050727) | ossification (GO:0001503) | positive regulation of phagocytosis (GO:0050766) | acute-phase response (GO:0006953) | negative regulation of bone mineralization (GO:0030502)	Golgi apparatus (GO:0005794) | extracellular matrix (GO:0031012) | extracellular region (GO:0005576)	6.372	11.208	29.473	33.535	0.101	0	0.122	0.035	0	0	0	0	0.653	1.192	13.903	18.368	13.581	25.958	0.219	0.138	0.133	1.239	1.041	13.91	12.215	0.569	0.696	16808.4	15211	23009.9	17599.4	0.638	87.539	96.728
AHSP	ENSCHIG00000004186	25:27419090-27419833:+1	protein_coding	alpha hemoglobin stabilizing protein	detected at low expression in 6 of 20 tissues	low	mixed expression	spleen (1.763)	none	none	0.782	1.207	unknown	unknown	unknown	1.028	0.38	0.578	0.933	0.88	0.313	0.354	0.141	2.114	0.906	0.867	1.008	1.717	0.336	1.449	0.091	0.268	0.511	0.669	1.567	1.739	1.224	0.206	0.879	0.6	0	1.461	1.469	0.54	1.636	1.314	0.413	1.286	0.736
AICDA	ENSCHIG00000012409	5:100046173-100057486:-1	protein_coding	activation induced cytidine deaminase	detected at medium expression in 2 of 20 tissues	medium	sex specific (male)	ileum (4.821)	none	male	0.978	126.666	identical protein binding (GO:0042802) | cytidine deaminase activity (GO:0004126) | ubiquitin protein ligase binding (GO:0031625)	somatic hypermutation of immunoglobulin genes (GO:0016446) | defense response to bacterium (GO:0042742) | regulation of DNA stability (GO:0097752) | DNA demethylation (GO:0080111) | negative regulation of methylation-dependent chromatin silencing (GO:0090310) | cellular response to lipopolysaccharide (GO:0071222) | cytidine deamination (GO:0009972) | isotype switching (GO:0045190) | somatic diver…	nucleus (GO:0005634) | cytoplasm (GO:0005737) | exosome (RNase complex) (GO:0000178)	0.096	0	0	0	0	0	0	0	0	0	0	0	0	0	0.021	0.02	0.067	0	0	0	0	27.61	28.936	0.084	0	0.026	0.074	0.085	0	0.029	0.027	0	0.067	0.072
AIDA	ENSCHIG00000007226	16:24661768-24709247:-1	protein_coding	axin interactor, dorsalization associated	detected at high to medium expression in 20 of 20 tissues	high to medium	detected in all	BMDM LPS time course 7 hrs (1.296)	none	none	0.627	1.096	protein domain specific binding (GO:0019904)	negative regulation of JNK cascade (GO:0046329) | negative regulation of JUN kinase activity (GO:0043508) | regulation of protein homodimerization activity (GO:0043496)	cytoplasm (GO:0005737)	35.903	46.233	35.644	22.653	35.435	32.73	76.301	84.946	62.388	76.082	83.43	93.477	35.197	36.744	20.457	25.444	19.975	21.971	29.872	24.01	22.988	26.315	35.793	28.937	33.573	25.183	24.173	12.196	9.557	11.735	11.872	42.727	9.643	14.825
AIF1	ENSCHIG00000023929	23:22277659-22279726:+1	protein_coding	allograft inflammatory factor 1	detected at high to low expression in 20 of 20 tissues	high to low	detected in all, tissue enhanced (alveolar macrophage)	alveolar macrophage (1.637)	none	none	0.887	2.362	calcium ion binding (GO:0005509) | actin filament binding (GO:0051015)	actin filament polymerization (GO:0030041) | actin filament bundle assembly (GO:0051017) | positive regulation of smooth muscle cell proliferation (GO:0048661) | negative regulation of smooth muscle cell proliferation (GO:0048662) | positive regulation of T cell proliferation (GO:0042102) | positive regulation of G1/S transition of mitotic cell cycle (GO:1900087) | phagocytosis, engulfment (GO:00…	ruffle membrane (GO:0032587) | ruffle (GO:0001726) | nucleus (GO:0005634) | cytosol (GO:0005829) | actin filament (GO:0005884) | cytoplasm (GO:0005737) | lamellipodium (GO:0030027) | perinuclear region of cytoplasm (GO:0048471) | phagocytic cup (GO:0001891)	18.648	24.939	24.217	20.364	617.376	665.017	91.362	18.667	354.898	100.08	23.033	221.149	18.176	20.585	67.61	57.362	114.374	105.678	23.968	30.276	33.722	199.59	143.507	24.652	27.69	54.74	40.943	103.846	66.843	108.303	180.133	18.83	25.388	14.398
AIF1L	ENSCHIG00000009001	11:100767354-100791101:+1	protein_coding	allograft inflammatory factor 1 like	detected at high to low expression in 19 of 20 tissues	high to low	tissue enhanced (adrenal gland)	adrenal gland (2.125)	none	none	0.95	3.527	actin filament binding (GO:0051015)	unknown	focal adhesion (GO:0005925) | actin filament (GO:0005884) | actin cytoskeleton (GO:0015629)	1194.01	1171.4	1306.6	800.759	0.129	0.605	2.573	10.289	3.497	1.536	6.602	2.672	57.599	115.48	10.495	5.664	7.877	8.285	9.053	122.349	119.05	121.359	10.695	317.988	293.402	468.122	364.812	108.229	125.804	150.054	124.018	39.29	29.952	39.686
AIFM1	ENSCHIG00000000065	LWLT01000128.1:14455-43247:+1	protein_coding	apoptosis inducing factor mitochondria associated 1	detected at high to medium expression in 20 of 20 tissues	high to medium	detected in all	adrenal gland (1.415)	none	none	0.755	1.242	oxidoreductase activity, acting on NAD(P)H (GO:0016651)	apoptotic process (GO:0006915) | activation of cysteine-type endopeptidase activity involved in apoptotic process (GO:0006919)	mitochondrial intermembrane space (GO:0005758) | nucleus (GO:0005634)	111.507	122.085	138.667	100.033	19.506	12.819	26.132	21.665	28.875	24.883	22.164	23.63	26.509	28.306	34.974	46.102	39.885	43.912	26.423	19.2	19.169	34.776	30.837	66.872	60.682	41.683	47.159	59.224	34.91	45.424	45.818	25.226	19.171	20.183
AIFM2	ENSCHIG00000000099	28:19308691-19317128:+1	protein_coding	apoptosis inducing factor, mitochondria associated 2	detected at high to medium expression in 20 of 20 tissues	high to medium	detected in all	BMDM LPS time course 0 hrs (1.186)	none	none	0.451	1.026	flavin adenine dinucleotide binding (GO:0050660) | electron-transferring-flavoprotein dehydrogenase activity (GO:0004174) | DNA binding (GO:0003677)	positive regulation of apoptotic process (GO:0043065) | apoptotic mitochondrial changes (GO:0008637)	lipid droplet (GO:0005811) | cytosol (GO:0005829) | mitochondrial outer membrane (GO:0005741) | cytoplasm (GO:0005737) | mitochondrion (GO:0005739)	43.629	36.755	44.537	33.265	29.625	24.24	53.301	57.836	48.363	39.885	47.176	27.302	33.637	33.967	16.011	21.704	19.496	18.013	24.736	27.841	30.313	33.824	26.511	25.578	35.716	32.112	38.198	12.505	16.419	15.531	16.474	46.564	17.701	17.419
AIG1	ENSCHIG00000012210	9:67568494-67825985:+1	protein_coding	androgen induced 1	detected at high to medium expression in 20 of 20 tissues	high to medium	detected in all	cerebellum (1.395)	none	none	0.719	1.311	hydrolase activity (GO:0016787)	long-chain fatty acid catabolic process (GO:0042758)	membrane (GO:0016020)	92.692	88.03	100.014	91.792	29.537	17.493	15.421	19.739	19.018	14.42	23.013	16.863	148.315	130.779	65.724	58.956	61.457	56.483	45.434	131.361	132.786	32.821	39.261	48.976	51.272	54.009	48.461	44.287	46.275	36.042	44.508	32.191	40.544	35.791
AIMP2	ENSCHIG00000014822	25:38894360-38901951:+1	protein_coding	aminoacyl tRNA synthetase complex interacting multifunctional protein 2	detected at high to medium expression in 20 of 20 tissues	high to medium	detected in all	skeletal muscle longitudinal dorsal (1.205)	none	none	0.542	1.008	protein complex scaffold activity (GO:0032947)	negative regulation of cell proliferation (GO:0008285) | macromolecular complex assembly (GO:0065003) | Type II pneumocyte differentiation (GO:0060510) | positive regulation of aminoacyl-tRNA ligase activity (GO:1903632) | positive regulation of protein ubiquitination (GO:0031398)	nucleus (GO:0005634) | cytosol (GO:0005829) | aminoacyl-tRNA synthetase multienzyme complex (GO:0017101)	39.564	45.308	41.932	39.358	48.985	30.803	47.188	57.712	32.286	42.423	50.304	27.73	41.214	41.552	35.775	28.018	38.812	32.34	30.039	45.379	44.041	50.052	39.063	44.357	43.739	39.904	47.784	23.411	24.264	28.728	33.461	36.022	38.198	53.231
AIPL1	ENSCHIG00000012203	19:25238839-25249892:+1	protein_coding	aryl hydrocarbon receptor interacting protein like 1	not detected	not detected	not detected	not calculated	none	none	not calculated	not calculated	farnesylated protein binding (GO:0001918)	protein farnesylation (GO:0018343) | negative regulation of apoptotic process (GO:0043066) | retina homeostasis (GO:0001895) | regulation of cGMP metabolic process (GO:0030823) | phototransduction, visible light (GO:0007603)	nucleus (GO:0005634) | photoreceptor inner segment (GO:0001917) | cytosol (GO:0005829) | cytoplasm (GO:0005737) | nucleoplasm (GO:0005654)	0	0.019	0	0.015	0	0	0	0	0.025	0.024	0	0.009	0	0.054	0	0.083	0	0.026	0.041	0.038	0.022	0.031	0	0.016	0	0.035	0.017	0	0	0	0	0	0	0.014
AIRE	ENSCHIG00000017506	1:143891458-143904867:+1	protein_coding	autoimmune regulator	detected at low expression in 2 of 20 tissues	low	mixed expression	thymus (2.436)	none	none	0.966	67.51	identical protein binding (GO:0042802) | chromatin binding (GO:0003682) | histone binding (GO:0042393) | RNA polymerase II regulatory region sequence-specific DNA binding (GO:0000977) | zinc ion binding (GO:0008270) | transcription regulatory region DNA binding (GO:0044212)	thymus epithelium morphogenesis (GO:0097536) | regulation of transcription, DNA-templated (GO:0006355) | negative thymic T cell selection (GO:0045060) | humoral immune response (GO:0006959) | positive regulation of transcription from RNA polymerase II promoter (GO:0045944) | peripheral T cell tolerance induction (GO:0002458) | central tolerance induction to self antigen (GO:0002509) | chemokine p…	intracellular (GO:0005622) | nuclear body (GO:0016604) | nucleus (GO:0005634) | cytoplasm (GO:0005737)	0	0.023	0	0.019	0	0	0	0	0	0	0	0	0	0	0	0.032	0	0	0.267	2.337	1.821	0.133	0.848	0	0	0	0.02	0.021	0	0	0	0.054	0	0
AJAP1	ENSCHIG00000016472	16:47058095-47175057:-1	protein_coding	adherens junctions associated protein 1	detected at medium to low expression in 5 of 20 tissues	medium to low	group enriched (nervous system)	frontal lobe cortex (4.771)	nervous system	none	0.962	12.102	macromolecular complex binding (GO:0044877) | beta-catenin binding (GO:0008013)	negative regulation of wound healing (GO:0061045) | negative regulation of cell-matrix adhesion (GO:0001953) | regulation of polarized epithelial cell differentiation (GO:0030860)	spanning component of plasma membrane (GO:0044214) | cell-cell adherens junction (GO:0005913) | cell-cell contact zone (GO:0044291) | cell surface (GO:0009986) | cytoplasmic side of plasma membrane (GO:0009898)	0.181	0.17	0.095	0.028	0	0	0.054	0.287	0.076	0.022	0.092	0	6.624	6.24	0.091	0.128	0.119	0.16	0.232	26.253	28.345	0.056	0.156	0.147	0.258	0.228	0.148	0	0.119	0.037	0	1.109	0.046	0.089
AJM1	ENSCHIG00000019068	LWLT01000184.1:54244-57171:-1	protein_coding	apical junction component 1 homolog	detected at medium to low expression in 4 of 20 tissues	medium to low	group enriched (nervous system)	cerebellum (3.596)	nervous system	none	0.943	6.336	unknown	unknown	unknown	3.564	4.55	3.317	1.963	0.029	0	0.024	0.008	0.059	0.026	0.017	0.026	11.828	12.364	0.076	0.109	0.524	0.121	0.106	6.461	5.307	0.238	0.144	0.089	0.209	0.305	0.281	0.022	0.08	0.014	0.036	0.076	0.129	0.551
AK1	ENSCHIG00000011217	11:98083272-98095329:-1	protein_coding	adenylate kinase 1	detected at high to low expression in 20 of 20 tissues	high to low	detected in all, tissue enriched (skeletal muscle longitudinal dorsal), group enriched (muscular system)	skeletal muscle longitudinal dorsal (2.382)	muscular system	none	0.96	3.635	adenylate kinase activity (GO:0004017)	cell cycle arrest (GO:0007050)	outer dense fiber (GO:0001520) | sperm flagellum (GO:0036126) | cytosol (GO:0005829) | cytoplasm (GO:0005737) | plasma membrane (GO:0005886)	11.575	11.347	9.914	10.071	5.659	3.701	18.201	14.595	22.578	16.135	14.013	14.029	39.452	38.68	43.891	32.085	28.795	22.908	14.953	49.048	47.452	9.164	8.557	11.861	14.981	11.649	12.176	2.576	3.316	2.838	2.957	5.812	3.458	3.842
AK2	ENSCHIG00000023918	2:15053095-15072969:-1	protein_coding	adenylate kinase 2	detected at high to medium expression in 20 of 20 tissues	high to medium	detected in all	liver (1.218)	none	none	0.605	1.147	unknown	unknown	sperm flagellum (GO:0036126) | sperm mitochondrial sheath (GO:0097226) | mitochondrion (GO:0005739) | mitochondrial inner membrane (GO:0005743)	72.653	82.704	93.579	88.981	115.888	72.294	113.746	112.96	107.753	113.278	115.358	106.921	38.224	38.843	112.796	118.371	146.22	127.006	105.448	22.822	22.07	156.1	114.935	243.554	208.89	160.987	190.684	407.897	219.117	185.927	215.215	82.936	248.143	219.495
AK4	ENSCHIG00000007647	3:40679629-40769207:+1	protein_coding	adenylate kinase 4	detected at medium to low expression in 19 of 20 tissues	medium to low	mixed expression	cerebellum (1.577)	none	none	0.68	1.102	nucleoside triphosphate adenylate kinase activity (GO:0046899) | nucleoside diphosphate kinase activity (GO:0004550) | adenylate kinase activity (GO:0004017)	GTP metabolic process (GO:0046039) | nucleoside diphosphate phosphorylation (GO:0006165) | ATP metabolic process (GO:0046034) | AMP metabolic process (GO:0046033) | nucleoside triphosphate biosynthetic process (GO:0009142)	mitochondrion (GO:0005739) | mitochondrial matrix (GO:0005759)	17.912	23.375	16.074	8.098	4.897	11.922	8.913	12.377	69.078	12.603	13.782	35.83	53.87	45.183	1.336	6.106	1.784	4.211	29.604	20.194	18.968	3.985	1.152	103.364	67.65	11.203	13.146	61.525	13.359	23.062	17.824	15.625	17.936	14.411
AK5	ENSCHIG00000025470	3:53828535-54160156:+1	protein_coding	adenylate kinase 5	detected at high to low expression in 14 of 20 tissues	high to low	tissue enriched (frontal lobe cortex), group enriched (nervous system)	frontal lobe cortex (4.721)	nervous system	none	0.968	3.092	nucleoside diphosphate kinase activity (GO:0004550)	nucleoside diphosphate phosphorylation (GO:0006165) | nucleoside triphosphate biosynthetic process (GO:0009142)	cytosol (GO:0005829) | microtubule organizing center (GO:0005815)	6.724	2.507	4.493	4.733	0.747	0.719	0.783	0.632	0.49	0.95	0.832	0.633	5.166	5.521	1.02	1.126	1.27	0.626	1.916	75.076	92.102	2.035	2.813	2.086	2.719	2.848	2.408	0.605	1.277	0.911	0.745	7.193	0.721	0.89
AK6	ENSCHIG00000017952	20:10385639-10399486:+1	protein_coding	adenylate kinase 6	detected at high to medium expression in 20 of 20 tissues	high to medium	detected in all	BMDM LPS time course 7 hrs (1.116)	none	none	0.361	1.056	adenylate kinase activity (GO:0004017)	unknown	cytosol (GO:0005829) | Cajal body (GO:0015030) | nucleoplasm (GO:0005654)	56.875	55.986	83.915	53.895	76.746	50.519	71.384	80.576	65.051	79.955	95.945	68.839	65.915	55.791	37.139	25.457	45.869	42.065	36.102	64.185	66.68	76.01	53.767	65.777	39.993	58.767	39.483	53.008	31.369	61.946	55.286	39.16	29.503	33.626
AK7	ENSCHIG00000017668	21:60599746-60669068:+1	protein_coding	adenylate kinase 7	detected at high to low expression in 13 of 20 tissues	high to low	tissue enriched (fallopian tube), group enriched (female reproductive system)	fallopian tube (6.697)	female reproductive system	none	0.984	4.611	nucleoside diphosphate kinase activity (GO:0004550) | cytidylate kinase activity (GO:0004127) | adenylate kinase activity (GO:0004017)	nucleoside diphosphate phosphorylation (GO:0006165) | nucleoside triphosphate biosynthetic process (GO:0009142)	unknown	2.065	1.195	0.943	0.317	0.138	0.197	1.404	1.131	1.114	1.271	1.208	0.633	0.199	0.876	2.43	1.941	1.292	1.129	103.719	0.209	0.652	5.138	4.294	2.81	2.644	2.331	2.725	2.168	2.681	2.958	2.773	1.722	0.344	0.303
AK8	ENSCHIG00000026374	11:102222354-102356434:-1	protein_coding	adenylate kinase 8	detected at medium to low expression in 19 of 20 tissues	medium to low	tissue enhanced (fallopian tube)	fallopian tube (2.785)	none	none	0.892	1.452	nucleoside diphosphate kinase activity (GO:0004550) | cytidylate kinase activity (GO:0004127) | adenylate kinase activity (GO:0004017)	ventricular system development (GO:0021591) | nucleoside diphosphate phosphorylation (GO:0006165) | nucleoside triphosphate biosynthetic process (GO:0009142)	sperm flagellum (GO:0036126) | axoneme (GO:0005930)	5.082	3.986	4.062	4.183	2.8	1.213	4.926	4.276	5.587	3.38	4.004	2.41	3.746	3.286	2.571	2.015	1.729	1.625	32.516	3.542	3.061	2.035	1.529	2.717	5.005	3.666	5.509	0.916	1.962	1.523	1.655	7.105	1.436	2.125
AKAP1	ENSCHIG00000024545	19:7545153-7575679:+1	protein_coding	A-kinase anchoring protein 1	detected at medium to low expression in 20 of 20 tissues	medium to low	detected in all	skeletal muscle longitudinal dorsal (1.194)	none	none	0.411	1.085	protein kinase A regulatory subunit binding (GO:0034237)	unknown	mitochondrion (GO:0005739)	13.684	18.32	13.457	7.99	15.07	9.28	16.503	20.787	9.373	11.309	14.533	8.613	21.291	20.565	28.162	26.99	31.723	21.43	15.636	14.795	14.163	20.154	20.097	23.891	27.789	28.537	28.706	9.039	8.776	9.103	8.799	21.976	31.505	31.448
AKAP10	ENSCHIG00000015337	19:33419348-33458947:+1	protein_coding	A-kinase anchoring protein 10	detected at medium to low expression in 20 of 20 tissues	medium to low	detected in all	thymus (1.361)	none	none	0.612	1.048	protein kinase A binding (GO:0051018)	protein localization (GO:0008104)	cytosol (GO:0005829) | plasma membrane (GO:0005886) | mitochondrion (GO:0005739) | macromolecular complex (GO:0032991)	16.639	20.841	20.495	12.552	21.861	23.895	20.773	20.169	17.816	22.285	18.565	18.437	19.324	18.009	14.859	14.895	14.511	13.623	12.212	17.252	19.559	18.809	24.077	17.089	16.593	15.186	16.043	4.848	4.48	3.988	5.25	12.044	7.516	9.794
AKAP11	ENSCHIG00000013636	12:74088081-74125943:-1	protein_coding	A-kinase anchoring protein 11	detected at high to low expression in 20 of 20 tissues	high to low	detected in all	cerebellum (1.417)	none	none	0.684	1.214	unknown	unknown	cytosol (GO:0005829) | nucleolus (GO:0005730) | plasma membrane (GO:0005886)	22.537	20.424	22.56	13.494	13.446	13.686	24.269	28.466	21.881	27.83	31.894	26.962	72.538	67.405	14.388	15.225	14.445	12.317	25.26	65.642	72.941	18.01	21.687	27.923	30.151	23.739	24.163	9.744	8.011	8.645	9.475	18.579	12.919	14.2
AKAP12	ENSCHIG00000013493	9:75679113-75703102:+1	protein_coding	A-kinase anchoring protein 12	detected at high to low expression in 19 of 20 tissues	high to low	mixed expression	testes (1.880)	none	none	0.821	1.795	adenylate cyclase binding (GO:0008179)	regulation of protein kinase A signaling (GO:0010738) | adenylate cyclase-inhibiting G-protein coupled receptor signaling pathway (GO:0007193)	cytosol (GO:0005829) | plasma membrane (GO:0005886)	23.04	18.543	15.763	15.423	0.033	0.032	3.56	3.437	3.331	5.089	5.309	6.693	46.056	40.755	7.787	9.118	10.464	9.242	19.445	19.104	22.749	9.92	14.242	10.421	12.959	9.356	7.595	2.901	1.943	1.042	3.04	68.901	2.132	3.432
AKAP13	ENSCHIG00000014430	21:15509398-15826725:+1	protein_coding	A-kinase anchoring protein 13	detected at medium to low expression in 20 of 20 tissues	medium to low	detected in all	uterus (1.599)	none	none	0.613	1	Rho guanyl-nucleotide exchange factor activity (GO:0005089) | Rho GTPase binding (GO:0017048) | protein complex scaffold activity (GO:0032947) | protein kinase A binding (GO:0051018) | MAP-kinase scaffold activity (GO:0005078)	adrenergic receptor signaling pathway involved in heart process (GO:0086023) | heart development (GO:0007507) | regulation of glucocorticoid mediated signaling pathway (GO:1900169) | cardiac muscle cell differentiation (GO:0055007) | bone development (GO:0060348) | G-protein coupled receptor signaling pathway (GO:0007186) | positive regulation of Rho protein signal transduction (GO:0035025) | reg…	actin filament (GO:0005884) | actin cytoskeleton (GO:0015629) | cytosol (GO:0005829) | cell cortex (GO:0005938) | cortical actin cytoskeleton (GO:0030864)	3.334	3.192	3.035	1.544	13.249	13.147	8.702	7.932	11.431	8.682	6.414	9.409	1.465	1.71	5.585	6.833	4.609	5.006	9.717	1.86	2.285	8.415	10.501	7.314	10.197	6.434	8.993	2.781	1.939	2.049	2.341	8.043	2.964	3.869
AKAP17A	ENSCHIG00000000435	LWLT01000043.1:109887-116897:+1	protein_coding	A-kinase anchoring protein 17A	detected at medium to low expression in 20 of 20 tissues	medium to low	detected in all	thymus (1.400)	none	none	0.506	1.06	protein kinase A binding (GO:0051018)	regulation of RNA splicing (GO:0043484)	nuclear speck (GO:0016607) | nucleus (GO:0005634) | cytosol (GO:0005829)	5.42	6.383	5.319	3.543	5.024	3.912	6.015	6.535	5.821	5.464	5.645	5.302	6.813	6.019	4.761	4.967	5.837	4.117	8.149	3.944	4.219	9.912	7.887	5.304	6.186	5.86	6.171	4.629	2.862	3.779	3.822	5.686	3.814	5.773
AKAP2	ENSCHIG00000011730	8:99358808-99473997:+1	protein_coding	A-kinase anchoring protein 2	detected at medium to low expression in 19 of 20 tissues	medium to low	mixed expression	thymus (1.538)	none	none	0.658	1.243	protein kinase A binding (GO:0051018)	actin filament organization (GO:0007015) | transmembrane receptor protein serine/threonine kinase signaling pathway (GO:0007178) | protein localization (GO:0008104)	unknown	13.435	16.051	10.413	3.236	0.135	0.932	31.396	31.032	10.934	40.254	31.005	26.633	7.846	6.894	5.662	7.08	5.036	5.797	9.133	13.129	17.018	17.323	18.986	14.896	13.015	8.784	10.262	6.861	3.816	2.451	4.483	37.835	1.853	3.871
AKAP3	ENSCHIG00000025633	5:104416023-104441112:+1	protein_coding	A-kinase anchoring protein 3	detected at low expression in 19 of 20 tissues	low	mixed expression	kidney cortex (1.760)	none	none	0.407	1.03	protein kinase A binding (GO:0051018)	transmembrane receptor protein serine/threonine kinase signaling pathway (GO:0007178) | protein localization (GO:0008104)	acrosomal vesicle (GO:0001669) | sperm principal piece (GO:0097228) | motile cilium (GO:0031514) | sperm fibrous sheath (GO:0035686)	1.129	1.108	1.261	1.201	1.133	1.444	1.924	2.491	2.183	2.289	2.48	1.668	3.355	3.606	1.885	1.521	1.614	1.412	3.303	1.7	2.234	2.216	1.829	2.797	3.729	3.686	3.796	1.564	2.184	2.259	1.907	2.18	1.666	1.721
AKAP4	ENSCHIG00000016779	LWLT01000021.1:16138216-16156990:+1	protein_coding	A-kinase anchoring protein 4	detected at medium to low expression in 14 of 20 tissues	medium to low	tissue enhanced (testes)	testes (3.827)	none	none	0.921	1.907	protein kinase A binding (GO:0051018)	flagellated sperm motility (GO:0030317) | establishment of protein localization (GO:0045184) | motile cilium assembly (GO:0044458) | transmembrane receptor protein serine/threonine kinase signaling pathway (GO:0007178) | protein localization (GO:0008104)	sperm principal piece (GO:0097228) | cilium (GO:0005929) | perinuclear region of cytoplasm (GO:0048471) | motile cilium (GO:0031514) | sperm fibrous sheath (GO:0035686) | Z disc (GO:0030018)	3.675	2.669	1.629	1.601	0	0	0.128	0.116	0.178	0.018	0.026	0.064	11.339	9.23	1.705	1.403	1.197	1.498	2.947	2.84	3.118	3.542	2.486	11.416	10.644	8.79	8.965	0.95	0.713	0.455	0.671	2.103	1.254	2.626
AKAP5	ENSCHIG00000011249	10:26501018-26502304:-1	protein_coding	A-kinase anchoring protein 5	detected at medium to low expression in 18 of 20 tissues	medium to low	mixed expression	frontal lobe cortex (2.252)	none	none	0.795	1.784	glutamate receptor binding (GO:0035254) | scaffold protein binding (GO:0097110) | protein phosphatase 2B binding (GO:0030346) | adenylate cyclase binding (GO:0008179) | protein kinase A regulatory subunit binding (GO:0034237) | SH3 domain binding (GO:0017124)	positive regulation of protein localization to plasma membrane (GO:1903078) | regulation of protein kinase A signaling (GO:0010738) | adenylate cyclase-inhibiting G-protein coupled receptor signaling pathway (GO:0007193)	cytoplasmic side of plasma membrane (GO:0009898)	13.326	8.836	11.357	6.958	0.581	0.469	1.36	1.176	1.316	0.922	1.427	0.699	5.802	4.92	4.082	2.368	3.76	2.128	6.066	32.926	40.596	22.738	25.921	5.442	7.261	6.729	4.953	1.666	1.649	1.956	2.134	9.751	1.714	1.742
AKAP6	ENSCHIG00000024298	21:42039048-42626951:+1	protein_coding	A-kinase anchoring protein 6	detected at medium expression in 3 of 20 tissues	medium	mixed expression	frontal lobe cortex (5.362)	none	none	0.939	13.49	ion channel binding (GO:0044325) | adenylate cyclase binding (GO:0008179)	positive regulation of delayed rectifier potassium channel activity (GO:1902261) | positive regulation of potassium ion transmembrane transport (GO:1901381) | cellular response to cAMP (GO:0071320) | regulation of membrane repolarization (GO:0060306)	nuclear envelope (GO:0005635) | perinuclear region of cytoplasm (GO:0048471) | nuclear membrane (GO:0031965) | calcium channel complex (GO:0034704) | sarcoplasmic reticulum (GO:0016529)	0.816	0.184	0.565	0.381	0.223	0.205	0.921	0.725	0.283	0.661	0.384	0.129	27.016	25.466	0.12	0.12	0.2	0.161	0.506	37.837	44.408	0.209	0.406	0.11	0.062	0.118	0.101	0.261	0.2	0.27	0.671	0.12	0.029	0.264
AKAP7	ENSCHIG00000020750	9:56494010-56611761:+1	protein_coding	A-kinase anchoring protein 7	detected at medium to low expression in 19 of 20 tissues	medium to low	mixed expression	adrenal gland (2.026)	none	none	0.833	1.274	protein kinase A regulatory subunit binding (GO:0034237) | protein kinase binding (GO:0019901) | protein kinase A binding (GO:0051018)	unknown	nucleus (GO:0005634) | cytosol (GO:0005829) | cytoplasm (GO:0005737) | macromolecular complex (GO:0032991)	40.383	52.42	64.687	33.191	0.718	0.508	0.965	0.978	2.149	0.644	0.706	2.447	8.472	8.076	8.671	6.262	9.49	4.596	5.7	20.614	23.107	8.47	11.629	21.094	23.286	10.606	9.942	19.878	15.501	12.478	11.854	7.267	2.224	4.013
AKAP8	ENSCHIG00000008591	7:100925016-100938626:-1	protein_coding	A-kinase anchoring protein 8	detected at high to medium expression in 20 of 20 tissues	high to medium	detected in all	uterine horn (1.356)	none	none	0.679	1.192	protein kinase A regulatory subunit binding (GO:0034237) | NF-kappaB binding (GO:0051059) | histone deacetylase binding (GO:0042826)	cell cycle G2/M phase transition (GO:0044839) | regulation of histone phosphorylation (GO:0033127) | mitotic chromosome condensation (GO:0007076) | negative regulation of tumor necrosis factor production (GO:0032720) | cellular response to prostaglandin E stimulus (GO:0071380) | positive regulation of histone deacetylation (GO:0031065) | cellular response to lipopolysaccharide (GO:0071222)	condensed chromosome (GO:0000793) | female pronucleus (GO:0001939) | nuclear matrix (GO:0016363) | nucleus (GO:0005634) | nucleoplasm (GO:0005654)	26.262	27.758	26.143	18.256	18.096	21.168	19.578	19.464	17.97	19.916	19.742	17.849	33.007	30.017	30.362	21.38	22.723	18.245	32.191	20.123	19.462	37.66	38.379	27.264	30.303	28.909	28.305	15.076	12.464	17.1	14.306	29.639	22.578	29.56
AKAP8L	ENSCHIG00000005712	7:100936787-100967523:-1	protein_coding	A-kinase anchoring protein 8 like	detected at high to medium expression in 20 of 20 tissues	high to medium	detected in all	thymus (1.173)	none	none	0.429	0.901	lamin binding (GO:0005521) | histone deacetylase binding (GO:0042826)	positive regulation of transcription from RNA polymerase II promoter (GO:0045944) | nuclear envelope disassembly (GO:0051081) | cell cycle G2/M phase transition (GO:0044839) | regulation of histone phosphorylation (GO:0033127) | regulation of mRNA export from nucleus (GO:0010793) | mitotic chromosome condensation (GO:0007076) | positive regulation of histone deacetylation (GO:0031065) | mRNA proc…	nuclear speck (GO:0016607) | nuclear matrix (GO:0016363) | intracellular ribonucleoprotein complex (GO:0030529) | nucleus (GO:0005634) | chromatin (GO:0000785) | cytoplasm (GO:0005737)	54.159	56.766	51.128	47.306	14.277	15.031	16.077	16.942	18.608	13.366	14.208	11.322	55.16	57.956	43.358	33.225	36.874	27.638	52.645	26.124	26.67	54.24	57.564	46.255	59.288	58.11	59.467	42.043	41.525	47.842	44.791	38.983	32.509	42.489
AKAP9	ENSCHIG00000015192	4:111149944-111296665:-1	protein_coding	A-kinase anchoring protein 9	detected at medium to low expression in 20 of 20 tissues	medium to low	detected in all	thymus (1.354)	none	none	0.586	1.154	ion channel binding (GO:0044325) | protein kinase A regulatory subunit binding (GO:0034237) | protein complex scaffold activity (GO:0032947) | potassium channel regulator activity (GO:0015459)	positive regulation of potassium ion transmembrane transporter activity (GO:1901018) | positive regulation of peptidyl-serine phosphorylation (GO:0033138) | regulation of Golgi organization (GO:1903358) | regulation of cardiac muscle cell action potential involved in regulation of contraction (GO:0098909) | maintenance of centrosome location (GO:0051661) | regulation of ventricular cardiac muscle…	centrosome (GO:0005813) | Golgi stack (GO:0005795) | cis-Golgi network (GO:0005801) | voltage-gated potassium channel complex (GO:0008076) | Golgi apparatus (GO:0005794) | intracellular membrane-bounded organelle (GO:0043231)	12.429	11.538	11.614	8.397	11.593	11.454	11.576	12.578	12.045	12.122	12.041	11.196	22.657	20.073	16.755	13.013	12.448	10.136	20.8	14.842	14.4	12.197	14.95	15.492	17.636	18.395	18.759	4.236	3.976	4.137	3.803	11.23	8.162	9.337
AKIP1	ENSCHIG00000014273	15:38712380-38719360:+1	protein_coding	A-kinase interacting protein 1	detected at high to low expression in 20 of 20 tissues	high to low	detected in all	cerebellum (1.269)	none	none	0.592	1.176	unknown	substrate adhesion-dependent cell spreading (GO:0034446)	nucleoplasm (GO:0005654)	34.481	41.514	39.415	40.297	53.062	39.45	57.148	58.14	43.94	51.248	53.16	41.914	81.129	77.377	31.279	27.308	29.751	25.318	25.535	40.795	42.163	31.76	29.381	50.683	46.949	35.384	42.66	14.265	23.357	23.556	22.603	28.214	13.452	19.596
AKIRIN1	ENSCHIG00000016168	3:13807205-13819691:+1	protein_coding	akirin 1	detected at medium to low expression in 20 of 20 tissues	medium to low	detected in all	frontal lobe cortex (1.193)	none	none	0.423	0.969	unknown	unknown	nucleus (GO:0005634) | nuclear membrane (GO:0031965) | nucleoplasm (GO:0005654)	40.515	49.751	46.461	34.109	13.463	12.629	20.247	22.377	20.513	22.256	23.91	24.047	39.195	38.598	22.129	18.576	20.03	17.661	39.198	41.704	44.851	24.94	28.011	28.528	28.549	28.032	26.764	11.462	9.687	12.299	12.386	26.989	10.08	12.755
AKIRIN2	ENSCHIG00000020845	9:49535794-49558415:+1	protein_coding	akirin 2	detected at high to medium expression in 20 of 20 tissues	high to medium	detected in all	BMDM LPS time course 7 hrs (1.218)	none	none	0.589	1.026	enzyme binding (GO:0019899)	positive regulation of transcription from RNA polymerase II promoter (GO:0045944) | response to lipopolysaccharide (GO:0032496) | positive regulation of interleukin-6 production (GO:0032755) | embryo development ending in birth or egg hatching (GO:0009792)	nucleus (GO:0005634) | nucleoplasm (GO:0005654)	58.633	56.133	53.576	41.274	61.255	143.795	69.696	64.7	110.441	111.004	89.989	237.398	71.769	64.336	35.342	39.954	38.689	40.429	61.306	77.437	87.008	72.977	69.528	57.327	57.324	50.069	51.994	26.492	21.894	27.821	37.986	71.297	29.033	28.872
AKNA	ENSCHIG00000026296	8:103268682-103315177:-1	protein_coding	AT-hook transcription factor	detected at medium to low expression in 18 of 20 tissues	medium to low	tissue enhanced (thymus)	thymus (2.857)	none	none	0.877	2.836	transcriptional activator activity, RNA polymerase II proximal promoter sequence-specific DNA binding (GO:0001077) | RNA polymerase II proximal promoter sequence-specific DNA binding (GO:0000978)	positive regulation of transcription from RNA polymerase II promoter (GO:0045944)	centrosome (GO:0005813) | fibrillar center (GO:0001650) | cytosol (GO:0005829) | nucleoplasm (GO:0005654) | intracellular membrane-bounded organelle (GO:0043231)	2.938	3.88	2.164	2.276	6.119	5.867	4.741	3.781	6.262	3.244	2.882	3.448	2.094	1.818	3.478	4.388	3.816	3.099	10.708	0.863	0.705	18.105	20.85	2.164	3.066	2.547	3.042	1.706	1.813	1.439	2.535	2.658	1.113	1.325
AKR1A1	ENSCHIG00000005900	3:20260697-20273717:+1	protein_coding	aldo-keto reductase family 1 member A1	detected at high to low expression in 20 of 20 tissues	high to low	detected in all	kidney cortex (1.197)	none	none	0.464	1.045	unknown	unknown	unknown	31.689	29.5	32.141	32.022	41.435	33.109	31.814	27.82	44.966	30.129	29.425	31.438	20.785	18.377	43.949	44.796	41.712	37.477	35.299	16.555	14.834	35.387	33.582	77.463	74.892	35.744	42.601	45.387	57.135	57.608	52.781	26.485	47.931	41.735
AKR1D1	ENSCHIG00000025030	4:18587381-18636056:-1	protein_coding	aldo-keto reductase family 1 member D1	detected at high to medium expression in 3 of 20 tissues	high to medium	tissue enriched (liver), sex specific (male)	liver (7.496)	none	male	0.99	212.598	unknown	digestion (GO:0007586) | cholesterol catabolic process (GO:0006707) | androgen metabolic process (GO:0008209) | bile acid biosynthetic process (GO:0006699) | C21-steroid hormone metabolic process (GO:0008207) | oxidation-reduction process (GO:0055114)	cytosol (GO:0005829)	0	0	0.173	0.1	0	0	0	0	0.323	0	0	0	0	0	0.046	0.044	0	0.041	0	0	0	1.018	0	23.66	36.242	5.769	20.491	215.449	178.533	185.67	142.293	0	12.021	9.156
AKR1E2	ENSCHIG00000003143	13:43285102-43296060:-1	protein_coding	aldo-keto reductase family 1 member E2	detected at low expression in 19 of 20 tissues	low	mixed expression	testes (1.573)	none	none	0.52	0.903	oxidoreductase activity (GO:0016491)	oxidation-reduction process (GO:0055114)	Golgi apparatus (GO:0005794) | cytosol (GO:0005829) | nucleoplasm (GO:0005654)	5.973	8.026	4.175	3.211	3.543	2.746	5.622	5.074	4.073	6.287	4.738	4.633	3.817	5.472	1.374	2.172	1.147	1.666	5.894	5.013	6.926	6.541	4.719	5.255	9.564	6.656	5.176	5.695	3.576	4.325	2.625	7.388	1.451	0.97
AKT1	ENSCHIG00000023255	21:68635499-68653122:-1	protein_coding	Capra hircus AKT serine/threonine kinase 1 (AKT1), mRNA.	detected at high to medium expression in 20 of 20 tissues	high to medium	detected in all	uterine horn (1.092)	none	none	0.328	0.938	14-3-3 protein binding (GO:0071889) | phosphatidylinositol-3,4,5-trisphosphate binding (GO:0005547) | nitric-oxide synthase regulator activity (GO:0030235) | kinase activity (GO:0016301) | protein serine/threonine kinase activity (GO:0004674) | nucleotide binding (GO:0000166) | phosphatidylinositol-3,4-bisphosphate binding (GO:0043325) | ATP binding (GO:0005524) | identical protein binding (GO:00…	protein kinase B signaling (GO:0043491) | positive regulation of nitric oxide biosynthetic process (GO:0045429) | inflammatory response (GO:0006954) | cellular response to peptide (GO:1901653) | regulation of glycogen biosynthetic process (GO:0005979) | positive regulation of proteasomal ubiquitin-dependent protein catabolic process (GO:0032436) | cellular response to cadmium ion (GO:0071276) | s…	microtubule cytoskeleton (GO:0015630) | spindle (GO:0005819) | plasma membrane (GO:0005886) | vesicle (GO:0031982) | ciliary basal body (GO:0036064) | macromolecular complex (GO:0032991) | nucleus (GO:0005634) | cytosol (GO:0005829) | cytoplasm (GO:0005737) | cell-cell junction (GO:0005911) | mitochondrion (GO:0005739)	128.453	144.042	117.581	95.879	74.805	77.326	185.544	182.573	145.138	144.482	147.084	111.061	96.589	119.052	160.202	162.278	157.305	142.261	145.962	72.028	71.152	141.361	126.834	128.946	148.156	128.275	147.492	34.704	27.856	33.571	43.507	141.4	94.419	134.957
AKT1S1	ENSCHIG00000026415	18:57227037-57230299:-1	protein_coding	AKT1 substrate 1	detected at medium to low expression in 20 of 20 tissues	medium to low	detected in all	adrenal gland (1.134)	none	none	0.292	0.944	unknown	negative regulation of protein kinase activity (GO:0006469) | negative regulation of cell size (GO:0045792) | negative regulation of TOR signaling (GO:0032007)	TORC1 complex (GO:0031931) | cytosol (GO:0005829)	19.588	23.083	21.971	20.245	9.866	7.835	17.383	17.482	15.323	14.864	15.028	15.044	15.697	15.818	15.471	14.71	16.267	13.582	17.956	15.256	14.761	13.059	8.765	19.602	20.747	21.206	20.914	14.856	14.999	12.384	14.052	18.782	17.021	19.882
AKT2	ENSCHIG00000015049	18:50524771-50556098:-1	protein_coding	AKT serine/threonine kinase 2	detected at high to medium expression in 20 of 20 tissues	high to medium	detected in all	cerebellum (1.151)	none	none	0.406	1.023	ATP binding (GO:0005524) | protein kinase activity (GO:0004672) | protein serine/threonine kinase activity (GO:0004674)	positive regulation of glycogen biosynthetic process (GO:0045725) | retinal rod cell apoptotic process (GO:0097473) | positive regulation of glucose import in response to insulin stimulus (GO:2001275) | positive regulation of glucose metabolic process (GO:0010907) | cellular response to high light intensity (GO:0071486) | intracellular protein transmembrane transport (GO:0065002) | positive regul…	ruffle membrane (GO:0032587) | nucleus (GO:0005634) | cytosol (GO:0005829) | cell cortex (GO:0005938) | plasma membrane (GO:0005886) | macromolecular complex (GO:0032991) | intracellular membrane-bounded organelle (GO:0043231)	38.045	45.142	33.825	28.842	27.123	22.059	28.536	29.128	26.925	23.6	24.854	21.514	57.346	54.213	23.901	24.363	25.229	22.523	39.613	19.592	20.965	39.462	35.006	24.097	28.671	25.821	27.795	31.199	28.249	29.534	28.044	45.585	19.642	26.477
AKT3	ENSCHIG00000025145	16:31887822-32154225:+1	protein_coding	AKT serine/threonine kinase 3	detected at high to low expression in 20 of 20 tissues	high to low	detected in all	frontal lobe cortex (1.652)	none	none	0.798	1.582	ATP binding (GO:0005524) | protein serine/threonine kinase activity (GO:0004674)	positive regulation of cell size (GO:0045793) | positive regulation of angiogenesis (GO:0045766) | negative regulation of cellular senescence (GO:2000773) | positive regulation of TOR signaling (GO:0032008) | positive regulation of cell migration involved in sprouting angiogenesis (GO:0090050) | positive regulation of artery morphogenesis (GO:1905653) | positive regulation of endothelial cell pro…	unknown	21.776	19.027	17.229	8.101	16.298	19.012	40.284	52.901	36.543	52.917	63.512	72.631	68.974	61.291	6.37	7.144	5.576	6.251	21.397	106.633	129.821	10.903	17.866	13.89	18.212	10.896	8.254	3.719	2.53	1.351	2.139	44.732	2.229	3.657
AKTIP	ENSCHIG00000011100	18:23218478-23225937:-1	protein_coding	AKT interacting protein	detected at high to low expression in 20 of 20 tissues	high to low	detected in all	frontal lobe cortex (1.362)	none	none	0.673	1.464	unknown	positive regulation of protein binding (GO:0032092) | positive regulation of protein phosphorylation (GO:0001934) | lysosome organization (GO:0007040) | endosome to lysosome transport (GO:0008333) | endosome organization (GO:0007032) | early endosome to late endosome transport (GO:0045022)	HOPS complex (GO:0030897) | FHF complex (GO:0070695) | plasma membrane (GO:0005886)	23.636	26.662	20.935	15.918	15.732	13.435	18.991	18.834	18.939	16.006	15.517	13.683	48.676	41.179	19.719	20.745	15.2	18.031	49.742	95.341	90.245	18.633	16.285	29.921	37.587	32.388	42.203	10.608	8.092	11.205	9.825	23.884	34.327	45.447
ALAD	ENSCHIG00000020247	8:102348353-102354979:-1	protein_coding	aminolevulinate dehydratase	detected at high to low expression in 20 of 20 tissues	high to low	detected in all, tissue enhanced (liver)	liver (1.714)	none	none	0.864	1.43	identical protein binding (GO:0042802) | porphobilinogen synthase activity (GO:0004655) | zinc ion binding (GO:0008270)	negative regulation of proteasomal protein catabolic process (GO:1901799) | heme biosynthetic process (GO:0006783) | cellular response to interleukin-4 (GO:0071353) | protein homooligomerization (GO:0051260)	unknown	52.926	58.208	81.088	52.47	5.524	2.489	5.761	7.307	3.993	4.587	5.988	2.266	25.373	19.745	12.805	9.517	18.849	12.321	23.07	29.672	26.064	21.94	11.949	25.363	29.84	37.388	30.643	152.613	154.513	190.266	95.16	31.092	15.322	15.53
ALAS1	ENSCHIG00000003148	22:48775933-48790148:-1	protein_coding	5'-aminolevulinate synthase 1	detected at high to medium expression in 20 of 20 tissues	high to medium	detected in all, tissue enriched (adrenal gland), group enriched (endocrine system)	adrenal gland (1.789)	endocrine system	none	0.961	2.287	identical protein binding (GO:0042802)	unknown	cytosol (GO:0005829) | nucleoplasm (GO:0005654) | mitochondrion (GO:0005739)	1230.552	1052.164	2027.121	1129.113	65.191	57.082	65.163	31.008	80.089	124.014	63.901	221.594	51.317	53.684	77.804	122.499	67.043	88.568	39.123	49.076	45.675	39.062	36.759	51.479	58.561	52.65	60.008	75.609	48.081	53.39	53.449	36.097	23.48	26.802
ALB	ENSCHIG00000018952	6:89001829-89138714:+1	protein_coding	albumin	detected at high to low expression in 18 of 20 tissues	high to low	tissue enriched (liver), group enriched (endocrine system)	liver (5.212)	endocrine system	none	1	274.329	oxygen binding (GO:0019825) | toxic substance binding (GO:0015643) | pyridoxal phosphate binding (GO:0030170) | identical protein binding (GO:0042802) | chaperone binding (GO:0051087) | DNA binding (GO:0003677) | fatty acid binding (GO:0005504) | drug binding (GO:0008144)	negative regulation of apoptotic process (GO:0043066) | hemolysis by symbiont of host erythrocytes (GO:0019836) | maintenance of mitochondrion location (GO:0051659) | cellular response to starvation (GO:0009267)	Golgi apparatus (GO:0005794) | extracellular space (GO:0005615) | endoplasmic reticulum (GO:0005783) | extracellular region (GO:0005576) | macromolecular complex (GO:0032991) | extracellular exosome (GO:0070062) | myelin sheath (GO:0043209) | cytoplasm (GO:0005737)	2.895	2.1	24.041	24.016	0.946	0.594	0.886	0.966	1.039	1.128	1.225	0.971	4.416	4.603	2.781	1.694	1.747	14.955	2.364	2.707	3.007	2.27	2.146	15.535	13.607	2.284	2.022	22516.31	20029.4	21939.52	15773.59	1.885	14.084	12.959
ALCAM	ENSCHIG00000024020	1:49835206-50068912:+1	protein_coding	activated leukocyte cell adhesion molecule	detected at high to low expression in 20 of 20 tissues	high to low	detected in all, tissue enhanced (BMDM LPS time course 7 hrs)	BMDM LPS time course 7 hrs (1.974)	none	none	0.892	2.475	identical protein binding (GO:0042802)	heterophilic cell-cell adhesion via plasma membrane cell adhesion molecules (GO:0007157) | motor neuron axon guidance (GO:0008045) | axon guidance (GO:0007411)	T cell receptor complex (GO:0042101) | axon (GO:0030424) | external side of plasma membrane (GO:0009897) | immunological synapse (GO:0001772) | intrinsic component of plasma membrane (GO:0031226) | neuronal cell body (GO:0043025)	6.35	6.953	3.344	2.667	68.375	87.475	53.497	69.675	49.95	138.677	134.546	244.717	8.785	5.314	5.55	3.961	8.934	4.238	10.808	56.305	54.866	9.5	11.503	17.523	17.295	13.748	13.696	20.746	15.005	19.406	20.644	10.334	10.29	9.443
ALDH16A1	ENSCHIG00000022106	18:56920476-56934271:+1	protein_coding	aldehyde dehydrogenase 16 family member A1	detected at medium to low expression in 20 of 20 tissues	medium to low	detected in all	liver (1.466)	none	none	0.648	1.208	unknown	unknown	unknown	13.534	16.065	14.329	10.248	11.821	5.364	15.334	11.439	14.195	10.55	8.531	7.37	7.715	8.607	11.624	15.488	14.63	12.092	8.621	3.707	3.787	19.844	18.226	16.859	25.144	12.887	13.657	32.897	31.466	29.608	29.026	14.688	6.526	9.186
ALDH18A1	ENSCHIG00000009229	26:34463555-34502420:+1	protein_coding	aldehyde dehydrogenase 18 family member A1	detected at medium to low expression in 20 of 20 tissues	medium to low	detected in all	testes (1.336)	none	none	0.588	1.276	identical protein binding (GO:0042802) | glutamate-5-semialdehyde dehydrogenase activity (GO:0004350) | glutamate 5-kinase activity (GO:0004349)	citrulline biosynthetic process (GO:0019240) | ornithine biosynthetic process (GO:0006592) | proline biosynthetic process (GO:0006561) | glutamate metabolic process (GO:0006536)	cytosol (GO:0005829) | mitochondrion (GO:0005739)	17.59	18.401	19.17	17.157	9.674	3.882	32.461	39.949	35.361	25.287	35.363	24.15	13.776	12.382	42.495	44.913	41.137	43.215	20.767	13.963	14.006	20.668	27.689	8.911	10.209	9.981	10.678	12.237	9.874	14.334	17.682	26.847	9.744	16.291
ALDH1A1	ENSCHIG00000017958	8:48840704-48897982:-1	protein_coding	aldehyde dehydrogenase 1 family member A1	detected at high to low expression in 20 of 20 tissues	high to low	detected in all, tissue enhanced (adrenal gland)	adrenal gland (1.799)	none	none	0.916	2.343	aldehyde dehydrogenase (NAD) activity (GO:0004029)	oxidation-reduction process (GO:0055114)	cytosol (GO:0005829)	1648.975	1253.294	1508.438	1268.028	7.383	9.704	1.78	1.579	19.132	2.016	1.567	11.713	3.123	3.493	163.725	130.893	117.882	124.651	144.426	5.759	6.449	67.188	86.042	69.748	72.495	95.623	61.293	553.603	726.948	483.193	532.541	90.521	483.823	494.288
ALDH1A2	ENSCHIG00000025960	10:50841397-50957152:-1	protein_coding	aldehyde dehydrogenase 1 family member A2	detected at high to low expression in 15 of 20 tissues	high to low	tissue enhanced (adrenal gland)	adrenal gland (3.220)	none	none	0.957	11.341	retinal dehydrogenase activity (GO:0001758) | 3-chloroallyl aldehyde dehydrogenase activity (GO:0004028)	embryonic camera-type eye development (GO:0031076) | camera-type eye development (GO:0043010) | determination of bilateral symmetry (GO:0009855) | anterior/posterior pattern specification (GO:0009952) | proximal/distal pattern formation (GO:0009954) | face development (GO:0060324) | neural crest cell development (GO:0014032) | positive regulation of apoptotic process (GO:0043065) | heart morphoge…	cytoplasm (GO:0005737)	534.63	449.915	474.967	282.395	1.314	0.181	0.057	0.096	0	0	0.039	0	0.907	1.392	38.982	37.433	38.981	26.138	158.825	4.578	3.666	14.961	14.678	21.025	22.131	21.798	14.44	2.338	2.658	3.262	3.115	20.039	2.191	2.698
ALDH1A3	ENSCHIG00000020729	21:4861155-4906449:-1	protein_coding	aldehyde dehydrogenase 1 family member A3	detected at medium to low expression in 19 of 20 tissues	medium to low	mixed expression	BMDM LPS time course 0 hrs (1.744)	none	none	0.633	0.987	thyroid hormone binding (GO:0070324) | aldehyde dehydrogenase (NAD) activity (GO:0004029) | protein homodimerization activity (GO:0042803) | retinal dehydrogenase activity (GO:0001758) | aldehyde dehydrogenase [NAD(P)+] activity (GO:0004030) | NAD+ binding (GO:0070403)	positive regulation of apoptotic process (GO:0043065) | inner ear morphogenesis (GO:0042472) | neuromuscular process controlling balance (GO:0050885) | righting reflex (GO:0060013) | embryonic camera-type eye development (GO:0031076) | Harderian gland development (GO:0070384) | olfactory pit development (GO:0060166) | nose development (GO:0043584) | embryonic eye morphogenesis (GO:0048048) | reti…	nucleus (GO:0005634) | cytosol (GO:0005829) | cytoplasm (GO:0005737) | plasma membrane (GO:0005886)	4.102	3.428	2.095	2.792	3.767	2.338	32.132	28.014	7.462	17.876	14.862	5.117	1.522	1.23	5.308	3.689	5.135	4.74	11.04	1.43	1.357	20.856	19.676	8.579	9.002	8.689	8.827	0.953	0.997	0.657	1.248	9.413	2.475	1.67
ALDH1L1	ENSCHIG00000007932	22:60147732-60171811:-1	protein_coding	aldehyde dehydrogenase 1 family member L1	detected at high to low expression in 8 of 20 tissues	high to low	tissue enriched (liver), group enriched (endocrine system)	liver (8.237)	endocrine system	none	0.991	27.054	unknown	unknown	cytosol (GO:0005829) | mitochondrion (GO:0005739)	0.072	0.232	0.724	1.014	0	0	0	0.009	0	0	0.009	0.007	6.939	5.065	1.057	0.833	0.598	0.615	0.261	13.933	5.488	2.579	0.341	48.674	53.755	10.964	9.862	318.358	384.131	296.803	298.369	1.214	0.218	0.16
ALDH1L2	ENSCHIG00000019598	5:67240784-67300646:-1	protein_coding	aldehyde dehydrogenase 1 family member L2	detected at medium to low expression in 16 of 20 tissues	medium to low	mixed expression	BMDM LPS time course 0 hrs (2.549)	none	none	0.827	1.995	unknown	unknown	nucleus (GO:0005634) | mitochondrion (GO:0005739)	3.454	3.455	6.172	2.612	0	0.055	31.663	39.278	35.981	27.37	37.387	34.104	16.627	16.693	2.748	2.587	3.603	2.689	6.313	4.203	6.47	1.224	2.369	1.843	1.798	1.53	0.965	3.46	3.757	5.839	7.576	11.956	0.473	0.921
ALDH3A1	ENSCHIG00000025261	19:33552353-33558455:+1	protein_coding	aldehyde dehydrogenase 3 family member A1	detected at low expression in 1 of 20 tissues	low	tissue enriched (skin)	skin (1.718)	none	none	0.96	2.47	benzaldehyde dehydrogenase (NAD+) activity (GO:0018479) | alcohol dehydrogenase (NADP+) activity (GO:0008106) | aldehyde dehydrogenase (NAD) activity (GO:0004029)	cellular aldehyde metabolic process (GO:0006081) | oxidation-reduction process (GO:0055114)	cytosol (GO:0005829) | endoplasmic reticulum (GO:0005783) | plasma membrane (GO:0005886)	0.026	0.053	0.073	0.129	0	0	0	0.016	0	0.017	0.016	0.013	0.213	0.338	0.04	0.094	0.018	0.124	0.121	0.161	0.162	0.065	0.068	0.023	0.175	0.124	0.162	0.07	0.111	0.028	0.124	0.185	0.126	0.175
ALDH3B1	ENSCHIG00000026059	29:46581617-46601208:+1	protein_coding	aldehyde dehydrogenase 3 family member B1	detected at medium to low expression in 20 of 20 tissues	medium to low	detected in all	BMDM LPS time course 0 hrs (2.134)	none	none	0.761	1.286	aldehyde dehydrogenase (NAD) activity (GO:0004029) | aldehyde dehydrogenase [NAD(P)+] activity (GO:0004030)	aldehyde catabolic process (GO:0046185) | cellular response to oxidative stress (GO:0034599) | oxidation-reduction process (GO:0055114)	cytosol (GO:0005829) | cytoplasm (GO:0005737) | plasma membrane (GO:0005886)	8.516	7.185	4.084	5.536	15.845	10.359	20.557	27.732	13.544	13.64	23.194	9.63	1.781	1.544	4.034	4.616	3.477	2.91	7.061	1.615	1.614	5.312	3.952	9.945	10.854	4.645	6.574	1.668	2.105	1.375	1.388	3.319	1.16	0.928
ALDH3B2	ENSCHIG00000016769	29:46543334-46551307:-1	protein_coding	aldehyde dehydrogenase 3 family member B2	detected at low expression in 2 of 20 tissues	low	tissue enriched (skin)	skin (3.232)	none	none	0.981	16.911	unknown	unknown	unknown	0.043	0.065	0.079	0.07	0	0	0.013	0	0	0	0	0	0	0	0.19	2.273	0.73	1.711	0.554	0	0	0.191	0.822	0.074	0.04	0.02	0	0.019	0.045	0.045	0	0.172	0.477	0.379
ALDH4A1	ENSCHIG00000016155	2:2260313-2295087:-1	protein_coding	aldehyde dehydrogenase 4 family member A1	detected at high to low expression in 20 of 20 tissues	high to low	detected in all	liver (1.602)	none	none	0.819	1.429	identical protein binding (GO:0042802) | aldehyde dehydrogenase (NAD) activity (GO:0004029) | 1-pyrroline-5-carboxylate dehydrogenase activity (GO:0003842)	unknown	mitochondrion (GO:0005739)	17.953	19.62	18.105	14.608	7.886	8.857	18.918	17.014	13.697	15.83	15.028	14.752	26.055	26.292	12.524	18.369	14.328	14.03	17.693	18.85	16.757	21.07	11.724	105.141	103.149	41.789	73.741	154.749	80.104	90.735	110.852	10.287	17.774	25.008
ALDH5A1	ENSCHIG00000020541	18:91874-114472:-1	protein_coding	aldehyde dehydrogenase 5 family member A1	detected at medium to low expression in 20 of 20 tissues	medium to low	detected in all	frontal lobe cortex (1.385)	none	none	0.618	1.1	succinate-semialdehyde dehydrogenase (NAD+) activity (GO:0004777)	glycerophospholipid metabolic process (GO:0006650) | glucosylceramide metabolic process (GO:0006678) | acetate metabolic process (GO:0006083) | glutamine metabolic process (GO:0006541) | neurotransmitter catabolic process (GO:0042135) | respiratory electron transport chain (GO:0022904) | short-chain fatty acid metabolic process (GO:0046459) | glucose metabolic process (GO:0006006) | post-embryoni…	mitochondrion (GO:0005739)	20.397	13.872	19.543	12.926	7.673	7.481	11.118	9.041	14.483	10.368	8.624	8.881	39.268	36.518	15.329	15.983	16.893	17.679	24.906	37.206	43.102	8.876	11.526	12.488	12.359	11.327	14.104	31.846	16.443	23.671	22.759	23.116	4.648	8.822
ALDH6A1	ENSCHIG00000011927	10:17680120-17698253:+1	protein_coding	aldehyde dehydrogenase 6 family member A1	detected at high to medium expression in 20 of 20 tissues	high to medium	detected in all	kidney cortex (1.445)	none	none	0.759	1.395	methylmalonate-semialdehyde dehydrogenase (acylating) activity (GO:0004491)	valine catabolic process (GO:0006574) | thymine catabolic process (GO:0006210)	nucleoplasm (GO:0005654) | mitochondrion (GO:0005739)	35.908	32.651	29.652	19.048	12.078	9.791	15.029	13.525	20.441	16.076	14.14	17.87	34.066	36.145	18.067	17.241	13.606	12.198	33.395	36.253	38.057	29.58	21.206	183.411	213.609	75.636	73.698	94.611	76.613	65.9	53.472	37.893	11.35	15.858
ALDH7A1	ENSCHIG00000008246	7:83336549-83382252:-1	protein_coding	aldehyde dehydrogenase 7 family member A1	detected at high to medium expression in 20 of 20 tissues	high to medium	detected in all	liver (1.202)	none	none	0.541	1.03	unknown	unknown	cytosol (GO:0005829) | mitochondrion (GO:0005739)	59.893	56.166	50.546	35.416	39.517	25.702	78.312	64.88	76.983	76.26	72.239	67.53	47.895	41.935	46.66	33.401	35.827	30.409	53.891	30.314	27.486	43.544	38.84	65.703	59.622	51.636	62.018	147.701	75.242	94.093	111.312	78.243	23.625	30.79
ALDH8A1	ENSCHIG00000023305	9:60065983-60093411:-1	protein_coding	aldehyde dehydrogenase 8 family member A1	detected at high to medium expression in 2 of 20 tissues	high to medium	mixed expression	liver (6.527)	none	none	0.983	90.401	retinal dehydrogenase activity (GO:0001758)	retinal metabolic process (GO:0042574) | retinoic acid metabolic process (GO:0042573)	intracellular (GO:0005622)	0.092	0	0.128	0.15	0	0.038	0	0	0.021	0	0	0	0.315	0.185	0.052	0.016	0.016	0.016	0	0.088	0.08	1.279	0.02	47.161	45.63	6.116	14.164	100.025	94.914	98.379	75.46	0.051	0	0.034
ALDH9A1	ENSCHIG00000021660	3:116935930-116965698:-1	protein_coding	aldehyde dehydrogenase 9 family member A1	detected at high to low expression in 20 of 20 tissues	high to low	detected in all	liver (1.321)	none	none	0.623	0.935	aldehyde dehydrogenase (NAD) activity (GO:0004029) | aminobutyraldehyde dehydrogenase activity (GO:0019145)	cellular aldehyde metabolic process (GO:0006081) | neurotransmitter biosynthetic process (GO:0042136) | oxidation-reduction process (GO:0055114)	unknown	55.006	51.189	55.007	50.773	10.73	8.852	10.747	9.153	27.432	8.586	8.532	15.983	49.404	52.417	43.086	42.152	38.749	38.226	34.874	29.543	33.263	38.259	45.731	72.434	94.2	46.526	55.091	95.483	113.788	78.252	70.943	38.75	12.087	17.79
ALDOB	ENSCHIG00000003090	8:90939908-90949252:-1	protein_coding	aldolase, fructose-bisphosphate B	detected at high to low expression in 14 of 20 tissues	high to low	tissue enhanced (liver)	liver (4.600)	none	none	0.957	60.032	identical protein binding (GO:0042802) | fructose binding (GO:0070061) | fructose-1-phosphate aldolase activity (GO:0061609) | cytoskeletal protein binding (GO:0008092) | fructose-bisphosphate aldolase activity (GO:0004332) | ATPase binding (GO:0051117)	vacuolar proton-transporting V-type ATPase complex assembly (GO:0070072) | glycolytic process (GO:0006096) | NADH oxidation (GO:0006116) | fructose metabolic process (GO:0006000) | positive regulation of ATPase activity (GO:0032781) | fructose 1,6-bisphosphate metabolic process (GO:0030388)	microtubule organizing center (GO:0005815) | centriolar satellite (GO:0034451)	2.649	1.602	3.793	3.308	0.015	0	0.079	0.013	0.05	0.014	0.04	0.022	2.641	3.179	232.808	176.936	153.301	135.403	0.563	1.583	1.45	101.365	96.687	1231.14	935.669	349.132	377.893	1683.94	1635.54	760.178	922.361	1.895	0.823	1.08
ALDOC	ENSCHIG00000009042	19:19859917-19863947:-1	protein_coding	aldolase, fructose-bisphosphate C	detected at high to low expression in 17 of 20 tissues	high to low	tissue enhanced (cerebellum), group enriched (nervous system)	cerebellum (3.853)	nervous system	none	0.977	22.297	cytoskeletal protein binding (GO:0008092) | fructose-bisphosphate aldolase activity (GO:0004332)	epithelial cell differentiation (GO:0030855) | fructose 1,6-bisphosphate metabolic process (GO:0030388)	mitochondrion (GO:0005739)	37.489	31.901	45.329	45.142	0.624	0.531	1.085	1.331	4.194	1.255	1.113	1.125	1829.596	1718.531	1.055	2.278	1.376	2.065	8.277	650.419	619.723	5.489	6.559	0.921	2.412	1.596	2.087	0.53	0.257	0.86	0.782	16.264	9.072	5.969
ALG12	ENSCHIG00000018512	5:118272418-118279632:-1	protein_coding	ALG12, alpha-1,6-mannosyltransferase	detected at medium to low expression in 20 of 20 tissues	medium to low	detected in all	thymus (1.228)	none	none	0.39	0.931	unknown	dolichol-linked oligosaccharide biosynthetic process (GO:0006488)	unknown	10.152	11.098	10.062	10.454	9.02	6.064	9.764	9.054	8.644	8.134	7.018	5.639	8.192	8.553	14.326	13.332	15.356	11.811	12.458	6.707	7.196	13.859	14.721	11.037	14.042	11.699	13.18	21.334	10.752	16.847	16.208	10.923	10.133	14.277
ALG13	ENSCHIG00000016670	LWLT01000027.1:32477429-32600623:-1	protein_coding	ALG13, UDP-N-acetylglucosaminyltransferase subunit	detected at medium to low expression in 20 of 20 tissues	medium to low	detected in all	cerebellum (1.723)	none	none	0.627	1.085	unknown	unknown	unknown	5.767	5.929	5.671	4.54	1.914	1.715	1.35	1.568	1.937	1.443	1.471	1.804	14.637	12.706	6.069	3.827	3.543	3.307	6.651	9.428	8.56	4.176	4.622	6.259	6.54	6.567	7.451	3.672	3.846	3.727	3.418	12.931	2.675	3.634
ALG14	ENSCHIG00000011527	3:71995430-72098107:-1	protein_coding	ALG14, UDP-N-acetylglucosaminyltransferase subunit	detected at medium to low expression in 20 of 20 tissues	medium to low	detected in all	adrenal gland (1.184)	none	none	0.442	1.049	unknown	unknown	unknown	42.764	40.247	56.592	43.057	23.071	19.387	37.982	31.995	29.353	31.159	30.515	23.035	25.158	25.676	19.256	24.822	22.978	20.864	23.552	19.364	21.492	26.533	24.083	34.257	35.324	38.866	35.51	31.751	28.773	32.174	29.992	32.687	24.709	24.848
ALG2	ENSCHIG00000014578	8:63894615-63901220:-1	protein_coding	ALG2, alpha-1,3/1,6-mannosyltransferase	detected at medium to low expression in 20 of 20 tissues	medium to low	detected in all	thymus (1.348)	none	none	0.516	1.06	protein N-terminus binding (GO:0047485) | alpha-1,3-mannosyltransferase activity (GO:0000033) | calcium-dependent protein binding (GO:0048306) | protein heterodimerization activity (GO:0046982)	protein glycosylation in endoplasmic reticulum (GO:0033577) | dolichol-linked oligosaccharide biosynthetic process (GO:0006488) | response to calcium ion (GO:0051592)	nucleus (GO:0005634) | actin cytoskeleton (GO:0015629) | cytosol (GO:0005829) | cytoplasm (GO:0005737) | perinuclear region of cytoplasm (GO:0048471) | membrane (GO:0016020)	5.893	6.195	6.886	3.96	8.546	8.045	10.015	13.003	8.739	11.631	14.195	10.455	10.819	9.283	10.642	8.008	7.867	7.887	13.522	5.52	6.926	9.762	11.778	12.61	12.403	11.409	11.064	14.024	8.412	10.724	10.4	6.257	3.897	5.655
ALG3	ENSCHIG00000015770	1:82608090-82613378:+1	protein_coding	ALG3, alpha-1,3- mannosyltransferase	detected at medium to low expression in 20 of 20 tissues	medium to low	detected in all	testes (1.159)	none	none	0.319	0.95	alpha-1,3-mannosyltransferase activity (GO:0000033)	unknown	endoplasmic reticulum membrane (GO:0005789)	12.081	13.476	15.008	14.851	19.287	12.031	14.935	16.415	13.975	16.46	17.787	13.088	12.405	11.018	16.561	13.014	17.471	14.883	7.837	8.329	7.114	15.384	11.412	12.966	15.212	14.614	15.572	14.165	11.734	16.854	16.695	11.089	12.578	15.155
ALG5	ENSCHIG00000015926	12:61974829-62002160:-1	protein_coding	ALG5, dolichyl-phosphate beta-glucosyltransferase	detected at medium to low expression in 20 of 20 tissues	medium to low	detected in all	colon large (1.221)	none	none	0.475	1.156	unknown	determination of left/right symmetry (GO:0007368)	unknown	19.871	25.306	28.443	24.446	46.84	41.036	45.413	46.765	38.244	47.568	50.742	34.638	13.947	14.529	48.604	46.537	44.526	52.832	21.374	16.035	14.885	26.506	32.583	24.51	21.721	22.731	20.556	49.14	25.544	44.873	41.387	19.47	18.412	20.274
ALG6	ENSCHIG00000019050	3:38716941-38773195:+1	protein_coding	ALG6, alpha-1,3-glucosyltransferase	detected at medium to low expression in 20 of 20 tissues	medium to low	detected in all	thymus (1.291)	none	none	0.395	0.941	glucosyltransferase activity (GO:0046527)	protein N-linked glycosylation (GO:0006487)	unknown	10.155	12.847	11.464	8.633	10.361	7.525	10.577	10.075	9.695	9.729	9.995	7.473	7.928	7.254	10.004	9.681	9.255	7.496	5.56	4.35	4.738	8.304	8.893	8.332	8.143	7.295	7.103	6.006	3.277	5.145	5.247	7.413	2.288	3.775
ALG8	ENSCHIG00000015388	29:17388216-17414372:+1	protein_coding	ALG8, alpha-1,3-glucosyltransferase	detected at medium to low expression in 20 of 20 tissues	medium to low	detected in all	testes (1.502)	none	none	0.563	1.057	alpha-1,3-mannosyltransferase activity (GO:0000033)	protein N-linked glycosylation (GO:0006487)	unknown	6.891	9.264	6.736	5.857	6.772	3.59	11.078	9.041	8.806	10.458	7.994	5.307	5.924	6.631	6.022	8.072	6.35	6.41	5.369	4.94	5.938	7.502	9.196	6.018	8.52	5.768	6.073	6.132	5.301	6.246	5.538	3.092	4.316	5.325
ALK	ENSCHIG00000008213	11:70216418-70408658:+1	protein_coding	ALK receptor tyrosine kinase	detected at low expression in 3 of 20 tissues	low	mixed expression	testes (0.896)	none	none	0.863	4.089	identical protein binding (GO:0042802) | protein tyrosine kinase activity (GO:0004713) | transmembrane receptor protein tyrosine kinase activity (GO:0004714)	adult behavior (GO:0030534) | regulation of cell proliferation (GO:0042127) | swimming behavior (GO:0036269) | regulation of dopamine receptor signaling pathway (GO:0060159) | brain development (GO:0007420) | hippocampus development (GO:0021766) | protein autophosphorylation (GO:0046777) | phosphorylation (GO:0016310) | response to environmental enrichment (GO:0090648)	plasma membrane (GO:0005886) | macromolecular complex (GO:0032991) | integral component of plasma membrane (GO:0005887)	0.114	0.046	0.057	0.114	0	0	1.426	2.466	0.489	0.901	1.407	0.356	0.114	0.043	0.031	0.032	0.065	0.056	0.081	1.055	1.365	0.119	0.097	0.027	0	0.029	0.018	0.048	0.032	0	0.049	0.136	0.057	0.108
ALKAL1	ENSCHIG00000027047	14:60608055-60616423:+1	protein_coding	ALK and LTK ligand 1	detected at low expression in 20 of 20 tissues	low	detected in all	kidney cortex (1.583)	none	none	0.493	1.004	receptor tyrosine kinase binding (GO:0030971) | receptor signaling protein tyrosine kinase activator activity (GO:0030298)	positive regulation of neuron projection development (GO:0010976) | positive regulation of ERK5 cascade (GO:0070378) | positive regulation of ERK1 and ERK2 cascade (GO:0070374)	unknown	2.316	2.181	2.791	2.213	2.064	1.762	2.042	2.786	1.906	1.93	1.744	1.519	5.865	6.239	4.431	3.916	3.786	4.156	4.838	3.982	4.035	5.572	4.874	6.366	6.517	9.221	8.406	1.558	1.99	1.648	1.691	3.307	2.299	3.226
ALKAL2	ENSCHIG00000020263	8:112431987-112436366:+1	protein_coding	ALK and LTK ligand 2	detected at medium to low expression in 10 of 20 tissues	medium to low	mixed expression	thymus (3.963)	none	none	0.844	3.13	receptor tyrosine kinase binding (GO:0030971) | receptor signaling protein tyrosine kinase activator activity (GO:0030298)	positive regulation of neuron projection development (GO:0010976) | positive regulation of ERK5 cascade (GO:0070378) | positive regulation of ERK1 and ERK2 cascade (GO:0070374)	unknown	0.137	0.277	0.252	0.111	0	0.119	1.02	1.341	0.357	0.921	1.196	0.596	0	0	11.7	2.876	3.67	3.572	3.421	5.934	6.383	15.498	13.824	3.806	2.959	0.504	3.061	0.607	0.573	0.299	2.165	0.315	0.372	0.1
ALKBH1	ENSCHIG00000017896	10:14245395-14267671:+1	protein_coding	alkB homolog 1, histone H2A dioxygenase	detected at medium to low expression in 20 of 20 tissues	medium to low	detected in all	thymus (1.244)	none	none	0.427	0.984	ferrous iron binding (GO:0008198) | methylcytosine dioxygenase activity (GO:0070579) | oxidoreductase activity, acting on paired donors, with incorporation or reduction of molecular oxygen, 2-oxoglutarate as one donor, and incorporation of one atom each of oxygen into both donors (GO:0016706) | tRNA demethylase activity (GO:1990984) | chemoattractant activity (GO:0042056) | tRNA binding (GO:00000…	cell differentiation (GO:0030154) | regulation of gene expression (GO:0010468) | RNA repair (GO:0042245) | regulation of translational elongation (GO:0006448) | DNA demethylation (GO:0080111) | regulation of mitochondrial translation (GO:0070129) | regulation of translational initiation (GO:0006446) | DNA repair (GO:0006281) | placenta development (GO:0001890) | neuron migration (GO:0001764) | ne…	mitochondrion (GO:0005739) | nuclear euchromatin (GO:0005719)	11.071	13.453	9.918	7.485	9.89	8.195	12.501	10.387	10.053	12.326	10.073	7.642	11.217	9.249	9.759	9.013	10.408	8.547	9.374	6.022	4.931	11.898	12.557	11.851	11.906	10.122	11.488	5.914	4.973	5.79	6.286	11.23	6.767	8.827
ALKBH2	ENSCHIG00000012352	17:7112044-7116401:-1	protein_coding	alkB homolog 2, alpha-ketoglutarate dependent dioxygenase	detected at low expression in 20 of 20 tissues	low	detected in all	ovary (1.417)	none	none	0.457	1.024	oxidoreductase activity, acting on paired donors, with incorporation or reduction of molecular oxygen, 2-oxoglutarate as one donor, and incorporation of one atom each of oxygen into both donors (GO:0016706) | ferrous iron binding (GO:0008198) | cytosine C-5 DNA demethylase activity (GO:0051747) | DNA-N1-methyladenine dioxygenase activity (GO:0043734)	oxidative DNA demethylation (GO:0035511) | DNA dealkylation involved in DNA repair (GO:0006307)	microtubule cytoskeleton (GO:0015630) | nucleus (GO:0005634) | nucleoplasm (GO:0005654)	6.11	6.096	4.615	4.359	3.636	2.134	7.474	6.846	9.069	5.419	6.119	3.623	5.591	5.51	2.798	3.201	3.029	1.96	6.653	5.259	5.567	5.126	3.85	4.026	4.978	4.29	6.5	4.44	3.532	4.295	3.553	9.052	3.186	3.47
ALKBH3	ENSCHIG00000017579	15:8986129-9027019:-1	protein_coding	alkB homolog 3, alpha-ketoglutaratedependent dioxygenase	detected at medium to low expression in 20 of 20 tissues	medium to low	detected in all	ovary (1.295)	none	none	0.516	1.018	RNA N1-methyladenosine dioxygenase activity (GO:1990930) | ferrous iron binding (GO:0008198) | DNA-N1-methyladenine dioxygenase activity (GO:0043734)	oxidative single-stranded DNA demethylation (GO:0035552) | DNA repair (GO:0006281) | oxidative single-stranded RNA demethylation (GO:0035553) | DNA dealkylation involved in DNA repair (GO:0006307) | cell proliferation (GO:0008283)	nucleus (GO:0005634) | cytosol (GO:0005829) | nucleoplasm (GO:0005654) | mitochondrion (GO:0005739)	11.29	7.334	8.557	8.697	23.534	12.076	15.109	13.277	14.559	15.785	15.462	12.467	11.903	10.962	11.003	6.451	8.068	7.54	17.742	7.783	8.371	13.388	13.826	8.21	9.029	7.204	8.525	7.062	5.906	6.961	7.463	25.638	8.209	8.698
ALKBH4	ENSCHIG00000020179	25:35499131-35506501:+1	protein_coding	alkB homolog 4, lysine demethylase	detected at medium to low expression in 20 of 20 tissues	medium to low	detected in all	adrenal gland (1.180)	none	none	0.328	1.008	actin binding (GO:0003779) | oxidoreductase activity, acting on paired donors, with incorporation or reduction of molecular oxygen, 2-oxoglutarate as one donor, and incorporation of one atom each of oxygen into both donors (GO:0016706)	cleavage furrow ingression (GO:0036090) | actomyosin structure organization (GO:0031032) | protein demethylation (GO:0006482)	midbody (GO:0030496) | contractile ring (GO:0070938)	12.831	16.84	13.362	10.098	8.735	5.612	9.92	8.799	8.362	8.28	8.738	5.919	11.877	10.711	6.721	9.744	10.044	8.707	9.23	12.463	10.552	9.565	8.628	10.118	11.129	9.328	10.804	7.111	6.718	7.678	7.216	9.245	11.831	9.402
ALKBH5	ENSCHIG00000027248	19:34084853-34100654:-1	protein_coding	alkB homolog 5, RNA demethylase	detected at high to medium expression in 20 of 20 tissues	high to medium	detected in all	skeletal muscle longitudinal dorsal (1.180)	none	none	0.485	1.055	oxidoreductase activity, acting on paired donors, with incorporation or reduction of molecular oxygen, 2-oxoglutarate as one donor, and incorporation of one atom each of oxygen into both donors (GO:0016706) | oxidative RNA demethylase activity (GO:0035515)	response to hypoxia (GO:0001666) | mRNA export from nucleus (GO:0006406) | mRNA processing (GO:0006397) | spermatogenesis (GO:0007283) | oxidative single-stranded RNA demethylation (GO:0035553)	nuclear speck (GO:0016607) | Golgi apparatus (GO:0005794) | nucleus (GO:0005634) | cytosol (GO:0005829) | nucleoplasm (GO:0005654)	62.743	64.276	54.338	40.723	35.164	26.239	32.743	31.543	38.18	28.524	28.04	25.993	57.674	60.088	41.504	35.038	37.549	31.809	66.164	45.611	40.362	43.209	36.264	48.181	49.346	36.743	41.469	25.712	21.674	20.544	22.797	40.594	21.774	30.528
ALKBH6	ENSCHIG00000015494	18:47523545-47529126:-1	protein_coding	alkB homolog 6	detected at medium to low expression in 20 of 20 tissues	medium to low	detected in all	frontal lobe cortex (1.326)	none	none	0.528	0.989	unknown	unknown	nucleus (GO:0005634) | focal adhesion (GO:0005925) | nucleoplasm (GO:0005654)	22.397	22.325	24.197	27.279	8.642	3.958	7.2	6.22	8.437	7.039	5.801	6.525	16.735	15.622	19.135	18.452	18.026	15.175	17.996	29.814	23.157	16.277	10.642	14.98	16.808	15.975	20.718	6.021	8.813	5.977	5.82	13.244	11.5	10.477
ALKBH7	ENSCHIG00000024761	7:92419050-92420586:+1	protein_coding	alkB homolog 7	detected at medium expression in 20 of 20 tissues	medium	detected in all	kidney cortex (1.208)	none	none	0.476	1.014	unknown	fatty acid metabolic process (GO:0006631) | regulation of lipid storage (GO:0010883) | regulation of mitochondrial membrane permeability involved in programmed necrotic cell death (GO:1902445) | cellular response to DNA damage stimulus (GO:0006974)	mitochondrion (GO:0005739) | mitochondrial matrix (GO:0005759)	42.92	39.177	36.878	40.398	18.556	11.542	16.719	11	16.21	10.809	11.202	8.322	23.476	25.761	22.682	23.209	27.219	20.009	24.763	35.822	31.976	29.479	17.662	44.39	45.085	40.883	48.175	33.889	22.591	24.758	24.723	25.491	30.82	22.896
ALKBH8	ENSCHIG00000008649	15:65331444-65450888:+1	protein_coding	alkB homolog 8, tRNA methyltransferase	detected at low expression in 20 of 20 tissues	low	detected in all	thymus (1.475)	none	none	0.482	1.045	oxidoreductase activity, acting on paired donors, with incorporation or reduction of molecular oxygen, 2-oxoglutarate as one donor, and incorporation of one atom each of oxygen into both donors (GO:0016706) | tRNA (uracil) methyltransferase activity (GO:0016300) | tRNA binding (GO:0000049) | zinc ion binding (GO:0008270)	tRNA methylation (GO:0030488) | tRNA wobble uridine modification (GO:0002098) | cellular response to DNA damage stimulus (GO:0006974) | oxidation-reduction process (GO:0055114)	nuclear body (GO:0016604) | nucleus (GO:0005634) | cytosol (GO:0005829) | nucleoplasm (GO:0005654)	2.964	3.87	3.703	2.162	4.636	2.88	5.531	5.763	5.83	5.922	6.218	4.728	3.353	3.353	5.493	4.495	5.185	4.71	3.052	2.735	2.438	3.671	4.741	5.35	5.735	3.926	5.865	6.648	5.34	5.977	7.197	3.971	2.448	4.277
ALLC	ENSCHIG00000021445	8:110633603-110653448:-1	protein_coding	allantoicase	detected at low expression in 1 of 20 tissues	low	tissue enriched (liver), group enriched (endocrine system)	liver (1.351)	endocrine system	none	0.981	6.708	unknown	unknown	unknown	0.081	0	0	0	0.512	0.266	0.024	0	0.09	0.076	0	0.039	0.062	0	0	0	0	0	0	0	0.094	0	0	0	0	0.037	0.035	1.037	3.758	3.255	2.151	0.045	0	0
ALMS1	ENSCHIG00000013766	11:10750818-10937858:-1	protein_coding	ALMS1, centrosome and basal body associated protein	detected at medium to low expression in 20 of 20 tissues	medium to low	detected in all	cerebellum (1.724)	none	none	0.713	1.115	unknown	unknown	unknown	9.852	8.961	9.64	7.656	2.531	1.96	5.582	6.897	5.037	5.43	6.554	4.025	27.58	24.425	4.985	3.709	4.548	3.4	11.039	8.825	9.257	6.863	8.682	6.688	9.307	9.084	9.833	1.847	2.549	2.843	2.192	6.581	3.039	4.374
ALOX12	ENSCHIG00000025520	19:26593854-26606544:+1	protein_coding	arachidonate 12-lipoxygenase, 12S type	detected at high to low expression in 14 of 20 tissues	high to low	mixed expression	colon large (3.411)	none	none	0.857	4.998	linoleate 13S-lipoxygenase activity (GO:0016165) | arachidonate 12-lipoxygenase activity (GO:0004052)	establishment of skin barrier (GO:0061436) | lipoxin A4 biosynthetic process (GO:2001303) | arachidonic acid metabolic process (GO:0019369) | linoleic acid metabolic process (GO:0043651) | lipoxin B4 biosynthetic process (GO:2001306) | lipoxygenase pathway (GO:0019372) | negative regulation of muscle cell apoptotic process (GO:0010656) | fatty acid oxidation (GO:0019395) | negative regulation of …	sarcolemma (GO:0042383) | cytosol (GO:0005829) | cytoplasm (GO:0005737) | membrane (GO:0016020)	0.529	1.209	1.036	0.759	0.354	0.179	3.92	6.07	1.971	3.443	6.555	2.586	1.564	2.027	42.135	45.44	35.233	77.42	1.92	1.05	1.141	24.436	38.584	0.525	0.929	0.973	1.24	0.375	0.726	0.425	0.658	4.117	32.247	42.795
ALOX12B	ENSCHIG00000022813	19:27455260-27466250:-1	protein_coding	arachidonate 12-lipoxygenase, 12R type	detected at high to low expression in 4 of 20 tissues	high to low	mixed expression	skin (5.807)	none	none	0.968	14.479	linoleate 9S-lipoxygenase activity (GO:1990136) | arachidonate 12-lipoxygenase activity (GO:0004052) | catalytic activity (GO:0003824) | oxidoreductase activity, acting on single donors with incorporation of molecular oxygen, incorporation of two atoms of oxygen (GO:0016702)	establishment of skin barrier (GO:0061436) | ceramide biosynthetic process (GO:0046513) | positive regulation of mucus secretion (GO:0070257) | arachidonic acid metabolic process (GO:0019369) | linoleic acid metabolic process (GO:0043651) | positive regulation of gene expression (GO:0010628) | sphingolipid metabolic process (GO:0006665) | lipoxygenase pathway (GO:0019372) | positive regulation of…	unknown	0.16	0.24	0.074	0.228	0.014	0	0.144	0.375	0.387	0.14	0.331	0.138	5.56	5.299	0.195	0.056	0.237	0.282	0.134	2.774	2.184	0.326	0.173	0.241	0.523	0.244	0.35	0.035	0.168	0.084	0.075	0.799	13.764	27.292
ALOX15	ENSCHIG00000025642	19:26505812-26513493:+1	protein_coding	arachidonate 15-lipoxygenase	detected at low expression in 12 of 20 tissues	low	mixed expression	skin (3.264)	none	none	0.806	1.371	arachidonate 15-lipoxygenase activity (GO:0050473) | phosphatidylinositol-4,5-bisphosphate binding (GO:0005546) | arachidonate 12-lipoxygenase activity (GO:0004052)	apoptotic cell clearance (GO:0043277) | phosphatidylethanolamine biosynthetic process (GO:0006646) | positive regulation of actin filament polymerization (GO:0030838) | response to endoplasmic reticulum stress (GO:0034976) | positive regulation of ERK1 and ERK2 cascade (GO:0070374) | cellular response to calcium ion (GO:0071277) | wound healing (GO:0042060) | lipoxygenase pathway (GO:0019372) | o…	lipid droplet (GO:0005811) | cytosol (GO:0005829) | cytoplasm (GO:0005737) | plasma membrane (GO:0005886) | membrane (GO:0016020) | extrinsic component of cytoplasmic side of plasma membrane (GO:0031234)	2.707	4.829	1.345	0.838	0.031	0.126	0.064	0.013	0.213	0.068	0.079	0.032	1.27	1.858	3.098	1.779	2.171	1.623	7.286	0.777	1.497	1.316	2.974	0.442	0.443	0.281	0.338	0.19	0.075	0.113	1.047	2.806	0.693	2.799
ALOX15B	ENSCHIG00000018610	19:27431401-27441932:+1	protein_coding	arachidonate 15-lipoxygenase, type B	detected at medium to low expression in 4 of 20 tissues	medium to low	mixed expression	skin (3.671)	none	none	0.965	9.598	iron ion binding (GO:0005506) | arachidonate 15-lipoxygenase activity (GO:0050473) | calcium ion binding (GO:0005509) | arachidonate 8(S)-lipoxygenase activity (GO:0036403) | linoleate 13S-lipoxygenase activity (GO:0016165)	negative regulation of growth (GO:0045926) | positive regulation of peroxisome proliferator activated receptor signaling pathway (GO:0035360) | positive regulation of macrophage derived foam cell differentiation (GO:0010744) | positive regulation of keratinocyte differentiation (GO:0045618) | arachidonic acid metabolic process (GO:0019369) | linoleic acid metabolic process (GO:0043651) | negative…	intracellular (GO:0005622) | cytoskeleton (GO:0005856) | cytosol (GO:0005829) | extrinsic component of membrane (GO:0019898) | plasma membrane (GO:0005886) | membrane (GO:0016020)	2.388	2.661	4.729	2.415	0	0	0	0	0	0	0	0	0.446	1.016	0.008	0.008	0	0.022	0.012	0.141	0.118	0.371	0.203	0.028	0.041	0.168	0.126	0.059	0.085	0.023	0.042	0.238	0.151	2.578
ALOX5	ENSCHIG00000023024	28:1383410-1430118:+1	protein_coding	arachidonate 5-lipoxygenase	detected at medium to low expression in 16 of 20 tissues	medium to low	mixed expression	spleen (3.587)	none	none	0.852	1.404	iron ion binding (GO:0005506) | arachidonate 5-lipoxygenase activity (GO:0004051)	inflammatory response (GO:0006954) | leukotriene metabolic process (GO:0006691) | leukotriene production involved in inflammatory response (GO:0002540) | leukotriene biosynthetic process (GO:0019370)	nuclear envelope lumen (GO:0005641) | nuclear matrix (GO:0016363) | nuclear envelope (GO:0005635) | nuclear membrane (GO:0031965) | nucleus (GO:0005634) | cytosol (GO:0005829) | cytoplasm (GO:0005737) | nucleoplasm (GO:0005654)	0.74	1.229	0.682	0.367	3.112	0.825	0.659	0.142	5.611	0.175	0.144	0.405	1.188	1.352	2.539	2.45	2.127	1.723	2.15	2.16	2.8	6.899	10.649	1.076	1.583	1.321	1.18	2.26	2.745	1.688	3.197	1.569	0.828	1.006
ALOX5AP	ENSCHIG00000020532	12:56578216-56601339:+1	protein_coding	arachidonate 5-lipoxygenase activating protein	detected at medium to low expression in 18 of 20 tissues	medium to low	mixed expression	ileum (1.956)	none	none	0.76	1.754	unknown	leukotriene production involved in inflammatory response (GO:0002540) | leukotriene biosynthetic process (GO:0019370)	nucleus (GO:0005634)	1.528	2.024	1.555	1.646	19.023	43.291	26.103	6.494	60.81	21.676	4.37	14.068	5.647	6.578	7.05	7.752	11.773	6.663	3.247	8.651	8.374	50.978	34.7	4.998	6.126	3.461	4.002	1.4	1.852	2.512	2.808	15.961	3.834	4.173
ALOXE3	ENSCHIG00000023588	19:27475122-27496753:-1	protein_coding	arachidonate lipoxygenase 3	detected at medium to low expression in 10 of 20 tissues	medium to low	tissue enriched (skin)	skin (4.875)	none	none	0.958	2.619	hepoxilin A3 synthase activity (GO:0051120) | oxidoreductase activity, acting on single donors with incorporation of molecular oxygen, incorporation of two atoms of oxygen (GO:0016702)	fat cell differentiation (GO:0045444) | establishment of skin barrier (GO:0061436) | ceramide biosynthetic process (GO:0046513) | arachidonic acid metabolic process (GO:0019369) | linoleic acid metabolic process (GO:0043651) | peroxisome proliferator activated receptor signaling pathway (GO:0035357) | hepoxilin biosynthetic process (GO:0051122) | lipoxygenase pathway (GO:0019372) | sphingolipid m…	unknown	1.162	1.289	1.108	0.834	0.941	0.575	0.544	0.588	0.562	0.566	0.567	0.455	4.482	4.574	1.157	0.858	0.911	0.891	1.194	2.099	2.312	0.836	1.248	0.94	1.291	1.23	1.058	0.809	0.951	0.793	0.925	0.954	0.912	0.946
ALPK1	ENSCHIG00000020323	6:13455289-13548403:-1	protein_coding	alpha kinase 1	detected at low expression in 18 of 20 tissues	low	mixed expression	testes (2.087)	none	none	0.611	1.15	unknown	unknown	unknown	5.395	4.725	4.055	2.908	0.913	0.426	0.941	0.742	2.425	0.771	0.74	2.254	1.126	1.077	7.837	4.697	5.555	5.235	3.572	2.025	1.226	4.99	7.991	4.28	6.006	5.064	5.797	1.41	1.172	1.184	1.612	3.849	2.124	2.354
ALPK2	ENSCHIG00000024434	24:57794299-57922415:-1	protein_coding	alpha kinase 2	detected at low expression in 1 of 20 tissues	low	tissue enriched (skeletal muscle longitudinal dorsal), group enriched (muscular system)	skeletal muscle longitudinal dorsal (2.472)	muscular system	none	0.974	4.144	unknown	unknown	unknown	0.053	0.067	0.044	0.019	0.386	0.16	0.085	0.017	0.049	0.145	0.02	0.2	0.194	0.101	0.057	0.067	0.094	0.045	0.046	0.032	0.027	0.147	0.217	0.078	0.093	0.084	0.063	0.063	0.047	0.025	0.058	0.582	0.055	0.066
ALPK3	ENSCHIG00000015898	21:21741674-21793853:+1	protein_coding	alpha kinase 3	detected at high to low expression in 17 of 20 tissues	high to low	tissue enhanced (skeletal muscle longitudinal dorsal)	skeletal muscle longitudinal dorsal (2.469)	none	none	0.892	2.569	unknown	unknown	unknown	56.868	58.116	34.767	28.756	0.763	0.867	0.887	0.937	0.742	1.086	1.513	0.537	6.724	6.719	17.65	5.203	5.588	6.207	32.334	2.233	2.274	4.563	3.305	12.349	13.978	7.85	12.897	15.203	7.812	8.934	10.535	37.336	0.529	1.088
ALPL	ENSCHIG00000012120	2:4757151-4778460:+1	protein_coding	alkaline phosphatase, liver/bone/kidney	detected at high to low expression in 17 of 20 tissues	high to low	tissue enhanced (uterine horn, uterus)	uterine horn (2.665)	none	none	0.9	6.369	alkaline phosphatase activity (GO:0004035) | pyrophosphatase activity (GO:0016462)	response to antibiotic (GO:0046677) | cellular response to organic cyclic compound (GO:0071407) | endochondral ossification (GO:0001958) | developmental process involved in reproduction (GO:0003006) | response to vitamin D (GO:0033280)	extracellular membrane-bounded organelle (GO:0065010) | proteinaceous extracellular matrix (GO:0005578) | plasma membrane (GO:0005886)	57.403	17.32	55.946	45.691	0.621	13.006	0.699	0.364	0.883	0.455	0.253	0.666	3.736	6.049	0.785	1.044	0.942	1.333	9.372	5.087	6.319	4.625	2.234	69.497	53.588	12.185	9.934	5.001	4.233	2.95	5.045	52.159	29.038	34.726
ALS2	ENSCHIG00000023750	2:45636566-45689431:+1	protein_coding	ALS2, alsin Rho guanine nucleotide exchange factor	detected at high to low expression in 20 of 20 tissues	high to low	detected in all, tissue enhanced (cerebellum)	cerebellum (2.072)	none	none	0.923	2.057	Rab GTPase binding (GO:0017137) | guanyl-nucleotide exchange factor activity (GO:0005085) | Rab guanyl-nucleotide exchange factor activity (GO:0017112) | Rac guanyl-nucleotide exchange factor activity (GO:0030676) | protein homodimerization activity (GO:0042803) | protein serine/threonine kinase activator activity (GO:0043539)	regulation of endosome size (GO:0051036) | behavioral fear response (GO:0001662) | synaptic transmission, glutamatergic (GO:0035249) | neuron projection morphogenesis (GO:0048812) | positive regulation of GTPase activity (GO:0043547) | positive regulation of protein kinase activity (GO:0045860) | neuromuscular junction development (GO:0007528) | protein localization (GO:0008104) | receptor recycl…	centrosome (GO:0005813) | early endosome (GO:0005769) | dendritic spine (GO:0043197) | ruffle (GO:0001726) | dendrite (GO:0030425) | vesicle (GO:0031982) | macromolecular complex (GO:0032991) | postsynaptic density (GO:0014069) | cytosol (GO:0005829) | cytoplasm (GO:0005737) | lamellipodium (GO:0030027)	6.325	5.349	6.636	4.117	6.715	7.128	11.045	11.533	9.015	9.999	10.125	8.686	167.452	169.861	4.335	4.715	4.495	4.174	8.893	27.793	30.402	9.351	6.806	21.946	20.477	20.072	20.324	14.744	9.295	11.352	8.708	11.402	3.282	4.624
ALS2CL	ENSCHIG00000016752	22:52819289-52842984:+1	protein_coding	ALS2 C-terminal like	detected at high to low expression in 16 of 20 tissues	high to low	mixed expression	testes (2.178)	none	none	0.819	1.727	identical protein binding (GO:0042802)	endosome organization (GO:0007032)	unknown	85.71	83.258	53.158	44.79	0.041	0.214	0.309	0.208	0.126	0.32	0.315	0.176	0.606	1.202	27.536	14.531	11.023	8.948	23.742	0.888	1.145	6.308	4.366	13.424	22.029	12.972	20.213	5.772	8.126	3.811	3.652	17.04	18.733	23.501
ALS2CR12	ENSCHIG00000022026	2:46045328-46069864:+1	protein_coding	amyotrophic lateral sclerosis 2 chromosome region 12	detected at medium expression in 1 of 20 tissues	medium	tissue enriched (fallopian tube), group enriched (female reproductive system)	fallopian tube (4.848)	female reproductive system	none	0.994	13.038	unknown	unknown	unknown	0	0.083	0	0	0	0	0.066	0.151	0.142	0	0	0.056	0.246	0.755	0.125	0	0.139	0.115	28.808	0.492	0.421	0.14	0.111	0.049	0.078	0.052	0.222	0	0	0	0	0.148	0.078	0.042
ALX1	ENSCHIG00000025423	5:14780227-14805238:+1	protein_coding	ALX homeobox 1	detected at medium to low expression in 5 of 20 tissues	medium to low	mixed expression	kidney cortex (3.802)	none	none	0.888	11.75	sequence-specific DNA binding (GO:0043565) | DNA binding transcription factor activity (GO:0003700) | RNA polymerase II regulatory region sequence-specific DNA binding (GO:0000977) | transcriptional activator activity, RNA polymerase II transcription regulatory region sequence-specific DNA binding (GO:0001228) | protein heterodimerization activity (GO:0046982)	embryonic skeletal system morphogenesis (GO:0048704) | positive regulation of epithelial to mesenchymal transition (GO:0010718) | neural tube closure (GO:0001843) | positive regulation of transcription from RNA polymerase II promoter (GO:0045944) | negative regulation of transcription from RNA polymerase II promoter (GO:0000122) | anterior/posterior pattern specification (GO:0009952) | mesenchyma…	nuclear body (GO:0016604) | Golgi apparatus (GO:0005794) | transcription factor complex (GO:0005667) | nucleus (GO:0005634) | nucleoplasm (GO:0005654)	0	0.014	0	0.033	0	0	8.095	11.79	5.15	8.041	14.96	5.105	0	0.016	0	0.019	0.029	0	4.873	0.332	0.082	1.916	0	9.836	17.884	8.026	20.033	0	0	0	0.013	0.31	0.009	0.02
ALX3	ENSCHIG00000026078	3:87202809-87212110:-1	protein_coding	ALX homeobox 3	detected at low expression in 2 of 20 tissues	low	mixed expression	skin (2.353)	none	none	0.938	7.922	unknown	embryonic skeletal system morphogenesis (GO:0048704) | regulation of apoptotic process (GO:0042981) | embryonic hindlimb morphogenesis (GO:0035116) | pattern specification process (GO:0007389) | embryonic forelimb morphogenesis (GO:0035115)	unknown	0.08	0.04	0.037	0.065	0	0	0	0.024	0.018	0	0	0	0.13	0.116	0.119	0.084	0	0.134	0.093	0.825	1.004	0	0	0	0	0	0.035	0	0.028	0	0.076	0.943	0.548	0.651
ALX4	ENSCHIG00000010305	15:8588402-8637528:+1	protein_coding	ALX homeobox 4	not detected	not detected	not detected	not calculated	none	none	not calculated	not calculated	HMG box domain binding (GO:0071837) | sequence-specific DNA binding (GO:0043565) | DNA binding transcription factor activity (GO:0003700) | RNA polymerase II regulatory region sequence-specific DNA binding (GO:0000977) | transcriptional activator activity, RNA polymerase II transcription regulatory region sequence-specific DNA binding (GO:0001228) | protein heterodimerization activity (GO:0046982)	limb morphogenesis (GO:0035108) | embryonic digit morphogenesis (GO:0042733) | positive regulation of transcription from RNA polymerase II promoter (GO:0045944) | anterior/posterior pattern specification (GO:0009952) | palate development (GO:0060021) | post-embryonic development (GO:0009791) | embryonic skeletal system morphogenesis (GO:0048704) | muscle organ development (GO:0007517) | pattern s…	transcription factor complex (GO:0005667) | nucleus (GO:0005634)	0	0	0	0	0	0	0	0	0	0	0	0	0.197	0.088	0	0	0	0	0.321	0.408	0.347	0.103	0.028	0	0.059	0	0	0	0.235	0.099	0.145	0.072	0	0
ALYREF	ENSCHIG00000017396	19:50373359-50376864:+1	protein_coding	Aly/REF export factor	detected at high to medium expression in 20 of 20 tissues	high to medium	detected in all	thymus (1.223)	none	none	0.565	0.968	unknown	unknown	nuclear speck (GO:0016607)	37.968	40.731	43.55	33.172	76.882	61.034	107.617	98.504	73.079	93.557	87.174	66.725	38.478	33.894	41.371	39.547	52.618	48.079	57.792	24.332	25.724	122.732	105.282	41.568	37.359	37.475	39.809	24.795	13.551	19.097	20.519	71.255	41.639	51.535
AMACR	ENSCHIG00000011727	20:39727037-39742067:+1	protein_coding	alpha-methylacyl-CoA racemase	detected at high to low expression in 20 of 20 tissues	high to low	detected in all, tissue enhanced (liver)	liver (1.882)	none	none	0.932	2.017	receptor binding (GO:0005102) | alpha-methylacyl-CoA racemase activity (GO:0008111)	bile acid metabolic process (GO:0008206)	cytoplasm (GO:0005737) | plasma membrane (GO:0005886) | peroxisome (GO:0005777) | mitochondrion (GO:0005739) | intracellular membrane-bounded organelle (GO:0043231)	22.258	26.713	20.614	17.178	21.453	13.478	37.258	39.563	20.589	38.462	40.757	30.394	15.515	16.372	45.187	54.657	54.93	49.402	19.965	17.855	22.809	28.958	25.209	126.037	113.579	24.988	38.171	379.621	433.017	295.417	256.698	9.434	10.011	12.244
AMBN	ENSCHIG00000026008	6:86488239-86499265:+1	protein_coding	ameloblastin	detected at low expression in 1 of 20 tissues	low	mixed expression	frontal lobe cortex (0.820)	none	none	0.922	6.403	unknown	unknown	unknown	0	0	0.072	0	0	0	0	0	0	0	0	0.019	0.661	0.211	0.087	0	0.027	0	0	0.796	2.736	0.861	0.763	0	0.036	0.147	0.103	0.035	0.055	0	0	0	0	0.029
AMBP	ENSCHIG00000027014	8:103011899-103024021:-1	protein_coding	alpha-1-microglobulin/bikunin precursor	detected at high to low expression in 10 of 20 tissues	high to low	tissue enriched (liver), group enriched (endocrine system)	liver (8.964)	endocrine system	none	1	342.605	heme binding (GO:0020037) | protein homodimerization activity (GO:0042803) | IgA binding (GO:0019862)	unknown	extracellular matrix (GO:0031012) | plasma membrane (GO:0005886)	0.088	0.177	5.532	7.104	0	0	0	0	0	0	0	0	0	0	0.533	1.028	1.675	3.742	0.551	0	0.108	0.224	0.313	4.736	5.208	0.215	0.194	7232.97	7746.11	8922.4	7033.81	1.385	4.11	4.937
AMBRA1	ENSCHIG00000016854	15:6454258-6589941:+1	protein_coding	autophagy and beclin 1 regulator 1	detected at medium to low expression in 20 of 20 tissues	medium to low	detected in all	ovary (1.488)	none	none	0.7	1.096	ubiquitin protein ligase binding (GO:0031625) | GTPase binding (GO:0051020)	autophagosome assembly (GO:0000045) | neural tube development (GO:0021915) | autophagy (GO:0006914) | response to mitochondrial depolarisation (GO:0098780) | autophagy of mitochondrion (GO:0000422) | negative regulation of cell proliferation (GO:0008285) | negative regulation of neuron apoptotic process (GO:0043524) | mitophagy (GO:0000423) | positive regulation of phosphatidylinositol 3-kinase a…	cytosol (GO:0005829) | phagocytic vesicle (GO:0045335) | axoneme (GO:0005930) | cytoplasm (GO:0005737) | mitochondrion (GO:0005739)	15.077	16.357	13.653	12.796	7.858	7.059	8.517	7.737	10.365	9.957	9.043	10.564	20.304	18.603	9.021	9.67	8.747	7.847	21.142	15.32	15.503	9.123	8.946	11.954	13.63	13.122	15.173	4.075	4.055	3.622	3.898	45.735	6.197	8.08
AMDHD1	ENSCHIG00000023934	5:58938493-58952406:+1	protein_coding	amidohydrolase domain containing 1	detected at high to low expression in 18 of 20 tissues	high to low	tissue enhanced (adrenal gland), group enriched (endocrine system)	adrenal gland (2.977)	endocrine system	none	0.94	2.972	unknown	unknown	unknown	132.706	115.645	113.272	77.26	0.447	0.198	1.555	1.484	2.022	1.589	1.133	1.15	13.97	15.454	3.589	2.279	3.231	2.438	9.879	5.618	8.139	3.034	2.637	3.445	4.885	6.033	4.785	59.203	16.1	22.094	16.783	16.835	0.94	1.63
AMER2	ENSCHIG00000002328	12:52766573-52768477:-1	protein_coding	APC membrane recruitment protein 2	detected at low expression in 2 of 20 tissues	low	group enriched (nervous system)	cerebellum (3.266)	nervous system	none	0.966	42.977	phosphatidylinositol-4,5-bisphosphate binding (GO:0005546)	negative regulation of canonical Wnt signaling pathway (GO:0090090)	plasma membrane (GO:0005886)	0.145	0.042	0.248	0.219	0.015	0	0	0	0	0	0	0	10.513	8.733	0.016	0.03	0	0.014	0.119	5.163	5.998	0	0	0.055	0.06	0.04	0.128	0	0	0	0	0	0.014	0
AMFR	ENSCHIG00000014320	18:25584406-25627971:+1	protein_coding	autocrine motility factor receptor	detected at high to medium expression in 20 of 20 tissues	high to medium	detected in all	uterus (1.143)	none	none	0.429	0.954	ubiquitin-specific protease binding (GO:1990381) | receptor activity (GO:0004872) | protein binding, bridging (GO:0030674) | ubiquitin-protein transferase activity (GO:0004842) | identical protein binding (GO:0042802) | ubiquitin-ubiquitin ligase activity (GO:0034450) | chaperone binding (GO:0051087) | ubiquitin protein ligase activity (GO:0061630) | BAT3 complex binding (GO:1904288)	ubiquitin-dependent protein catabolic process (GO:0006511) | protein autoubiquitination (GO:0051865) | ubiquitin-dependent ERAD pathway (GO:0030433) | endoplasmic reticulum unfolded protein response (GO:0030968) | protein K48-linked ubiquitination (GO:0070936) | positive regulation of protein binding (GO:0032092) | protein oligomerization (GO:0051259) | protein polyubiquitination (GO:0000209)	integral component of endoplasmic reticulum membrane (GO:0030176) | Golgi apparatus (GO:0005794) | endoplasmic reticulum membrane (GO:0005789) | perinuclear region of cytoplasm (GO:0048471) | endoplasmic reticulum (GO:0005783) | Derlin-1 retrotranslocation complex (GO:0036513) | macromolecular complex (GO:0032991)	85.177	93.086	88.084	56.71	42.745	42.042	74.536	82.037	71.086	65.416	73.596	71.214	77.733	80.469	39.296	46.605	40.071	38.475	96.277	95.432	93.767	46.382	44.417	81.631	86.336	55.981	64.286	58.138	48.611	40.933	44.747	96.631	34.797	48.703
AMH	ENSCHIG00000024227	7:89169437-89172220:-1	protein_coding	anti-Mullerian hormone	detected at high to low expression in 7 of 20 tissues	high to low	tissue enriched (testes), group enriched (male reproductive system)	testes (10.581)	male reproductive system	none	0.999	127.976	receptor binding (GO:0005102)	positive regulation of gene expression (GO:0010628) | Mullerian duct regression (GO:0001880)	unknown	1.873	2.343	1.029	1.077	0.049	0.078	0.123	0.165	0.07	0.087	0.139	0.077	1.341	1.93	0.272	0.272	1.063	0.549	0.102	0.247	0.247	1.384	0.623	1.172	0.551	1.22	0.903	0.835	0.846	0.899	0.863	28.499	0.705	0.414
AMHR2	ENSCHIG00000007964	5:26332993-26338873:-1	protein_coding	anti-Mullerian hormone receptor type 2	detected at medium to low expression in 17 of 20 tissues	medium to low	mixed expression	testes (2.525)	none	none	0.826	1.621	anti-Mullerian hormone receptor activity (GO:1990272) | hormone binding (GO:0042562) | receptor activity (GO:0004872)	signal transduction (GO:0007165) | anti-Mullerian hormone signaling pathway (GO:1990262) | sex differentiation (GO:0007548) | negative regulation of anti-Mullerian hormone signaling pathway (GO:1902613)	unknown	7.534	4.601	6.423	3.66	0.514	0.704	0.766	0.845	1.076	0.563	0.72	0.629	5.266	4.204	3.568	1.494	2.481	1.974	10.294	1.402	1.11	5.436	3.236	5.024	5.511	5.888	6.341	1.222	1.282	0.883	0.913	26.637	1.76	2.753
AMIGO1	ENSCHIG00000000839	3:86594777-86596258:-1	protein_coding	adhesion molecule with Ig like domain 1	detected at medium to low expression in 17 of 20 tissues	medium to low	tissue enhanced (frontal lobe cortex), group enriched (nervous system)	frontal lobe cortex (3.621)	nervous system	none	0.888	2.967	potassium channel regulator activity (GO:0015459)	positive regulation of synapse assembly (GO:0051965) | positive regulation of potassium ion transmembrane transport (GO:1901381)	neuronal cell body membrane (GO:0032809) | voltage-gated potassium channel complex (GO:0008076) | dendrite (GO:0030425)	10.623	11.201	9.932	4.834	0.065	0.025	0.61	0.382	0.611	0.343	0.46	0.191	33.903	31.347	1.092	1.274	1.121	0.851	2.598	36.1	37.308	1.538	1.022	4.487	5.55	4.173	5.598	1.849	1.172	1.323	0.825	5.12	2.153	2.839
AMIGO2	ENSCHIG00000013658	5:32722130-32723695:+1	protein_coding	adhesion molecule with Ig like domain 2	detected at medium to low expression in 19 of 20 tissues	medium to low	mixed expression	uterus (1.902)	none	none	0.742	1.392	unknown	unknown	unknown	8.914	17.955	10.662	8.845	0.518	0.3	5.614	2.5	4.7	2.357	3.217	1.635	6.948	11.593	2.718	3.138	2.695	3.152	12.663	5.751	6.354	4.909	6.241	7.202	9.572	8.861	8.087	2.457	2.596	1.073	2.567	6.39	0.879	1.499
AMIGO3	ENSCHIG00000007879	22:50560862-50562403:+1	protein_coding	adhesion molecule with Ig like domain 3	detected at low expression in 19 of 20 tissues	low	mixed expression	cerebellum (2.155)	none	none	0.685	1.126	unknown	positive regulation of synapse assembly (GO:0051965)	unknown	2.833	2.517	2.017	1.689	1.548	1.817	2.399	2.565	2.591	2.106	2.478	1.934	8.643	8.907	3.648	2.286	3.255	2.835	2.815	4.645	4.14	4.075	3.069	2.279	2.565	2.821	2.845	2.522	1.575	3.175	2.72	4.553	1.476	2.547
AMMECR1L	ENSCHIG00000011778	2:131908652-131915884:-1	protein_coding	AMMECR1 like	detected at medium to low expression in 20 of 20 tissues	medium to low	detected in all	uterus (1.269)	none	none	0.527	1.176	unknown	unknown	unknown	20.542	21.896	16.303	12.042	30.147	26.501	24.624	24.875	24.39	25.963	25.83	26.4	18.618	17.188	16.505	16.115	14.573	15.605	16.36	14.556	13.512	18.225	20.239	23.194	24.766	19.951	20.316	10.977	7.031	7.543	8.355	17.864	8.498	12.144
AMN	ENSCHIG00000008517	21:66872790-66883077:+1	protein_coding	amnion associated transmembrane protein	detected at high to low expression in 7 of 20 tissues	high to low	mixed expression	kidney cortex (5.897)	none	none	0.96	13.895	receptor binding (GO:0005102)	excretion (GO:0007588) | receptor-mediated endocytosis (GO:0006898) | cobalamin transport (GO:0015889) | protein localization (GO:0008104) | Golgi to plasma membrane protein transport (GO:0043001)	endocytic vesicle (GO:0030139) | apical part of cell (GO:0045177) | extracellular space (GO:0005615) | apical plasma membrane (GO:0016324)	0	0.059	0.028	0.024	0	0	0	0.037	0.027	0	0.038	0	0.276	0.417	1.295	0.824	2.525	0.703	0.405	0.295	0.036	7.786	5.839	103.456	92.614	21.923	20.371	25.624	34.33	34.855	23.981	1.7	0.294	0.339
AMN1	ENSCHIG00000016666	5:76773802-76813373:+1	protein_coding	antagonist of mitotic exit network 1 homolog	detected at high to low expression in 20 of 20 tissues	high to low	detected in all	testes (1.277)	none	none	0.564	0.939	unknown	unknown	unknown	46.189	47.677	48.475	31.465	13.551	14.049	17.45	18.252	17.574	19.9	19.277	20.705	53.283	45.94	31.681	20.061	22.058	16.467	37.469	51.935	60.802	52.421	53.329	26.212	26.653	29.545	26.549	8.881	7.16	7.247	6.257	56.441	16.163	14.925
AMOT	ENSCHIG00000023997	LWLT01000027.1:30877392-30922419:+1	protein_coding	angiomotin	detected at medium to low expression in 18 of 20 tissues	medium to low	mixed expression	skeletal muscle longitudinal dorsal (2.365)	none	none	0.82	1.696	angiostatin binding (GO:0043532) | receptor activity (GO:0004872)	regulation of cell migration (GO:0030334) | negative regulation of GTPase activity (GO:0034260) | establishment of cell polarity involved in ameboidal cell migration (GO:0003365) | vasculogenesis (GO:0001570) | blood vessel morphogenesis (GO:0048514) | gastrulation with mouth forming second (GO:0001702) | cell migration involved in gastrulation (GO:0042074) | actin cytoskeleton organization (GO:0…	endocytic vesicle (GO:0030139) | ruffle (GO:0001726) | cell junction (GO:0030054) | external side of plasma membrane (GO:0009897) | nucleus (GO:0005634) | cytoplasmic vesicle (GO:0031410) | actin filament (GO:0005884) | COP9 signalosome (GO:0008180) | lamellipodium (GO:0030027) | bicellular tight junction (GO:0005923)	6.464	7.11	4.056	1.78	0.234	0.163	1.766	1.047	2.752	1.028	1.03	1.202	4.145	3.672	4.712	3.727	4.133	4.114	16.525	11.131	10.796	3.854	1.973	15.433	16.555	10.711	15.514	2.381	1.255	1.169	1.04	7.832	1.268	3.009
AMOTL1	ENSCHIG00000007539	15:66671324-66817876:+1	protein_coding	angiomotin like 1	detected at medium to low expression in 20 of 20 tissues	medium to low	detected in all	skeletal muscle longitudinal dorsal (1.587)	none	none	0.7	1.403	identical protein binding (GO:0042802)	positive regulation of blood vessel endothelial cell migration (GO:0043536) | hippo signaling (GO:0035329) | establishment of cell polarity involved in ameboidal cell migration (GO:0003365)	cytoplasmic vesicle (GO:0031410) | COP9 signalosome (GO:0008180) | lamellipodium (GO:0030027) | apical plasma membrane (GO:0016324) | bicellular tight junction (GO:0005923)	10.046	10.008	7.561	4.378	5.472	4.205	20.251	28.113	14.985	17.275	23.182	16.713	6.897	6.363	3.441	4.274	3.899	3.597	11.908	6.644	6.211	6.23	6.537	9.558	11.45	8.913	10.074	2.642	2.164	1.539	2.616	16.413	7.175	12.41
AMOTL2	ENSCHIG00000014704	1:134529796-134544912:+1	protein_coding	angiomotin like 2	detected at medium to low expression in 19 of 20 tissues	medium to low	mixed expression	skin (1.456)	none	none	0.58	1.074	identical protein binding (GO:0042802)	unknown	cytoplasmic vesicle (GO:0031410) | apical plasma membrane (GO:0016324) | bicellular tight junction (GO:0005923)	15.498	13.443	9.441	7.52	0.14	0.43	39.308	62.43	9.156	27.788	44.85	15.921	4.188	4.719	8.242	6.213	7.733	5.008	20.641	5.831	5.897	13.808	5.667	29.031	33.088	37.763	41.695	14.914	14.223	14.747	14.756	33.749	15.459	20.728
AMPD1	ENSCHIG00000015980	3:91944493-91964754:-1	protein_coding	adenosine monophosphate deaminase 1	detected at high to low expression in 4 of 20 tissues	high to low	tissue enriched (skeletal muscle longitudinal dorsal), group enriched (muscular system)	skeletal muscle longitudinal dorsal (8.535)	muscular system	none	0.998	24.722	unknown	unknown	unknown	1.112	0.918	0.722	0.352	0.329	0.336	0.419	0.447	0.416	0.578	0.633	0.348	1.666	1.611	1.115	0.725	0.581	0.399	0.796	0.907	0.95	0.922	0.798	0.506	1.233	0.945	0.89	0.231	0.344	0.295	0.748	0.794	0.369	0.727
AMPD2	ENSCHIG00000012802	3:86704993-86715729:+1	protein_coding	adenosine monophosphate deaminase 2	detected at high to low expression in 20 of 20 tissues	high to low	detected in all	thymus (1.471)	none	none	0.784	1.123	AMP deaminase activity (GO:0003876)	cyclic purine nucleotide metabolic process (GO:0052652) | IMP biosynthetic process (GO:0006188) | energy homeostasis (GO:0097009)	cytosol (GO:0005829)	25.624	26.812	25.019	18.916	54.998	44.915	32.63	32.015	29.766	33.874	30.612	32.706	23.072	23.091	38.713	34.17	34.005	47.812	19.329	36.926	38.226	23.962	23.882	18.013	31.26	17.203	24.899	32.339	26.854	28.074	28.785	35.274	10.493	18.402
AMPD3	ENSCHIG00000013332	15:40131327-40188371:+1	protein_coding	adenosine monophosphate deaminase 3	detected at high to low expression in 20 of 20 tissues	high to low	detected in all	colon large (2.249)	none	none	0.839	2.175	AMP deaminase activity (GO:0003876)	GTP metabolic process (GO:0046039) | erythrocyte homeostasis (GO:0034101) | ATP metabolic process (GO:0046034) | AMP metabolic process (GO:0046033) | ADP metabolic process (GO:0046031) | IMP biosynthetic process (GO:0006188) | energy homeostasis (GO:0097009)	unknown	16.431	2.696	6.957	25.4	2.628	0.944	1.586	1.3	1.543	1.965	1.624	1.076	2.141	1.973	72.075	50.866	30.972	50.421	3.173	9.428	10.847	12.023	23.335	10.503	6.628	13.167	15.954	0.854	0.63	1.089	1.885	4.015	2.366	4.901
AMPH	ENSCHIG00000020495	4:37659376-37872365:-1	protein_coding	amphiphysin	detected at high to low expression in 11 of 20 tissues	high to low	group enriched (nervous system)	cerebellum (4.856)	nervous system	none	0.928	6.444	phospholipid binding (GO:0005543)	unknown	leading edge membrane (GO:0031256)	1.26	1.172	2.221	0.654	0.033	0.013	0	0.093	0.021	0.02	0.047	0.008	63.793	64.851	0.688	1.1	1.134	0.96	0.643	48.914	47.759	0.627	1.438	1.08	1.681	1.714	1.241	0.126	0.613	0.118	0.462	12.434	0.224	0.242
AMT	ENSCHIG00000017556	22:50769140-50772943:+1	protein_coding	aminomethyltransferase	detected at medium to low expression in 20 of 20 tissues	medium to low	detected in all	liver (1.454)	none	none	0.648	1.095	aminomethyltransferase activity (GO:0004047)	glycine decarboxylation via glycine cleavage system (GO:0019464)	nucleoplasm (GO:0005654) | mitochondrion (GO:0005739)	21.504	21.636	18.808	13.677	1.682	1.997	2.596	2.524	4.474	2.643	3.09	2.5	12.952	12.19	25.816	12.415	17.165	11.69	11.558	13.2	13.493	26.41	23.007	26.795	34.758	27.761	32.959	62.05	43.336	44.675	32.96	16.898	11.558	13.055
AMTN	ENSCHIG00000016261	6:86427781-86443510:+1	protein_coding	amelotin	detected at medium to low expression in 2 of 20 tissues	medium to low	mixed expression	thymus (3.642)	none	none	0.98	34.88	unknown	positive regulation of enamel mineralization (GO:0070175) | positive regulation of biomineral tissue development (GO:0070169) | odontogenesis of dentin-containing tooth (GO:0042475)	basal lamina (GO:0005605) | proteinaceous extracellular matrix (GO:0005578) | cell-cell junction (GO:0005911)	0	0	0.039	0	0	0	0	0	0	0	0	0	0	0.053	0.031	0.089	0	0	0.043	0	0.046	0.136	0.142	0	0.038	0	0.036	0	0	0	0	0.045	1.073	6.153
AMZ1	ENSCHIG00000015074	25:41472497-41479112:-1	protein_coding	archaelysin family metallopeptidase 1	detected at low expression in 2 of 20 tissues	low	mixed expression	spleen (3.075)	none	none	0.918	4.313	peptidase activity (GO:0008233)	proteolysis (GO:0006508)	unknown	0.305	0.129	0.166	0.145	0	0	0	0	0.035	0.017	0.016	0	0.083	0.223	0.172	0.181	0.125	0.086	0.57	7.418	8.441	0.19	0.159	0.397	0.413	0.541	0.201	0.135	0.054	0.054	0.121	0.366	0.209	0.263
ANAPC1	ENSCHIG00000021654	11:392840-485576:+1	protein_coding	anaphase promoting complex subunit 1	detected at medium to low expression in 20 of 20 tissues	medium to low	detected in all	thymus (1.373)	none	none	0.543	1.144	unknown	protein K11-linked ubiquitination (GO:0070979)	nucleus (GO:0005634) | anaphase-promoting complex (GO:0005680)	9.149	9.935	10.388	8.02	15.154	9.709	23.67	23.396	16.273	21.834	20.156	15.151	9.631	9.077	7.763	8.359	8.247	6.981	8.978	6.842	7.761	18.426	18.602	9.76	9.376	8.639	8.811	3.422	2.678	3.097	3.082	10.239	6.613	9.388
ANAPC13	ENSCHIG00000020500	1:134419664-134425321:+1	protein_coding	anaphase promoting complex subunit 13	detected at medium expression in 20 of 20 tissues	medium	detected in all	adrenal gland (1.177)	none	none	0.396	0.999	unknown	protein K11-linked ubiquitination (GO:0070979)	anaphase-promoting complex (GO:0005680)	34.47	26.369	32.715	35.208	18.505	8.611	12.443	12.632	18.049	10.824	11.695	13.828	31.582	24.862	18.45	19.041	18.431	22.096	14.84	26.629	19.017	28.164	27.35	26.124	31.262	30.178	34.94	17.956	18.45	25.773	20.918	16.182	21.132	20.212
ANAPC15	ENSCHIG00000025108	15:31689691-31691165:+1	protein_coding	anaphase promoting complex subunit 15	detected at high expression in 20 of 20 tissues	high	detected in all	thymus (1.083)	none	none	0.326	1.029	unknown	unknown	unknown	160.804	153.476	165.455	201.88	101.42	75.894	115.57	107.062	114.615	107.247	98.124	90.019	161.827	160.277	102.659	102.089	105.982	100.384	109.265	137.348	127.473	139.607	132.147	103.676	111.694	127.262	129.767	65.183	62.057	66.325	63.067	155.148	105.336	93.931
ANAPC16	ENSCHIG00000016314	28:17320320-17332913:-1	protein_coding	anaphase promoting complex subunit 16	detected at medium to low expression in 20 of 20 tissues	medium to low	detected in all	adrenal gland (1.209)	none	none	0.442	0.986	unknown	protein ubiquitination (GO:0016567)	anaphase-promoting complex (GO:0005680) | kinetochore (GO:0000776) | cytosol (GO:0005829)	30.432	33.715	34.492	24.198	8.665	6.966	11.87	10.442	15.454	12.385	12.316	11.891	23.244	22.006	15.175	13.718	14.447	11.76	19.354	13.56	14.251	21.957	22.628	26.069	30.193	27.5	28.471	14.061	13.714	14.188	13.86	13.797	12.726	13.271
ANAPC2	ENSCHIG00000004602	11:106062540-106077466:+1	protein_coding	anaphase promoting complex subunit 2	detected at medium to low expression in 20 of 20 tissues	medium to low	detected in all	thymus (1.255)	none	none	0.501	1.01	unknown	positive regulation of synapse maturation (GO:0090129) | protein K11-linked ubiquitination (GO:0070979) | positive regulation of synaptic plasticity (GO:0031915)	anaphase-promoting complex (GO:0005680)	24.725	25.924	23.68	18.194	9.959	7.338	10.422	8.706	11.082	8.953	7.548	7.663	32.747	30.032	19.882	18.418	18.884	12.831	16.782	29.644	27.071	40.13	36.839	21.179	27.815	24.997	25.16	10.891	10.673	14.633	13.263	22.486	17.841	25.199
ANAPC4	ENSCHIG00000023609	6:45348515-45384036:+1	protein_coding	anaphase promoting complex subunit 4	detected at high to low expression in 20 of 20 tissues	high to low	detected in all	uterus (1.461)	none	none	0.746	1.26	protein phosphatase binding (GO:0019903)	protein K11-linked ubiquitination (GO:0070979)	nucleus (GO:0005634) | anaphase-promoting complex (GO:0005680)	20.397	19.398	21.733	15.574	19.146	11.959	25.379	20.734	20.207	24.39	23.497	18.396	23.7	22.56	18.563	13.822	15.589	13.255	32.722	16.673	17.79	25.439	25.626	15.584	12.599	15.211	13.312	9.088	8.945	14.078	12.278	28.287	11.629	14.351
ANAPC5	ENSCHIG00000008504	17:17363689-17399229:-1	protein_coding	anaphase promoting complex subunit 5	detected at medium to low expression in 20 of 20 tissues	medium to low	detected in all	thymus (1.343)	none	none	0.592	1.094	protein phosphatase binding (GO:0019903)	protein K11-linked ubiquitination (GO:0070979)	nucleus (GO:0005634) | anaphase-promoting complex (GO:0005680)	40.179	42.41	47.38	40.319	9.009	4.831	17.573	16.19	13.566	13.492	14.229	9.047	29.12	27.567	18.245	14.175	17.094	12.674	9.369	21.143	22.619	20.996	20.396	19.525	23.37	19.829	22.624	11.052	11.447	14.966	12.417	27.273	11.15	15.194
ANAPC7	ENSCHIG00000020134	17:16924154-16944118:+1	protein_coding	anaphase promoting complex subunit 7	detected at high to medium expression in 20 of 20 tissues	high to medium	detected in all	thymus (1.150)	none	none	0.411	1.009	protein phosphatase binding (GO:0019903)	protein K11-linked ubiquitination (GO:0070979)	nucleus (GO:0005634) | anaphase-promoting complex (GO:0005680)	60.247	66.248	66.65	46.996	40.188	32.893	54.996	56.714	36.946	54	55.533	43.475	66.605	59.686	32.332	29.095	31.359	27.893	36.391	40.596	48.493	52.141	58.72	41.037	40.609	44.613	43.436	17.776	15.117	19.831	19.297	40.536	19.194	27.414
ANGEL1	ENSCHIG00000016482	10:15009491-15029458:+1	protein_coding	angel homolog 1	detected at high to low expression in 20 of 20 tissues	high to low	detected in all, tissue enhanced (testes)	testes (1.944)	none	none	0.843	1.879	protein domain specific binding (GO:0019904) | eukaryotic initiation factor 4E binding (GO:0008190)	unknown	cis-Golgi network (GO:0005801) | nucleus (GO:0005634) | cytosol (GO:0005829) | endoplasmic reticulum (GO:0005783) | perinuclear region of cytoplasm (GO:0048471)	36.527	36.995	37.431	25.341	7.029	6.222	3.561	3.323	8.427	3.123	3.143	5.557	6.807	5.197	4.056	3.603	3.665	2.541	15.925	5.46	5.446	5.286	4.228	5.368	7.675	5.297	7.361	6.362	4.803	5.707	6.551	20.32	2.393	3.398
ANGEL2	ENSCHIG00000015562	16:69226610-69242586:+1	protein_coding	angel homolog 2	detected at high to low expression in 20 of 20 tissues	high to low	detected in all	thymus (1.420)	none	none	0.708	1.238	mRNA 3'-UTR binding (GO:0003730)	3'-UTR-mediated mRNA stabilization (GO:0070935) | negative regulation of mitotic cell cycle (GO:0045930)	cytoplasm (GO:0005737) | Cajal body (GO:0015030)	35.873	31.112	30.231	19.138	13.004	11.634	16.936	21.277	20.816	19.799	23.144	21.728	45.003	37.534	21.338	14.495	16.979	13.094	10.252	23.494	25.088	37.29	37.886	29.198	26.622	30.114	29.071	12.889	11.682	11.613	12.521	14.664	11.791	17.627
ANGPT1	ENSCHIG00000015819	14:24883188-25356196:-1	protein_coding	angiopoietin 1	detected at medium to low expression in 20 of 20 tissues	medium to low	detected in all	BMDM LPS time course 7 hrs (2.124)	none	none	0.73	1.752	receptor tyrosine kinase binding (GO:0030971) | receptor binding (GO:0005102)	sprouting angiogenesis (GO:0002040) | regulation of protein binding (GO:0043393) | positive regulation of peptidyl-serine phosphorylation (GO:0033138) | positive regulation of ERK1 and ERK2 cascade (GO:0070374) | positive regulation of protein ubiquitination (GO:0031398) | angiogenesis (GO:0001525) | negative regulation of cell adhesion (GO:0007162) | negative regulation of protein phosphorylatio…	extracellular space (GO:0005615) | membrane raft (GO:0045121) | plasma membrane (GO:0005886) | microvillus (GO:0005902)	6.551	6.609	4.633	3.463	1.935	2.966	11.815	17.62	5.718	12.585	25.162	6.719	10.271	9.382	3.049	2.468	2.306	2.133	1.627	2.82	2.199	3.843	3.201	9.133	10.942	9.355	8.002	1.508	1.368	1.668	2.455	2.461	1.921	2.517
ANGPT2	ENSCHIG00000019161	27:39010349-39065223:+1	protein_coding	angiopoietin 2	detected at medium to low expression in 20 of 20 tissues	medium to low	detected in all, tissue enhanced (ovary)	ovary (2.582)	none	none	0.881	1.513	receptor tyrosine kinase binding (GO:0030971)	negative regulation of blood vessel endothelial cell migration (GO:0043537) | Tie signaling pathway (GO:0048014) | negative regulation of angiogenesis (GO:0016525) | blood vessel morphogenesis (GO:0048514) | negative regulation of cell-substrate adhesion (GO:0010812) | negative regulation of positive chemotaxis (GO:0050928) | angiogenesis (GO:0001525)	extracellular space (GO:0005615)	2.512	2.976	0.944	0.945	0.699	13.516	0.542	0.297	3.126	3.413	3.137	14.326	3.616	2.592	3.533	3.919	3.679	3.235	5.014	1.988	1.608	6.192	5.557	8.515	14.899	7.362	16.746	1.249	1.438	0.824	2.52	39.905	1.31	1.303
[truncated: 21,049 more rows]
[truncated: 20 more columns]
