# Supplementary material for: A Mini-Atlas of Gene Expression for the Domestic Goat (Capra hircus)
Source: Front Genet. 2019 Nov 4;10:1080. doi: 10.3389/fgene.2019.01080 (PMC6844187; doi:10.3389/fgene.2019.01080)
Supplement: Supplementary file 3 [file DataSheet_3.zip › S3_Dataset_GoatMiniAtlas_Averaged.expression.tsv]

S3 Dataset: Gene expression estimates averaged across biological replicates for the goat mini-atlas dataset.
Gene name	Synonyms	Reference annotation gene ID	Location (chr:start-end:strand)	Gene type	Description	Expression summary	Expression summary (brief)	Expression category	Tissue with highest PEM (= avg. TPM in tissue/avg. TPM across all tissues)	Group enrichment	Tissue specificity index (tau)	Mean TPM considering all tissues/median TPM considering all tissues	GO term (molecular function)	GO term (biological process)	GO term (cellular component)	frontal lobe cortex	cerebellum	skeletal muscle longitudinal dorsal	ileum	colon large	rumen	kidney cortex	adrenal gland	liver	alveolar macrophage	BMDM LPS time course 0 hrs	BMDM LPS time course 7 hrs	spleen	thymus	skin	testes	ovary	fallopian tube	uterine horn	uterus
Organ system																nervous system	nervous system	muscular system	gastrointestinal tract	gastrointestinal tract	gastrointestinal tract	renal system	endocrine system	endocrine system	immune system	immune system	immune system	immune system	immune system	integumentary system	male reproductive system	female reproductive system	female reproductive system	female reproductive system	female reproductive system
Age																6 days	6 days	6 days	6 days	6 days	6 days	6 days	6 days	6 days	6 days	6 days	6 days	6 days	6 days	6 days	6 days	6 days	6 days	6 days	6 days
3BHSD	HSD3B1	ENSCHIG00000020217	3:96839383-96848570:+1	protein-coding	Capra hircus 3beta-hydroxysteroid dehydrogenase/isomerase (3BHSD), mRNA.	detected at high to low expression in 14 of 20 tissues	high to low	tissue enriched (adrenal gland), group enriched (endocrine system)	adrenal gland (5.541)	endocrine system	0.999	144.129	oxidoreductase activity, acting on the CH-OH group of donors, NAD or NADP as acceptor (GO:0016616) | isomerase activity (GO:0016853) | 3-beta-hydroxy-delta5-steroid dehydrogenase activity (GO:0003854) | oxidoreductase activity (GO:0016491)	steroid biosynthetic process (GO:0006694) | oxidation-reduction process (GO:0055114)	unknown	4.508	1.233	5.024	9.814	3.85	7.486	9.975	11462.222	4.206	0.054	0	0.102	1.524	13.979	3.277	46.431	36.333	0.338	0.315	0.329
A1BG	A1B | ABG | C44 | GAB | HYST2477 | ZNF837	ENSCHIG00000026865	18:67059984-67064133:-1	protein-coding	alpha-1-B glycoprotein	detected at high to low expression in 16 of 20 tissues	high to low	tissue enriched (liver), group enriched (endocrine system)	liver (6.481)	endocrine system	0.996	32.353	unknown	unknown	extracellular matrix (GO:0031012) | extracellular region (GO:0005576)	13.624	21.447	0.839	1.228	1.202	1.357	3.046	3.888	876.722	0.269	0.432	0.154	3.019	1.238	2.014	5.229	1.05	2.613	1.555	1.182
A1CF	1810073H04Rik | A1cft | ACF | ACF64 | ACF65 | APOBEC1CF | ASP | Acf | Apobec-1 | acf | acf64 | acf65 | apobec1cf | asp	ENSCHIG00000020411	26:42917654-42969308:-1	protein-coding	APOBEC1 complementation factor	detected at medium to low expression in 4 of 20 tissues	medium to low	tissue enriched (liver)	liver (5.035)	none	0.978	73.66	unknown	embryo implantation (GO:0007566) | mRNA modification (GO:0016556) | mRNA localization resulting in posttranscriptional regulation of gene expression (GO:0010609) | cytidine to uridine editing (GO:0016554)	nucleus (GO:0005634) | cytoplasm (GO:0005737) | nucleoplasm (GO:0005654)	0.106	0.079	0.007	3.061	5.534	0.02	4.467	0.032	32.778	0.01	0.023	0	0.07	0.055	0.077	0.028	0.031	0	0.028	0
A2ML1	CPAMD9 | Panza | RGD1565709	ENSCHIG00000012525	5:100189777-100242317:+1	protein-coding	alpha-2-macroglobulin like 1	detected at high to low expression in 6 of 20 tissues	high to low	tissue enriched (rumen), group enriched (gastrointestinal tract)	rumen (10.664)	gastrointestinal tract	0.999	111.397	peptidase inhibitor activity (GO:0030414)	regulation of endopeptidase activity (GO:0052548)	extracellular space (GO:0005615)	0.401	0.865	0.373	1.804	0.757	1622.61	2.348	0.85	0.873	0.2	0.413	0.288	0.326	1.524	1.181	0.712	0.575	2.229	0.715	0.713
A3GALT2	A3GALT2P | Gm433 | IGB3S | IGBS3S | iGb3 | iGb3S	ENSCHIG00000015424	2:15338500-15346900:-1	protein-coding	alpha 1,3-galactosyltransferase 2	detected at low expression in 3 of 20 tissues	low	mixed expression	alveolar macrophage (1.198)	none	0.854	1.877	alpha-1,3-galactosyltransferase activity (GO:0001962)	glycosphingolipid biosynthetic process (GO:0006688)	unknown	0.267	1.034	0.046	0.266	0.104	0.017	0.271	0.346	0.007	2.295	0.913	1.958	0.05	0.088	0.054	0.211	0.276	0	0.202	0.25
A4GALT	A14GALT | A4GALT1 | Gb3 | Gb3S | P(k) | P1 | P1PK | PK	ENSCHIG00000023291	5:112509539-112514884:-1	protein-coding	alpha 1,4-galactosyltransferase (P blood group)	detected at high to low expression in 15 of 20 tissues	high to low	tissue enriched (ovary)	ovary (3.498)	none	0.943	2.452	galactosyltransferase activity (GO:0008378) | toxic substance binding (GO:0015643) | lactosylceramide 4-alpha-galactosyltransferase activity (GO:0050512)	globoside biosynthetic process (GO:0001576) | plasma membrane organization (GO:0007009)	membrane (GO:0016020)	0.351	0.738	0.447	4.187	1.21	0.805	3.879	7.331	0.211	9.021	4.076	10.613	1.578	2.477	1.546	2.018	74.72	7.552	11.025	12.081
A4GNT	ALPHA4GNT | AV080780 | Alpha4gnt | Gm798 | alpha4GnT	ENSCHIG00000017659	1:130574896-130586358:+1	protein-coding	alpha-1,4-N-acetylglucosaminyltransferase	detected at medium to low expression in 2 of 20 tissues	medium to low	tissue enriched (colon large), group enriched (gastrointestinal tract)	colon large (4.235)	gastrointestinal tract	0.993	34.252	acetylglucosaminyltransferase activity (GO:0008375)	glycoprotein biosynthetic process (GO:0009101) | negative regulation of epithelial cell proliferation (GO:0050680) | protein O-linked glycosylation (GO:0006493)	unknown	0.042	0.102	0.022	0.538	18.832	0	0.042	0.028	1.309	0.021	0.018	0.009	0.023	0.045	0.022	0.013	0.019	0.082	0.034	0.035
AAAS	AAA | AAASb | ADRACALA | ADRACALIN | ALADIN | Aladin | D030041N15Rik | GL003 | aladin | zgc:85873	ENSCHIG00000019501	5:26436332-26450350:+1	protein-coding	aladin WD repeat nucleoporin	detected at high to low expression in 20 of 20 tissues	high to low	detected in all	thymus (1.370)	none	0.642	1.117	unknown	fertilization (GO:0009566) | learning (GO:0007612) | nucleocytoplasmic transport (GO:0006913)	centrosome (GO:0005813) | nuclear pore (GO:0005643) | cytosol (GO:0005829) | nuclear membrane (GO:0031965) | nucleoplasm (GO:0005654)	14.205	21.277	4.631	38.654	15.57	11.649	23.133	19.253	8.707	12.885	27.971	24.887	29.723	53.542	18.154	28.778	23.572	10.964	15.036	15.369
AACS	2210408B16Rik | ACSF1 | QccE-14415 | QflA-13650 | SUR-5 | SUR5 | sur-5 | zgc:56105	ENSCHIG00000016645	17:20427721-20480956:+1	protein-coding	acetoacetyl-CoA synthetase	detected at medium to low expression in 20 of 20 tissues	medium to low	detected in all	adrenal gland (1.415)	none	0.555	1.135	unknown	unknown	unknown	17.526	9.212	1.767	11.996	9.569	8.899	11.942	24.392	1.011	10.739	20.054	17.563	7.34	9.553	19.294	10.758	9.182	11.909	9.55	8.245
AADAC/ENSCHIG:13704 (assigned to ENSCHIG00000013704 [confidence: 1])	.	ENSCHIG00000013704	1:115796411-115818856:-1	protein-coding		arylacetamide deacetylase	medium to low	tissue enriched (fallopian tube)	fallopian tube (4.818)	none	0.944	4.55	unknown	unknown	unknown	0.284	0.056	3.424	5.79	6.651	5.691	0.447	0.798	0.142	0.292	0.18	0.247	6.388	0.946	7.925	0.954	0.67	41.838	1.58	2.144
AADAC/ENSCHIG:20191 (assigned to ENSCHIG00000020191 [confidence: 1])	.	ENSCHIG00000020191	1:115725131-115746755:-1	protein-coding		arylacetamide deacetylase	high to low	tissue enriched (liver), group enriched (endocrine system)	liver (7.193)	endocrine system	0.992	128.84	unknown	unknown	unknown	0	0	0.045	5.938	13.612	0.05	0.591	0.132	146.33	0	0	0.01	0.243	0.124	0.08	0.25	0	0.087	0	0
AAED1	1110018J18Rik | AI849003 | C1H9orf21 | C8H9orf21 | C9ORF21 | C9orf21 | CA093 | CZH9orf21 | c9orf21 | fmHP | si:ch73-368o13.2	ENSCHIG00000023456	8:83189317-83203681:-1	protein-coding	AhpC/TSA antioxidant enzyme domain containing 1	detected at medium to low expression in 20 of 20 tissues	medium to low	detected in all	testes (1.248)	none	0.471	0.952	unknown	unknown	unknown	6.332	7.171	11.009	14.668	18.518	10.19	26.463	30.094	6.398	19.908	29.992	29.907	27.326	18.362	19.901	39.743	34.808	35.654	26.182	26.289
AAK1	5530400K14Rik | 9630042K20 | AU067724 | AU067726 | BC028270 | C79663 | D6Ertd245e | HMT2 | R75501 | RGD1563580 | mKIAA1048	ENSCHIG00000009871	11:67573674-67726334:-1	protein-coding	AP2 associated kinase 1	detected at medium to low expression in 19 of 20 tissues	medium to low	mixed expression	frontal lobe cortex (2.819)	none	0.85	2.894	AP-2 adaptor complex binding (GO:0035612) | Notch binding (GO:0005112)	positive regulation of Notch signaling pathway (GO:0045747) | regulation of clathrin-dependent endocytosis (GO:2000369) | protein phosphorylation (GO:0006468) | protein stabilization (GO:0050821) | regulation of protein localization (GO:0032880)	unknown	39.882	38.443	1.265	1.3	1.392	1.172	3.468	1.818	0.647	20.144	7.965	8.087	1.528	6.941	1.74	1.745	2.577	2.736	5.229	5.69
AAMDC	1810020D17Rik | 1810037D19Rik | C11H11orf67 | C11orf67 | C14H11orf67 | C1H11ORF67 | C29H11orf67 | C3H11orf67 | CK067 | LI2 | PTD015 | RGD1561459 | c11orf67 | zgc:112239	ENSCHIG00000016553	29:17592758-17614700:-1	protein-coding	adipogenesis associated Mth938 domain containing	detected at high to medium expression in 20 of 20 tissues	high to medium	detected in all	adrenal gland (1.189)	none	0.53	1.092	unknown	unknown	unknown	57.923	87.108	134.574	73.779	75.857	67.653	145.713	158.11	117.939	21.018	41.457	33.455	72.585	86.834	63.705	81.632	71.239	67.619	55.412	56.298
AAMP	AU040907 | Aamp-rs | zgc:85939 | zgc:92640	ENSCHIG00000024008	2:29503973-29508414:+1	protein-coding	angio associated migratory cell protein	detected at high to medium expression in 20 of 20 tissues	high to medium	detected in all	cerebellum (1.080)	none	0.301	0.971	unknown	unknown	microtubule cytoskeleton (GO:0015630) | cytosol (GO:0005829) | intercellular bridge (GO:0045171)	95.773	118.913	47.89	96.219	61.873	84.203	91.131	90.135	65.855	72.207	76.353	93.361	97.431	97.155	78.231	101.543	74.776	80.135	89.736	85.212
AAR2	0610011L14Rik | C13H20orf4 | C1H20orf4 | C20H20ORF4 | C20orf4 | C24H20orf4 | C5H20orf4 | CGI-23 | RGD1311066 | c20orf4 | ct004 | im:7153138 | zgc:92018	ENSCHIG00000021208	13:64934144-64949877:+1	protein-coding	AAR2 splicing factor homolog	detected at medium to low expression in 20 of 20 tissues	medium to low	detected in all	uterus (1.176)	none	0.334	0.996	unknown	unknown	unknown	11.828	16.837	4.254	10.163	9.974	7.824	13.227	15.143	8.116	11.357	14.58	13.253	8.657	9.502	12.301	11.957	10.781	15.152	14.713	17.362
AARS	AI316495 | AlaRS | C76919 | CMT2N | EIEE29 | Fibulin-7 | im:7146712 | si:ch211-223o1.6 | sti | syac | wu:fc48h07 | zgc:113920	ENSCHIG00000015632	18:3041109-3060639:+1	protein-coding	alanyl-tRNA synthetase	detected at high to medium expression in 20 of 20 tissues	high to medium	detected in all	BMDM LPS time course 0 hrs (1.260)	none	0.595	1.261	aminoacyl-tRNA editing activity (GO:0002161) | alanine-tRNA ligase activity (GO:0004813)	negative regulation of neuron apoptotic process (GO:0043524) | alanyl-tRNA aminoacylation (GO:0006419) | neuromuscular process controlling balance (GO:0050885) | neuromuscular process (GO:0050905) | cerebellar Purkinje cell layer development (GO:0021680) | tRNA modification (GO:0006400)	cytosol (GO:0005829)	89.879	79.821	33.92	32.756	27.53	21.971	34.226	40.962	17.907	35.867	101.602	89.107	29.137	23.33	38.003	32.188	37.252	30.292	45.016	43.41
AARS2	AARS | AARSL | Aarsl | AlaRS | COXPD8 | Gm89 | LKENP | MT-ALARS | MTALARS | aarsl | im:7141191 | mt-alars | mtalars | si:dkey-240e12.1	ENSCHIG00000018888	23:31039680-31049863:+1	protein-coding	alanyl-tRNA synthetase 2, mitochondrial	detected at low expression in 20 of 20 tissues	low	detected in all	cerebellum (1.442)	none	0.491	1.008	alanine-tRNA ligase activity (GO:0004813)	mitochondrial respiratory chain complex assembly (GO:0033108) | mitochondrial alanyl-tRNA aminoacylation (GO:0070143)	mitochondrion (GO:0005739)	6.807	9.889	3.162	6.441	5.909	4.375	7.548	6.55	4.048	1.792	3.037	2.377	4.684	5.19	4.473	6.543	7.033	4.617	5.268	5.723
AARSD1	1110069E20Rik | 2310044P18Rik | AA589600 | AlaX | AlaXp-II | aarsd1-a | aarsd1-b | aasd1 | im:7152658 | zgc:101066	ENSCHIG00000006766	19:42666528-42675268:-1	protein-coding	alanyl-tRNA synthetase domain containing 1	detected at high to medium expression in 20 of 20 tissues	high to medium	detected in all	ovary (1.108)	none	0.35	0.982	aminoacyl-tRNA editing activity (GO:0002161) | Ser-tRNA(Ala) hydrolase activity (GO:0002196)	regulation of translational fidelity (GO:0006450)	unknown	58.422	69.415	27.852	69.381	42.921	43.931	57.892	60.332	31.299	53.025	70.125	62.711	51.573	64.728	55.75	70.046	87.318	54.86	65.943	68.986
AASDH	A230062G08Rik | A830035E16 | ACSF4 | Acsf4 | LYS2 | NRPS1098 | NRPS998 | RGD1311135 | U26 | si:dkeyp-117h8.3 | u26	ENSCHIG00000022349	6:72327903-72355102:-1	protein-coding	aminoadipate-semialdehyde dehydrogenase	detected at medium to low expression in 20 of 20 tissues	medium to low	detected in all	thymus (1.531)	none	0.588	1.171	unknown	beta-alanine metabolic process (GO:0019482) | amino acid activation for nonribosomal peptide biosynthetic process (GO:0043041)	unknown	5.146	7.52	2.522	12.902	4.668	4.95	5.311	7.282	3.037	6.027	5.549	5.1	8.318	13.905	5.16	5.084	3.65	2.885	6.407	7.228
AASDHPPT	2010309J24Rik | 2810407B07Rik | AASD-PPT | ACPS | CGI-80 | LYS2 | LYS5 | zgc:114148	ENSCHIG00000017726	15:80937372-80963183:+1	protein-coding	aminoadipate-semialdehyde dehydrogenase-phosphopantetheinyl transferase	detected at high to medium expression in 20 of 20 tissues	high to medium	detected in all	frontal lobe cortex (1.250)	none	0.65	1.138	magnesium ion binding (GO:0000287) | holo-[acyl-carrier-protein] synthase activity (GO:0008897)	unknown	unknown	188.298	97.407	51.392	66.237	42.767	38.941	50.034	73.794	33.666	65.368	118.095	121.011	54.108	55.507	62.064	76.9	64.678	55.233	61.146	65.069
AASS	DDBDRAFT_0218638 | DDBDRAFT_0237522 | DDB_0218638 | DDB_0237522 | LKR | LKR/SDH | LKRSDH | LOR | LOR/SDH | LORSDH | Lorsdh | SDH	ENSCHIG00000009703	4:33592694-33673522:+1	protein-coding	aminoadipate-semialdehyde synthase	detected at medium to low expression in 20 of 20 tissues	medium to low	detected in all	skin (1.522)	none	0.568	1.28	saccharopine dehydrogenase (NAD+, L-glutamate-forming) activity (GO:0047131)	L-lysine catabolic process (GO:0019477)	mitochondrion (GO:0005739) | intracellular membrane-bounded organelle (GO:0043231)	2.602	2.235	16.199	5.785	4.495	1.288	8.926	9.143	5.723	3.297	11.799	14.129	7.988	4.905	17.04	14.457	8.973	6.184	5.765	6.083
AATF	4933415H02Rik | 5830465M17Rik | AATF | BFR2 | CG11188 | CHE-1 | CHE1 | Che-1 | DED | Ded | Dmel\CG11188 | Trb | anon-WO0118547.190 | cb109 | che-1 | che1 | ded | nutmeg | sb:cb109 | wu:fc13d05 | zgc:162071	ENSCHIG00000010438	19:12932820-13048252:+1	protein-coding	apoptosis antagonizing transcription factor	detected at medium to low expression in 20 of 20 tissues	medium to low	detected in all	BMDM LPS time course 7 hrs (1.269)	none	0.464	1.138	leucine zipper domain binding (GO:0043522)	negative regulation of superoxide anion generation (GO:0032929) | negative regulation of amyloid precursor protein biosynthetic process (GO:0042985) | negative regulation of apoptotic process (GO:0043066) | cell adhesion (GO:0007155) | positive regulation of transcription from RNA polymerase II promoter (GO:0045944) | embryonic cleavage (GO:0040016) | negative regulation of reactive oxygen specie…	nucleus (GO:0005634) | nucleolus (GO:0005730) | cytoplasm (GO:0005737)	7.771	21.192	4.541	15.37	8.26	8.335	11.723	10.715	6.242	20.636	23.827	24.56	12.409	14.506	12.436	10.994	19.237	21.02	10.701	10.108
AATK	AATYK | AATYK1 | LMR1 | LMTK1 | PPP1R77 | aatyk1 | mKIAA0641 | p35BP	ENSCHIG00000025506	19:50925244-50940788:+1	protein-coding	apoptosis associated tyrosine kinase	detected at medium to low expression in 8 of 20 tissues	medium to low	group enriched (nervous system)	frontal lobe cortex (5.162)	nervous system	0.922	4.925	unknown	unknown	unknown	35.796	33.262	0.544	1.226	0.931	0.867	1.068	2.202	0.361	0.021	0.105	0.08	0.742	0.264	5.101	0.74	0.557	2.525	1.165	0.992
ABAT	9630038C02Rik | AI255750 | ENSMUSG00000051226 | GABA-AT | GABA-T | GABAT | GABT | Gabaat | Gabat | Gm9851 | I54 | L-AIBAT | Laibat | NPD009 | X61497 | beta-AlaAT | cb880 | fj82a01 | wu:fj82a01	ENSCHIG00000022188	25:7440527-7523394:+1	protein-coding	4-aminobutyrate aminotransferase	detected at high to low expression in 13 of 20 tissues	high to low	mixed expression	cerebellum (3.339)	none	0.906	5.917	4-aminobutyrate transaminase activity (GO:0003867) | pyridoxal phosphate binding (GO:0030170) | protein homodimerization activity (GO:0042803)	behavioral response to cocaine (GO:0048148)	4-aminobutyrate transaminase complex (GO:0032144) | mitochondrion (GO:0005739)	114.9	121.308	3.285	1.778	0.665	0.221	14.848	7.909	15.512	0.077	0.085	0.096	1.04	0.857	0.559	31.588	9.537	2.413	4.735	5.728
ABCA1	ABC-1 | ABC1 | ATP-binding cassette A1 | Abc1 | Arabidopsis thaliana ATP-binding cassette A1 | AtABCA1 | CERP | DDBDRAFT_0184187 | DDBDRAFT_0191222 | DDB_0184187 | DDB_0191222 | HDLDT1 | TGD | abc-1 | abc1 | cerp | hdldt1 | tgd	ENSCHIG00000024104	8:94418123-94547105:-1	protein-coding	ATP binding cassette subfamily A member 1	detected at high to low expression in 18 of 20 tissues	high to low	mixed expression	alveolar macrophage (2.237)	none	0.859	1.39	syntaxin binding (GO:0019905) | anion transmembrane transporter activity (GO:0008509) | apolipoprotein binding (GO:0034185) | receptor binding (GO:0005102) | phosphatidylserine-translocating ATPase activity (GO:0090556) | ATP binding (GO:0005524) | phospholipid transporter activity (GO:0005548) | apolipoprotein A-I receptor activity (GO:0034188) | apolipoprotein A-I binding (GO:0034186) | ATPase …	high-density lipoprotein particle assembly (GO:0034380) | cholesterol metabolic process (GO:0008203) | reverse cholesterol transport (GO:0043691) | adenylate cyclase-activating G-protein coupled receptor signaling pathway (GO:0007189) | interleukin-1 beta secretion (GO:0050702) | phospholipid efflux (GO:0033700) | response to laminar fluid shear stress (GO:0034616) | phagocytosis, engulfment (GO:…	endocytic vesicle (GO:0030139) | Golgi apparatus (GO:0005794) | phagocytic vesicle (GO:0045335) | plasma membrane (GO:0005886) | intracellular membrane-bounded organelle (GO:0043231) | external side of plasma membrane (GO:0009897) | membrane raft (GO:0045121) | perinuclear region of cytoplasm (GO:0048471) | integral component of plasma membrane (GO:0005887)	5.984	12.834	0.274	8.692	1.585	0.511	3.188	1.307	5.904	55.564	15.613	16.989	9.595	5.993	2.793	1.905	10.613	16.459	11.489	16.838
ABCA10	DDBDRAFT_0185487 | DDBDRAFT_0191529 | DDB_0185487 | DDB_0191529 | EST698739	ENSCHIG00000026664	19:60581461-60626858:+1	protein-coding	ATP binding cassette subfamily A member 10	detected at medium to low expression in 12 of 20 tissues	medium to low	mixed expression	liver (4.179)	none	0.904	2.176	unknown	unknown	unknown	0.247	0.865	0.732	1.69	2.075	0.819	0.478	2.998	28.958	18.715	0.43	0.963	2.667	0.843	5.587	2.535	4.958	2.308	2.391	1.685
ABCA12	4832428G11Rik | 4833417A11Rik | ABCA4 | ARCI4A | ARCI4B | ICR2B | LI2 | cb352 | sb:cb352	ENSCHIG00000019371	2:32634751-32842320:+1	protein-coding	ATP binding cassette subfamily A member 12	detected at medium to low expression in 4 of 20 tissues	medium to low	mixed expression	skin (4.244)	none	0.96	33.558	apolipoprotein A-I receptor binding (GO:0034191) | receptor binding (GO:0005102) | lipid transporter activity (GO:0005319)	establishment of skin barrier (GO:0061436) | keratinization (GO:0031424) | phospholipid efflux (GO:0033700) | lipid homeostasis (GO:0055088) | secretion by cell (GO:0032940) | surfactant homeostasis (GO:0043129) | positive regulation of protein localization to cell surface (GO:2000010) | ceramide transport (GO:0035627) | positive regulation of cholesterol efflux (GO:0010875) | keratinocyte differ…	cytosol (GO:0005829) | cytoplasm (GO:0005737) | plasma membrane (GO:0005886) | epidermal lamellar body (GO:0097209) | mitochondrial inner membrane (GO:0005743)	0.034	0	0.004	3.327	5.118	4.098	0.299	0.04	0.018	0	0.063	0.031	0.019	0.167	18.945	0.907	0.059	0.093	0	0
ABCA13	9830132L24 | A930002G16Rik | AI956815	ENSCHIG00000020126	4:112962167-113349953:+1	protein-coding	ATP binding cassette subfamily A member 13	detected at low expression in 1 of 20 tissues	low	tissue enriched (fallopian tube)	fallopian tube (1.903)	none	0.984	9.05	unknown	unknown	unknown	0.104	0.049	0.024	0.008	0.002	0.587	0.066	0.001	0.001	0.006	0	0.001	0.034	0.03	0.002	0.085	0.077	3.741	0.019	0.05
ABCA2	A. THALIANA ABC2 HOMOLOG 1 | ABC2 | ABC2 homolog 1 | AI413825 | ATATH1 | ATH1 | ATP-binding cassette A2 | Abc2 | D2H0S1474E | DDBDRAFT_0189512 | DDBDRAFT_0191223 | DDB_0189512 | DDB_0191223 | mKIAA1062 | si:dkey-266h7.1	ENSCHIG00000024025	11:106208647-106224911:+1	protein-coding	ATP binding cassette subfamily A member 2	detected at high to low expression in 17 of 20 tissues	high to low	tissue enhanced (cerebellum), group enriched (nervous system)	cerebellum (3.019)	nervous system	0.927	3.024	ATP binding (GO:0005524) | ATPase activity (GO:0016887)	response to steroid hormone (GO:0048545) | response to cholesterol (GO:0070723) | cholesterol homeostasis (GO:0042632) | regulation of transcription from RNA polymerase II promoter (GO:0006357) | regulation of intracellular cholesterol transport (GO:0032383)	endosome (GO:0005768) | integral component of membrane (GO:0016021) | lysosome (GO:0005764)	37.54	85.988	0.626	3.139	1.44	3.02	2.14	5.941	0.393	0.51	4.521	2.759	9.608	21.99	5.527	3.8	2.604	7.241	3.067	3.657
ABCA3	1810036E22Rik | ABC-C | ABC3 | Abc3 | DDBDRAFT_0201662 | DDBDRAFT_0219856 | DDB_0201662 | DDB_0219856 | EST111653 | LBM180 | SMDP3	ENSCHIG00000020427	25:1703058-1733178:-1	protein-coding	ATP binding cassette subfamily A member 3	detected at medium to low expression in 19 of 20 tissues	medium to low	mixed expression	frontal lobe cortex (2.266)	none	0.84	1.911	unknown	unknown	alveolar lamellar body (GO:0097208) | alveolar lamellar body membrane (GO:0097233) | plasma membrane (GO:0005886)	40.252	16.831	0.712	5.239	10.992	1.405	13.27	4.037	10.179	12.393	3.566	3.577	4.471	1.309	1.944	5.594	3.924	17.587	2.399	2.925
ABCA4	ABC10 | ABCR | ARMD2 | ATATH3 | ATP binding cassette subfamily A4 | AW050280 | Abc10 | Abcr | CORD3 | D430003I15Rik | DDBDRAFT_0217478 | DDBDRAFT_0219982 | DDB_0217478 | DDB_0219982 | FFM | RMP | RP19 | RmP | STGD | STGD1 | abc10 | abcr | armd2 | cord3 | ffm | rmp | rp19 | stgd | stgd1	ENSCHIG00000021104	3:71013158-71162034:-1	protein-coding	ATP binding cassette subfamily A member 4	detected at low expression in 1 of 20 tissues	low	mixed expression	kidney cortex (1.286)	none	0.895	1.969	phospholipid transporter activity (GO:0005548) | phospholipid-translocating ATPase activity (GO:0004012) | ATPase activity (GO:0016887) | phosphatidylethanolamine-translocating ATPase activity (GO:0090555)	visual perception (GO:0007601) | phospholipid transfer to membrane (GO:0006649) | phospholipid translocation (GO:0045332) | photoreceptor cell maintenance (GO:0045494)	photoreceptor outer segment (GO:0001750)	0.079	0.168	0.021	0.614	0.061	0.096	2.438	0.353	0.086	0.16	0.215	0.119	0.836	0.017	0.202	0.539	0.348	0.485	0.322	0.126
ABCA5	ABC13 | B930033A02Rik | DDBDRAFT_0167792 | DDBDRAFT_0191224 | DDB_0167792 | DDB_0191224 | EST90625 | mKIAA1888 | zgc:163009	ENSCHIG00000020280	19:60517641-60565030:+1	protein-coding	ATP binding cassette subfamily A member 5	detected at medium to low expression in 20 of 20 tissues	medium to low	detected in all	thymus (1.841)	none	0.802	1.178	unknown	cholesterol efflux (GO:0033344) | negative regulation of macrophage derived foam cell differentiation (GO:0010745) | high-density lipoprotein particle remodeling (GO:0034375)	late endosome (GO:0005770) | lysosome (GO:0005764)	10.848	24.317	3.254	9.441	3.412	3.155	4.896	2.787	2.428	16.087	10.221	11.982	9.545	43.142	13.346	6.399	6.703	5.293	7.996	10.08
ABCA6	6330565N06Rik | DDBDRAFT_0183894 | DDBDRAFT_0201627 | DDB_0183894 | DDB_0201627 | EST155051	ENSCHIG00000012837	19:60639959-60700417:+1	protein-coding	ATP binding cassette subfamily A member 6	detected at medium to low expression in 18 of 20 tissues	medium to low	mixed expression	liver (2.146)	none	0.76	1.493	unknown	unknown	nucleoplasm (GO:0005654)	0.347	0.674	3.173	7.413	4.78	1.45	2.216	2.585	25.238	23.251	1.852	2.657	6.206	2.022	7.884	4.603	18.795	5.204	9.659	10.095
ABCA7	ABCA-SSN | ABCX | Abc51 | DDBDRAFT_0202816 | DDBDRAFT_0215337 | DDB_0202816 | DDB_0215337	ENSCHIG00000023165	7:66920634-66937537:-1	protein-coding	ATP binding cassette subfamily A member 7	detected at high to low expression in 15 of 20 tissues	high to low	tissue enhanced (cerebellum)	cerebellum (3.933)	none	0.946	4.291	apolipoprotein A-I receptor activity (GO:0034188) | ATPase activity (GO:0016887) | phosphatidylserine-translocating ATPase activity (GO:0090556) | phosphatidylcholine-translocating ATPase activity (GO:0090554)	apolipoprotein A-I-mediated signaling pathway (GO:0038027) | high-density lipoprotein particle assembly (GO:0034380) | phospholipid efflux (GO:0033700) | cholesterol efflux (GO:0033344) | phospholipid translocation (GO:0045332)	Golgi apparatus (GO:0005794) | cell junction (GO:0030054) | plasma membrane (GO:0005886)	5.925	88.248	0.621	8.426	2.152	1.493	11.356	9.855	0.903	0.465	0.49	0.428	10.339	27.196	2.065	2.093	1.163	3.075	1.106	1.029
ABCA9	D630040K07Rik | DDBDRAFT_0184186 | DDBDRAFT_0201653 | DDB_0184186 | DDB_0201653 | EST640918	ENSCHIG00000026906	19:60711988-60761716:+1	protein-coding	ATP binding cassette subfamily A member 9	detected at low expression in 7 of 20 tissues	low	mixed expression	cerebellum (2.047)	none	0.747	1.477	unknown	unknown	mitochondrion (GO:0005739)	0.766	4.132	1.666	0.997	0.982	0.31	0.707	0.638	0.305	0.068	0.287	0.103	0.687	0.421	2.249	4.063	2.676	0.857	1.046	1.014
ABCB10	Abc-me | Abcb12 | EST20237 | M-ABC2 | MTABC2 | si:dkey-162b3.3	ENSCHIG00000024145	28:43679892-43700705:+1	protein-coding	ATP binding cassette subfamily B member 10	detected at medium to low expression in 20 of 20 tissues	medium to low	detected in all	adrenal gland (1.217)	none	0.46	0.979	protein homodimerization activity (GO:0042803)	unknown	integral component of mitochondrial membrane (GO:0032592) | mitochondrion (GO:0005739) | mitochondrial inner membrane (GO:0005743)	13.002	27.62	12.34	21.863	23.749	30.536	24.837	35.427	18.783	9.185	11.84	10.159	23.115	24.384	16.562	20.019	14.536	21.683	18.805	20.76
ABCB11	ABC16 | ABCB1LB | BRIC2 | BSEP | BSEP/SPGP | Bsep | Lith1 | PFIC-2 | PFIC2 | PGY4 | SPGP | Spgp	ENSCHIG00000021030	2:109072710-109174864:-1	protein-coding	ATP binding cassette subfamily B member 11	detected at medium expression in 1 of 20 tissues	medium	tissue enriched (liver), group enriched (endocrine system)	liver (5.495)	endocrine system	0.999	114.84	unknown	unknown	apical part of cell (GO:0045177) | intercellular canaliculus (GO:0046581) | membrane (GO:0016020)	0	0	0.021	0.018	0.008	0.078	0.015	0.019	45.107	0.021	0.019	0.016	0.078	0.069	0.046	0.269	0.023	0.129	0	0
ABCB4	ABC21 | ABCB4a | ARABIDOPSIS P-GLYCOPROTEIN 4 | ATP binding cassette subfamily B4 | ATPGP4 | DDBDRAFT_0208540 | DDBDRAFT_0218208 | DDB_0208540 | DDB_0218208 | F14M4.17 | GBD1 | ICP3 | MDR2 | MDR2/3 | MDR3 | MDR4 | MULTIDRUG RESISTANCE 4 | Mdr2 | P-GLYCOPROTEIN 4 | PFIC-3 | PGP3 | PGP4 | PGY3 | Pgp3 | Pgy-2 | Pgy2 | Pgy3 | mdr-2 | zgc:172149	ENSCHIG00000011447	4:87389796-87459957:-1	protein-coding	ATP binding cassette subfamily B member 4	detected at high to low expression in 3 of 20 tissues	high to low	tissue enriched (liver), group enriched (endocrine system)	liver (6.915)	endocrine system	0.987	20.141	ATPase activity, coupled to transmembrane movement of substances (GO:0042626) | phosphatidylcholine-translocating ATPase activity (GO:0090554) | phosphatidylcholine transporter activity (GO:0008525)	bile acid secretion (GO:0032782) | lipid homeostasis (GO:0055088) | cellular response to bile acid (GO:1903413) | positive regulation of phospholipid transport (GO:2001140) | positive regulation of phospholipid translocation (GO:0061092) | phospholipid translocation (GO:0045332) | response to fenofibrate (GO:1901557) | positive regulation of cholesterol transport (GO:0032376)	actin cytoskeleton (GO:0015629) | membrane (GO:0016020) | plasma membrane (GO:0005886) | intercellular canaliculus (GO:0046581) | cytosol (GO:0005829) | focal adhesion (GO:0005925) | cytoplasm (GO:0005737) | apical plasma membrane (GO:0016324) | nucleoplasm (GO:0005654)	0.558	0.258	0.23	0.436	0.144	0.649	0.264	22.342	120.662	0.04	0.034	0.036	0.404	0.242	0.347	2.393	0.79	0.276	0.488	0.669
ABCB5	9230106F14Rik | ABCB1 | ABCB5alpha | ABCB5beta | DDBDRAFT_0184449 | DDBDRAFT_0201625 | DDB_0184449 | DDB_0201625 | EST422562 | RGD1566342 | abcb4 | im:7158730 | mdr1 | wu:fc18f02 | wu:fi81f06	ENSCHIG00000012373	4:91056829-91172420:-1	protein-coding	ATP binding cassette subfamily B member 5	not detected	not detected	not detected	not calculated	none	not calculated	not calculated	efflux transmembrane transporter activity (GO:0015562)	regulation of membrane potential (GO:0042391) | compound eye corneal lens development (GO:0048058) | transmembrane transport (GO:0055085)	integral component of plasma membrane (GO:0005887)	0	0	0	0	0	0	0.007	0	0	0	0	0	0.005	0.037	0.004	0.04	0	0.032	0.194	0.464
ABCB6	1200005B17Rik | ABC | ABC14 | ATG9A | DDBDRAFT_0214896 | DDBDRAFT_0218422 | DDB_0214896 | DDB_0218422 | DUH3 | LAN | MCOPCB7 | MTABC3 | PRP | PSHK2 | umat	ENSCHIG00000015177	2:28643113-28650414:+1	protein-coding	ATP binding cassette subfamily B member 6 (Langereis blood group)	detected at medium to low expression in 20 of 20 tissues	medium to low	detected in all	colon large (1.219)	none	0.485	1.001	ATP binding (GO:0005524) | heme-transporting ATPase activity (GO:0015439) | heme binding (GO:0020037) | efflux transmembrane transporter activity (GO:0015562)	porphyrin-containing compound biosynthetic process (GO:0006779) | skin development (GO:0043588) | heme transport (GO:0015886) | brain development (GO:0007420)	Golgi apparatus (GO:0005794) | integral component of mitochondrial outer membrane (GO:0031307) | plasma membrane (GO:0005886) | endoplasmic reticulum (GO:0005783) | endosome (GO:0005768) | mitochondrial envelope (GO:0005740) | cytosol (GO:0005829) | mitochondrial outer membrane (GO:0005741) | mitochondrion (GO:0005739) | nucleoplasm (GO:0005654)	20.976	33.102	36.496	25.077	48.052	32.841	30.712	34.231	14.112	7.226	28.639	19.932	20.186	20.267	26.741	21.268	34.318	33.641	14.915	15.815
ABCB7	AA517758 | ABC7 | ASAT | AU019072 | Abc7 | Atm1p | CG7955 | DDBDRAFT_0190501 | DDBDRAFT_0220443 | DDB_0190501 | DDB_0220443 | Dmel\CG7955 | EST140535 | GB11034 | dABCB7 | fc20c02 | wu:fc20c02	ENSCHIG00000005807	LWLT01000021.1:7666374-7806451:+1	protein-coding	ATP binding cassette subfamily B member 7	detected at medium expression in 20 of 20 tissues	medium	detected in all	thymus (1.196)	none	0.447	1.029	unknown	cellular iron ion homeostasis (GO:0006879)	mitochondrion (GO:0005739) | mitochondrial inner membrane (GO:0005743)	14.813	20.337	17.431	28.623	27.274	16.68	25.454	20.131	20.632	23.29	25.525	23.419	22.615	36.175	19.349	16.627	16.411	13.621	14.12	13.807
ABCB8	4833412N02Rik | AA409895 | EST328128 | M-ABC1 | MABC1 | zgc:113037	ENSCHIG00000023427	4:6290399-6305325:-1	protein-coding	ATP binding cassette subfamily B member 8	detected at medium to low expression in 20 of 20 tissues	medium to low	detected in all	cerebellum (1.214)	none	0.435	0.982	unknown	unknown	nucleus (GO:0005634) | nucleolus (GO:0005730) | mitochondrion (GO:0005739)	26.15	30.37	5.913	19.463	18.602	17.718	21.328	23.193	7.133	23.86	16.915	12.119	16.984	15.673	22.403	18.572	20.85	14.898	12.277	11.989
ABCB9	EST122234 | TAPL | Tapl | mKIAA1520 | si:dkey-21k4.3	ENSCHIG00000014567	17:18617815-18641112:-1	protein-coding	ATP binding cassette subfamily B member 9	detected at medium to low expression in 16 of 20 tissues	medium to low	mixed expression	frontal lobe cortex (2.725)	none	0.822	1.647	ATP binding (GO:0005524) | transmembrane transporter activity (GO:0022857) | protein homodimerization activity (GO:0042803) | peptide-transporting ATPase activity (GO:0015440)	peptide transport (GO:0015833)	lysosomal membrane (GO:0005765) | integral component of membrane (GO:0016021) | integral component of endoplasmic reticulum membrane (GO:0030176) | lysosome (GO:0005764) | intracellular membrane-bounded organelle (GO:0043231)	21.245	16.864	2.177	2.756	5.507	9.198	4.727	6.877	0.15	0.16	0.856	0.432	1.946	1.296	5.214	3.791	3.175	2.889	1.967	1.728
ABCC1	ABC29 | ABCC | Abcc1a | Abcc1b | Avcc1a | DDBDRAFT_0206042 | DDBDRAFT_0215360 | DDB_0206042 | DDB_0215360 | GS-X | MRP | MRP1 | Mdrap | Mrp | Mrp1 | abc29 | abcc | gs-x | mrp | mrp1 | si:dkeyp-72e1.5	ENSCHIG00000010716	25:14181737-14336551:+1	protein-coding	ATP binding cassette subfamily C member 1	detected at medium to low expression in 20 of 20 tissues	medium to low	detected in all	adrenal gland (1.682)	none	0.738	1.168	phospholipid-translocating ATPase activity (GO:0004012) | ATPase activity (GO:0016887) | sphingolipid-translocating ATPase activity (GO:0046623)	sphingolipid translocation (GO:0099039) | phospholipid translocation (GO:0045332)	basolateral plasma membrane (GO:0016323) | plasma membrane (GO:0005886)	2.465	6.306	10.505	5.658	3.849	3.149	9.787	39.638	1.098	10.33	14.884	16.49	9.827	6.074	9.938	24.351	13.647	16.688	15.915	16.09
ABCC10	ABCC5 | DDBDRAFT_0204133 | DDBDRAFT_0215367 | DDB_0204133 | DDB_0215367 | EST182763 | MRP7 | Mrp7 | SIMRP7 | mFLJ00002 | mrp7 | si:ch211-69b7.2 | simrp7	ENSCHIG00000016995	23:31831054-31850933:-1	protein-coding	ATP binding cassette subfamily C member 10	detected at medium to low expression in 20 of 20 tissues	medium to low	detected in all	thymus (1.523)	none	0.591	1.046	unknown	unknown	unknown	7.096	11.552	2.414	11.933	7.549	10.268	10.254	7.78	4.433	2.644	2.624	1.803	14.335	17.449	7.754	7.803	6.464	6.278	6.221	6.541
ABCC11	EWWD | MRP8 | WW	ENSCHIG00000001779	18:20625624-20708284:+1	protein-coding	ATP binding cassette subfamily C member 11	detected at low expression in 1 of 20 tissues	low	tissue enriched (skin)	skin (1.586)	none	0.963	2.498	purine nucleotide transmembrane transporter activity (GO:0015216) | organic anion transmembrane transporter activity (GO:0008514)	purine nucleotide transport (GO:0015865) | organic anion transport (GO:0015711)	integral component of plasma membrane (GO:0005887)	0.046	0.115	0.017	0.127	0.114	0.029	0.413	0.061	0.121	0.021	0.061	0.049	0.103	0.157	3.002	0.285	0.089	0.101	0.108	0.077
ABCC12	4930467B22Rik | DDBDRAFT_0204131 | DDBDRAFT_0214809 | DDB_0204131 | DDB_0214809 | MRP9 | mrp9	ENSCHIG00000022733	18:20744739-20807263:+1	protein-coding	ATP binding cassette subfamily C member 12	not detected	not detected	not detected	not calculated	none	not calculated	not calculated	unknown	unknown	mitochondrion (GO:0005739)	0.924	0.54	0	0.024	0	0	0.244	0.003	0	0.004	0	0	0.049	0.014	0.003	0.213	0.038	0.012	0.012	0
ABCC2	ABC30 | AI173996 | Abc30 | CMOAT | Cmoat | DDBDRAFT_0206505 | DDBDRAFT_0220024 | DDB_0206505 | DDB_0220024 | DJS | EBCR | MRP2 | Mrp2 | cMRP | mrp2 | zgc:66072	ENSCHIG00000023862	26:30830049-30901011:-1	protein-coding	ATP binding cassette subfamily C member 2	detected at medium to low expression in 4 of 20 tissues	medium to low	mixed expression	liver (4.505)	none	0.953	16.872	unknown	unknown	intercellular canaliculus (GO:0046581) | cell surface (GO:0009986) | apical plasma membrane (GO:0016324) | membrane (GO:0016020) | integral component of plasma membrane (GO:0005887)	0.036	0.044	0.018	0.446	0.314	8.104	7.632	0.055	22.712	0.125	0.104	0.089	0.119	0.129	0.208	0.134	1.554	0.898	0.06	0.074
ABCC3	1700019L09Rik | ABC31 | DDBDRAFT_0187670 | DDBDRAFT_0216251 | DDB_0187670 | DDB_0216251 | EST90757 | MLP2 | MOAT-D | MRP3 | Mlp2 | Mrp3 | abc31 | cMOAT2 | cmoat2 | mlp2 | moat-d | mrp3 | wu:fb94e12	ENSCHIG00000014984	19:35689852-35737855:-1	protein-coding	ATP binding cassette subfamily C member 3	detected at medium to low expression in 18 of 20 tissues	medium to low	mixed expression	rumen (2.201)	none	0.819	1.755	unknown	unknown	unknown	0.173	0.437	1.409	13.968	46.267	48.966	6.824	1.687	6.075	6.961	4.699	2.211	25.548	2.55	19.263	5.419	4.821	6.818	6.321	7.152
ABCC4 (assigned to ENSCHIG00000009607 [confidence: 8])	.	ENSCHIG00000009607	12:16399051-16584067:+1	protein-coding		multidrug resistance-associated protein 4	high to low	tissue enhanced (alveolar macrophage)	alveolar macrophage (3.259)	none	0.911	3.566	unknown	unknown	unknown	2.531	0.631	1.879	7.233	2.54	1.375	10.135	0.991	1.533	67.312	11.301	35.295	3.219	0.682	20.219	5.059	5.139	1.395	1.298	1.079
ABCC5	2900011L11Rik | ABC33 | AI132311 | Abcc5a | Abcc5b | DDBDRAFT_0187089 | DDBDRAFT_0220025 | DDB_0187089 | DDB_0220025 | EST277145 | GB17432 | MOAT-C | MOATC | MRP5 | Mrp5 | SMRP | abc33 | fj51h02 | moat-c | moatc | mrp5 | pABC11 | pabc11 | si:ch1073-183g13.2 | smrp | wu:fj51h02	ENSCHIG00000024341	1:82814108-82893895:+1	protein-coding	ATP binding cassette subfamily C member 5	detected at high to low expression in 20 of 20 tissues	high to low	detected in all	cerebellum (1.727)	none	0.804	1.6	unknown	unknown	membrane (GO:0016020)	35.697	72.846	4.673	11.213	12.124	5.272	31.292	25.233	31.465	2.976	5.863	6.183	14	10.314	8.303	33.701	12.241	4.995	7.345	8.621
ABCC6	ABC34 | ARA | Abcc1b | DCC | DDBDRAFT_0219260 | DDBDRAFT_0219975 | DDB_0219260 | DDB_0219975 | Dyscalc1 | EST349056 | GACI2 | MLP1 | MOAT-E | MOATE | MRP6 | Mrp6 | PXE | PXE1 | URG7 | abc34 | ara | dyscalc | mlp1 | moate | mrp6 | pxe | pxe1 | urg7	ENSCHIG00000022604	25:14339110-14407745:-1	protein-coding	ATP binding cassette subfamily C member 6	detected at medium to low expression in 8 of 20 tissues	medium to low	tissue enhanced (liver)	liver (5.355)	none	0.961	4.066	unknown	unknown	nucleus (GO:0005634) | plasma membrane (GO:0005886)	0.432	1.107	0.261	1.812	7.365	0.526	8.914	1.383	40.927	0.238	0.428	0.415	0.725	0.621	0.695	1.663	0.86	1.264	0.906	0.897
ABCC8	ABC36 | D930031B21Rik | DDBDRAFT_0186232 | DDBDRAFT_0191225 | DDB_0186232 | DDB_0191225 | HHF1 | HI | HRINS | MRP8 | PHHI | SUR | SUR1 | SUR1delta2 | Sur | Sur1 | TNDM2 | sur1	ENSCHIG00000014117	15:47220723-47301713:-1	protein-coding	ATP binding cassette subfamily C member 8	detected at high to low expression in 8 of 20 tissues	high to low	group enriched (nervous system)	cerebellum (5.668)	nervous system	0.936	11.664	ion channel binding (GO:0044325) | potassium channel activity (GO:0005267)	unknown	inward rectifying potassium channel (GO:0008282)	46.447	50.858	1.848	0.532	0.941	0.119	1.059	2.394	0.053	0.013	0.004	0	0.435	1.264	2.522	3.133	0.271	0.435	0.254	0.212
ABCC9	ABC37 | AI414027 | AI449286 | ATFB12 | CANTU | CMD1O | DDBDRAFT_0215814 | DDBDRAFT_0216237 | DDB_0215814 | DDB_0216237 | SUR2 | SUR2A | SUR2B | Sur2 | si:dkey-183c2.3 | sur2	ENSCHIG00000026713	5:86824640-86984817:+1	protein-coding	ATP binding cassette subfamily C member 9	detected at medium to low expression in 19 of 20 tissues	medium to low	mixed expression	skeletal muscle longitudinal dorsal (2.174)	none	0.761	1.695	ion channel binding (GO:0044325) | potassium channel activity (GO:0005267)	defense response to virus (GO:0051607)	sarcolemma (GO:0042383) | inward rectifying potassium channel (GO:0008282) | plasma membrane (GO:0005886) | sarcomere (GO:0030017)	3.824	2.534	22.513	5.238	2.47	1.611	15.751	3.526	3.24	0.289	1.51	1.062	8.285	1.821	4.048	2.706	7.537	8.944	15.531	12.136
ABCD1	ABC42 | ABCD2 | ALD | ALDP | AMN | Ald | Aldgh | DDBDRAFT_0205895 | DDBDRAFT_0215371 | DDB_0205895 | DDB_0215371 | RGD1562128 | zgc:172102	ENSCHIG00000020085	LWLT01000070.1:58501-75073:-1	protein-coding	ATP binding cassette subfamily D member 1	detected at medium to low expression in 20 of 20 tissues	medium to low	detected in all, tissue enhanced (testes)	testes (2.193)	none	0.852	1.493	identical protein binding (GO:0042802) | ATP binding (GO:0005524) | long-chain fatty acid transporter activity (GO:0005324) | protein homodimerization activity (GO:0042803) | ATPase activity (GO:0016887) | enzyme binding (GO:0019899)	fatty acid beta-oxidation (GO:0006635) | peroxisome organization (GO:0007031) | very long-chain fatty acid catabolic process (GO:0042760) | long-chain fatty acid catabolic process (GO:0042758) | peroxisomal long-chain fatty acid import (GO:0015910)	peroxisomal membrane (GO:0005778) | cytoplasm (GO:0005737) | integral component of peroxisomal membrane (GO:0005779) | perinuclear region of cytoplasm (GO:0048471) | peroxisome (GO:0005777) | mitochondrion (GO:0005739)	2.716	1.887	10.048	5.937	4.378	1.414	6.137	31.971	5.782	3.094	3.352	1.949	12.559	6.314	5.974	45.83	9.129	4.779	5.661	6.072
ABCD2	ABC39 | ALDL1 | ALDR | ALDRP | DDBDRAFT_0214891 | DDBDRAFT_0219834 | DDB_0214891 | DDB_0219834 | hALDR	ENSCHIG00000004597	5:41031375-41118399:+1	protein-coding	ATP binding cassette subfamily D member 2	detected at high to low expression in 5 of 20 tissues	high to low	tissue enriched (thymus), group enriched (immune system)	thymus (7.188)	immune system	0.994	19.611	protein homodimerization activity (GO:0042803)	very long-chain fatty acid metabolic process (GO:0000038) | fatty acid beta-oxidation (GO:0006635) | very long-chain fatty acid catabolic process (GO:0042760) | positive regulation of fatty acid beta-oxidation (GO:0032000)	peroxisome (GO:0005777)	5.636	3.072	0.059	0.951	1.419	0.264	0.2	0.457	0.052	0.027	0.273	0.026	0.673	145.779	2.212	0.374	0.107	0.326	0.58	0.478
ABCD3	ABC43 | AI313901 | AU018866 | AW146054 | CBAS5 | DDBDRAFT_0205894 | DDBDRAFT_0215374 | DDB_0205894 | DDB_0215374 | PMP68 | PMP70 | PXMP1 | Pxmp1 | ZWS2 | pmp70	ENSCHIG00000023422	3:71440569-71520595:+1	protein-coding	ATP binding cassette subfamily D member 3	detected at high to low expression in 20 of 20 tissues	high to low	detected in all	uterus (1.426)	none	0.743	1.427	ATP binding (GO:0005524) | protein homodimerization activity (GO:0042803) | ATPase activity (GO:0016887)	fatty acid beta-oxidation (GO:0006635) | peroxisome organization (GO:0007031) | very long-chain fatty acid catabolic process (GO:0042760) | fatty acid biosynthetic process (GO:0006633)	peroxisomal membrane (GO:0005778) | peroxisomal matrix (GO:0005782) | peroxisome (GO:0005777) | mitochondrion (GO:0005739) | mitochondrial inner membrane (GO:0005743) | intracellular membrane-bounded organelle (GO:0043231)	20.259	39.145	9.871	25.447	28.779	25.761	50.562	17.123	37.419	19.553	20.206	19.018	20.744	24.718	37.16	30.58	20.332	35.802	124.042	124.394
ABCD4	ABC41 | EST352188 | MAHCJ | P69r | P70R | P79R | PMP69 | PXMP1L | Pxmp1l | zgc:153503	ENSCHIG00000017269	10:17481122-17495384:+1	protein-coding	ATP binding cassette subfamily D member 4	detected at medium to low expression in 20 of 20 tissues	medium to low	detected in all	adrenal gland (1.326)	none	0.584	1.142	unknown	cobalamin metabolic process (GO:0009235) | cellular response to leukemia inhibitory factor (GO:1990830)	endoplasmic reticulum membrane (GO:0005789) | peroxisome (GO:0005777)	10.115	25.501	4.77	14.637	13.245	13.622	21.453	41.207	27.654	7.943	13.678	12.452	13.618	14.986	19.185	23.988	26.324	17.158	19.854	25.629
ABCE1	ABC38 | C79080 | DDBDRAFT_0188931 | DDBDRAFT_0191227 | DDB_0188931 | DDB_0191227 | HP68 | OABP | Oabp | RLI | RNASEL1 | RNASELI | RNS41 | RNS4I | Rnaseli | Rns4i | wu:fb34c09 | wu:fe47b01 | wu:fi09g07 | zgc:111906 | zgc:56045	ENSCHIG00000019274	17:57787261-57809864:+1	protein-coding	ATP binding cassette subfamily E member 1	detected at high to medium expression in 20 of 20 tissues	high to medium	detected in all	thymus (1.138)	none	0.413	1.115	endoribonuclease inhibitor activity (GO:0060698)	negative regulation of endoribonuclease activity (GO:0060702)	cytosol (GO:0005829) | cytoplasm (GO:0005737) | mitochondrion (GO:0005739)	48.02	49.58	30.005	71.042	46.721	39.368	44.834	45.969	28.709	90.903	92.03	94.032	56.212	96.241	59.811	50.157	51.014	53.963	61.791	59.829
ABCF1	ABC27 | ABC50 | AU041969 | Abc50 | D17Wsu166e | DDBDRAFT_0218777 | DDBDRAFT_0219973 | DDB_0218777 | DDB_0219973 | GCN20 | GRMZM2G105570 | wu:fb79c06 | wu:fc39a05 | wu:fj94a08 | zgc:85667	ENSCHIG00000017577	23:21583097-21595701:+1	protein-coding	ATP binding cassette subfamily F member 1	detected at high to medium expression in 20 of 20 tissues	high to medium	detected in all	alveolar macrophage (1.151)	none	0.423	1.042	unknown	unknown	cytosol (GO:0005829)	40.213	44.196	34.912	51.151	37.654	37.288	42.207	38.288	22.144	68.431	55.548	53.793	43.103	51.925	49.949	35.078	21.57	27.512	31.067	32.123
ABCF3	AI326318 | AU016058 | BB119416 | DDBDRAFT_0167190 | DDBDRAFT_0191517 | DDB_0167190 | DDB_0191517 | EST201864	ENSCHIG00000018349	1:82643694-82651104:-1	protein-coding	ATP binding cassette subfamily F member 3	detected at high to medium expression in 20 of 20 tissues	high to medium	detected in all	cerebellum (1.177)	none	0.45	1.047	cadherin binding (GO:0045296)	unknown	unknown	52.182	59.222	24.951	32.236	30.044	27.191	41.074	40.837	23.049	57.338	43.167	36.027	32.588	32.707	31.626	33.456	17.675	21.443	19.839	21.753
ABCG1	ABC8 | AW413978 | Abc8 | DDBDRAFT_0190309 | DDBDRAFT_0191516 | DDB_0190309 | DDB_0191516 | WHITE1 | White | zgc:162197	ENSCHIG00000007254	1:142067501-142130766:+1	protein-coding	ATP binding cassette subfamily G member 1	detected at high to low expression in 15 of 20 tissues	high to low	tissue enriched (fallopian tube)	fallopian tube (4.042)	none	0.97	2.985	ADP binding (GO:0043531) | ATP binding (GO:0005524) | phospholipid transporter activity (GO:0005548) | protein homodimerization activity (GO:0042803) | toxin transmembrane transporter activity (GO:0019534) | sterol-transporting ATPase activity (GO:0034041) | glycoprotein transporter activity (GO:0034437) | protein heterodimerization activity (GO:0046982) | cholesterol transporter activity (GO:001…	cholesterol metabolic process (GO:0008203) | reverse cholesterol transport (GO:0043691) | positive regulation of cholesterol biosynthetic process (GO:0045542) | regulation of cholesterol esterification (GO:0010872) | regulation of transcription, DNA-templated (GO:0006355) | phospholipid efflux (GO:0033700) | response to lipid (GO:0033993) | high-density lipoprotein particle remodeling (GO:0034375…	endosome (GO:0005768) | external side of plasma membrane (GO:0009897) | recycling endosome (GO:0055037) | mitochondrion (GO:0005739)	7.704	14.492	0.164	4.065	3.955	1.855	2.421	0.555	1.648	0.976	0.354	0.504	2.828	10.672	4.348	1.276	3.813	126.816	5.231	4.538
ABCG2	ABC15 | ABCG3 | ABCP | AI428558 | BCRP | BCRP1 | BMDP | Bcrp1 | CD338 | CDw338 | DDBDRAFT_0167281 | DDBDRAFT_0191229 | DDB_0167281 | DDB_0191229 | EST157481 | GOUT1 | MRX | MXR | MXR-1 | MXR1 | UAQTL1 | bcrp	ENSCHIG00000026645	6:36987612-37118958:+1	protein-coding	ATP-binding cassette sub-family G member 2	detected at high to low expression in 20 of 20 tissues	high to low	detected in all	uterus (1.692)	none	0.8	1.656	identical protein binding (GO:0042802) | ATP binding (GO:0005524) | protein homodimerization activity (GO:0042803) | ATPase activity, coupled to transmembrane movement of substances (GO:0042626) | ATPase activity (GO:0016887) | nucleotide binding (GO:0000166)	urate metabolic process (GO:0046415) | transmembrane transport (GO:0055085)	integral component of membrane (GO:0016021) | nucleus (GO:0005634) | plasma membrane (GO:0005886) | membrane (GO:0016020)	18.166	18.303	4.269	10.025	9.784	4.369	26.949	6.427	28.426	4.772	12.186	7.558	6.469	8.21	13.861	12.394	30.32	27.548	72.395	84.705
ABCG4	6430517O04Rik | DDBDRAFT_0188507 | DDBDRAFT_0216252 | DDB_0188507 | DDB_0216252 | WHITE2 | white2	ENSCHIG00000021072	15:52610824-52625989:-1	protein-coding	ATP binding cassette subfamily G member 4	detected at medium to low expression in 3 of 20 tissues	medium to low	group enriched (nervous system)	frontal lobe cortex (5.454)	nervous system	0.948	55.073	protein homodimerization activity (GO:0042803) | protein heterodimerization activity (GO:0046982)	cellular response to leukemia inhibitory factor (GO:1990830)	unknown	43.825	37.305	0.038	0.6	0.213	0.024	0.048	3.713	0	0.008	0.008	0.004	0.005	0.083	0.045	0.102	0.075	0.293	0.366	0.261
ABCG5	DDBDRAFT_0205617 | DDBDRAFT_0215344 | DDB_0205617 | DDB_0215344 | STSL | cmp | sterolin-1 | trac	ENSCHIG00000024311	11:25910695-25943181:-1	protein-coding	ATP binding cassette subfamily G member 5	detected at medium to low expression in 2 of 20 tissues	medium to low	tissue enriched (liver), group enriched (endocrine system)	liver (3.858)	endocrine system	0.988	12.981	ATP binding (GO:0005524) | ATPase activity, coupled to transmembrane movement of substances (GO:0042626) | ATPase activity (GO:0016887) | protein heterodimerization activity (GO:0046982) | cholesterol transporter activity (GO:0017127)	excretion (GO:0007588) | negative regulation of intestinal phytosterol absorption (GO:0010949) | negative regulation of intestinal cholesterol absorption (GO:0045796) | cholesterol efflux (GO:0033344) | cholesterol homeostasis (GO:0042632)	apical part of cell (GO:0045177) | receptor complex (GO:0043235) | ATP-binding cassette (ABC) transporter complex (GO:0043190) | apical plasma membrane (GO:0016324) | membrane (GO:0016020) | integral component of plasma membrane (GO:0005887)	0.06	0.186	0.037	1.701	0.043	0.017	0.226	0.044	14.499	0.009	0.093	0.039	0.029	0.023	0.114	0.185	0.271	0.106	0.025	0.077
ABCG8	1300003C16Rik | AI114946 | DDBDRAFT_0167690 | DDBDRAFT_0191232 | DDB_0167690 | DDB_0191232 | GBD4 | STSL | sterolin-2 | zgc:172358	ENSCHIG00000022042	11:25944652-25961504:+1	protein-coding	ATP binding cassette subfamily G member 8	detected at high to low expression in 3 of 20 tissues	high to low	tissue enriched (liver), group enriched (endocrine system)	liver (6.144)	endocrine system	0.992	21.114	protein heterodimerization activity (GO:0046982) | cholesterol transporter activity (GO:0017127)	excretion (GO:0007588) | phospholipid transport (GO:0015914) | cholesterol efflux (GO:0033344) | sterol homeostasis (GO:0055092) | sterol transport (GO:0015918) | cholesterol homeostasis (GO:0042632)	receptor complex (GO:0043235) | apical plasma membrane (GO:0016324) | integral component of plasma membrane (GO:0005887)	0.034	0.523	0.055	1.548	0.346	0.161	0.072	0.156	70.737	0	0.01	0	0.088	0.027	0.773	0.442	5.226	0.582	0.225	0.495
ABHD1	LABH-1 | LABH1 | labh1	ENSCHIG00000026789	11:72227178-72238299:-1	protein-coding	abhydrolase domain containing 1	detected at medium to low expression in 20 of 20 tissues	medium to low	detected in all	liver (1.223)	none	0.363	1.026	unknown	unknown	unknown	5.571	11.661	5.013	9.21	9.669	4.652	8.198	7.801	13.229	4.957	5.701	8.927	9.933	7.914	7.769	8.7	10.928	8.014	12.479	13.122
ABHD10	RGD1308084	ENSCHIG00000015169	1:56506466-56520455:+1	protein-coding	abhydrolase domain containing 10	detected at high to medium expression in 20 of 20 tissues	high to medium	detected in all	adrenal gland (1.216)	none	0.514	1.037	hydrolase activity, hydrolyzing O-glycosyl compounds (GO:0004553)	glucuronoside catabolic process (GO:0019391)	cytosol (GO:0005829) | mitochondrion (GO:0005739)	33.138	40.02	15.145	39.32	24.744	18.198	36.985	63.527	30.949	15.115	27.165	23.184	35.223	54.166	24.263	49.248	31.77	32.687	27.55	27.983
ABHD11	1110054D16Rik | A630008N09Rik | Abhd11l1 | PP1226 | WBSCR21 | Wbscr21 | Wbscr21l | pp1226 | wbscr21	ENSCHIG00000022708	25:33335414-33339596:+1	protein-coding	abhydrolase domain containing 11	detected at medium to low expression in 20 of 20 tissues	medium to low	detected in all	colon large (1.380)	none	0.576	0.95	unknown	unknown	mitochondrion (GO:0005739)	26.205	15.438	2.815	13.514	38.209	24.37	25.343	22.973	3.491	5.361	13.17	11.614	8.728	3.944	23.211	24.952	16.181	25.335	20.279	21.171
ABHD12	1500011G07Rik | 6330583M11Rik | ABHD12A | AI431047 | AW547313 | BEM46L2 | C20orf22 | PHARC | abd12 | dJ965G21.2 | zgc:153367	ENSCHIG00000021501	13:42153673-42206031:-1	protein-coding	abhydrolase domain containing 12	detected at high to low expression in 20 of 20 tissues	high to low	detected in all	frontal lobe cortex (1.345)	none	0.674	1.312	lysophospholipase activity (GO:0004622) | acylglycerol lipase activity (GO:0047372)	glycerophospholipid catabolic process (GO:0046475) | acylglycerol catabolic process (GO:0046464) | monoacylglycerol catabolic process (GO:0052651)	unknown	143.906	94.657	4.703	27.859	31.207	91.09	38.342	31.641	10.726	45.593	52.82	36.353	40.509	20.861	64.132	34.592	24.687	50.012	96.04	95.115
ABHD12B	BEM46L3 | Bem46l3 | C14orf29 | Gm804 | c14_5314	ENSCHIG00000023966	10:59302924-59324945:-1	protein-coding	abhydrolase domain containing 12B	detected at medium to low expression in 8 of 20 tissues	medium to low	mixed expression	skin (3.703)	none	0.893	2.273	unknown	unknown	unknown	10.288	0.827	0.104	1.042	0.422	0.862	0.8	0.45	1.199	0.879	1.074	1.036	0.957	0.532	13.023	0.459	0.614	2.892	1.37	0.74
ABHD13	1110065L07Rik | AI463703 | AI788994 | BEM46L1 | C13orf6 | RGD1308317 | bA153I24.2 | zgc:123286	ENSCHIG00000001265	12:2674178-2675191:-1	protein-coding	abhydrolase domain containing 13	detected at medium to low expression in 20 of 20 tissues	medium to low	detected in all	alveolar macrophage (1.222)	none	0.445	1.029	palmitoyl-(protein) hydrolase activity (GO:0008474)	protein depalmitoylation (GO:0002084)	dendrite cytoplasm (GO:0032839) | cytoplasm (GO:0005737)	14.576	14.824	6.141	19.251	20.046	7.88	24.478	10.421	12.224	32.399	22.406	27.895	17.105	30.288	13.954	14.247	16.038	21.363	23.02	25.437
ABHD14A	1110013B16Rik | AW558221 | DORZ1 | Dorz1 | RGD1309721 | dorz1 | zgc:85972	ENSCHIG00000019422	22:49045904-49048550:-1	protein-coding	abhydrolase domain containing 14A	detected at medium to low expression in 20 of 20 tissues	medium to low	detected in all	testes (1.547)	none	0.711	1.228	unknown	unknown	unknown	14.931	40.58	4.114	9.123	8.889	8.802	24.891	18.932	11.861	3.51	18.891	14.647	12.369	3.286	10.819	45.826	16.084	12.766	7.624	9.679
ABHD14B	1810013B01Rik | CIB | HEL-S-299 | zgc:64031	ENSCHIG00000022891	22:49052393-49055089:+1	protein-coding	abhydrolase domain containing 14B	detected at high to low expression in 20 of 20 tissues	high to low	detected in all	fallopian tube (1.387)	none	0.62	1.211	hydrolase activity (GO:0016787)	positive regulation of transcription from RNA polymerase II promoter (GO:0045944)	nucleus (GO:0005634) | cytosol (GO:0005829) | nucleolus (GO:0005730)	3.965	14.265	3.632	20.261	30.799	26.858	60.736	22.43	41.294	7.893	14.017	8.851	15.746	12.055	40.026	21.819	31.108	65.189	47.324	47.449
ABHD15	1300007F04Rik | RGD1304598	ENSCHIG00000019260	19:20640343-20644164:-1	protein-coding	abhydrolase domain containing 15	detected at low expression in 9 of 20 tissues	low	mixed expression	liver (2.663)	none	0.807	1.64	unknown	unknown	unknown	0.93	1.057	0.048	4.535	0.747	3.613	1.118	0.237	6.333	1.563	0.652	0.185	2.917	1.862	0.871	0.657	0.132	1.073	0.693	0.317
ABHD16A	AI326074 | BAT5 | Bat-5 | Bat5 | D17H6S82E | D6S82E | NG26 | PP199 | bat5 | bat5l | d6s82e | ng26 | pp199 | wu:fb55e01	ENSCHIG00000014665	23:22342516-22358808:-1	protein-coding	abhydrolase domain containing 16A	detected at high to low expression in 20 of 20 tissues	high to low	detected in all	cerebellum (1.433)	none	0.693	1.092	acylglycerol lipase activity (GO:0047372)	prostaglandin catabolic process (GO:1905344) | monoacylglycerol catabolic process (GO:0052651)	unknown	29.134	50.486	5.745	15.762	16.453	14.037	15.923	18.775	9.72	7.078	11.708	11.227	15.784	21.733	14.326	13.652	16.18	15.027	19.937	21.887
ABHD16B	1700095H12 | C13H20orf135 | C20orf135 | RGD1309726 | dJ591C20.1	ENSCHIG00000002136	13:53279529-53280941:-1	protein-coding	abhydrolase domain containing 16B	not detected	not detected	not detected	not calculated	none	not calculated	not calculated	unknown	unknown	unknown	0.687	0.535	0.197	0.538	0.248	0.268	0.302	0.74	0.161	0.068	0.457	0.285	0.723	0.52	0.348	0.464	0.311	0.377	0.601	0.365
ABHD17A	1700013O15Rik | BC005632 | C19orf27 | D10Bwg1364e | FAM108A | FAM108A1 | Fam108a | Fam108a1 | RGD1359682 | fam108a1 | fam108a2 | upf0227	ENSCHIG00000017282	7:66281125-66285597:+1	protein-coding	abhydrolase domain containing 17A	detected at high to medium expression in 20 of 20 tissues	high to medium	detected in all	liver (1.134)	none	0.409	1.133	palmitoyl-(protein) hydrolase activity (GO:0008474)	protein palmitoylation (GO:0018345) | protein localization to membrane (GO:0072657)	endosome membrane (GO:0010008) | plasma membrane (GO:0005886)	66.428	70.417	42.512	58.038	78.331	46.105	80.567	80.34	90.863	33.704	46.084	38.105	62.689	55.151	40.327	50.784	47.365	37.02	43.958	42.981
ABHD17B	5730446C15Rik | C9orf77 | CGI-67 | Cgi67 | Cgi67l | FAM108B1 | Fam108b | Fam108b1 | RGD1305246 | fam108b1 | zgc:100937	ENSCHIG00000013948	8:47857957-47899934:-1	protein-coding	abhydrolase domain containing 17B	detected at medium to low expression in 20 of 20 tissues	medium to low	detected in all	cerebellum (1.251)	none	0.484	1.094	palmitoyl-(protein) hydrolase activity (GO:0008474)	positive regulation of protein localization to endosome (GO:1905668) | regulation of dendritic spine maintenance (GO:1902950) | protein depalmitoylation (GO:0002084) | protein palmitoylation (GO:0018345) | negative regulation of protein localization to microtubule (GO:1902817) | regulation of protein localization to synapse (GO:1902473)	recycling endosome membrane (GO:0055038) | postsynaptic density (GO:0014069) | plasma membrane (GO:0005886)	27.511	31.215	6.771	12.899	15.649	13.908	19.515	15.155	7.745	11.191	14.872	18.829	11.659	11.242	26.316	18.653	12.81	17.968	18.672	24.502
ABHD17C	2210412D01Rik | AL023007 | FAM108C1 | Fam108c | Fam108c1 | RGD1308210 | fam108c1 | zgc:55468	ENSCHIG00000027051	21:26172937-26230257:+1	protein-coding	abhydrolase domain containing 17C	detected at medium to low expression in 20 of 20 tissues	medium to low	detected in all	kidney cortex (1.406)	none	0.633	1.19	palmitoyl-(protein) hydrolase activity (GO:0008474)	positive regulation of protein localization to endosome (GO:1905668) | protein depalmitoylation (GO:0002084) | protein palmitoylation (GO:0018345) | negative regulation of protein localization to microtubule (GO:1902817)	postsynaptic density (GO:0014069)	20.045	17.844	2.905	15.964	27.005	41.998	43.772	14.404	11.694	10.428	12.348	14.466	13.63	3.521	17.513	22.84	12.911	13.263	14.866	17.696
ABHD2	2210009N18Rik | HS1-2 | LABH2 | Labh-2 | PHPS1-2 | QtsA-21018	ENSCHIG00000022476	21:19906737-19986954:+1	protein-coding	abhydrolase domain containing 2	detected at high to low expression in 20 of 20 tissues	high to low	detected in all	adrenal gland (1.432)	none	0.72	1.157	steroid hormone receptor activity (GO:0003707) | hormone binding (GO:0042562) | acylglycerol lipase activity (GO:0047372)	response to progesterone (GO:0032570) | sperm capacitation (GO:0048240) | steroid hormone mediated signaling pathway (GO:0043401) | response to wounding (GO:0009611) | acrosome reaction (GO:0007340) | acylglycerol catabolic process (GO:0046464) | negative regulation of cell migration (GO:0030336)	sperm plasma membrane (GO:0097524) | acrosomal vesicle (GO:0001669) | sperm flagellum (GO:0036126)	33.753	30.468	4.139	15.028	20.8	17.902	22.26	83.982	28.004	30.663	38.079	49.179	16.906	14.874	19.03	10.596	38.487	9.124	24.485	23.691
ABHD3	AA675331 | AAKB1 | LABH3 | labh3 | zgc:92800	ENSCHIG00000024480	24:34880036-34936958:+1	protein-coding	abhydrolase domain containing 3	detected at high to low expression in 20 of 20 tissues	high to low	detected in all	kidney cortex (1.808)	none	0.831	2.107	phosphatidylcholine 1-acylhydrolase activity (GO:0008970) | phospholipase A2 activity (GO:0004623)	phosphatidylcholine metabolic process (GO:0046470)	unknown	31.177	48.546	7.419	15.403	16.081	6.335	80.364	24.211	8.437	1.991	5.497	5.78	16.974	15.409	22.961	5.434	5.367	7.651	6.388	7.549
ABHD4	1110035H23Rik | ABH4 | AI429574 | Abh4 | abhd5 | zgc:110267	ENSCHIG00000005601	10:79268770-79279606:+1	protein-coding	abhydrolase domain containing 4	detected at high to low expression in 20 of 20 tissues	high to low	detected in all, tissue enhanced (uterine horn, uterus)	uterus (1.703)	none	0.872	2.051	unknown	unknown	unknown	25.018	30.061	11.328	23.739	16.18	11.789	20.4	34.345	9.603	20.975	26.761	13.915	19.215	32.931	17.451	40.836	34.059	32.921	287.194	291.122
ABHD5	1300003D03Rik | 2010002J10Rik | CDS | CGI-58 | CGI58 | IECN2 | IECN5 | NCIE2 | cds | cgi58 | iecn2 | ncie2	ENSCHIG00000021235	22:15408620-15446033:+1	protein-coding	abhydrolase domain containing 5	detected at high to low expression in 20 of 20 tissues	high to low	detected in all	uterus (1.568)	none	0.748	2.014	unknown	positive regulation of triglyceride catabolic process (GO:0010898) | positive regulation of lipoprotein lipase activity (GO:0051006) | negative regulation of sequestering of triglyceride (GO:0010891) | positive regulation of lipid catabolic process (GO:0050996)	lipid droplet (GO:0005811) | cytosol (GO:0005829)	13.619	15.672	15.444	9.183	31.334	46.288	15.53	9.864	27.8	12.958	10.931	10.023	12.483	8.887	96.145	7.683	4.23	40.711	95.595	101.002
ABHD6	0610041D24Rik | AA673485 | AV065425	ENSCHIG00000013660	22:42967051-43001291:-1	protein-coding	abhydrolase domain containing 6	detected at medium to low expression in 20 of 20 tissues	medium to low	detected in all	frontal lobe cortex (1.752)	none	0.717	1.803	phospholipase activity (GO:0004620) | acylglycerol lipase activity (GO:0047372)	phospholipid catabolic process (GO:0009395) | long term synaptic depression (GO:0060292) | regulation of endocannabinoid signaling pathway (GO:2000124) | acylglycerol catabolic process (GO:0046464) | positive regulation of lipid biosynthetic process (GO:0046889) | negative regulation of cell migration (GO:0030336)	integral component of membrane (GO:0016021) | AMPA glutamate receptor complex (GO:0032281) | mitochondrion (GO:0005739)	35.739	35.498	1.64	10.799	7.571	14.607	23.595	35.098	7.735	4.329	5.162	3.609	6.421	3.728	9.363	3.662	3.553	6.218	4.62	4.941
ABHD8	0910001L24Rik | AB030191	ENSCHIG00000019222	7:102958277-102967688:-1	protein-coding	abhydrolase domain containing 8	detected at high to low expression in 20 of 20 tissues	high to low	detected in all, tissue enhanced (frontal lobe cortex)	frontal lobe cortex (2.005)	none	0.858	2.123	unknown	unknown	unknown	91.366	64.507	6.014	9.436	7.596	5.47	20.365	46.704	4.112	1.494	5.462	3.192	11.284	16.562	8.724	8.715	8.313	4.52	7.157	6.718
ABI1	ABA INSENSITIVE 1 | ABI-1 | ABLBP4 | AtABI1 | E3B1 | E3b1 | F20B18.190 | F20B18_190 | NAP1 | NAP1BP | PROTEIN PHOSPHATASE 2C ABI1 | SSH3BP | SSH3BP1 | Ssh3bp1 | abi-1 | e3b1 | nap1bp | ssh3bp | ssh3bp1	ENSCHIG00000015241	13:17150087-17233214:+1	protein-coding	abl interactor 1	detected at high to medium expression in 20 of 20 tissues	high to medium	detected in all	alveolar macrophage (1.153)	none	0.409	0.96	protein tyrosine kinase activator activity (GO:0030296) | SH3 domain binding (GO:0017124) | macromolecular complex binding (GO:0044877) | cadherin binding (GO:0045296)	lamellipodium morphogenesis (GO:0072673) | megakaryocyte development (GO:0035855) | dendrite morphogenesis (GO:0048813) | somitogenesis (GO:0001756) | peptidyl-tyrosine phosphorylation (GO:0018108)	intracellular (GO:0005622) | neuron projection (GO:0043005) | filopodium tip (GO:0032433) | SCAR complex (GO:0031209) | lamellipodium (GO:0030027) | cell leading edge (GO:0031252)	48.903	36.431	12.746	50.004	35.493	41.611	33.186	30.272	14.272	72.591	60.631	57.702	45.741	62.186	56.88	41.029	38.724	53.261	49.098	46.688
ABI2	8430425M24Rik | ABA INSENSITIVE 2 | ABI-2 | ABI2B | AI839867 | AIP-1 | AblBP3 | AtABI2 | C130078H13 | GRMZM2G018485 | GRMZM2G018485_T01 | MHM17.19 | MHM17_19 | PROTEIN PHOSPHATASE 2C | SSH3BP2 | Xlan4 | abi-2 | abi1 | abi2b | ablbp3 | aip-1 | argBP1 | argBPIA | argBPIB | argbpia | argbpib | lan4-a | ssh3bp2 | xlan4	ENSCHIG00000002652	2:44274436-44375581:-1	protein-coding	abl interactor 2	detected at high to low expression in 19 of 20 tissues	high to low	mixed expression	frontal lobe cortex (2.014)	none	0.828	1.549	unknown	unknown	unknown	74.464	56.584	2.925	5.371	2.959	1.354	9.969	11.521	1.989	0.279	12.216	8.559	8.264	28.419	2.524	34.939	22.195	10.972	10.537	11.559
ABI3	2210414K06Rik | ABA INSENSITIVE 3 | AI987680 | NESH | SIS10 | SSH3BP3 | SUGAR INSENSITIVE 10 | nesh | ssh3bp3	ENSCHIG00000025692	19:36993723-37002553:-1	protein-coding	ABI family member 3	detected at high to low expression in 20 of 20 tissues	high to low	detected in all, tissue enhanced (alveolar macrophage, spleen)	alveolar macrophage (2.170)	none	0.86	2.858	identical protein binding (GO:0042802)	regulation of cell migration (GO:0030334)	intracellular (GO:0005622) | lamellipodium (GO:0030027) | cytoplasm (GO:0005737)	3.302	2.014	2.544	40.813	7.939	4.027	8.93	4.361	5.843	89.36	14.007	15.453	84.216	17.245	6.995	4.517	2.83	2.678	5.048	5.626
ABI3BP	5033411B22Rik | AI506287 | BG172926 | D930038M13Rik | NESHBP | RGD1562717 | TARSH | eratin | neshbp | tarsh	ENSCHIG00000026704	1:44941517-45232698:-1	protein-coding	ABI family member 3 binding protein	detected at high to low expression in 17 of 20 tissues	high to low	mixed expression	ileum (2.056)	none	0.821	2.476	glycosaminoglycan binding (GO:0005539) | heparin binding (GO:0008201) | collagen binding (GO:0005518)	extracellular matrix organization (GO:0030198) | positive regulation of cell-substrate adhesion (GO:0010811)	extracellular space (GO:0005615) | proteinaceous extracellular matrix (GO:0005578) | extracellular matrix (GO:0031012) | interstitial matrix (GO:0005614) | extracellular region (GO:0005576)	31.353	1.682	9.527	99.922	38.278	8.254	6.674	3.949	2.886	0.051	0.25	0.133	9.997	3.608	50.255	7.276	81.942	27.042	25.918	31.318
ABL1	ABL | AI325092 | Abl | E430008G22Rik | JTK7 | abl | bcr/abl | c-ABL | c-ABL1 | c-Abl | c-abl | jtk7 | p150 | v-abl	ENSCHIG00000021749	11:100463264-100598225:+1	protein-coding	ABL proto-oncogene 1, non-receptor tyrosine kinase	detected at high to low expression in 20 of 20 tissues	high to low	detected in all	BMDM LPS time course 7 hrs (1.522)	none	0.747	1.088	neuropilin binding (GO:0038191) | proline-rich region binding (GO:0070064) | phosphotyrosine residue binding (GO:0001784) | protein tyrosine kinase activity (GO:0004713) | protein kinase activity (GO:0004672) | manganese ion binding (GO:0030145) | syntaxin binding (GO:0019905) | non-membrane spanning protein tyrosine kinase activity (GO:0004715) | ephrin receptor binding (GO:0046875) | kinase act…	neuropilin signaling pathway (GO:0038189) | regulation of microtubule polymerization (GO:0031113) | peptidyl-tyrosine phosphorylation (GO:0018108) | platelet-derived growth factor receptor-beta signaling pathway (GO:0035791) | activated T cell proliferation (GO:0050798) | negative regulation of cell-cell adhesion (GO:0022408) | signal transduction in response to DNA damage (GO:0042770) | negative…	nuclear body (GO:0016604) | actin cytoskeleton (GO:0015629) | nucleolus (GO:0005730) | macromolecular complex (GO:0032991) | nucleus (GO:0005634) | cytosol (GO:0005829) | cytoplasm (GO:0005737) | perinuclear region of cytoplasm (GO:0048471) | nucleoplasm (GO:0005654) | cell leading edge (GO:0031252)	8.494	12.134	5.149	12.556	17.293	10.015	19.682	19.127	4.273	28.634	30.432	72.809	13.645	5.362	20.825	24.344	26.414	20.211	35.532	35.319
ABL2	AA536808 | ABLL | ARG | Abll | Arg | CABL | abll | arg | cb272	ENSCHIG00000012642	16:59064534-59157285:-1	protein-coding	ABL proto-oncogene 2, non-receptor tyrosine kinase	detected at medium to low expression in 16 of 20 tissues	medium to low	mixed expression	alveolar macrophage (3.403)	none	0.875	2.832	protein tyrosine kinase activity (GO:0004713) | magnesium ion binding (GO:0000287) | manganese ion binding (GO:0030145) | phosphotyrosine residue binding (GO:0001784)	positive regulation of neuron projection development (GO:0010976) | cellular response to retinoic acid (GO:0071300) | positive regulation of phospholipase C activity (GO:0010863) | positive regulation of oxidoreductase activity (GO:0051353) | positive regulation of cytosolic calcium ion concentration (GO:0007204) | peptidyl-tyrosine phosphorylation (GO:0018108)	unknown	6.154	6.73	1.044	2.49	2.205	0.555	2.515	0.814	0.301	35.023	13.936	29.806	1.367	4.232	0.931	3.117	1.389	1.869	1.494	1.96
ABLIM1	2210411C18Rik | 2610209L21Rik | 4833406P10Rik | 9330196J19Rik | ABLIM | AV079770 | AW060987 | AW215784 | LIMAB1 | LIMATIN | Limab1 | RGD1565768 | abLIM-1 | ablim | limab1 | limatin | mKIAA0059	ENSCHIG00000013355	26:16863260-17074175:+1	protein-coding	actin binding LIM protein 1	detected at high to low expression in 17 of 20 tissues	high to low	mixed expression	cerebellum (2.000)	none	0.86	1.833	unknown	cilium assembly (GO:0060271) | lamellipodium assembly (GO:0030032)	stress fiber (GO:0001725) | lamellipodium (GO:0030027)	23.775	110.805	5.769	37.584	23.392	19.116	29.243	8.924	3.325	0.031	0.495	0.39	29.009	49.198	18.11	4.402	11.667	9.244	9.812	10.415
ABLIM2	AI606905 | C230091L11	ENSCHIG00000019315	6:114463897-114630702:-1	protein-coding	actin binding LIM protein family member 2	detected at medium to low expression in 14 of 20 tissues	medium to low	mixed expression	frontal lobe cortex (3.229)	none	0.838	5.091	unknown	unknown	actin cytoskeleton (GO:0015629)	36.672	32.4	30.055	0.966	1.22	12.905	1.266	2.794	0.081	0.015	0.022	0.022	1.279	0.714	8.268	1.872	1.157	1.658	7.451	8.71
ABLIM3	AW990719 | D930036B08Rik | HMFN1661 | RGD1565118 | im:7152284 | zgc:158673 | zgc:198293	ENSCHIG00000021812	7:49767266-49857043:-1	protein-coding	actin binding LIM protein family member 3	detected at high to low expression in 20 of 20 tissues	high to low	detected in all, tissue enhanced (cerebellum)	cerebellum (2.401)	none	0.889	1.857	unknown	positive regulation of transcription from RNA polymerase II promoter (GO:0045944) | cilium assembly (GO:0060271) | lamellipodium assembly (GO:0030032) | positive regulation of protein targeting to mitochondrion (GO:1903955)	stress fiber (GO:0001725) | lamellipodium (GO:0030027)	9.274	66.122	12.749	3.654	6.239	13.902	12.455	3.024	32.998	1.141	6.207	4.533	1.368	1.038	9.194	5.89	3.838	2.677	5.15	3.609
ABR	BCR | MDB | xabr	ENSCHIG00000023804	19:21529775-21671520:+1	protein-coding	active BCR-related	detected at high to low expression in 20 of 20 tissues	high to low	detected in all	frontal lobe cortex (1.544)	none	0.832	1.23	GTPase activator activity (GO:0005096)	inner ear morphogenesis (GO:0042472) | neuromuscular process controlling balance (GO:0050885) | actin cytoskeleton organization (GO:0030036) | response to lipopolysaccharide (GO:0032496) | positive regulation of phagocytosis (GO:0050766) | negative regulation of cell migration (GO:0030336) | regulation of vascular permeability (GO:0043114) | negative regulation of inflammatory response (GO:005072…	cytosol (GO:0005829) | plasma membrane (GO:0005886)	215.384	38.032	3.993	44.318	27.595	30.971	46.004	83.367	7.278	67.295	48.168	55.059	59.507	25.289	37.175	36.332	18.366	13.896	24.414	21.755
ABRA	C130068O12Rik | Ms1 | STARS | Stars	ENSCHIG00000024017	14:24325521-24335985:-1	protein-coding	actin binding Rho activating protein	detected at medium expression in 1 of 20 tissues	medium	tissue enriched (skeletal muscle longitudinal dorsal)	skeletal muscle longitudinal dorsal (5.269)	none	0.998	43.217	actin binding (GO:0003779)	positive regulation of transcription from RNA polymerase II promoter (GO:0045944) | positive regulation of Rho protein signal transduction (GO:0035025) | positive regulation of DNA binding transcription factor activity (GO:0051091) | positive regulation of transcription, DNA-templated (GO:0045893) | protein import into nucleus, translocation (GO:0000060)	actin cytoskeleton (GO:0015629) | myofibril (GO:0030016) | plasma membrane (GO:0005886)	0.067	0.088	38.57	0.049	0.028	0.044	0.082	0.289	0.043	0	0	0.008	0.041	0.433	0.074	0.108	0.268	0	0	0
ABRACL	1700028I04Rik | 3110003A17Rik | C1H6orf115 | C3H6orf115 | C4H6orf115 | C6ORF115 | C6orf115 | C9H6orf115 | CF115 | Costars | HSPC280 | PRO2013 | c6orf115 | cf115 | si:dkey-34f16.3 | wu:fa91c10 | wu:fb38c09 | zgc:113923	ENSCHIG00000019314	9:63884834-63893952:+1	protein-coding	ABRA C-terminal like	detected at high to medium expression in 20 of 20 tissues	high to medium	detected in all	thymus (1.362)	none	0.751	1.185	unknown	unknown	unknown	64.434	22.083	10.517	275.733	185.255	125.776	135.848	50.267	18.853	339.429	189.238	161.522	300.492	521.219	152.513	45.174	39.097	95.255	123.632	125.873
ABRAXAS1	.	ENSCHIG00000016630	6:98694281-98710062:-1	protein-coding	abraxas 1, BRCA1 A complex subunit	detected at medium to low expression in 20 of 20 tissues	medium to low	detected in all	BMDM LPS time course 7 hrs (1.342)	none	0.525	1.199	polyubiquitin modification-dependent protein binding (GO:0031593)	positive regulation of DNA repair (GO:0045739) | double-strand break repair (GO:0006302) | response to ionizing radiation (GO:0010212) | signal transduction involved in G2 DNA damage checkpoint (GO:0072425)	nuclear body (GO:0016604) | nucleus (GO:0005634) | BRCA1-A complex (GO:0070531)	9.158	11.599	4.987	22.997	10.515	6.082	9.446	6.972	6.29	6.076	20.285	23.223	15.489	16.635	8.329	18.283	11.133	6.381	9.978	8.958
ABT1	BB_R223_JSM3D337R | hABT1 | habt1 | im:7139827 | zgc:109995	ENSCHIG00000012988	23:18454013-18456351:+1	protein-coding	activator of basal transcription 1	detected at medium to low expression in 20 of 20 tissues	medium to low	detected in all	thymus (1.153)	none	0.286	0.972	unknown	regulation of transcription from RNA polymerase II promoter (GO:0006357) | spinal cord motor neuron differentiation (GO:0021522) | transcription from RNA polymerase II promoter (GO:0006366)	transcription factor complex (GO:0005667)	10.486	11.344	5.881	9.655	7.712	6.591	13.102	11.453	5.764	10.858	13.099	13.199	10.009	13.668	10.553	10.59	7.919	8.004	9.887	9.433
ABTB2	ABTB2A | AW539457 | BPOZ-2 | BTBD22 | Cca3	ENSCHIG00000009432	15:17997675-18178952:+1	protein-coding	ankyrin repeat and BTB domain containing 2	detected at medium to low expression in 15 of 20 tissues	medium to low	mixed expression	skin (2.722)	none	0.772	1.378	unknown	cellular response to toxic substance (GO:0097237)	nucleus (GO:0005634) | nucleoplasm (GO:0005654)	3.443	2.616	0.796	2.376	1.033	2.455	1.998	2.996	5.513	0.625	0.3	0.352	5.145	9.313	12.462	6.684	3.067	0.85	2.248	2.282
ACAA1	ACAA | Acaa | Acaa1a | PTHIO | Pktaa | THIO | acaa | pthio | thio | zgc:92385	ENSCHIG00000010466	22:11460558-11485298:-1	protein-coding	acetyl-CoA acyltransferase 1	detected at high to low expression in 20 of 20 tissues	high to low	detected in all, tissue enhanced (liver)	liver (1.707)	none	0.91	1.853	palmitoyl-CoA oxidase activity (GO:0016401)	very long-chain fatty acid metabolic process (GO:0000038) | fatty acid beta-oxidation (GO:0006635) | bile acid metabolic process (GO:0008206)	peroxisome (GO:0005777) | intracellular membrane-bounded organelle (GO:0043231)	22.155	22.007	8.607	39.895	45.452	68.833	181.07	50.411	445.24	11.353	21.668	17.239	49.28	15.921	55.374	24.824	34.287	33.63	31.636	30.416
ACAA2	0610011L04Rik | AI255831 | AI265397 | D18Ertd240e | DSAEC | fb59b11 | wu:fb59b11 | zgc:56036	ENSCHIG00000024466	24:49627004-49660751:-1	protein-coding	acetyl-CoA acyltransferase 2	detected at high to medium expression in 20 of 20 tissues	high to medium	detected in all, tissue enhanced (liver)	liver (1.455)	none	0.856	1.339	unknown	negative regulation of mitochondrial membrane permeability involved in apoptotic process (GO:1902109) | cellular response to hypoxia (GO:0071456) | negative regulation of mitochondrial outer membrane permeabilization involved in apoptotic signaling pathway (GO:1901029)	mitochondrion (GO:0005739) | mitochondrial inner membrane (GO:0005743)	20.501	20.771	46.023	57.641	113.63	181.168	172.389	86.099	569.414	110.996	78.289	73.023	58.821	28.129	105.049	88.757	72.148	80.481	77.381	85.483
ACACA	A530025K05Rik | ACAC | ACACAD | ACC | ACC1 | ACCA | Acac | Acc1 | Gm738 | acc | fj43d01 | im:7138837 | si:ch211-199d18.1 | wu:fj43d01	ENSCHIG00000014642	19:13065661-13278456:-1	protein-coding	acetyl-CoA carboxylase alpha	detected at medium to low expression in 20 of 20 tissues	medium to low	detected in all	frontal lobe cortex (1.672)	none	0.758	1.126	identical protein binding (GO:0042802) | acetyl-CoA carboxylase activity (GO:0003989)	lipid homeostasis (GO:0055088) | acetyl-CoA metabolic process (GO:0006084) | cellular response to prostaglandin E stimulus (GO:0071380) | tissue homeostasis (GO:0001894) | lipid metabolic process (GO:0006629) | protein homotetramerization (GO:0051289) | fatty acid biosynthetic process (GO:0006633) | multicellular organismal protein metabolic process (GO:0044268)	actin cytoskeleton (GO:0015629) | fibrillar center (GO:0001650) | cytosol (GO:0005829) | mitochondrion (GO:0005739)	43.574	20.444	1.965	8.13	17.208	4.783	6.844	11.239	5.131	2.289	10.104	10.479	5.567	7.28	23.404	14.614	12.819	12.564	11.209	14.62
ACACB	ACACA | ACC2 | ACCB | AI597064 | AW743042 | Acc2 | Accb | HACC275 | UNG | si:ch211-250o15.3	ENSCHIG00000020615	17:7167436-7264911:+1	protein-coding	acetyl-CoA carboxylase beta	detected at medium to low expression in 6 of 20 tissues	medium to low	mixed expression	skeletal muscle longitudinal dorsal (4.388)	none	0.948	2.457	identical protein binding (GO:0042802) | acetyl-CoA carboxylase activity (GO:0003989)	malonyl-CoA biosynthetic process (GO:2001295) | regulation of glucose metabolic process (GO:0010906) | negative regulation of gene expression (GO:0010629) | positive regulation of heart growth (GO:0060421) | fatty acid biosynthetic process (GO:0006633) | energy homeostasis (GO:0097009) | positive regulation of lipid storage (GO:0010884) | negative regulation of fatty acid beta-oxidation (GO:00319…	nucleus (GO:0005634) | mitochondrion (GO:0005739)	0.249	0.478	20.932	0.941	0.862	0.836	3.061	4.861	0.855	0.01	0.039	0.031	0.942	0.468	1.465	2.259	1.615	0.362	0.672	0.602
ACAD10 (assigned to ENSCHIG00000020055 [confidence: 1])	.	ENSCHIG00000020055	17:15800883-15845127:-1	protein-coding		acyl-CoA dehydrogenase family member 10	medium to low	detected in all	kidney cortex (1.579)	none	0.698	1.212	unknown	unknown	unknown	6.098	8.108	5.019	7.614	5.883	7.422	27.821	11.59	26.215	3.727	9.747	7.604	6.281	7.003	5.533	7.88	8.63	8.842	8.289	8.407
ACAD11	5730439E10Rik | ACAD-11 | AI987948 | RGD1306270 | acd11 | zgc:55835	ENSCHIG00000025625	1:136538963-136653195:+1	protein-coding	acyl-CoA dehydrogenase family member 11	detected at high to low expression in 20 of 20 tissues	high to low	detected in all, tissue enhanced (liver)	liver (2.198)	none	0.879	1.93	medium-chain-acyl-CoA dehydrogenase activity (GO:0070991) | very-long-chain-acyl-CoA dehydrogenase activity (GO:0017099) | long-chain-acyl-CoA dehydrogenase activity (GO:0004466)	fatty acid beta-oxidation using acyl-CoA dehydrogenase (GO:0033539)	mitochondrial membrane (GO:0031966) | nucleus (GO:0005634)	3.748	5.141	1.803	9.32	8.049	4.779	45.821	6.978	64.901	7.669	9.272	10.108	5.006	4.423	5.971	3.691	4.458	6.362	3.657	3.267
ACAD8	2310016C19Rik | ACAD-8 | AI786953 | ARC42 | DDBDRAFT_0219367 | DDBDRAFT_0237710 | DDB_0219367 | DDB_0237710 | RGD1564209 | zgc:55874	ENSCHIG00000011486	15:30888785-30908048:+1	protein-coding	acyl-CoA dehydrogenase family member 8	detected at high to medium expression in 20 of 20 tissues	high to medium	detected in all	adrenal gland (1.354)	none	0.668	1.31	unknown	unknown	unknown	29.676	35.535	13.963	20.743	18.555	70.066	48.299	86.229	29.625	11.621	14.879	11.359	22.88	29.773	24.703	42.993	23.385	52.194	22.086	21.301
ACAD9	2600017P15Rik | 4732402K02 | C630012L17Rik | NPD002 | Nyggf2 | im:7141484 | zgc:136367	ENSCHIG00000020865	22:58847069-58885849:+1	protein-coding	acyl-CoA dehydrogenase family member 9	detected at high to medium expression in 20 of 20 tissues	high to medium	detected in all	skin (1.360)	none	0.685	1.347	medium-chain-acyl-CoA dehydrogenase activity (GO:0070991) | long-chain-acyl-CoA dehydrogenase activity (GO:0004466)	medium-chain fatty acid metabolic process (GO:0051791) | long-chain fatty acid metabolic process (GO:0001676) | mitochondrial respiratory chain complex I assembly (GO:0032981)	mitochondrial membrane (GO:0031966) | nucleus (GO:0005634) | dendrite (GO:0030425) | mitochondrion (GO:0005739)	41.603	57.043	15.631	21.661	27.436	25.92	24.329	38.569	59.616	19.052	22.136	17.498	18.825	23.365	87.808	22.029	16.687	39.133	16.461	18.064
ACADL	AA960361 | ACAD4 | ACOADA | AU018452 | C79855 | LCAD | zgc:55656	ENSCHIG00000012492	2:37842798-37884537:+1	protein-coding	acyl-CoA dehydrogenase long chain	detected at high to low expression in 20 of 20 tissues	high to low	detected in all	liver (1.612)	none	0.784	1.301	unknown	unknown	unknown	15.814	20.218	41.565	5.687	24.653	6.203	33.45	26.222	88.409	7.518	40.696	41.273	3.693	2.929	16.641	8.127	14.732	16.402	19.388	18.066
ACADM/ENSCHIG:12888 (assigned to ENSCHIG00000012888 [confidence: 8])	.	ENSCHIG00000012888	3:52046373-52087960:+1	protein-coding		medium-chain specific acyl-CoA dehydrogenase, mitochondrial	low	tissue enriched (liver), group enriched (endocrine system)	liver (0.892)	endocrine system	0.95	2.413	unknown	unknown	unknown	0.028	0.097	0.014	0.181	0.344	0.055	0.128	0.118	1.856	0.161	0.061	0.206	0.089	0	0.061	0.113	0.054	0.053	0	0
ACADM/ENSCHIG:13780 (assigned to ENSCHIG00000013780 [confidence: 8])	.	ENSCHIG00000013780	3:51814512-51854345:+1	protein-coding		medium-chain specific acyl-CoA dehydrogenase, mitochondrial	high to medium	detected in all	liver (1.379)	none	0.758	1.433	unknown	unknown	unknown	36.889	41.404	269.563	56.519	137.75	64.796	156.228	72.348	310.392	87.453	49.769	121.4	30.641	33.215	67.118	33.109	35.928	89.429	19.442	25.137
ACADS	ACAD3 | AI196007 | Bcd-1 | Bcd1 | Hdlq8 | SCAD | Scad | acad3 | scad | wu:fc44c01 | zgc:92400	ENSCHIG00000012727	17:8136938-8158987:-1	protein-coding	acyl-CoA dehydrogenase short chain	detected at high to medium expression in 20 of 20 tissues	high to medium	detected in all	liver (1.346)	none	0.684	1.236	acyl-CoA dehydrogenase activity (GO:0003995)	fatty acid beta-oxidation using acyl-CoA dehydrogenase (GO:0033539)	nucleoplasm (GO:0005654) | mitochondrion (GO:0005739)	10.892	19.463	36.399	31.456	74.898	36.958	63.789	52.363	101.495	22.248	23.179	16.573	26.206	28.526	28.455	23.196	30.334	24.894	28.985	30.688
ACADSB	1300003O09Rik | 2-MEBCAD | 2-mebcad | ACAD7 | BB066609 | DDBDRAFT_0185291 | DDBDRAFT_0237707 | DDB_0185291 | DDB_0237707 | SBCAD | acad7 | sbcad | zgc:162918	ENSCHIG00000024606	26:9172671-9214077:-1	protein-coding	acyl-CoA dehydrogenase short/branched chain	detected at high to medium expression in 20 of 20 tissues	high to medium	detected in all	liver (1.463)	none	0.79	1.335	unknown	unknown	mitochondrion (GO:0005739)	24.655	23.961	31.982	26.144	37.368	36.704	86.406	72.171	154.632	12.233	34.325	28.55	20.159	17.419	12.811	31.362	29.065	40.013	23.469	28.8
ACADVL	ACAD6 | LCACD | VLCAD | fb52d04 | vlcad | wu:fb52d04 | wu:fc75e01 | zgc:64067	ENSCHIG00000025328	19:26746268-26751304:+1	protein-coding	acyl-CoA dehydrogenase very long chain	detected at high to medium expression in 20 of 20 tissues	high to medium	detected in all	liver (1.282)	none	0.665	1.206	long-chain-acyl-CoA dehydrogenase activity (GO:0004466)	fatty acid beta-oxidation using acyl-CoA dehydrogenase (GO:0033539) | temperature homeostasis (GO:0001659) | negative regulation of fatty acid biosynthetic process (GO:0045717) | response to cold (GO:0009409) | epithelial cell differentiation (GO:0030855) | fatty acid catabolic process (GO:0009062) | regulation of cholesterol metabolic process (GO:0090181) | negative regulation of fatty acid oxid…	mitochondrial membrane (GO:0031966) | nucleus (GO:0005634) | cytosol (GO:0005829) | mitochondrial nucleoid (GO:0042645) | nucleolus (GO:0005730) | mitochondrion (GO:0005739)	28.194	40.129	151.037	77.348	102.582	117.93	177.2	97.733	217.074	72.137	35.955	28.844	65.629	66.767	106.109	38.742	45.874	49.997	36.641	41.402
ACAN	AGC1 | AGCAN | Agc | Agc1 | CSPCP | CSPG1 | CSPGCP | Cspg1 | MSK16 | SEDK | agc1 | agcan | b2b183Clo | cmd | cspg1 | cspgcp | msk16 | sedk | xagc1	ENSCHIG00000021027	21:19677080-19745009:+1	protein-coding	aggrecan	detected at low expression in 2 of 20 tissues	low	mixed expression	frontal lobe cortex (0.422)	none	0.748	1.701	unknown	unknown	unknown	1.34	0.286	0.05	0.299	0.134	0.037	0.636	0.035	0.012	0	1.228	0.672	0.177	0.076	0.249	0.617	0.207	0.053	0.894	0.755
ACAP1	CENTB1 | Centb1 | Cnt-b1 | centb1 | zgc:153917	ENSCHIG00000017749	19:26849672-26866831:+1	protein-coding	ArfGAP with coiled-coil, ankyrin repeat and PH domains 1	detected at high to low expression in 20 of 20 tissues	high to low	detected in all	thymus (1.824)	none	0.821	1.474	unknown	unknown	unknown	5.349	18.495	1.791	23.795	6.676	15.008	9.392	5.393	2.032	8.861	6.785	6.883	35.214	61.141	16.746	10.581	7.304	8.435	9.419	9.692
ACAP2	4832442G16 | 9530039J15Rik | CENTB2 | CNT-B2 | Centb2 | XXYLT1 | cenB1A | centb2 | cnt-b2 | mKIAA0041 | si:dkey-254a11.3	ENSCHIG00000023035	1:71889937-72050624:+1	protein-coding	ArfGAP with coiled-coil, ankyrin repeat and PH domains 2	detected at medium to low expression in 20 of 20 tissues	medium to low	detected in all	BMDM LPS time course 7 hrs (1.434)	none	0.604	1.191	unknown	unknown	unknown	9.283	12.565	2.962	17.309	9.921	6.511	9.256	7.017	2.068	27.881	28.73	35.801	19.686	32.837	7.448	10.622	22.947	13.428	13.021	15.557
ACAP3	CENTB5 | Centb5 | Kiaa1716-hp | acap2 | centb2 | centb5 | mKIAA1716	ENSCHIG00000017945	16:49717083-49729786:+1	protein-coding	ArfGAP with coiled-coil, ankyrin repeat and PH domains 3	detected at high to low expression in 20 of 20 tissues	high to low	detected in all, tissue enhanced (cerebellum)	cerebellum (1.656)	none	0.849	1.172	unknown	unknown	unknown	78.909	170.117	7.339	22.589	17.76	15.785	30.045	26.598	6.8	2.265	16.13	8.573	29.478	30.065	40.332	35.088	31.047	16.678	35.999	35.793
ACAT1	6330585C21Rik | ACAT | Acat | MAT | RATACAL | T2 | THIL | acat1-a | fd16h07 | fd20g06 | wu:fd16h07 | wu:fd20g06 | zgc:86832	ENSCHIG00000021198	15:64572185-64585743:-1	protein-coding	acetyl-CoA acetyltransferase 1	detected at high expression in 20 of 20 tissues	high	detected in all	liver (1.221)	none	0.654	1.1	carbon-carbon lyase activity (GO:0016830) | ligase activity, forming carbon-carbon bonds (GO:0016885) | acetyl-CoA C-acetyltransferase activity (GO:0003985)	ketone body catabolic process (GO:0046952) | coenzyme A biosynthetic process (GO:0015937) | isoleucine catabolic process (GO:0006550) | propionyl-CoA biosynthetic process (GO:1902860) | acetyl-CoA catabolic process (GO:0046356) | coenzyme A metabolic process (GO:0015936) | acetyl-CoA biosynthetic process (GO:0006085)	mitochondrion (GO:0005739) | mitochondrial inner membrane (GO:0005743)	55.321	68.368	292.209	107.838	260.186	159.736	235.312	202.541	428.831	90.728	96.16	102.108	85.075	104.294	183.49	180.516	171.427	166.791	135.708	123.198
ACBD3	60kDa | 8430407O11Rik | D1Ertd10e | GCP60 | GOCAP1 | GOLPH1 | Gocap1 | PAP7 | Pap7 | fa20g08 | si:dkey-267p15.1 | wu:fa20g08 | zgc:66303	ENSCHIG00000010539	16:27723552-27759283:-1	protein-coding	acyl-CoA binding domain containing 3	detected at medium to low expression in 20 of 20 tissues	medium to low	detected in all	testes (1.199)	none	0.453	1.064	protein kinase A regulatory subunit binding (GO:0034237)	unknown	Golgi membrane (GO:0000139) | Golgi apparatus (GO:0005794)	19.32	20.718	10.944	21.516	23.898	15.254	22.832	25.059	9.771	23.905	40.475	42.761	19.652	27.416	22.636	44.635	26.086	30.932	28.555	32.219
ACBD5	1300014E15Rik	ENSCHIG00000023769	13:17098600-17127156:-1	protein-coding	acyl-CoA binding domain containing 5	detected at high to medium expression in 20 of 20 tissues	high to medium	detected in all	cerebellum (1.255)	none	0.55	1.182	unknown	autophagy of peroxisome (GO:0030242)	nucleus (GO:0005634) | peroxisome (GO:0005777) | nucleoplasm (GO:0005654)	47.812	57.329	15.895	24.599	23.618	11.19	51.612	37.102	34.268	22.696	20.551	18.16	21.261	18.261	25.725	27.541	22.15	28.191	19.722	19.892
ACBD7	9230116B18Rik | ACBP | ACBP/DBI | DBI | EP | Endozepine | RGD1564164 | bA455B2.2 | zgc:114176	ENSCHIG00000023426	13:28980792-28981233:-1	protein-coding	acyl-CoA binding domain containing 7	detected at high to low expression in 16 of 20 tissues	high to low	tissue enhanced (cerebellum, frontal lobe cortex), group enriched (nervous system)	cerebellum (3.927)	nervous system	0.94	40.305	unknown	unknown	unknown	846.734	908.949	1.034	1.26	0.376	0.159	2.955	84.198	0.348	0.906	3.761	3.354	1.428	29.83	1.181	16.42	4.829	28.14	1.781	1.857
ACCS	2610203E10Rik | ACS | Accsl | PHACS | Phacs | RGD1309314 | fa10f06 | wu:fa10f06 | zgc:113217	ENSCHIG00000026253	15:8807832-8826570:-1	protein-coding	1-aminocyclopropane-1-carboxylate synthase homolog (inactive)	detected at medium to low expression in 20 of 20 tissues	medium to low	detected in all	adrenal gland (1.463)	none	0.578	0.961	identical protein binding (GO:0042802)	unknown	unknown	4.431	10.704	1.871	5.462	7.587	8.866	7.438	21.144	10.128	2.84	14.244	12.45	8.317	2.01	10.189	10.748	14.727	9.725	11.607	16.289
ACCSL	Gm1967	ENSCHIG00000010057	15:8829827-8858130:-1	protein-coding	1-aminocyclopropane-1-carboxylate synthase homolog (inactive) like	detected at low expression in 2 of 20 tissues	low	mixed expression	ovary (2.508)	none	0.922	7.639	unknown	unknown	unknown	0.24	0.531	0.065	0.09	0.021	0.048	0.095	5.091	0.022	0.011	0.039	0.005	0.031	0.063	0.11	0.396	5.687	0.239	0.592	0.757
ACD	AGR_C_2410 | AGR_C_2611 | AGR_C_4660 | AGR_C_885 | AGR_L_2707 | AGR_L_2776 | AGR_L_2789 | AGR_pAT_773 | AGR_pTi_133 | PIP1 | PTOP | TINT1 | TPP1 | tpp1 | zgc:193816	ENSCHIG00000025516	18:36468556-36474228:-1	protein-coding	ACD, shelterin complex subunit and telomerase recruitment factor	detected at medium to low expression in 20 of 20 tissues	medium to low	detected in all	uterus (1.168)	none	0.368	0.972	DNA polymerase binding (GO:0070182) | telomeric DNA binding (GO:0042162) | macromolecular complex binding (GO:0044877)	telomere maintenance (GO:0000723) | telomere capping (GO:0016233) | skeletal system development (GO:0001501) | protein localization to chromosome, telomeric region (GO:0070198) | urogenital system development (GO:0001655) | positive regulation of telomere maintenance via telomerase (GO:0032212) | positive regulation of single-stranded telomeric DNA binding (GO:0060381) | protection from non-homol…	nuclear telomere cap complex (GO:0000783) | nuclear body (GO:0016604) | shelterin complex (GO:0070187) | nuclear chromosome, telomeric region (GO:0000784)	13.252	35.216	5.616	37.03	28.136	28.13	30.758	18.56	17.346	12.327	18.393	14.357	29.878	37.964	24.765	23.044	25.094	38.227	39.472	39.767
ACE (assigned to ENSCHIG00000024353 [confidence: 8])	.	ENSCHIG00000024353	19:47440808-47453742:+1	protein-coding		angiotensin-converting enzyme-like	low	mixed expression	skin (1.083)	none	0.895	6.842	unknown	unknown	unknown	0.035	0.501	0.107	0.049	1.177	0.247	0.053	1.425	0	0	0.007	0	0.011	0.044	2.119	0.366	0.178	0.044	0	0
ACE2	2010305L05Rik | ACEH | AChE | Ace | Bmace2 | ace1 | zgc:92514	ENSCHIG00000016448	LWLT01000021.1:54689857-54735945:+1	protein-coding	angiotensin I converting enzyme 2	detected at medium to low expression in 11 of 20 tissues	medium to low	mixed expression	rumen (3.011)	none	0.829	1.922	endopeptidase activity (GO:0004175) | virus receptor activity (GO:0001618) | carboxypeptidase activity (GO:0004180)	positive regulation of gap junction assembly (GO:1903598) | angiotensin-mediated drinking behavior (GO:0003051) | regulation of cardiac conduction (GO:1903779) | positive regulation of cardiac muscle contraction (GO:0060452) | tryptophan transport (GO:0015827) | receptor biosynthetic process (GO:0032800) | receptor-mediated virion attachment to host cell (GO:0046813) | regulation of systemic arte…	extracellular space (GO:0005615) | cell surface (GO:0009986) | cytoplasm (GO:0005737) | plasma membrane (GO:0005886) | extracellular region (GO:0005576)	0.4	0.255	0.078	13.325	14.704	26.44	24.745	0.472	4.008	0.067	0.093	0.116	6.272	0.332	5.515	1.981	4.253	0.413	3.855	4.848
ACER1	2310024P18Rik | AI662009 | ALKCDase1 | ASAH3 | Alkcdase1 | Asah3 | Cer1 | asah3 | zgc:110285	ENSCHIG00000008361	7:92364606-92389118:-1	protein-coding	alkaline ceramidase 1	detected at medium to low expression in 2 of 20 tissues	medium to low	tissue enriched (skin)	skin (5.585)	none	0.996	41.306	dihydroceramidase activity (GO:0071633) | ceramidase activity (GO:0017040)	ceramide catabolic process (GO:0046514) | epidermis development (GO:0008544) | cell differentiation (GO:0030154) | sphingolipid biosynthetic process (GO:0030148) | regulation of lipid metabolic process (GO:0019216) | cellular response to calcium ion (GO:0071277) | sphingolipid metabolic process (GO:0006665) | keratinocyte differentiation (GO:0030216) | sphingosine biosynthetic process (GO:0046512…	endoplasmic reticulum (GO:0005783)	0.199	0.067	0.007	0.024	0.029	2.007	0.07	0.082	0.026	0.011	0.022	0.038	0.032	0.813	48.01	0.103	0.226	0.189	0.059	0.031
ACER2	2410116I05Rik | ALKCDase2 | ASAH3L | Asah3l | CRG-L1 | asah3l | maCER2	ENSCHIG00000023132	8:24743969-24775143:-1	protein-coding	alkaline ceramidase 2	detected at low expression in 19 of 20 tissues	low	mixed expression	kidney cortex (2.404)	none	0.624	1.213	dihydroceramidase activity (GO:0071633) | ceramidase activity (GO:0017040)	negative regulation of cell adhesion mediated by integrin (GO:0033629) | negative regulation of cell-matrix adhesion (GO:0001953) | negative regulation of protein glycosylation in Golgi (GO:0090285) | activation of cysteine-type endopeptidase activity involved in apoptotic process (GO:0006919) | response to retinoic acid (GO:0032526) | positive regulation of cell proliferation (GO:0008284) | cell…	integral component of Golgi membrane (GO:0030173) | Golgi apparatus (GO:0005794)	2.609	1.889	0.332	2.889	3.851	2.524	5.599	1.257	1.751	3.248	1.273	1.089	1.759	1.195	1.868	1.391	1.935	1.405	3.366	4.35
ACER3	1110057L18Rik | 5430429L08Rik | APHC | AV015045 | PHCA | Phca | RGD1561254 | phca | si:ch211-30e10.5	ENSCHIG00000012398	15:26548188-26681646:-1	protein-coding	alkaline ceramidase 3	detected at medium to low expression in 20 of 20 tissues	medium to low	detected in all	skin (1.376)	none	0.581	1.14	phytoceramidase activity (GO:0070774)	phytosphingosine biosynthetic process (GO:0071602) | positive regulation of cell proliferation (GO:0008284) | sphingosine biosynthetic process (GO:0046512)	integral component of Golgi membrane (GO:0030173) | integral component of endoplasmic reticulum membrane (GO:0030176)	26.449	10.973	3.054	10.258	18.938	14.782	13.386	11.848	7.964	17.415	22.304	30.387	8.405	3.826	34.133	7.997	13.44	10.938	18.892	20.48
ACHE	ACEE | ARACHE | N-ACHE | YT | arache | n-ache | zgc:92550	ENSCHIG00000019677	25:36638332-36642776:+1	protein-coding	acetylcholinesterase (Cartwright blood group)	detected at high to low expression in 14 of 20 tissues	high to low	tissue enhanced (testes)	testes (3.906)	none	0.946	8.576	protein self-association (GO:0043621) | laminin binding (GO:0043236) | hydrolase activity (GO:0016787) | collagen binding (GO:0005518) | cholinesterase activity (GO:0004104) | protein homodimerization activity (GO:0042803) | acetylcholinesterase activity (GO:0003990) | serine hydrolase activity (GO:0017171) | acetylcholine binding (GO:0042166)	receptor internalization (GO:0031623) | retina development in camera-type eye (GO:0060041) | cell adhesion (GO:0007155) | neurotransmitter receptor biosynthetic process (GO:0045212) | protein tetramerization (GO:0051262) | regulation of receptor recycling (GO:0001919) | acetylcholine catabolic process (GO:0006581) | osteoblast development (GO:0002076)	basal lamina (GO:0005605) | Golgi apparatus (GO:0005794) | extracellular space (GO:0005615) | cell surface (GO:0009986) | membrane (GO:0016020) | neuromuscular junction (GO:0031594) | plasma membrane (GO:0005886) | extracellular region (GO:0005576) | synapse (GO:0045202) | perinuclear region of cytoplasm (GO:0048471)	7.97	19.315	2.417	3.754	104.384	2.824	0.49	2.171	0.28	2.053	1.573	0.77	1.751	0.952	11.004	178.935	1.826	18.793	0.475	0.499
ACIN1	2610036I19Rik | 2610510L13Rik | ACINUS | ACN | Acinus | Acn | C79325 | acinus | acinusL | acinusS | acn | fSAP152 | mKIAA0670	ENSCHIG00000017602	10:79622169-79665265:-1	protein-coding	apoptotic chromatin condensation inducer 1	detected at high to medium expression in 20 of 20 tissues	high to medium	detected in all	testes (1.165)	none	0.415	0.894	unknown	apoptotic chromosome condensation (GO:0030263) | erythrocyte differentiation (GO:0030218) | positive regulation of monocyte differentiation (GO:0045657)	nuclear speck (GO:0016607) | nucleus (GO:0005634) | ASAP complex (GO:0061574) | cytosol (GO:0005829) | nucleolus (GO:0005730) | plasma membrane (GO:0005886) | nucleoplasm (GO:0005654)	26.479	58.572	13.014	56.043	40.949	35.087	60.466	67.856	23.642	18.18	25.95	23.743	59.165	74.724	42.688	79.804	61.847	52.067	69.36	77.14
ACKR1	AA162249 | CCBP1 | CD234 | DARC | Darc | Dfy | ESTM35 | FY | GPD | GpFy | WBCQ1	ENSCHIG00000003089	3:109391224-109393300:+1	protein-coding	atypical chemokine receptor 1 (Duffy blood group)	detected at medium to low expression in 9 of 20 tissues	medium to low	mixed expression	cerebellum (4.696)	none	0.916	4.49	C-C chemokine binding (GO:0019957)	unknown	unknown	11.721	25.913	0.231	3.264	1.79	0.519	1.26	1.035	5.941	0	0.067	0.059	7.432	0.976	6.117	0.027	0.03	0.384	0.192	0.172
ACKR2	AI464239 | CCBP2 | CCR10 | CCR9 | CMKBR9 | Ccbp2 | Cmkbr9 | D6 | hD6	ENSCHIG00000011514	22:14773859-14775001:+1	protein-coding	atypical chemokine receptor 2	detected at low expression in 8 of 20 tissues	low	mixed expression	frontal lobe cortex (1.878)	none	0.767	1.412	C-C chemokine receptor activity (GO:0016493) | scavenger receptor activity (GO:0005044) | C-C chemokine binding (GO:0019957)	signal transduction (GO:0007165)	actin filament (GO:0005884) | cytosol (GO:0005829) | plasma membrane (GO:0005886) | nuclear membrane (GO:0031965) | nucleoplasm (GO:0005654) | intracellular membrane-bounded organelle (GO:0043231)	3.675	1.364	0.593	0.702	0.589	0.713	1.104	1.006	1.126	0.031	0.504	0.216	3.003	0.348	1.863	1.381	0.39	0.914	0.223	0.234
ACKR3	AW541270 | CMKOR1 | CXC-R7 | CXCR-7 | CXCR7 | Cmkor1 | Cxcr7 | GPR159 | RDC-1 | RDC1 | Rdc1 | cmkor1 | cxcr7 | gpr159 | rdc1 | xcxcr7	ENSCHIG00000002856	3:4719116-4720204:-1	protein-coding	atypical chemokine receptor 3	detected at high to low expression in 19 of 20 tissues	high to low	mixed expression	BMDM LPS time course 7 hrs (1.756)	none	0.822	2.01	scavenger receptor activity (GO:0005044) | C-X-C chemokine receptor activity (GO:0016494) | C-X-C chemokine binding (GO:0019958)	chemokine-mediated signaling pathway (GO:0070098) | receptor internalization (GO:0031623) | negative regulation of intrinsic apoptotic signaling pathway in response to DNA damage (GO:1902230) | positive regulation of ERK1 and ERK2 cascade (GO:0070374)	endosome (GO:0005768) | clathrin-coated pit (GO:0005905) | cell surface (GO:0009986) | plasma membrane (GO:0005886) | intracellular membrane-bounded organelle (GO:0043231)	7.437	3.122	20.429	10.988	16.027	14.422	31.53	13.558	7.785	0.081	92.458	167.288	36.817	2.45	93.746	5.554	45.362	58.379	53.904	51.57
ACKR4	A630091E18Rik | CC-CKR-11 | CCBP2 | CCR-11 | CCR10 | CCR11 | CCRL1 | CCX CKR | CCX-CKR | CCX-CKR1 | CKR-11 | Ccrl1 | Cmkbrl1 | PPR1 | VSHK1 | cc-ckr-11 | ccbp2 | ccr10 | ccr11 | ccrl1 | ccx-ckr | ckr-11 | vshk1	ENSCHIG00000008163	1:136614573-136615625:-1	protein-coding	atypical chemokine receptor 4	detected at medium to low expression in 10 of 20 tissues	medium to low	mixed expression	skin (4.269)	none	0.887	3.288	chemokine receptor activity (GO:0004950)	unknown	unknown	0.349	0.081	1.359	12.098	8.166	1.2	4.047	1.357	1.138	0.463	0.073	0.12	4.154	0.61	19.284	0.325	0.711	4.071	0.587	0.61
ACLY	A730098H14Rik | ACL | ATPCL | AW538652 | CLATP | Clatp | DDBDRAFT_0205389 | DDBDRAFT_0235360 | DDB_0205389 | DDB_0235360	ENSCHIG00000023185	19:41696073-41737964:-1	protein-coding	ATP citrate lyase	detected at high to low expression in 20 of 20 tissues	high to low	detected in all	cerebellum (1.256)	none	0.548	1.22	ATP citrate synthase activity (GO:0003878)	lipid biosynthetic process (GO:0008610) | oxaloacetate metabolic process (GO:0006107) | citrate metabolic process (GO:0006101) | acetyl-CoA biosynthetic process (GO:0006085)	cytosol (GO:0005829) | plasma membrane (GO:0005886) | nucleoplasm (GO:0005654)	76.478	79.475	5.823	30.994	27.597	36.632	29.084	66.764	11.976	17.429	35.192	30.459	29.884	49.419	65.258	43.79	39.211	31.43	27.446	26.941
ACMSD	DDBDRAFT_0218836 | DDBDRAFT_0266468 | DDB_0218836 | DDB_0266468 | zgc:162888	ENSCHIG00000019884	2:73805983-73867751:+1	protein-coding	aminocarboxymuconate semialdehyde decarboxylase	detected at high to low expression in 3 of 20 tissues	high to low	mixed expression	kidney cortex (7.149)	none	0.986	115.501	aminocarboxymuconate-semialdehyde decarboxylase activity (GO:0001760) | zinc ion binding (GO:0008270)	protein oligomerization (GO:0051259) | negative regulation of quinolinate biosynthetic process (GO:1904985)	cytosol (GO:0005829)	0.025	0	0.065	6.168	0.245	0.018	141.895	0.037	29.904	0	0	0	0.091	0.121	0.14	0.131	0	0.056	0.47	0.816
ACO2	ACC OXIDASE | ACC oxidase 2 | ACONM | ATACO2 | Aco-2 | Aco3 | D10Wsu183e | DDBDRAFT_0206187 | DDBDRAFT_0230168 | DDB_0206187 | DDB_0230168 | F10M23.310 | F10M23_310 | F24O1.40 | F24O1_40 | GRMZM5G858454 | HEL-S-284 | ICRD | OCA8 | OPA9 | aconitase 2 | cb1017 | wu:fa10e03 | wu:fb69g04 | wu:fc20c11	ENSCHIG00000007877	5:111500447-111546786:+1	protein-coding	aconitase 2	detected at high expression in 20 of 20 tissues	high	detected in all	skeletal muscle longitudinal dorsal (1.282)	none	0.709	1.563	iron ion binding (GO:0005506) | aconitate hydratase activity (GO:0003994)	tricarboxylic acid cycle (GO:0006099) | citrate metabolic process (GO:0006101)	myelin sheath (GO:0043209) | mitochondrion (GO:0005739)	183.823	179.776	420.373	109.31	129.988	68.029	404.826	289.281	77.522	76.291	66.942	57.272	65.216	67.012	86.722	133.78	76	74.564	89.075	91.351
ACOD1	AI323667 | CAD | IRG1 | Irg1	ENSCHIG00000015257	12:33960014-33965450:-1	protein-coding	aconitate decarboxylase 1	detected at medium to low expression in 5 of 20 tissues	medium to low	tissue enriched (alveolar macrophage)	alveolar macrophage (5.607)	none	0.963	9.608	aconitate decarboxylase activity (GO:0047613)	positive regulation of antimicrobial humoral response (GO:0002760) | defense response (GO:0006952) | tolerance induction to lipopolysaccharide (GO:0072573) | cellular response to lipopolysaccharide (GO:0071222)	unknown	0.107	0.025	0.059	9.619	3.109	0.993	0.794	0.239	0.634	48.731	0.79	8.694	7.614	0.24	0.162	0.132	0.226	0.364	0.442	0.426
ACOT11	1110020M10Rik | 2010309H15Rik | AW060409 | BFIT | BFIT1 | STARD14 | THEA | THEM1 | Thea | Them1 | mKIAA0707	ENSCHIG00000022927	3:29068105-29090401:+1	protein-coding	acyl-CoA thioesterase 11	detected at medium to low expression in 16 of 20 tissues	medium to low	mixed expression	kidney cortex (2.273)	none	0.726	1.154	unknown	unknown	cytosol (GO:0005829)	4.026	4.22	5.377	4.078	12.831	2.32	13.936	2.749	5.45	0.435	0.357	0.224	1.289	7.1	0.678	9.358	1.497	4.409	2.58	3.456
ACOT12	1300004O04Rik | 4930449F15Rik | AV027244 | CACH-1 | Cach | STARD15 | THEAL | mCACH-1 | rACH	ENSCHIG00000018595	7:29214745-29255364:+1	protein-coding	acyl-CoA thioesterase 12	detected at medium to low expression in 14 of 20 tissues	medium to low	tissue enhanced (liver)	liver (4.626)	none	0.917	1.97	ATP binding (GO:0005524) | acetyl-CoA hydrolase activity (GO:0003986)	acetyl-CoA metabolic process (GO:0006084)	unknown	3.354	3.966	0.329	1.895	0.699	0.833	9.453	0.921	24.688	0.51	1.009	1.27	1.278	1.84	0.783	1.387	2.587	2.196	2.052	2.515
ACOT6	4632408A20Rik | A330054B07 | BE688602 | C14orf42 | RGD1309669 | c14_5530	ENSCHIG00000025534	10:18052632-18061045:-1	protein-coding	acyl-CoA thioesterase 6	detected at medium to low expression in 17 of 20 tissues	medium to low	tissue enhanced (liver)	liver (3.550)	none	0.884	2.519	unknown	unknown	cytosol (GO:0005829)	1.99	1.442	5.022	1.786	5.192	12.418	16.443	3.339	29.364	0.194	1.162	0.983	1.092	0.463	5.084	1.992	1.631	1.953	1.115	1.524
ACOT7	2410041A17Rik | ACH1 | ACT | Ach1 | Act | BACH | Bach | CTE-II | CTE-IIa | Cte-II | LACH | LACH1 | Lach1 | ach1 | act | bach | hBACH | lach | lach1 | zgc:103413	ENSCHIG00000024668	16:45525741-45618946:+1	protein-coding	acyl-CoA thioesterase 7	detected at high to low expression in 20 of 20 tissues	high to low	detected in all	frontal lobe cortex (1.650)	none	0.838	1.372	palmitoyl-CoA hydrolase activity (GO:0016290) | long-chain fatty acyl-CoA binding (GO:0036042) | protein homodimerization activity (GO:0042803) | fatty-acyl-CoA binding (GO:0000062)	palmitic acid biosynthetic process (GO:1900535) | medium-chain fatty acid biosynthetic process (GO:0051792) | long-chain fatty-acyl-CoA catabolic process (GO:0036116) | coenzyme A biosynthetic process (GO:0015937) | medium-chain fatty-acyl-CoA catabolic process (GO:0036114)	cytosol (GO:0005829) | nucleoplasm (GO:0005654)	162.961	101.711	8.032	31.451	22.224	27.828	34.123	12.975	5.878	39.903	26.074	22.452	27.773	49.842	41.892	17.896	11.738	8.042	6.131	6.772
ACOT8	HNAACTE | NAP1 | PTE-1 | PTE-2 | PTE1 | PTE2 | Pte1 | SNX21 | hACTE-III | hTE | hacte-iii | hnaacte | pte-1 | pte-2 | pte1 | pte2 | zgc:101691	ENSCHIG00000017449	13:74117880-74131775:-1	protein-coding	acyl-CoA thioesterase 8	detected at high to medium expression in 20 of 20 tissues	high to medium	detected in all	colon large (1.222)	none	0.532	1.011	acyl-CoA hydrolase activity (GO:0047617) | palmitoyl-CoA hydrolase activity (GO:0016290) | medium-chain acyl-CoA hydrolase activity (GO:0052815) | receptor binding (GO:0005102)	negative regulation of CD4 biosynthetic process (GO:0045225) | acyl-CoA metabolic process (GO:0006637) | peroxisome fission (GO:0016559) | dicarboxylic acid catabolic process (GO:0043649)	peroxisomal matrix (GO:0005782) | peroxisome (GO:0005777) | mitochondrion (GO:0005739)	27.021	31.486	12.761	37.871	70.784	27.946	40.098	32.846	51.882	37.953	49.449	40.028	43.444	43.179	36.364	23.202	25.678	26.647	18.599	22.811
ACOT9	0610041P13Rik | ACATE2 | Acate2 | C76421 | CGI-16 | MT-ACT48 | MTACT48 | MTE-2 | U8 | acate2 | cgi-16 | mt-act48 | p48	ENSCHIG00000023923	LWLT01000021.1:46261607-46295298:+1	protein-coding	acyl-CoA thioesterase 9	detected at high to low expression in 20 of 20 tissues	high to low	detected in all	BMDM LPS time course 7 hrs (1.301)	none	0.626	1.132	unknown	unknown	unknown	23.148	18.736	14.548	55.444	58.31	17.812	63.365	28.291	8.784	66.617	90.121	104.62	43.012	50.338	43.498	29.614	42.82	26.124	31.435	32.157
ACOX1	ACO | ACOX | AOX | Acox | D130055E20Rik | PALMCOX | PCOX1 | Paox | RATACOA1 | SCOX | ZNHI1 | aco | acox | wu:fb59h12 | zgc:114033 | zgc:92584	ENSCHIG00000021549	19:54896350-54916139:+1	protein-coding	acyl-CoA oxidase 1	detected at high to medium expression in 20 of 20 tissues	high to medium	detected in all	alveolar macrophage (1.185)	none	0.444	1.068	PDZ domain binding (GO:0030165) | protein N-terminus binding (GO:0047485) | receptor binding (GO:0005102) | acyl-CoA oxidase activity (GO:0003997)	very long-chain fatty acid metabolic process (GO:0000038) | prostaglandin metabolic process (GO:0006693) | generation of precursor metabolites and energy (GO:0006091) | fatty acid beta-oxidation using acyl-CoA oxidase (GO:0033540) | fatty acid oxidation (GO:0019395) | lipid metabolic process (GO:0006629) | spermatogenesis (GO:0007283)	peroxisomal membrane (GO:0005778) | nucleolus (GO:0005730) | plasma membrane (GO:0005886) | peroxisome (GO:0005777) | intracellular membrane-bounded organelle (GO:0043231) | nucleus (GO:0005634) | cytoplasm (GO:0005737) | nucleoplasm (GO:0005654) | mitochondrion (GO:0005739)	23.177	30.59	13.473	30.231	18.379	27.119	54.674	19.284	51.461	58.376	37.519	35.739	21.023	32.594	23.825	17.385	34.497	35.539	54.436	55.373
ACOX2	BCOX | BRCACOX | BRCOX | THCA | THCCox	ENSCHIG00000014174	22:42778815-42806490:+1	protein-coding	acyl-CoA oxidase 2	detected at high to low expression in 19 of 20 tissues	high to low	tissue enriched (liver), group enriched (endocrine system)	liver (3.025)	endocrine system	0.966	2.852	3alpha,7alpha,12alpha-trihydroxy-5beta-cholestanoyl-CoA 24-hydroxylase activity (GO:0033791) | receptor binding (GO:0005102)	positive regulation of response to oxidative stress (GO:1902884) | fatty acid beta-oxidation using acyl-CoA oxidase (GO:0033540) | positive regulation of cell death (GO:0010942)	cytosol (GO:0005829) | peroxisome (GO:0005777) | intracellular membrane-bounded organelle (GO:0043231)	2.994	2.202	1.473	8.88	25.341	6.499	17.519	15.915	214.447	0.104	3.145	2.194	1.715	1.021	11.561	11.752	5.892	5.458	7.327	7.896
ACOX3	BI685180 | EST-s59 | PCOX | zgc:64087	ENSCHIG00000015179	6:114817590-114870958:-1	protein-coding	acyl-CoA oxidase 3, pristanoyl	detected at medium to low expression in 20 of 20 tissues	medium to low	detected in all	cerebellum (1.310)	none	0.543	1.077	receptor binding (GO:0005102)	unknown	peroxisome (GO:0005777)	18.709	31.293	9.645	13.518	15.967	12.584	20.896	18.064	24.165	4.922	7.945	6.303	14.798	14.297	23.831	14.456	12.372	13.829	12.027	13.171
ACP2	Acp-2 | LAP | T22H22.3 | T22H22_3 | acyl carrier protein 2 | wu:fi35e03 | zgc:113200	ENSCHIG00000017023	15:5862760-5869178:+1	protein-coding	acid phosphatase 2, lysosomal	detected at medium to low expression in 20 of 20 tissues	medium to low	detected in all	adrenal gland (1.337)	none	0.553	0.983	acid phosphatase activity (GO:0003993)	lysosome organization (GO:0007040) | skeletal system development (GO:0001501)	lysosome (GO:0005764)	15.115	21.197	3.898	14.524	14.443	3.844	17.954	28.772	14.039	17.256	13.74	11.086	19.243	10.429	6.839	10.828	11.028	10.618	13.1	15.041
ACP4	F24A6.4 | acyl carrier protein 4	ENSCHIG00000022926	18:57953844-57958761:+1	protein-coding	acid phosphatase 4	not detected	not detected	not detected	not calculated	none	not calculated	not calculated	unknown	odontogenesis (GO:0042476)	unknown	0.568	0.302	0	0.079	0.169	0.011	0.076	0.488	0.012	0	0.03	0.029	0.137	0.007	0.174	0.227	0.214	0.035	0.358	0.103
ACP5	A_TM021B04.6 | HPAP | T21B4.110 | T21B4_110 | TR-AP | TRACP | TRACP5a | TRACP5b | TRAP | TTRRAP | TrATPase | Trap | UF | acyl carrier protein 5	ENSCHIG00000014322	7:95771028-95777052:-1	protein-coding	acid phosphatase 5, tartrate resistant	detected at high to low expression in 20 of 20 tissues	high to low	detected in all	spleen (1.537)	none	0.724	1.101	ferrous iron binding (GO:0008198) | ferric iron binding (GO:0008199)	unknown	unknown	4.373	6.083	2.511	22.157	16.817	26.413	25.313	5.216	26.944	26.681	13.454	7.41	62.327	45.285	15.03	23.789	6.961	18.538	13.919	20.074
ACP6	5730559A09Rik | ACPL1 | AU022842 | LPAP | PACPL1 | im:7147584 | mPACPL1 | zgc:172268	ENSCHIG00000024823	3:98551188-98572045:-1	protein-coding	acid phosphatase 6, lysophosphatidic	detected at high to low expression in 20 of 20 tissues	high to low	detected in all	kidney cortex (1.512)	none	0.74	1.482	unknown	hematopoietic progenitor cell differentiation (GO:0002244)	mitochondrion (GO:0005739)	32.338	65.271	2.525	29.743	53.995	53.279	94.618	13.6	19.329	4.748	14.199	9.419	10.041	20.052	44.007	16.691	18.56	27.447	16.109	15.693
ACP7	AU017076 | C330005M16Rik | PAPL | PAPL1 | Papl | papl	ENSCHIG00000017750	18:49710431-49727166:+1	protein-coding	acid phosphatase 7, tartrate resistant (putative)	detected at medium to low expression in 5 of 20 tissues	medium to low	tissue enriched (skin)	skin (3.765)	none	0.938	1.867	unknown	unknown	unknown	0.643	2.327	0.133	0.982	0.675	0.843	0.948	0.778	0.604	0.45	0.481	0.356	1.141	1.369	13.592	1.189	0.759	0.669	0.911	0.811
ACPP	5'-NT | A030005E02Rik | ACP-3 | ACP3 | AGR_C_2943 | AGR_C_4658 | Acpp11 | BA3988 | BB253_4660 | BPP5_3268 | ECK1080 | FRAP | JW1080 | LB083 | Lap | PAP | PSPTO3831 | Ppal | Pro1768 | RNACPP11 | SC4A7.17 | SMU.27 | SPy1753 | TampPt_p103 | VF1739 | acp-3 | acp3 | acpt | pap	ENSCHIG00000016695	1:136882117-136919049:-1	protein-coding	acid phosphatase, prostate	detected at high to low expression in 7 of 20 tissues	high to low	mixed expression	uterine horn (4.330)	none	0.905	51.261	identical protein binding (GO:0042802) | acid phosphatase activity (GO:0003993) | phosphatase activity (GO:0016791) | protein homodimerization activity (GO:0042803) | 5'-nucleotidase activity (GO:0008253) | lysophosphatidic acid phosphatase activity (GO:0052642) | thiamine phosphate phosphatase activity (GO:0042131)	nucleotide metabolic process (GO:0009117) | adenosine metabolic process (GO:0046085) | thiamine metabolic process (GO:0006772) | purine nucleobase metabolic process (GO:0006144) | regulation of sensory perception of pain (GO:0051930) | protein homotetramerization (GO:0051289) | positive regulation of adenosine receptor signaling pathway (GO:0060168) | dephosphorylation (GO:0016311)	intracellular (GO:0005622) | integral component of membrane (GO:0016021) | filopodium (GO:0030175) | extracellular space (GO:0005615) | vesicle membrane (GO:0012506) | plasma membrane (GO:0005886)	0.104	0	0.026	1.373	11.17	16.005	0.131	0.576	0.307	0.082	0.092	0.183	0	0.341	21.08	0.026	0.165	26.751	89.383	83.385
ACR	Acro | PROACROSIN | Proacro1 | pSG1GP_48	ENSCHIG00000023128	5:118963498-118970762:+1	protein-coding	acrosin	detected at low expression in 4 of 20 tissues	low	group enriched (female reproductive system)	uterine horn (3.232)	female reproductive system	0.882	12.258	serine-type endopeptidase activity (GO:0004252) | mannose binding (GO:0005537) | peptidase activity (GO:0008233)	binding of sperm to zona pellucida (GO:0007339) | penetration of zona pellucida (GO:0007341) | acrosome reaction (GO:0007340) | single fertilization (GO:0007338) | activation of adenylate cyclase activity (GO:0007190)	acrosomal vesicle (GO:0001669) | macromolecular complex (GO:0032991)	0.142	0.722	0.027	0.126	0.07	0.12	0.203	0.152	0.069	0.013	0	0	0.123	0.104	0.135	0.122	5.549	4.984	9.393	8.469
ACRBP	CT23 | OY-TES-1 | SP32 | sp32	ENSCHIG00000011452	5:102703988-102712046:+1	protein-coding	acrosin binding protein	detected at low expression in 8 of 20 tissues	low	mixed expression	thymus (2.249)	none	0.811	1.806	unknown	unknown	acrosomal vesicle (GO:0001669) | cytoplasmic vesicle (GO:0031410)	1.567	1.748	0.113	3.258	1.518	0.321	1.027	0.442	0.438	0.65	0.334	0.11	2.422	4.753	0.451	1.008	0.246	0.18	0.56	0.703
ACRV1	D11S4365 | Msa63 | SP-10 | SPACA2 | Sp10	ENSCHIG00000023273	29:28401548-28407660:-1	protein-coding	acrosomal vesicle protein 1	detected at low expression in 1 of 20 tissues	low	tissue enriched (ovary)	ovary (0.797)	none	0.986	7.116	unknown	unknown	acrosomal vesicle (GO:0001669)	0.042	0	0	0.089	0.013	0.027	0	0.033	0.056	0	0.026	0	0.018	0.072	0	0.092	1.738	0	0	0
ACSBG1	BG | BG1 | BGM | Bgm | E230019G03Rik | GR-LACS | Grlacs | LPD | Lpd | R75185 | mKIAA0631	ENSCHIG00000011482	21:30150738-30219722:-1	protein-coding	acyl-CoA synthetase bubblegum family member 1	detected at high to low expression in 20 of 20 tissues	high to low	detected in all	testes (1.990)	none	0.801	3.256	very long-chain fatty acid-CoA ligase activity (GO:0031957) | long-chain fatty acid-CoA ligase activity (GO:0004467)	very long-chain fatty acid metabolic process (GO:0000038) | long-chain fatty acid metabolic process (GO:0001676) | response to glucocorticoid (GO:0051384)	cytoplasm (GO:0005737)	62.39	55.057	10.537	3.793	5.056	2.508	5.038	5.533	2.642	5.923	5.903	7.03	3.493	2.655	62.283	80.674	46.665	6.432	5.45	5.997
ACSBG2	BGR | BRGL | Bgr | PRTD-NY3 | PRTDNY3 | fk81d02 | im:7046047 | sb:cb76 | si:dkey-240a9.3 | wu:fj55d04 | wu:fk81d02	ENSCHIG00000016276	7:92235516-92267331:+1	protein-coding	acyl-CoA synthetase bubblegum family member 2	not detected	not detected	not detected	not calculated	none	not calculated	not calculated	acyl-CoA hydrolase activity (GO:0047617) | long-chain fatty acid-CoA ligase activity (GO:0004467)	fatty acid metabolic process (GO:0006631)	cytosol (GO:0005829) | cytoplasm (GO:0005737) | mitochondrion (GO:0005739)	0.387	0.379	0	0	0.011	0.116	0	0	0.005	0	0.014	0	0	0.239	0.825	0.046	0.099	0	0.023	0
ACSF2	ACSMW | AVYV493 | GB12778 | im:7145554 | wu:fi49b09 | zgc:152887	ENSCHIG00000026707	19:35884787-35918563:-1	protein-coding	acyl-CoA synthetase family member 2	detected at high to low expression in 20 of 20 tissues	high to low	detected in all, tissue enhanced (rumen)	rumen (1.626)	none	0.877	1.395	unknown	unknown	mitochondrion (GO:0005739)	18.418	20.986	30.218	57.076	111.029	352.177	60.509	27.488	18.389	1.083	25.981	19.587	54.506	49.508	81.537	34.522	61.167	30.354	55.432	62.332
ACSF3	BB101783	ENSCHIG00000012787	18:15613731-15655914:+1	protein-coding	acyl-CoA synthetase family member 3	detected at low expression in 20 of 20 tissues	low	detected in all	cerebellum (1.692)	none	0.575	0.992	malonyl-CoA synthetase activity (GO:0090409) | very long-chain fatty acid-CoA ligase activity (GO:0031957) | acid-thiol ligase activity (GO:0016878)	fatty acid metabolic process (GO:0006631) | malonate catabolic process (GO:0090410) | fatty acid biosynthetic process (GO:0006633)	mitochondrion (GO:0005739)	5.556	8.601	1.382	3.866	3.362	2.028	4.559	5.72	2.553	2.226	2.34	2.021	3.815	5.405	2.906	4.131	4.679	4.661	4.248	4.006
ACSL1	ACS | ACS1 | ASCL1 | Acas | Acas1 | Acs | COAA | FACL1 | FACL2 | FACS | Facl2 | LACS | LACS 1 | LACS1 | LACS2 | MLCL1 | acsl6 | facl2	ENSCHIG00000022508	27:30259403-30379410:+1	protein-coding	acyl-CoA synthetase long chain family member 1	detected at high to low expression in 20 of 20 tissues	high to low	detected in all	skin (1.529)	none	0.798	1.742	long-chain fatty acid-CoA ligase activity (GO:0004467)	positive regulation of protein serine/threonine kinase activity (GO:0071902) | lipid biosynthetic process (GO:0008610) | long-chain fatty acid import (GO:0044539) | long-chain fatty acid metabolic process (GO:0001676) | adiponectin-activated signaling pathway (GO:0033211)	mitochondrion (GO:0005739)	17.236	25.06	98.127	27.155	60.952	21.687	48.784	29.606	94.947	48.749	23.734	13.376	23.456	82.719	175.438	9.299	9.035	14.466	12.031	13.932
ACSL3	2610510B12Rik | ACS3 | ACSL4 | Acs3 | C85929 | FACL3 | Facl3 | PRO2194 | Pro2194 | acs3 | acsl4 | facl3	ENSCHIG00000021561	2:24697003-24768576:-1	protein-coding	acyl-CoA synthetase long chain family member 3	detected at high to low expression in 20 of 20 tissues	high to low	detected in all	uterus (1.409)	none	0.665	1.35	protein kinase binding (GO:0019901) | long-chain fatty acid-CoA ligase activity (GO:0004467) | protein domain specific binding (GO:0019904)	positive regulation of Golgi to plasma membrane protein transport (GO:0042998) | long-chain fatty acid import (GO:0044539) | positive regulation of secretion (GO:0051047) | positive regulation of phosphatidylcholine biosynthetic process (GO:2001247) | very-low-density lipoprotein particle assembly (GO:0034379)	Golgi apparatus (GO:0005794) | lipid droplet (GO:0005811) | perinuclear region of cytoplasm (GO:0048471) | endoplasmic reticulum (GO:0005783)	66.486	44.998	5.372	13.126	15.536	14.43	24.958	19.644	18.718	4.337	24.726	38.784	10.48	35.459	22.003	16.353	17.457	25.26	67.751	76.432
ACSL5	1700030F05Rik | ACS2 | ACS5 | ACSL6 | Acs5 | FACL5 | Facl5 | acs2 | acs5 | facl5 | zgc:92083	ENSCHIG00000019745	26:19045793-19107886:-1	protein-coding	acyl-CoA synthetase long chain family member 5	detected at high to low expression in 19 of 20 tissues	high to low	mixed expression	liver (1.533)	none	0.722	1.027	unknown	unknown	nucleus (GO:0005634) | nucleolus (GO:0005730) | mitochondrion (GO:0005739) | mitochondrial inner membrane (GO:0005743)	1.423	0.869	3.269	61.642	60.727	59.206	18.931	6.833	128.647	95.356	54.972	40.393	52.49	38.198	51.838	14.65	18.352	47.075	23.493	28.966
ACSL6 (assigned to ENSCHIG00000007360 [confidence: 1])	.	ENSCHIG00000007360	7:88024283-88089894:-1	protein-coding		acyl-CoA synthetase long-chain family member 6	high to low	tissue enhanced (cerebellum)	cerebellum (4.069)	none	0.92	4.994	unknown	unknown	unknown	62.894	81.811	0.877	1.599	0.651	0.23	1.035	1.266	0.919	2.558	0.975	0.412	9.524	6.32	0.944	23.406	3.409	2.815	2.543	2.661
ACSM3	CH73-60L17.3 | SA | SAH | Sa | Sah | zgc:172040	ENSCHIG00000024519	25:18360412-18415642:+1	protein-coding	acyl-CoA synthetase medium chain family member 3	detected at high to low expression in 20 of 20 tissues	high to low	detected in all, tissue enhanced (liver)	liver (2.641)	none	0.934	2.791	fatty acid ligase activity (GO:0015645)	fatty acid biosynthetic process (GO:0006633)	mitochondrion (GO:0005739) | mitochondrial matrix (GO:0005759)	2.44	4.522	2.248	7.292	27.714	17.387	28.98	1.459	122.784	1.261	2.344	2.325	2.833	5.43	16.222	3.729	4.279	7.215	8.274	9.018
ACSM4	O-MACS | OMACS | Omacs	ENSCHIG00000018587	25:18294665-18317061:+1	protein-coding	acyl-CoA synthetase medium chain family member 4	not detected	not detected	not detected	not calculated	none	not calculated	not calculated	unknown	unknown	mitochondrion (GO:0005739)	0	0	0	0	0	0.082	0	0.006	0	0	0.006	0.006	0	0.015	0	0.043	0.124	0	0	0
ACSM5	Aa2-174 | C730019D22 | C730027J19Rik | Cc1-38 | RGD1309578	ENSCHIG00000014654	25:17917063-17948889:+1	protein-coding	acyl-CoA synthetase medium chain family member 5	detected at high to low expression in 9 of 20 tissues	high to low	tissue enhanced (liver)	liver (4.970)	none	0.965	28.929	unknown	unknown	unknown	10.966	10.048	22.369	3.621	1.691	0.595	73.421	0.211	196.66	0	0	0	0.533	0.173	3.835	2.036	0.064	0.021	0.038	0.04
ACSS1	1110032O15Rik | ACAS2 | ACAS2L | ACECS1 | ACS2L | ACSS2 | AI788978 | Acas2 | Acas2l | AceCS2 | AceCS2L | acas2l | acecs2l | cb395 | sb:cb395 | wu:fa05a10 | wu:fc49f03 | wu:fi28d10 | zgc:113194 | zgc:158738	ENSCHIG00000021744	13:41976576-42019357:-1	protein-coding	acyl-CoA synthetase short chain family member 1	detected at high to low expression in 20 of 20 tissues	high to low	detected in all	kidney cortex (1.703)	none	0.839	1.521	acetate-CoA ligase activity (GO:0003987)	acetyl-CoA biosynthetic process (GO:0006085)	mitochondrion (GO:0005739) | mitochondrial matrix (GO:0005759)	4.808	5.338	7.509	64.588	67.139	9.181	172.999	22.875	2.575	18.951	6.486	7.325	45.747	76.03	23.353	18.656	49.226	33.969	32.575	33.636
ACSS2	1110017C11Rik | ACAS | ACAS2 | ACECS | ACS | ACSA | Acas1 | Acas2 | AceCS1 | Acs1 | dJ1161H23.1 | wu:fa04c03 | wu:fj80b06 | wu:fj80h04 | zgc:92200	ENSCHIG00000023954	13:63760319-63803858:+1	protein-coding	acyl-CoA synthetase short chain family member 2	detected at high to low expression in 20 of 20 tissues	high to low	detected in all	colon large (1.609)	none	0.825	1.872	acetate-CoA ligase activity (GO:0003987)	lipid biosynthetic process (GO:0008610) | acetyl-CoA biosynthetic process (GO:0006085)	cytosol (GO:0005829) | cytoplasm (GO:0005737) | nucleoplasm (GO:0005654) | intracellular membrane-bounded organelle (GO:0043231)	27.267	47.299	44.253	54.288	217.796	24.899	23.114	72.249	22.452	5.107	4.885	3.392	18.017	73.101	112.473	25.347	23.291	111.38	14.587	15.22
ACSS3	8430416H19Rik | Dis3_1 | Gm874 | RGD1307051 | si:dkey-231a18.1	ENSCHIG00000023281	5:10442145-10644782:+1	protein-coding	acyl-CoA synthetase short chain family member 3	detected at high to low expression in 18 of 20 tissues	high to low	mixed expression	testes (1.634)	none	0.696	1.774	unknown	unknown	mitochondrion (GO:0005739)	9.784	10.21	6.45	9.484	12.416	0.972	44.821	43.887	52.198	0.825	6.183	6.54	10.578	11.635	6.853	58.091	14.525	51.271	16.449	20.948
ACTA1	AA959943 | ACTA | ACTC1 | ASMA | Acta-2 | Acts | Actsk-1 | CFTD | CFTD1 | CFTDM | MPFD | NEM1 | NEM2 | NEM3 | SHPM | acta | acta2 | asma | cftd | cftd1 | cftdm | mpfd | nem1 | nem2 | nem3	ENSCHIG00000013143	28:43770675-43773339:+1	protein-coding	actin, alpha 1, skeletal muscle	detected at high to low expression in 17 of 20 tissues	high to low	tissue enriched (skeletal muscle longitudinal dorsal)	skeletal muscle longitudinal dorsal (3.803)	none	1	257.1	unknown	skeletal muscle thin filament assembly (GO:0030240) | skeletal muscle fiber development (GO:0048741)	striated muscle thin filament (GO:0005865) | stress fiber (GO:0001725) | actin filament (GO:0005884) | actin cytoskeleton (GO:0015629) | sarcomere (GO:0030017)	8.433	19.556	107433.469	61.139	22.436	31.602	44.603	80.989	15.767	0.866	0.336	0.12	38.22	2.671	34.26	114.441	5.8	8.965	25.563	12.389
ACTA2	0610041G09Rik | AAT6 | ACT-4 | ACTSA | ASMA | Actvs | MYMY5 | SMactin | SMalphaA | a-SMA | a-sma | aat6 | actc1 | actin | actsa | alpha-actin | alphaSMA | asma | mymy5 | sm-actin | wu:fb63d03	ENSCHIG00000017779	26:40710438-40728391:+1	protein-coding	actin, alpha 2, smooth muscle, aorta	detected at high to medium expression in 19 of 20 tissues	high to medium	mixed expression	uterine horn (1.486)	none	0.829	2.104	protein kinase binding (GO:0019901)	glomerular mesangial cell development (GO:0072144) | vascular smooth muscle contraction (GO:0014829) | regulation of blood pressure (GO:0008217) | response to virus (GO:0009615)	smooth muscle contractile fiber (GO:0030485) | cytoskeleton (GO:0005856) | actin cytoskeleton (GO:0015629) | cytoplasm (GO:0005737) | macromolecular complex (GO:0032991)	23.946	19.117	44.303	377.053	311.31	228.866	313.638	191.368	154.6	0.708	1041.644	848.406	854.468	28.872	351.184	170.404	2062.886	1296.94	3090.328	1740.412
ACTB	ACT-5 | ACTA1 | Actx | B-actin | BRWS1 | Bact | Beta-actin | E430023M04Rik | PS1TP5BP1 | act-2 | actba | actin | beta-actin | ps1tp5bp1	ENSCHIG00000013316	25:39659510-39664792:+1	protein-coding	actin beta	detected at high expression in 20 of 20 tissues	high	detected in all	alveolar macrophage (1.188)	none	0.635	1.17	identical protein binding (GO:0042802) | nitric-oxide synthase binding (GO:0050998) | structural constituent of postsynaptic actin cytoskeleton (GO:0098973) | kinesin binding (GO:0019894) | protein kinase binding (GO:0019901) | Tat protein binding (GO:0030957)	cell motility (GO:0048870) | postsynaptic actin cytoskeleton organization (GO:0098974) | cellular response to cytochalasin B (GO:0072749) | negative regulation of protein binding (GO:0032091)	cortical cytoskeleton (GO:0030863) | cytoskeleton (GO:0005856) | actin cytoskeleton (GO:0015629) | macromolecular complex (GO:0032991) | myelin sheath (GO:0043209) | cytoplasmic ribonucleoprotein granule (GO:0036464) | nucleus (GO:0005634) | intracellular ribonucleoprotein complex (GO:0030529) | NuA4 histone acetyltransferase complex (GO:0035267) | cytosol (GO:0005829)	204.651	219.596	77.828	536.293	312.143	238.096	268.475	308.95	118.193	915.277	741.122	522.647	644.626	374.017	374.514	241.414	215.794	275.459	355.651	319.814
ACTBL2	4732495G21Rik | ACT | ACTC | ACTC1 | RGD1309504	ENSCHIG00000006574	20:21855760-21856890:+1	protein-coding	actin, beta like 2	detected at medium expression in 1 of 20 tissues	medium	tissue enriched (skin)	skin (5.045)	none	0.999	69.881	unknown	unknown	unknown	0.021	0	0.054	0	0.036	0.015	0.048	0.027	0.08	0.018	0.008	0	0.039	0.088	33.012	0.05	0.047	0	0	0
ACTC1	ACTC | ASD5 | Actc-1 | CMD1R | CMH11 | LVNC4 | acta1 | acta1b | actc | actna1 | cmd1r	ENSCHIG00000003341	10:72761736-72767207:+1	protein-coding	actin, alpha, cardiac muscle 1	detected at high to low expression in 13 of 20 tissues	high to low	tissue enriched (skeletal muscle longitudinal dorsal)	skeletal muscle longitudinal dorsal (4.367)	none	0.987	11.118	ATP binding (GO:0005524) | myosin binding (GO:0017022) | ATPase activity (GO:0016887)	actin-myosin filament sliding (GO:0033275) | negative regulation of apoptotic process (GO:0043066) | actin-mediated cell contraction (GO:0070252) | actomyosin structure organization (GO:0031032) | skeletal muscle thin filament assembly (GO:0030240) | actin filament-based movement (GO:0030048) | cardiac muscle tissue morphogenesis (GO:0055008) | heart contraction (GO:0060047) | cardiac myofibril a…	actomyosin, actin portion (GO:0042643) | actin filament (GO:0005884) | cytoplasm (GO:0005737) | sarcomere (GO:0030017) | I band (GO:0031674)	0.983	0.696	531.115	7.945	5.001	14.793	43.922	0.793	0.799	0.019	3.511	2.009	11.197	0.674	4.104	1.289	0.491	2.443	18.326	11.829
ACTG1	ACT | ACTA1 | ACTB | ACTG | AL023024 | Actg | Actl | BRWS2 | DFNA20 | DFNA26 | E51 | HEL-176 | act | actg | actg1a | beta-actin | dfna20 | dfna26	ENSCHIG00000026676	19:50626704-50633277:+1	protein-coding	actin gamma 1	detected at high expression in 20 of 20 tissues	high	detected in all	BMDM LPS time course 0 hrs (1.143)	none	0.615	1.081	identical protein binding (GO:0042802) | ubiquitin protein ligase binding (GO:0031625) | profilin binding (GO:0005522) | structural constituent of cytoskeleton (GO:0005200)	sarcomere organization (GO:0045214) | cellular response to interferon-gamma (GO:0071346)	myelin sheath (GO:0043209) | filamentous actin (GO:0031941) | actin filament (GO:0005884) | actin cytoskeleton (GO:0015629) | phagocytic vesicle (GO:0045335) | myofibril (GO:0030016) | extracellular exosome (GO:0070062)	1011.699	929.934	265.161	1347.039	1087.614	1754.755	1078.114	1152.729	363.104	2782.025	3537.024	2578.447	1356.307	1364.413	1582.594	1130.515	1479.095	1503.221	1621.435	1479.925
ACTG2	ACT | ACTA3 | ACTE | ACTGE | ACTL3 | ACTSG | Act-4 | Act4 | Actin-2 | GAMMA-ACTIN | SMGA | VSCM	ENSCHIG00000009143	11:10598877-10623757:-1	protein-coding	actin, gamma 2, smooth muscle, enteric	detected at high to low expression in 20 of 20 tissues	high to low	detected in all	uterine horn (1.825)	none	0.805	1.91	unknown	unknown	cell periphery (GO:0071944)	1.239	1.576	1.338	242.999	213.29	243.034	4.984	8.329	6.94	9.501	84.236	72.133	146.087	1.188	64.595	12.117	244.831	385.337	555.535	311.601
ACTL6A	2810432C06Rik | ACTL6 | AI851094 | ARP4 | ARPN-BETA | Actl6 | Arp4 | BAF53A | Baf53a | C79802 | INO80K | RGD1307747 | actin | actl6 | arp4 | arpn-beta | baf53a | chunp6900 | fb52e06 | fl26e12 | ino80k | wu:fb52e06 | wu:fl26e12	ENSCHIG00000017016	1:87194318-87227733:-1	protein-coding	actin like 6A	detected at high to low expression in 20 of 20 tissues	high to low	detected in all	thymus (1.380)	none	0.648	1.076	chromatin binding (GO:0003682)	neural retina development (GO:0003407) | nervous system development (GO:0007399) | chromatin remodeling (GO:0006338) | histone H2A acetylation (GO:0043968) | histone H4 acetylation (GO:0043967)	Ino80 complex (GO:0031011) | NuA4 histone acetyltransferase complex (GO:0035267) | nucleus (GO:0005634) | SWI/SNF complex (GO:0016514) | plasma membrane (GO:0005886) | nucleoplasm (GO:0005654) | npBAF complex (GO:0071564)	4.285	10.842	4.463	39.535	19.844	20.038	28.904	22.804	11.415	20.318	29.368	28.75	26.358	57.772	22.145	28.243	15.203	13.9	18.879	20.951
ACTL6B	ACTL6 | Actl6 | ArpNa | BAF53B | Baf53b | arpNalpha | zgc:110167	ENSCHIG00000017510	25:36795643-36807520:+1	protein-coding	actin like 6B	detected at high to low expression in 4 of 20 tissues	high to low	group enriched (nervous system)	cerebellum (6.560)	nervous system	0.968	38.738	unknown	nervous system development (GO:0007399) | chromatin remodeling (GO:0006338)	nBAF complex (GO:0071565) | nucleus (GO:0005634) | SWI/SNF complex (GO:0016514) | nucleolus (GO:0005730)	47.608	94.358	0.025	0.336	0.34	0.033	0.073	3.406	4.202	0.015	0.016	0.009	0.142	0.16	0.045	0.579	0.279	0.233	0.116	0.265
ACTL7A	Arp7a | C20ORF134 | CZH20orf134 | QtsA-17410 | T-actin 2 | Tact2 | actin-like-7-alpha	ENSCHIG00000002414	8:98234358-98235674:+1	protein-coding	actin like 7A	not detected	not detected	not detected	not calculated	none	not calculated	not calculated	unknown	unknown	Golgi apparatus (GO:0005794) | cytoplasm (GO:0005737) | motile cilium (GO:0031514) | male germ cell nucleus (GO:0001673) | macromolecular complex (GO:0032991)	0.055	0.024	0	0	0	0.013	0.015	0.022	0.006	0	0.014	0.013	0	0.018	0.049	0.034	0.117	0	0.036	0
ACTL7B	ACTL7A | Tact1	ENSCHIG00000003048	8:98230671-98231924:-1	protein-coding	actin like 7B	detected at low expression in 1 of 20 tissues	low	tissue enriched (ovary), group enriched (female reproductive system)	ovary (0.568)	female reproductive system	1	7.45	unknown	unknown	cytoplasm (GO:0005737)	0	0	0	0	0	0	0	0	0	0	0	0	0.008	0	0	0	1.482	0	0	0
ACTL9	1700029I08Rik | AV259599 | HSD21 | RGD1306886	ENSCHIG00000009183	7:93173968-93175218:+1	protein-coding	actin like 9	not detected	not detected	not detected	not calculated	none	not calculated	not calculated	unknown	unknown	unknown	0	0	0	0	0	0	0	0	0	0	0	0	0.008	0.007	0	0.007	0	0	0	0
ACTN1	3110023F10Rik | Actn1a | BDPLT15 | a-actinin | actinin	ENSCHIG00000015756	10:22373230-22471358:+1	protein-coding	actinin alpha 1	detected at high to low expression in 20 of 20 tissues	high to low	detected in all	BMDM LPS time course 0 hrs (1.363)	none	0.714	1.151	ligand-dependent nuclear receptor transcription coactivator activity (GO:0030374) | ion channel binding (GO:0044325) | protein homodimerization activity (GO:0042803) | double-stranded RNA binding (GO:0003725) | integrin binding (GO:0005178) | actin filament binding (GO:0051015) | vinculin binding (GO:0017166)	platelet formation (GO:0030220) | platelet morphogenesis (GO:0036344) | focal adhesion assembly (GO:0048041) | actin filament bundle assembly (GO:0051017) | actin filament organization (GO:0007015) | actin filament network formation (GO:0051639) | negative regulation of cellular component movement (GO:0051271)	cell projection (GO:0042995) | ruffle (GO:0001726) | Z disc (GO:0030018) | brush border (GO:0005903) | intracellular (GO:0005622) | fascia adherens (GO:0005916) | stress fiber (GO:0001725) | actin filament (GO:0005884) | focal adhesion (GO:0005925) | cytoplasm (GO:0005737) | cell-cell junction (GO:0005911) | sarcomere (GO:0030017)	40.522	6.842	9.496	89.797	85.333	27.143	50.602	29.628	36.828	149.068	313.276	286.531	148.215	193.676	112.964	35.591	95.421	71.814	135.001	98.649
ACTN2	1110008F24Rik | ACTN1 | CMD1AA | CMH23	ENSCHIG00000010063	28:35987990-36063710:-1	protein-coding	actinin alpha 2	detected at high to low expression in 16 of 20 tissues	high to low	tissue enriched (skeletal muscle longitudinal dorsal)	skeletal muscle longitudinal dorsal (7.696)	none	0.998	46.955	ligand-dependent nuclear receptor transcription coactivator activity (GO:0030374) | thyroid hormone receptor coactivator activity (GO:0030375) | cytoskeletal protein binding (GO:0008092) | FATZ binding (GO:0051373) | phosphatidylinositol-4,5-bisphosphate binding (GO:0005546) | actin filament binding (GO:0051015) | titin Z domain binding (GO:0070080) | identical protein binding (GO:0042802) | titi…	phospholipase C-activating angiotensin-activated signaling pathway (GO:0086097) | cardiac muscle cell development (GO:0055013) | positive regulation of potassium ion transport (GO:0043268) | negative regulation of potassium ion transport (GO:0043267) | microspike assembly (GO:0030035) | focal adhesion assembly (GO:0048041) | negative regulation of potassium ion transmembrane transporter activity …	filopodium (GO:0030175) | focal adhesion (GO:0005925) | plasma membrane (GO:0005886) | Z disc (GO:0030018) | sarcomere (GO:0030017)	24.507	2.03	1436.098	1.873	0.451	0.556	1.681	1.052	1.153	2.407	2.641	3.14	1.224	0.872	0.718	3.033	3.353	1.494	1.42	1.114
ACTN3	CG8953 | Dmel\CG8953 | ORF1 | acta-3 | dabp	ENSCHIG00000013756	29:44980061-44991670:+1	protein-coding	actinin alpha 3 (gene/pseudogene)	detected at high to low expression in 9 of 20 tissues	high to low	tissue enriched (skeletal muscle longitudinal dorsal)	skeletal muscle longitudinal dorsal (10.644)	none	0.999	98.339	actin filament binding (GO:0051015)	positive regulation of bone mineralization involved in bone maturation (GO:1900159) | response to denervation involved in regulation of muscle adaptation (GO:0014894) | negative regulation of glycolytic process (GO:0045820) | positive regulation of skeletal muscle fiber development (GO:0048743) | skeletal muscle atrophy (GO:0014732) | negative regulation of calcineurin-NFAT signaling cascade (GO:…	intracellular (GO:0005622) | Z disc (GO:0030018) | brush border (GO:0005903) | sarcomere (GO:0030017)	1.017	0.801	1600.663	1.278	0.416	0.554	0.818	1.326	0.325	0.069	1.633	1.063	0.827	1.423	1.57	2.482	0.447	0.27	0.438	0.263
ACTN4	ACTININ-4 | C77391 | FSGS | FSGS1 | fsgs | fsgs1 | wu:fb53f05 | zgc:63508	ENSCHIG00000011102	18:49298514-49369955:+1	protein-coding	actinin alpha 4	detected at high to medium expression in 20 of 20 tissues	high to medium	detected in all	skin (1.146)	none	0.46	0.986	ligand-dependent nuclear receptor transcription coactivator activity (GO:0030374) | chromatin DNA binding (GO:0031490) | actin filament binding (GO:0051015) | retinoic acid receptor binding (GO:0042974) | nuclear hormone receptor binding (GO:0035257) | ion channel binding (GO:0044325) | protein homodimerization activity (GO:0042803) | nucleoside binding (GO:0001882) | RNA polymerase II regulatory…	protein localization to bicellular tight junction (GO:1902396) | vesicle transport along actin filament (GO:0030050) | actin filament bundle assembly (GO:0051017) | regulation of nucleic acid-templated transcription (GO:1903506) | positive regulation of cellular component movement (GO:0051272) | positive regulation of cell migration (GO:0030335) | peroxisome proliferator activated receptor signal…	nuclear body (GO:0016604) | cortical cytoskeleton (GO:0030863) | actin cytoskeleton (GO:0015629) | pseudopodium (GO:0031143) | Z disc (GO:0030018) | brush border (GO:0005903) | macromolecular complex (GO:0032991) | intracellular (GO:0005622) | nucleus (GO:0005634) | intracellular ribonucleoprotein complex (GO:0030529) | stress fiber (GO:0001725) | cytosol (GO:0005829) | cytoplasm (GO:0005737) | c…	97.929	61.91	38.045	95.433	140.451	130.21	181.469	128.069	54.247	66.625	231.929	162.225	117.028	45.631	234.321	137.344	184.675	171.833	185.483	172.916
ACTR10	ACTR11 | Actr11 | Arp10 | Arp11 | HARP11 | actr11 | harp11 | zgc:55635	ENSCHIG00000025582	10:32686720-32712893:-1	protein-coding	actin related protein 10 homolog	detected at high to medium expression in 20 of 20 tissues	high to medium	detected in all	frontal lobe cortex (1.163)	none	0.472	1.026	unknown	unknown	unknown	102.23	94.656	32.265	46.72	36.366	29.203	62.067	84.063	32.846	48.631	58.875	59.75	47.761	65.119	45.997	54.872	60.423	52.726	58.382	55.066
ACTR1A	ARP1 | Arp1 | Arp1A | CTRN1 | QtsA-17856 | alpha-Arp1 | arp1 | centractin | ctrn1	ENSCHIG00000014540	26:28574355-28589034:+1	protein-coding	ARP1 actin related protein 1 homolog A	detected at high to medium expression in 20 of 20 tissues	high to medium	detected in all	frontal lobe cortex (1.195)	none	0.552	1.154	unknown	unknown	myelin sheath (GO:0043209) | microtubule cytoskeleton (GO:0015630) | centrosome (GO:0005813) | cytoplasm (GO:0005737) | cell cortex region (GO:0099738)	191.114	140.207	32.474	76.042	67.353	73.108	61.861	107.666	23.111	143.992	150.983	138.503	64.893	83.743	108.212	56.952	70.121	61.652	81.445	83.648
ACTR1B	2310066K23Rik | AA960180 | AI851923 | ARP1B | Arp1b | CTRN2 | PC3	ENSCHIG00000021858	11:2888825-2898693:-1	protein-coding	ARP1 actin related protein 1 homolog B	detected at medium to low expression in 20 of 20 tissues	medium to low	detected in all	uterus (1.233)	none	0.439	1.072	unknown	unknown	microtubule cytoskeleton (GO:0015630) | centrosome (GO:0005813) | cytoplasm (GO:0005737)	26.078	21.268	8.645	9.991	10.634	8.848	16.265	23.544	6.511	7.899	18.392	14.591	14.282	11.138	13.858	13.467	18.511	16.587	22.433	26.566
ACTR2	4921510D23Rik | AA409782 | ARP2 | Arp2 | D6Ertd746e | actr2-A | actr2-B | arp2 | arp2-A | arp2-B	ENSCHIG00000014272	11:63325744-63362775:+1	protein-coding	ARP2 actin related protein 2 homolog	detected at high to medium expression in 20 of 20 tissues	high to medium	detected in all	BMDM LPS time course 0 hrs (1.205)	none	0.599	1.47	structural constituent of cytoskeleton (GO:0005200) | actin filament binding (GO:0051015)	Arp2/3 complex-mediated actin nucleation (GO:0034314) | cytosolic transport (GO:0016482) | cilium assembly (GO:0060271) | meiotic chromosome movement towards spindle pole (GO:0016344) | actin cytoskeleton organization (GO:0030036) | meiotic cytokinesis (GO:0033206) | asymmetric cell division (GO:0008356) | spindle localization (GO:0051653) | meiotic cell cycle (GO:0051321) | cellular response to …	cell cortex (GO:0005938) | cytoplasm (GO:0005737) | Arp2/3 protein complex (GO:0005885) | actin cap (GO:0030478)	212.715	149.641	35.055	333.17	173.519	121.401	105.925	117.993	69.031	460.394	470.888	431.921	267.094	361.949	141.688	117.4	114.937	117.714	122.941	134.534
ACTR5	AA545173 | Arp5 | B430109J19Rik | INO80M | wu:fi39h10 | zgc:63743	ENSCHIG00000011023	13:67136143-67159204:+1	protein-coding	ARP5 actin related protein 5 homolog	detected at medium to low expression in 20 of 20 tissues	medium to low	detected in all	thymus (1.421)	none	0.54	1.04	unknown	double-strand break repair (GO:0006302) | UV-damage excision repair (GO:0070914)	Ino80 complex (GO:0031011) | nucleus (GO:0005634) | cytoplasm (GO:0005737)	6.882	8.486	2.434	10.668	6.27	4.748	7.823	6.303	3.894	7.732	5.931	4.413	10.447	14.415	7.103	9.227	6.635	4.481	5.682	6.957
ACTR6	2010200J04Rik | ARP6 | AU044443 | Arp6 | ArpX | CDA12 | GARPX | HSPC281 | MSTP136 | arp6 | cda12 | hARP6 | hARPX | harp6 | harpx | hspc281 | mstp136 | wu:fc44c08 | zgc:56166	ENSCHIG00000026128	5:62864720-62883838:+1	protein-coding	ARP6 actin related protein 6 homolog	detected at high to low expression in 20 of 20 tissues	high to low	detected in all	BMDM LPS time course 7 hrs (1.203)	none	0.472	0.978	unknown	unknown	unknown	30.018	33.389	15.529	41.438	17.891	8.448	27.961	38.103	15.55	27.428	53.723	58.402	37.68	38.706	21.177	46.22	32.526	29.16	35.877	35.184
ACTR8	5730542K05Rik | ARP8 | INO80N | arp8 | hArp8 | ino80n | wu:fe37a08 | wu:fi27e09 | zgc:55313	ENSCHIG00000015327	22:46940951-46960044:+1	protein-coding	ARP8 actin related protein 8 homolog	detected at medium to low expression in 20 of 20 tissues	medium to low	detected in all	testes (1.288)	none	0.437	1.023	unknown	unknown	centrosome (GO:0005813) | Ino80 complex (GO:0031011) | nucleus (GO:0005634)	7.788	9.831	4.373	8.927	6.946	3.989	7.544	7.59	5.133	8.48	6.201	7.328	8.297	12.585	7.761	13.242	7.353	6.246	7.174	7.986
ACTRT1	1700061J02Rik | AIP1 | ARIP1 | ARPT1 | Arp-T1 | HSD27	ENSCHIG00000019295	LWLT01000027.1:22636649-22638158:-1	protein-coding	actin related protein T1	not detected	not detected	not detected	not calculated	none	not calculated	not calculated	unknown	unknown	unknown	0	0	0	0	0	0	0.007	0	0	0	0	0	0	0	0	0	0	0	0	0
ACTRT3	1700119I24Rik | ARP-T3 | ARPM1 | Actin | Arpm1 | RGD1561457	ENSCHIG00000013283	1:97127417-97135391:+1	protein-coding	actin related protein T3	detected at low expression in 16 of 20 tissues	low	mixed expression	cerebellum (1.239)	none	0.389	0.939	unknown	unknown	male germ cell nucleus (GO:0001673)	2.04	2.36	0.965	1.804	0.938	0.559	1.327	1.735	1.749	0.446	1.27	1.2	1.595	2.239	1.027	1.619	1.638	2.24	1.576	1.444
ACVR1	ACTR1A | ACTRI | ACVR1A | ACVRLK2 | ALK2 | ActR-I | ActR-IA | ActRIA | Acvr | Acvrlk2 | Alk-2 | Alk8 | D330013D15Rik | FOP | SKR1 | TSRI | Tsk7L | actri | acvr1a | acvrlk2 | alk-2 | alk2 | alk8 | fop | sax | skr1 | tsri	ENSCHIG00000022652	2:97578487-97661202:-1	protein-coding	activin A receptor type 1	detected at medium to low expression in 20 of 20 tissues	medium to low	detected in all	fallopian tube (1.251)	none	0.492	1.179	activin receptor activity, type I (GO:0016361) | transforming growth factor beta binding (GO:0050431) | transforming growth factor beta receptor activity, type I (GO:0005025) | activin binding (GO:0048185) | protein serine/threonine kinase activity (GO:0004674) | ATP binding (GO:0005524) | protein homodimerization activity (GO:0042803) | protein kinase activity (GO:0004672) | growth factor bindin…	endocardial cushion cell fate commitment (GO:0061445) | peptidyl-threonine phosphorylation (GO:0018107) | BMP signaling pathway (GO:0030509) | positive regulation of transcription from RNA polymerase II promoter (GO:0045944) | branching involved in blood vessel morphogenesis (GO:0001569) | gastrulation (GO:0007369) | mesoderm formation (GO:0001707) | positive regulation of osteoblast differentiat…	apical part of cell (GO:0045177) | activin receptor complex (GO:0048179) | integral component of plasma membrane (GO:0005887)	25.149	17.489	9.604	16.447	21.379	7.952	27.618	17.268	15.307	13.936	40.359	38.046	18.155	6.288	27.942	19.249	38.957	44.948	34.758	38.099
ACVR1B	6820432J04 | ACTRIB | ACVRLK4 | ALK4 | ALk4 | ActR-IB | ActRIB | Acvrlk4 | Alk4 | SKR2 | Skr2 | actrib | acvrlk4 | alk-4 | alk4 | skr2 | xalk4	ENSCHIG00000018417	5:27575072-27610549:-1	protein-coding	activin A receptor type 1B	detected at medium to low expression in 20 of 20 tissues	medium to low	detected in all	frontal lobe cortex (1.455)	none	0.586	1.273	activin receptor activity, type I (GO:0016361) | activin binding (GO:0048185) | protein serine/threonine kinase activity (GO:0004674) | ATP binding (GO:0005524) | activin-activated receptor activity (GO:0017002) | growth factor binding (GO:0019838) | SMAD binding (GO:0046332) | inhibin binding (GO:0034711)	positive regulation of activin receptor signaling pathway (GO:0032927) | regulation of transcription, DNA-templated (GO:0006355) | negative regulation of gene expression (GO:0010629) | peptidyl-threonine phosphorylation (GO:0018107) | positive regulation of erythrocyte differentiation (GO:0045648) | protein autophosphorylation (GO:0046777) | protein phosphorylation (GO:0006468) | nodal signaling …	receptor complex (GO:0043235) | cytosol (GO:0005829) | activin receptor complex (GO:0048179) | cell surface (GO:0009986) | integral component of plasma membrane (GO:0005887)	25.537	16.407	1.878	8.823	15.76	18.169	23.719	6.298	11.378	8.974	5.25	5.306	4.661	4.948	21.341	8.251	9.866	17.77	5.403	6.756
ACVR1C	ACVRLK7 | ALK7 | Alk-7 | Alk7 | C230097P10 | habrec1	ENSCHIG00000013118	2:97336068-97419287:-1	protein-coding	activin A receptor type 1C	detected at low expression in 2 of 20 tissues	low	mixed expression	frontal lobe cortex (1.070)	none	0.846	2.686	nodal binding (GO:0038100) | activin receptor activity, type I (GO:0016361) | growth factor binding (GO:0019838)	cell differentiation (GO:0030154) | apoptotic nuclear changes (GO:0030262) | response to glucose (GO:0009749) | negative regulation of insulin secretion (GO:0046676) | response to insulin (GO:0032868) | response to dietary excess (GO:0002021) | positive regulation of cysteine-type endopeptidase activity involved in apoptotic process (GO:0043280) | lipid storage (GO:0019915) | nodal signaling path…	activin receptor complex (GO:0048179)	2.1	0.793	0.085	0.071	1.967	0.164	0.317	0.37	0.028	0	0.493	0.218	0.077	0.065	0.766	0.143	0.219	0.128	0.119	0.124
ACVR2A	ACTR2 | ACTRII | ACTRIIB | ACVR2 | ActrIIa | Acvr2 | TactrII | XAR7 | XSTK9 | actrii | acvr2 | rActR-II	ENSCHIG00000013353	2:87945662-88037812:+1	protein-coding	activin A receptor type 2A	detected at medium to low expression in 20 of 20 tissues	medium to low	detected in all	skin (1.435)	none	0.612	1.052	PDZ domain binding (GO:0030165) | protein self-association (GO:0043621) | activin binding (GO:0048185) | BMP receptor activity (GO:0098821) | coreceptor activity (GO:0015026) | activin-activated receptor activity (GO:0017002) | growth factor binding (GO:0019838) | inhibin binding (GO:0034711)	positive regulation of activin receptor signaling pathway (GO:0032927) | penile erection (GO:0043084) | sperm ejaculation (GO:0042713) | BMP signaling pathway (GO:0030509) | positive regulation of erythrocyte differentiation (GO:0045648) | positive regulation of transcription from RNA polymerase II promoter (GO:0045944) | regulation of nitric-oxide synthase activity (GO:0050999) | anterior/poster…	receptor complex (GO:0043235) | cytoplasm (GO:0005737) | cell surface (GO:0009986) | inhibin-betaglycan-ActRII complex (GO:0034673)	16.535	15.659	7.622	8.825	15.467	18.939	11.579	7.662	4.518	2.926	10.993	7.57	5.267	5.835	26.351	12.553	10.376	10.095	10.59	11.299
ACVR2B	4930516B21Rik | ACTR-IIB | ACTRIIB | ACVR2A | ActR-IIB | ActRIIB | HTX4 | XAR1 | actr-iib | actr2b | actrIIb | actriib | wu:fj97d11	ENSCHIG00000013125	22:11719817-11726724:+1	protein-coding	Capra hircus activin A receptor type 2B (ACVR2B), mRNA.	detected at low expression in 19 of 20 tissues	low	mixed expression	thymus (2.077)	none	0.531	1.035	activin binding (GO:0048185) | protein serine/threonine kinase activity (GO:0004674) | protein serine/threonine/tyrosine kinase activity (GO:0004712) | growth factor binding (GO:0019838)	kidney development (GO:0001822) | positive regulation of activin receptor signaling pathway (GO:0032927) | insulin secretion (GO:0030073) | venous blood vessel development (GO:0060841) | BMP signaling pathway (GO:0030509) | activation of protein kinase activity (GO:0032147) | anterior/posterior pattern specification (GO:0009952) | retina vasculature development in camera-type eye (GO:0061298) | p…	receptor complex (GO:0043235) | cytoplasm (GO:0005737) | macromolecular complex (GO:0032991)	3.079	4.591	2.598	1.768	1.48	1.063	3.539	2.15	1.005	1.425	1.259	0.977	1.41	4.957	1.396	3.632	4.088	2.644	2.78	3.324
ACVRL1	ACVRLK1 | AI115505 | AI427544 | ALK-1 | ALK1 | Acvrlk1 | Alk1 | HHT | HHT2 | ORW2 | R-3 | R3 | SETHKIR | SKR3 | TSR-I | acvrlk1 | alk-1 | alk1 | hht2 | hm:zehn1109 | orw2 | skr3 | tsr-i | vgb | zehn1109	ENSCHIG00000027035	5:27638840-27652819:-1	protein-coding	activin A receptor like type 1	detected at high to low expression in 17 of 20 tissues	high to low	mixed expression	spleen (1.726)	none	0.709	0.974	activin receptor activity, type I (GO:0016361) | transforming growth factor beta binding (GO:0050431) | transforming growth factor beta receptor activity, type I (GO:0005025) | activin binding (GO:0048185) | transforming growth factor beta-activated receptor activity (GO:0005024) | BMP receptor activity (GO:0098821) | protein serine/threonine kinase activity (GO:0004674) | ATP binding (GO:0005524…	positive regulation of angiogenesis (GO:0045766) | endothelial tube morphogenesis (GO:0061154) | venous blood vessel development (GO:0060841) | BMP signaling pathway (GO:0030509) | positive regulation of endothelial cell proliferation (GO:0001938) | negative regulation of cell migration (GO:0030336) | positive regulation of transcription from RNA polymerase II promoter (GO:0045944) | negative reg…	cell surface (GO:0009986) | plasma membrane (GO:0005886) | integral component of plasma membrane (GO:0005887)	5.439	4.535	5.843	21.42	18.409	8.03	27.364	18.317	5.57	0.391	0.216	0.292	54.859	3.298	18.476	38.322	18.718	35.365	31.804	41.072
ACYP1	1110039O14Rik | ACYPE | AI325944 | CH2 | eap1 | im:7149755 | wu:fj62c08 | zgc:163122	ENSCHIG00000021853	10:16814575-16819602:+1	protein-coding	acylphosphatase 1	detected at high to low expression in 20 of 20 tissues	high to low	detected in all	frontal lobe cortex (1.414)	none	0.776	1.262	unknown	unknown	unknown	286.646	236.43	64.568	97.119	29.287	19.143	103.458	79.001	9.148	53.222	69.487	62.661	61.891	103.739	30.52	57.689	45.839	53.797	22.75	22.16
ADA	ADA | ADA-like | AGR_C_1643 | AGR_L_818 | BB253_2225 | BPP5_3634 | CG11994 | DDBDRAFT_0187451 | DDBDRAFT_0230171 | DDB_0187451 | DDB_0230171 | DmADA | Dmel\CG11994 | DrosADA | ECK2205 | GB13463 | JW2201 | LA4251 | PSPTO3595 | ada | dADA | xada | zgc:92028	ENSCHIG00000027058	13:72565348-72586721:-1	protein-coding	adenosine deaminase	detected at high to low expression in 20 of 20 tissues	high to low	detected in all, tissue enhanced (spleen)	spleen (2.043)	none	0.89	2.039	adenosine deaminase activity (GO:0004000) | zinc ion binding (GO:0008270)	deoxyadenosine catabolic process (GO:0006157) | negative regulation of mature B cell apoptotic process (GO:0002906) | adenosine catabolic process (GO:0006154) | positive regulation of smooth muscle contraction (GO:0045987) | negative regulation of thymocyte apoptotic process (GO:0070244) | inosine biosynthetic process (GO:0046103) | purine nucleotide salvage (GO:0032261) | positive regulation of …	external side of plasma membrane (GO:0009897) | cytosol (GO:0005829) | cell surface (GO:0009986) | cytoplasm (GO:0005737) | plasma membrane (GO:0005886) | membrane (GO:0016020) | lysosome (GO:0005764)	2.465	6.995	6.146	82.52	13.611	7.06	10.902	7.062	4.54	1.724	4.7	3.004	160.168	61.727	15.481	19.454	17.364	30.344	25.253	13.321
ADA2	SWI8	ENSCHIG00000016807	5:107780891-107802976:-1	protein-coding	adenosine deaminase 2	detected at medium to low expression in 14 of 20 tissues	medium to low	tissue enhanced (spleen)	spleen (4.752)	none	0.944	2.456	adenosine deaminase activity (GO:0004000) | protein homodimerization activity (GO:0042803) | proteoglycan binding (GO:0043394) | adenosine receptor binding (GO:0031685) | zinc ion binding (GO:0008270)	adenosine catabolic process (GO:0006154)	extracellular space (GO:0005615)	1.547	0.57	0.105	9.69	2.255	0.619	1.238	0.753	2.509	8.073	2.492	1.275	41.723	2.053	0.908	2.687	0.698	1.783	1.726	3.465
ADAD1	Tenr | tenr | wu:fi42e08	ENSCHIG00000026052	17:35788164-35833528:+1	protein-coding	adenosine deaminase domain containing 1	detected at medium to low expression in 2 of 20 tissues	medium to low	mixed expression	ovary (3.348)	none	0.962	26.079	RNA binding (GO:0003723)	spermatid development (GO:0007286)	nucleus (GO:0005634)	0.015	0.112	0.034	0.015	0.024	0.037	0.052	0.038	0.022	0	0	0	0.03	0.105	0.037	6.67	10.183	0.034	0.032	0.033
ADAD2	4930403J07Rik | QtsA-13619 | RGD1560949 | TENRL | tenrl	ENSCHIG00000014498	18:11877937-11885902:+1	protein-coding	adenosine deaminase domain containing 2	detected at medium to low expression in 3 of 20 tissues	medium to low	tissue enriched (ovary)	ovary (3.614)	none	0.977	76.726	unknown	unknown	unknown	0.013	1.446	0	0.009	0.009	0.134	0	0.811	0.005	0.011	0	0	0.008	0.011	0.012	2.191	12.24	0.672	0.046	0.029
ADAL	4930578F03Rik | adal-a | zgc:109912	ENSCHIG00000004934	21:54598365-54615532:+1	protein-coding	adenosine deaminase like	detected at medium to low expression in 20 of 20 tissues	medium to low	detected in all	thymus (1.248)	none	0.467	1.02	unknown	unknown	unknown	10.416	16.445	5.213	20.495	17.184	10.061	17.612	16.236	13.215	11.288	15.177	13.43	21.344	26.214	15.256	20.431	11.945	8.964	8.778	12.114
ADAM10	1700031C13Rik | AD10 | AD18 | ADAM 10 | ADAM-10 | CD156c | CDw156 | HsT18717 | MADM | RAK | ad10 | cd156c | kuz | kuzbanian | madm | xadam10	ENSCHIG00000007232	10:51487996-51622546:-1	protein-coding	ADAM metallopeptidase domain 10	detected at high to low expression in 20 of 20 tissues	high to low	detected in all	BMDM LPS time course 7 hrs (1.214)	none	0.459	1.033	endopeptidase activity (GO:0004175) | protein homodimerization activity (GO:0042803) | protein kinase binding (GO:0019901) | metalloendopeptidase activity (GO:0004222) | metallopeptidase activity (GO:0008237)	constitutive protein ectodomain proteolysis (GO:0051089) | protein processing (GO:0016485) | positive regulation of cell migration (GO:0030335) | PMA-inducible membrane protein ectodomain proteolysis (GO:0051088) | positive regulation of cell growth (GO:0030307) | protein phosphorylation (GO:0006468) | response to tumor necrosis factor (GO:0034612) | positive regulation of cell proliferation (GO:…	Golgi-associated vesicle (GO:0005798) | postsynaptic density (GO:0014069) | extracellular space (GO:0005615) | tetraspanin-enriched microdomain (GO:0097197) | Golgi apparatus (GO:0005794) | nucleus (GO:0005634) | cell surface (GO:0009986) | cytoplasm (GO:0005737) | perinuclear endoplasmic reticulum (GO:0097038)	22.886	28.995	9.036	42.745	36.537	21.365	38.905	34.674	7.432	28.5	44.216	52.614	35.398	50.339	23.45	47.28	15.99	12.772	18.773	21.855
ADAM11	AW060611 | MDC | Mdc | mdc | mdc11a | xMDC11	ENSCHIG00000026955	19:44122805-44140616:+1	protein-coding	ADAM metallopeptidase domain 11	detected at high to low expression in 14 of 20 tissues	high to low	tissue enhanced (cerebellum)	cerebellum (3.179)	none	0.913	5.074	unknown	unknown	unknown	50.867	149.679	0.197	2.777	12.794	0.365	11.881	1.884	2.039	0.12	0.392	0.217	1.256	0.371	5.58	121.012	12.036	5.028	9.322	8.211
ADAM12	ADAM12-OT1 | CAR10 | MCMP | MCMPMltna | MLTN | MLTNA | Mltna | mKIAA4001 | mcmp | mltn | mltna	ENSCHIG00000011552	26:6127068-6531200:+1	protein-coding	ADAM metallopeptidase domain 12	detected at medium to low expression in 15 of 20 tissues	medium to low	mixed expression	BMDM LPS time course 7 hrs (2.585)	none	0.814	2.729	SH3 domain binding (GO:0017124)	positive regulation of angiogenesis (GO:0045766)	extracellular space (GO:0005615) | plasma membrane (GO:0005886) | nucleoplasm (GO:0005654)	1.978	2.808	1.199	2.95	1.588	0.876	11.249	1.708	0.641	0.031	29.053	34.682	11.261	0.824	0.924	13.363	6.714	6.861	12.026	16.406
ADAM15	MDC15 | mdc15 | metargidin | si:dkey-24i24.1 | tMDCVI	ENSCHIG00000006033	3:104587381-104597163:+1	protein-coding	ADAM metallopeptidase domain 15	detected at high to low expression in 20 of 20 tissues	high to low	detected in all	skin (1.321)	none	0.555	0.954	SH3 domain binding (GO:0017124) | integrin binding (GO:0005178) | metallopeptidase activity (GO:0008237)	protein kinase C signaling (GO:0070528) | immune response to tumor cell (GO:0002418) | negative regulation of cell growth (GO:0030308) | negative regulation of cell-matrix adhesion (GO:0001953) | negative regulation of cell migration (GO:0030336) | integrin-mediated signaling pathway (GO:0007229) | negative regulation of receptor binding (GO:1900121) | innate immune response (GO:0045087) | cardia…	extracellular space (GO:0005615) | cell surface (GO:0009986) | extracellular exosome (GO:0070062)	31.227	39.26	15.537	16.39	17.22	26.798	41.278	25.899	4.704	20.426	10.217	7.392	26.225	2.617	52.595	20.345	44.467	31.058	32.364	31.078
ADAM17	ADAM18 | CD156B | CD156b | CSVP | NISBD | NISBD1 | TACE | Tace | adam18 | cd156b | csvp | tace	ENSCHIG00000013595	11:87526533-87567989:+1	protein-coding	ADAM metallopeptidase domain 17	detected at high to low expression in 20 of 20 tissues	high to low	detected in all	BMDM LPS time course 7 hrs (1.393)	none	0.68	1.099	PDZ domain binding (GO:0030165) | interleukin-6 receptor binding (GO:0005138) | Notch binding (GO:0005112) | integrin binding (GO:0005178) | metalloendopeptidase activity (GO:0004222) | metallopeptidase activity (GO:0008237)	negative regulation of transforming growth factor beta receptor signaling pathway (GO:0030512) | positive regulation of tumor necrosis factor-mediated signaling pathway (GO:1903265) | PMA-inducible membrane protein ectodomain proteolysis (GO:0051088) | defense response to Gram-positive bacterium (GO:0050830) | cellular response to high density lipoprotein particle stimulus (GO:0071403) | positive…	ruffle membrane (GO:0032587) | actin cytoskeleton (GO:0015629) | cell surface (GO:0009986) | cytosol (GO:0005829) | focal adhesion (GO:0005925) | cytoplasm (GO:0005737) | membrane raft (GO:0045121) | cell-cell junction (GO:0005911) | apical plasma membrane (GO:0016324) | integral component of plasma membrane (GO:0005887)	9.084	17.548	6.129	26.387	17.037	11.712	18.786	38.062	7.331	44.606	63.351	82.536	31.148	23.933	26.738	29.952	29.374	17.789	41.448	41.118
ADAM19	ADAM33 | AL024287 | FKSG34 | MADDAM | MLTNB | MTLNB | Mltnb | Sox30 | fksg34 | maddam | mltnb	ENSCHIG00000005265	7:41355441-41474978:+1	protein-coding	ADAM metallopeptidase domain 19	detected at high to low expression in 19 of 20 tissues	high to low	tissue enhanced (BMDM LPS time course 0 hrs)	BMDM LPS time course 0 hrs (2.564)	none	0.892	1.941	unknown	heart development (GO:0007507) | membrane protein ectodomain proteolysis (GO:0006509)	Golgi apparatus (GO:0005794)	5.35	4.524	10.157	12.993	4.428	1.865	3.703	2.218	1.567	0.304	55.407	31.627	8.878	3.091	3.256	2.599	6.036	2.369	4.297	4.722
ADAM2	ADAM 2 | AI323749 | CRYN1 | CRYN2 | CT15 | FTNB | Ftnb | PH-30 | PH-30b | PH30 | PH30-beta | Ph30-beta	ENSCHIG00000009840	27:10990554-11110082:+1	protein-coding	ADAM metallopeptidase domain 2	not detected	not detected	not detected	not calculated	none	not calculated	not calculated	unknown	unknown	unknown	0	0	0	0	0	0	0	0	0	0	0.005	0	0	0.006	0	0.03	0	0	0	0
ADAM20	4930529F22Rik | ADAM-35 | Adam38 | RGD1562912	ENSCHIG00000026951	10:20921860-20927856:+1	protein-coding	ADAM metallopeptidase domain 20	detected at low expression in 2 of 20 tissues	low	mixed expression	testes (1.269)	none	0.857	1.356	unknown	unknown	unknown	0.403	0.304	0.194	0.377	0.114	0.335	0.182	0.057	0.607	0.045	0.177	0.167	0.165	0.327	1.312	2.41	0.391	0.584	0.403	0.42
ADAM21	ADAM 21 | ADAM31 | Adam31 | adam31 | mdc16 | mdc16-A | xMDC16	ENSCHIG00000009441	10:20956744-20958903:-1	protein-coding	ADAM metallopeptidase domain 21	not detected	not detected	not detected	not calculated	none	not calculated	not calculated	unknown	unknown	unknown	0.205	0.959	0.078	0.119	0.013	0.009	0.227	0.034	0.021	0	0.007	0.004	0.11	0.053	0.027	0.097	0.053	0	0.024	0.025
ADAM23	AW046396 | MDC-3 | MDC3	ENSCHIG00000011689	2:41016060-41207314:-1	protein-coding	ADAM metallopeptidase domain 23	detected at high to low expression in 12 of 20 tissues	high to low	tissue enhanced (frontal lobe cortex), group enriched (nervous system)	frontal lobe cortex (5.311)	nervous system	0.959	4.235	unknown	cellular response to leukemia inhibitory factor (GO:1990830)	unknown	73.584	26.047	1.254	3.022	5.641	0.756	0.434	2.362	0.248	0.009	2.021	1.193	6.391	0.07	1.987	0.668	0.792	0.358	1.977	1.831
ADAM28	ADAM 28 | C130072N01Rik | D430033C21Rik | Dtgn1 | MDC-L | MDCL | TECADAM | disintegrin | eMDC II | eMDCII | si:ch211-133n22.1 | zgc:153755	ENSCHIG00000024308	8:71294865-71350606:+1	protein-coding	ADAM metallopeptidase domain 28	detected at high to low expression in 7 of 20 tissues	high to low	mixed expression	alveolar macrophage (3.919)	none	0.913	49.671	metallopeptidase activity (GO:0008237)	unknown	plasma membrane (GO:0005886) | mitochondrion (GO:0005739)	0.149	0.245	0	0.527	4.287	0.712	0.047	0.145	0.392	172.153	89.345	68.956	0.162	0.365	0.068	0.695	0.282	47.597	28.115	42.238
ADAM30	4933424D07Rik | svph4	ENSCHIG00000027182	3:97127470-97134590:-1	protein-coding	ADAM metallopeptidase domain 30	not detected	not detected	not detected	not calculated	none	not calculated	not calculated	unknown	unknown	external side of plasma membrane (GO:0009897) | sperm head plasma membrane (GO:1990913)	0	0	0.006	0.01	0.013	0.026	0	0.006	0.01	0	0.015	0.023	0.013	0.005	0.068	0.031	0.078	0.076	0.048	0.025
ADAM32	ADAM18	ENSCHIG00000001217	27:11269673-11462628:-1	protein-coding	ADAM metallopeptidase domain 32	detected at low expression in 1 of 20 tissues	low	mixed expression	testes (0.421)	none	0.86	1.973	unknown	unknown	unknown	0.129	0.073	0.007	0.109	0.415	0.082	0.064	0.598	0.843	0.05	0.102	0.119	0.192	0.041	0.046	1.339	0.171	0.14	0.156	0.216
ADAM33	ADAM13 | Adaml | C20orf153 | DJ964F7.1 | adam13	ENSCHIG00000011462	13:50867820-50878457:+1	protein-coding	ADAM metallopeptidase domain 33	detected at high to low expression in 16 of 20 tissues	high to low	mixed expression	testes (2.080)	none	0.856	1.447	unknown	unknown	unknown	7.266	47.673	4.784	18.142	13.318	6.998	3.922	15.359	0.629	0.13	0.236	0.19	10.601	8.364	24.891	92.682	19.974	26.881	28.575	15.578
ADAM7	ADAM | ADAM 7 | ADAM-7 | EAP | EAP I | EAP1 | EAPI | GP-83 | GP83 | I | adam28a | eapi | gp-83	ENSCHIG00000015652	8:71443293-71491563:+1	protein-coding	ADAM metallopeptidase domain 7	not detected	not detected	not detected	not calculated	none	not calculated	not calculated	endopeptidase activity (GO:0004175)	unknown	plasma membrane (GO:0005886)	0	0.016	0.006	0.216	0.19	0	0	0.018	0	0.055	0.199	0.034	0	0.006	0.012	0.217	0.08	0.182	0.411	0.151
ADAM8	ADAM 8 | CD156 | CD156a | E430039A18Rik | MS2 | RGD1566394	ENSCHIG00000019230	26:387476-398574:+1	protein-coding	ADAM metallopeptidase domain 8	detected at medium to low expression in 12 of 20 tissues	medium to low	mixed expression	alveolar macrophage (3.745)	none	0.866	2.644	cell adhesion molecule binding (GO:0050839) | calcium ion binding (GO:0005509) | zinc ion binding (GO:0008270) | metallopeptidase activity (GO:0008237)	positive regulation of NF-kappaB transcription factor activity (GO:0051092) | inflammatory response (GO:0006954) | lymphocyte chemotaxis (GO:0048247) | cellular response to hypoxia (GO:0071456) | regulation of cell-cell adhesion (GO:0022407) | positive regulation of membrane protein ectodomain proteolysis (GO:0051044) | cell-cell adhesion (GO:0098609) | angiogenesis (GO:0001525) | positive regula…	alpha9-beta1 integrin-ADAM8 complex (GO:0071133) | dense core granule membrane (GO:0032127) | cell surface (GO:0009986) | phagolysosome (GO:0032010) | plasma membrane (GO:0005886) | podosome (GO:0002102) | cytoplasm (GO:0005737) | tertiary granule (GO:0070820) | alpha9-beta1 integrin-vascular cell adhesion molecule-1 complex (GO:0071065) | specific granule (GO:0042581) | integral component of pla…	0.082	4.03	0.127	8.813	1.878	1.482	0.951	0.229	0.557	21.137	9.94	7.068	8.445	4.14	1.494	1.359	0.646	0.685	1.144	0.902
ADAM9	AU020942 | CORD9 | MCMP | MDC9 | Mltng | adam9-A | cord9 | mKIAA0021 | mcmp | mdc9 | mltng | xmdc9 | zgc:101824	ENSCHIG00000019633	27:11478031-11572843:-1	protein-coding	ADAM metallopeptidase domain 9	detected at high to low expression in 20 of 20 tissues	high to low	detected in all	BMDM LPS time course 0 hrs (1.691)	none	0.833	2.304	laminin binding (GO:0043236) | SH3 domain binding (GO:0017124) | integrin binding (GO:0005178) | metalloendopeptidase activity (GO:0004222) | collagen binding (GO:0005518) | metallopeptidase activity (GO:0008237)	response to calcium ion (GO:0051592) | activation of MAPKK activity (GO:0000186) | positive regulation of protein secretion (GO:0050714) | cell-cell adhesion mediated by integrin (GO:0033631) | response to tumor necrosis factor (GO:0034612) | membrane protein ectodomain proteolysis (GO:0006509) | response to manganese ion (GO:0010042) | cell-matrix adhesion (GO:0007160) | cell adhesion (GO:000715…	unknown	12.633	21.691	5.643	22.984	19.985	5.814	20.437	115.101	6.489	158.81	256.756	232.877	29.096	8.594	12.196	23.496	33.633	33.803	25.436	25.647
ADAMDEC1	2210414L24Rik | AI574231 | Dcsn | M12.219	ENSCHIG00000015701	8:71387138-71410765:+1	protein-coding	ADAM like decysin 1	detected at high to low expression in 17 of 20 tissues	high to low	tissue enhanced (colon large, ileum), group enriched (gastrointestinal tract)	colon large (3.620)	gastrointestinal tract	0.933	29.488	unknown	unknown	unknown	0.558	1.035	0.665	620.216	703.569	1.027	1.823	3.014	0.607	17.017	124.411	92.312	11.161	7.914	1.141	1.362	3.919	3.48	2.386	2.412
ADAMTS1	ADAM-TS1 | ADAMTS | ADAMTS-1 | C3-C5 | METH-1 | METH1 | adamts-1 | c3-c5 | meth1 | xadamts1	ENSCHIG00000006622	1:7974915-7985541:+1	protein-coding	ADAM metallopeptidase with thrombospondin type 1 motif 1	detected at high to low expression in 19 of 20 tissues	high to low	mixed expression	ovary (1.726)	none	0.732	1.364	heparin binding (GO:0008201) | metalloendopeptidase activity (GO:0004222)	ovulation from ovarian follicle (GO:0001542) | kidney development (GO:0001822) | heart trabecula formation (GO:0060347)	basement membrane (GO:0005604) | proteinaceous extracellular matrix (GO:0005578) | cytoplasmic vesicle (GO:0031410)	5.245	1.894	5.745	13.123	7.217	3.324	34.112	14.312	7.192	0.22	11.597	20.929	20.504	2.27	24.083	4.001	55.421	43.078	32.39	30.561
ADAMTS10	9430006O18 | ADAM-TS10 | ADAMTS-10 | ADAMTS6 | AW045948 | Adam-ts10 | Adamts-10 | WMS | WMS1 | Znmp | si:dkey-45m5.4	ENSCHIG00000025021	7:93248612-93265994:+1	protein-coding	ADAM metallopeptidase with thrombospondin type 1 motif 10	detected at medium to low expression in 19 of 20 tissues	medium to low	mixed expression	ovary (1.544)	none	0.579	1.113	unknown	unknown	unknown	6.326	6.341	1.922	10.462	4.865	3.523	9.407	6.918	1.826	0.115	8.212	6.523	14.407	3.893	9.658	7.345	17.642	11.952	14.271	13.185
ADAMTS12	ADAMTS-12 | AI605170 | PRO4389 | adam-ts12 | adamts-12 | si:dkey-43l20.2	ENSCHIG00000020502	20:39833318-40225505:+1	protein-coding	ADAM metallopeptidase with thrombospondin type 1 motif 12	detected at medium to low expression in 18 of 20 tissues	medium to low	mixed expression	kidney cortex (2.184)	none	0.726	1.174	metalloendopeptidase activity (GO:0004222)	cell migration (GO:0016477) | cellular response to BMP stimulus (GO:0071773) | regulation of endothelial tube morphogenesis (GO:1901509) | proteolysis involved in cellular protein catabolic process (GO:0051603) | cellular response to interleukin-1 (GO:0071347) | regulation of inflammatory response (GO:0050727) | negative regulation of cellular response to hepatocyte growth factor stimulus (GO:200…	extracellular matrix (GO:0031012)	0.519	1.253	2.174	7.128	8.459	1.548	13.268	2.894	3.869	0.833	4.063	6.108	2.217	1.464	5.76	3.638	5.143	3.369	3.312	5.228
ADAMTS13	ADAM-TS13 | ADAMTS-13 | C9orf8 | Gm710 | VWFCP | vWF-CP	ENSCHIG00000025823	11:103722240-103754809:+1	protein-coding	ADAM metallopeptidase with thrombospondin type 1 motif 13	detected at low expression in 9 of 20 tissues	low	mixed expression	liver (3.317)	none	0.902	2.143	endopeptidase activity (GO:0004175)	peptide catabolic process (GO:0043171) | proteolysis (GO:0006508)	extracellular space (GO:0005615)	0.604	2.33	0.192	2.466	2.483	0.291	2.246	0.402	9.964	0.029	0.016	0.016	1.353	1.611	0.603	1.15	0.482	0.589	0.729	1.015
ADAMTS14	Adamts-14 | TS14 | adamts3	ENSCHIG00000014961	28:18733706-18830075:-1	protein-coding	ADAM metallopeptidase with thrombospondin type 1 motif 14	detected at low expression in 12 of 20 tissues	low	mixed expression	BMDM LPS time course 0 hrs (2.748)	none	0.728	1.315	peptidase activity (GO:0008233)	collagen fibril organization (GO:0030199)	extracellular region (GO:0005576)	0.173	0.141	0.303	2.835	3.137	0.726	0.474	0.438	1.543	0.166	6.718	3.109	4.107	2.917	2.849	1.605	1.128	0.872	3.081	5.067
ADAMTS15	.	ENSCHIG00000021724	29:35789571-35814167:+1	protein-coding	ADAM metallopeptidase with thrombospondin type 1 motif 15	detected at medium to low expression in 17 of 20 tissues	medium to low	mixed expression	kidney cortex (2.868)	none	0.823	2.408	endopeptidase activity (GO:0004175) | extracellular matrix binding (GO:0050840) | heparin binding (GO:0008201)	unknown	extracellular space (GO:0005615) | cell surface (GO:0009986)	1.647	1.999	1.464	5.058	11.667	1.132	21.263	2.622	0.324	1.165	0.357	0.25	1.092	1.855	6.778	1.836	4.5	7.379	9.504	10.912
ADAMTS16	ADAMTS16s	ENSCHIG00000010517	20:67785008-67970785:-1	protein-coding	ADAM metallopeptidase with thrombospondin type 1 motif 16	detected at medium to low expression in 12 of 20 tissues	medium to low	mixed expression	kidney cortex (3.447)	none	0.815	2.086	unknown	branching involved in ureteric bud morphogenesis (GO:0001658)	unknown	1.043	1.274	0.833	1.911	3.69	1.209	10.907	1.156	0.502	0.45	0.327	0.343	0.758	1.276	9.868	0.891	0.69	9.008	1.947	1.24
ADAMTS17	AU023434	ENSCHIG00000016863	21:5567192-5955054:+1	protein-coding	ADAM metallopeptidase with thrombospondin type 1 motif 17	detected at medium to low expression in 15 of 20 tissues	medium to low	mixed expression	testes (3.415)	none	0.879	2.374	unknown	unknown	unknown	3.5	5.277	0.73	1.531	1.683	1.563	7.211	1.515	0.316	0.119	2.412	1.545	1.52	0.262	4.295	23.401	8.266	0.974	3.869	7.072
ADAMTS18	9630038L21 | ADAMTS21 | E130314N14Rik | KNO2 | MMCAT | RGD1560118	ENSCHIG00000011081	18:5741230-5889764:-1	protein-coding	ADAM metallopeptidase with thrombospondin type 1 motif 18	detected at medium to low expression in 11 of 20 tissues	medium to low	mixed expression	testes (4.061)	none	0.88	3.063	unknown	negative regulation of platelet aggregation (GO:0090331) | eye development (GO:0001654)	unknown	0.974	5.886	0.116	3.447	0.542	1.495	8.276	0.59	0.344	0.058	0.294	0.275	2.374	22.502	0.968	25.24	2.889	1.205	2.493	2.733
ADAMTS19	4831407I23Rik | AU015154 | D230034E10Rik	ENSCHIG00000018817	7:85907369-86170452:+1	protein-coding	ADAM metallopeptidase with thrombospondin type 1 motif 19	detected at low expression in 6 of 20 tissues	low	mixed expression	uterus (1.645)	none	0.762	1.44	unknown	unknown	unknown	0.976	2.752	0.249	0.401	1.294	0.938	0.718	0.48	0.423	0.037	0.04	0.137	1.021	0.129	1.014	0.983	0.412	0.086	2.03	3.127
ADAMTS2	ADAM-TS 2 | ADAM-TS2 | ADAMTS-2 | ADAMTS-3 | ADAMTS3 | NPI | PC I-NP | PCI-NP | PCINP | PCPNI | PNPI | RGD1565950 | adamts22 | adamts3 | pNPI	ENSCHIG00000027055	7:106531946-106789840:-1	protein-coding	ADAM metallopeptidase with thrombospondin type 1 motif 2	detected at medium to low expression in 19 of 20 tissues	medium to low	mixed expression	BMDM LPS time course 0 hrs (1.832)	none	0.752	2.009	peptidase activity (GO:0008233)	lung development (GO:0030324) | protein processing (GO:0016485) | skin development (GO:0043588) | spermatogenesis (GO:0007283) | collagen fibril organization (GO:0030199)	extracellular space (GO:0005615) | proteinaceous extracellular matrix (GO:0005578)	2.581	6.557	5.512	6.605	11.221	5.378	3.589	10.534	6.468	0.435	46.212	40.678	6.36	1.197	32.105	2.952	25.419	16.784	15.662	18.152
ADAMTS20	ADAM-TS20 | ADAMTS-20 | Adamst20 | GON-1 | bt	ENSCHIG00000027074	5:36409804-36611509:+1	protein-coding	ADAM metallopeptidase with thrombospondin type 1 motif 20	detected at low expression in 3 of 20 tissues	low	mixed expression	skeletal muscle longitudinal dorsal (2.805)	none	0.929	2.304	endopeptidase activity (GO:0004175) | metalloendopeptidase activity (GO:0004222)	extracellular matrix organization (GO:0030198) | negative regulation of apoptotic process (GO:0043066) | positive regulation of melanocyte differentiation (GO:0045636) | regulation of developmental pigmentation (GO:0048070) | proteolysis (GO:0006508) | positive regulation of signal transduction (GO:0009967)	extracellular space (GO:0005615)	1.362	0.741	6.988	2.463	0.532	0.162	0.387	0.48	0.115	0.007	0.181	0.123	0.268	0.4	0.875	0.25	0.24	0.066	0.324	0.419
ADAMTS3	1100001H14Rik | 6330442E02Rik | ADAMTS-4	ENSCHIG00000008470	6:87961219-88255530:-1	protein-coding	ADAM metallopeptidase with thrombospondin type 1 motif 3	detected at medium to low expression in 16 of 20 tissues	medium to low	mixed expression	ovary (3.167)	none	0.818	1.326	endopeptidase activity (GO:0004175) | peptidase activity (GO:0008233)	collagen biosynthetic process (GO:0032964) | positive regulation of vascular endothelial growth factor signaling pathway (GO:1900748) | protein processing (GO:0016485) | vascular endothelial growth factor production (GO:0010573)	extracellular space (GO:0005615)	2.99	1.808	0.357	1.657	1.489	0.47	1.693	2.21	1.028	0.323	3.14	3.297	2.46	2.393	0.827	4.182	12.135	5.252	1.869	4.513
ADAMTS4	3830423K05 | ADAM-TS4 | ADAMTS-2 | ADAMTS-4 | ADAMTS15 | ADMP-1 | mKIAA0688	ENSCHIG00000026815	3:111809533-111818916:-1	protein-coding	ADAM metallopeptidase with thrombospondin type 1 motif 4	detected at medium to low expression in 14 of 20 tissues	medium to low	mixed expression	BMDM LPS time course 7 hrs (2.711)	none	0.835	1.448	protease binding (GO:0002020)	unknown	nuclear speck (GO:0016607) | extracellular space (GO:0005615)	4.955	5.645	0.874	3.314	2.781	0.967	3.615	0.797	0.886	0.038	8.82	24.303	3.031	0.673	3.696	1.473	8.981	5.801	9.564	10.137
ADAMTS5	9530092O11Rik | ADAM-TS 11 | ADAM-TS 5 | ADAM-TS5 | ADAMTS-11 | ADAMTS-5 | ADAMTS1 | ADAMTS11 | ADMP-2 | AI481094 | ASMP-2	ENSCHIG00000018986	1:7819511-7869412:+1	protein-coding	ADAM metallopeptidase with thrombospondin type 1 motif 5	detected at high to low expression in 11 of 20 tissues	high to low	tissue enriched (BMDM LPS time course 7 hrs)	BMDM LPS time course 7 hrs (5.725)	none	0.966	3.437	extracellular matrix binding (GO:0050840) | heparin binding (GO:0008201)	defense response to bacterium (GO:0042742)	extracellular space (GO:0005615)	0.36	1.632	0.551	1.3	0.8	0.247	1.972	0.943	0.496	0.005	6.899	52.886	2.913	0.165	1.229	0.723	1.73	2.854	3.195	6.022
ADAMTS6	5031426K13 | A930019D11Rik | ADAM-TS 6 | ADAM-TS6 | ADAMTS-6 | ADAMTS9 | b2b1879.1Clo | b2b2029Clo | b2b2182Clo | b2b2187.1Clo | b2b2228Clo | si:dkeyp-7g10.1	ENSCHIG00000024306	20:14052132-14326692:+1	protein-coding	ADAM metallopeptidase with thrombospondin type 1 motif 6	detected at medium to low expression in 18 of 20 tissues	medium to low	mixed expression	fallopian tube (2.216)	none	0.827	1.627	unknown	coronary vasculature development (GO:0060976) | aorta development (GO:0035904) | cardiac septum development (GO:0003279) | heart development (GO:0007507)	unknown	4.046	3.78	0.494	4.322	3.43	1.091	6.032	5.609	4.598	0.125	18.12	9.641	6.553	10.44	1.495	3.505	6.524	38.734	19.524	18.016
ADAMTS7	ADAM-TS 7 | ADAM-TS7 | ADAMTS-7 | ADAMTS7B | COMPase	ENSCHIG00000009784	21:29914736-29971841:+1	protein-coding	ADAM metallopeptidase with thrombospondin type 1 motif 7	detected at medium to low expression in 20 of 20 tissues	medium to low	detected in all	testes (1.720)	none	0.747	1.464	metalloendopeptidase activity (GO:0004222)	cellular response to tumor necrosis factor (GO:0071356) | cellular response to BMP stimulus (GO:0071773) | proteolysis involved in cellular protein catabolic process (GO:0051603) | cellular response to interleukin-1 (GO:0071347) | negative regulation of chondrocyte differentiation (GO:0032331)	unknown	1.882	6.835	1.993	6.137	8.649	2.957	14.271	6.967	6.103	3.855	5.444	11.143	19.286	20.097	13.898	39.418	20.938	4.926	16.515	17.355
ADAMTS8	ADAM-TS8 | METH-2 | METH2	ENSCHIG00000010113	29:35746304-35763842:-1	protein-coding	ADAM metallopeptidase with thrombospondin type 1 motif 8	detected at low expression in 4 of 20 tissues	low	mixed expression	testes (2.594)	none	0.844	2.798	unknown	unknown	unknown	2.064	4.371	5.404	0.95	0.416	0.774	0.44	0.096	0.168	0.005	0.006	0.003	0.59	0.586	0.308	6.039	0.377	0.297	0.798	0.26
ADAMTS9	1810011L16Rik | 8430403M15Rik | ADAMTS20 | AW743315 | Ci-ZF(C2H2)-120 | E030027K14Rik	ENSCHIG00000017918	22:36749548-36908194:+1	protein-coding	ADAM metallopeptidase with thrombospondin type 1 motif 9	detected at medium to low expression in 19 of 20 tissues	medium to low	mixed expression	uterus (1.968)	none	0.728	1.647	endopeptidase activity (GO:0004175) | metallopeptidase activity (GO:0008237)	extracellular matrix organization (GO:0030198) | positive regulation of melanocyte differentiation (GO:0045636) | endothelial cell-matrix adhesion (GO:0090673) | ventricular cardiac muscle tissue development (GO:0003229) | negative regulation of sprouting angiogenesis (GO:1903671) | proteolysis (GO:0006508) | negative regulation of endothelial cell migration (GO:0010596) | aorta morphogenesis (GO…	extracellular space (GO:0005615) | proteinaceous extracellular matrix (GO:0005578) | cell surface (GO:0009986) | endoplasmic reticulum (GO:0005783) | intracellular membrane-bounded organelle (GO:0043231)	2.367	1.079	4.472	5.159	8.374	2.584	12.817	7.347	1.382	0.037	1.909	18.164	3.631	3.408	7.824	5.271	22.293	10.597	25.176	27.863
ADAMTSL1	5930437A14Rik | 6720426B09Rik | ADAMTSL-1 | ADAMTSL3 | ADAMTSR1 | C9orf94 | PUNCTIN	ENSCHIG00000025981	8:25203102-25697955:-1	protein-coding	ADAMTS like 1	detected at medium to low expression in 20 of 20 tissues	medium to low	detected in all	skeletal muscle longitudinal dorsal (1.438)	none	0.501	0.985	unknown	unknown	unknown	8.886	11.95	12.844	6.776	4.454	3.89	8.308	4.131	5.441	1.514	2.379	2.083	9.795	8.989	8.4	6.532	5.816	8.362	6.893	7.253
ADAMTSL2	A930008K15Rik | GPHYSD1 | RGD1305459 | tcp-1	ENSCHIG00000010630	11:103822069-103854044:+1	protein-coding	ADAMTS like 2	detected at medium to low expression in 13 of 20 tissues	medium to low	mixed expression	liver (3.730)	none	0.872	2.157	microfibril binding (GO:0050436)	extracellular matrix organization (GO:0030198) | negative regulation of transforming growth factor beta receptor signaling pathway (GO:0030512) | lobar bronchus epithelium development (GO:0060481)	proteinaceous extracellular matrix (GO:0005578) | extracellular region (GO:0005576)	2.023	2.131	2.062	4.949	1.413	0.679	15.514	8.225	22.078	0	0.504	0.241	1.188	1.48	4.108	2.59	4.901	0.237	0.452	0.791
ADAMTSL4	ADAMTSL-4 | ECTOL2 | TSRC1 | Tsrc1	ENSCHIG00000024595	3:100016216-100027961:+1	protein-coding	ADAMTS like 4	detected at medium to low expression in 18 of 20 tissues	medium to low	mixed expression	skin (1.773)	none	0.688	1.176	protease binding (GO:0002020)	extracellular matrix organization (GO:0030198) | positive regulation of apoptotic process (GO:0043065) | epithelial cell development (GO:0002064)	extracellular space (GO:0005615) | proteinaceous extracellular matrix (GO:0005578) | interstitial matrix (GO:0005614)	0.788	0.303	8.731	8.921	6.223	5.431	2.341	4.317	1.303	23.257	6.892	5.712	16.956	2.993	25.941	14.828	8.389	13.164	14.139	9.141
ADAP2	CENTA2 | Centa2 | HSA272195 | RNF135 | cent-b | si:ch211-11k18.11 | si:ch73-33i10.5	ENSCHIG00000011945	19:17671516-17700846:-1	protein-coding	ArfGAP with dual PH domains 2	detected at medium to low expression in 20 of 20 tissues	medium to low	detected in all	alveolar macrophage (1.485)	none	0.499	1.121	phosphatidylinositol-3,4,5-trisphosphate binding (GO:0005547) | inositol 1,3,4,5 tetrakisphosphate binding (GO:0043533)	heart development (GO:0007507)	cytoplasm (GO:0005737) | plasma membrane (GO:0005886)	4.265	3.853	1.626	8.977	6.242	1.379	4.316	4.598	4.428	10.424	10.336	2.728	9.099	3.986	3.887	5.192	7.741	5.265	5.279	6.106
ADAR	ADAR | ADAR1 | AGS6 | AV242451 | Adar1 | Adar1p110 | Adar1p150 | CG12598 | DRADA | DSH | DSRAD | Dmel\CG12598 | EG:BACN35H14.1 | G1P1 | GB13577 | IFI-4 | IFI4 | K88DSRBP | P136 | adar | adar1 | adr | cg12598 | dADAR | dAdar | drada | dsRAD | dsRAD-1 | hypnos-2 | mZaADAR | red1 | wu:fc22a02	ENSCHIG00000017156	3:104148009-104172446:-1	protein-coding	adenosine deaminase, RNA specific	detected at medium to low expression in 20 of 20 tissues	medium to low	detected in all	cerebellum (1.203)	none	0.44	0.986	double-stranded RNA adenosine deaminase activity (GO:0003726)	osteoblast differentiation (GO:0001649) | erythrocyte differentiation (GO:0030218) | hematopoietic stem cell homeostasis (GO:0061484) | negative regulation of RNA interference (GO:1900369) | response to interferon-alpha (GO:0035455) | production of miRNAs involved in gene silencing by miRNA (GO:0035196) | negative regulation of protein kinase activity by regulation of protein phosphorylation (GO:…	supraspliceosomal complex (GO:0044530) | nucleus (GO:0005634) | nucleolus (GO:0005730) | cytoplasm (GO:0005737) | nucleoplasm (GO:0005654)	40.446	45.934	4.227	25.68	16.167	16.599	20.93	40.348	18.96	21.433	24.08	34.34	39.557	28.58	14.724	33.739	30.335	17.262	28.609	32.802
ADARB1	1700057H01Rik | ADAR2 | AW124433 | AW558573 | Adar2 | BB220382 | D10Bwg0447e | DRABA2 | DRADA2 | FAM207A | RED1 | Red1	ENSCHIG00000018259	1:144900198-144991636:+1	protein-coding	adenosine deaminase, RNA specific B1	detected at high to low expression in 20 of 20 tissues	high to low	detected in all, tissue enhanced (cerebellum)	cerebellum (2.388)	none	0.871	1.775	unknown	motor neuron apoptotic process (GO:0097049) | facial nerve morphogenesis (GO:0021610) | neuromuscular synaptic transmission (GO:0007274) | positive regulation of viral genome replication (GO:0045070) | motor behavior (GO:0061744) | hypoglossal nerve morphogenesis (GO:0021618) | muscle tissue morphogenesis (GO:0060415) | innervation (GO:0060384) | neuromuscular process controlling posture (GO:0050…	nucleus (GO:0005634) | cytosol (GO:0005829) | nucleolus (GO:0005730) | nucleoplasm (GO:0005654)	32.694	50.067	3.587	2.784	1.658	1.853	4.527	5.652	2.915	1.278	5.253	5.181	4.088	15.255	8.647	2.534	8.985	2.663	5.898	6.794
ADARB2	ADAR3 | ADARB1 | Adar3 | RED2 | Red2 | si:dkey-255g15.1	ENSCHIG00000002677	13:45448933-45685013:+1	protein-coding	adenosine deaminase, RNA specific B2 (inactive)	detected at low expression in 2 of 20 tissues	low	group enriched (nervous system)	frontal lobe cortex (2.048)	nervous system	0.953	27.943	unknown	unknown	unknown	4.136	1.967	0.239	0.018	0.007	0	0.01	0.991	0.003	0.005	0	0	0.004	0.064	0.003	0.033	0.099	0.213	0	0.032
ADAT1	Adat | BG:DS00941.2 | CG16889 | Dmel\CG16889 | HADAT1 | MMADAT1 | adat | dADAT1 | mADAT1 | zgc:162299	ENSCHIG00000022974	18:4126885-4154657:-1	protein-coding	adenosine deaminase, tRNA specific 1	detected at low expression in 20 of 20 tissues	low	detected in all	testes (1.399)	none	0.465	1.04	RNA binding (GO:0003723) | tRNA-specific adenosine deaminase activity (GO:0008251)	tRNA processing (GO:0008033)	unknown	3.159	6.242	2.899	5.953	4.784	5.767	4.449	4.053	2.79	3.321	4.27	4.654	5.779	5.231	3.619	9.332	5.973	7.378	7.166	7.36
ADAT2	4933426M09Rik | DEADC1 | Deadc1 | TAD2 | dJ20N2 | dJ20N2.1 | deadc1 | si:ch211-157l15.2	ENSCHIG00000006501	9:67919856-67950262:-1	protein-coding	adenosine deaminase, tRNA specific 2	detected at low expression in 20 of 20 tissues	low	detected in all	cerebellum (1.514)	none	0.436	0.986	unknown	unknown	unknown	4.284	6.091	1.031	4.821	3.161	2.324	3.003	2.972	1.554	1.929	3.539	2.83	3.845	4.973	2.768	4.313	4.915	3.707	4.912	4.444
ADCK1	2610005A10Rik | zgc:175225	ENSCHIG00000026516	10:14020741-14135890:-1	protein-coding	aarF domain containing kinase 1	detected at low expression in 20 of 20 tissues	low	detected in all	frontal lobe cortex (1.935)	none	0.569	1.02	unknown	unknown	unknown	5.915	2.908	1.129	4.154	1.675	2.156	3.656	2.009	1.057	3.349	2.625	1.948	2.947	2.55	3.157	2.7	3.318	1.526	2.417	3.125
ADCK2	AA408112 | AARF | BB006057 | si:ch211-117k16.3	ENSCHIG00000025299	4:16408672-16422924:-1	protein-coding	aarF domain containing kinase 2	detected at medium to low expression in 20 of 20 tissues	medium to low	detected in all	cerebellum (1.527)	none	0.639	1.034	unknown	unknown	unknown	15.911	22.517	3.87	7.953	9.424	11.479	10.136	8.996	3.535	3.226	3.79	3.25	7.733	9.128	13.561	5.479	8.097	6.385	10.724	11.612
ADCK5	A230108P17 | SLC52A3 | si:ch211-169c1.2	ENSCHIG00000000936	14:81378066-81386174:+1	protein-coding	aarF domain containing kinase 5	detected at high to low expression in 20 of 20 tissues	high to low	detected in all	adrenal gland (1.297)	none	0.599	0.997	unknown	unknown	unknown	27.176	54.386	6.362	33.34	35.089	41.025	30.469	75.388	28.379	9.383	15.143	11.47	35.321	40.358	49.482	39.897	31.663	19.234	31.817	34.084
ADCY1	AC1 | Ac1 | D11Bwg1392e | DFNB44 | I-AC | brl | mKIAA4070	ENSCHIG00000024549	4:43910051-44013206:+1	protein-coding	adenylate cyclase 1	detected at high to low expression in 3 of 20 tissues	high to low	group enriched (nervous system)	frontal lobe cortex (7.123)	nervous system	0.972	84.838	adenylate cyclase activity (GO:0004016)	long-term memory (GO:0007616) | axonogenesis (GO:0007409) | regulation of circadian rhythm (GO:0042752)	cytoplasm (GO:0005737) | plasma membrane (GO:0005886)	139.39	68.931	0.662	0.208	0.511	0.062	1	0.939	0.019	0.037	0.055	0.057	0.038	0.028	0.128	0.392	0.112	0.075	0.176	0.123
ADCY10	4930431D04Rik | 4931412F17 | HCA2 | HEL-S-7a | SAC | SACI | SACY | Sac | Sacy | hsAC | sAC	ENSCHIG00000010048	3:119174766-119304111:-1	protein-coding	adenylate cyclase 10	not detected	not detected	not detected	not calculated	none	not calculated	not calculated	bicarbonate binding (GO:0071890) | adenylate cyclase activity (GO:0004016)	cellular response to inorganic substance (GO:0071241) | cAMP biosynthetic process (GO:0006171) | epithelial cilium movement (GO:0003351)	microtubule cytoskeleton (GO:0015630) | nucleus (GO:0005634) | membrane (GO:0016020) | perinuclear region of cytoplasm (GO:0048471) | motile cilium (GO:0031514)	0.244	0.331	0.011	0.068	0.02	0.007	0.096	0.025	0.011	0.004	0.035	0.018	0.025	0.052	0.033	0.185	0.011	0.044	0.041	0.011
ADCY2	AC2 | Ac76E_5 | HBAC2 | mKIAA1060	ENSCHIG00000023502	20:65364133-65826062:-1	protein-coding	adenylate cyclase 2	detected at high to low expression in 14 of 20 tissues	high to low	tissue enhanced (frontal lobe cortex, skeletal muscle longitudinal dorsal)	frontal lobe cortex (3.858)	none	0.916	5.053	unknown	unknown	cytoplasm (GO:0005737) | plasma membrane (GO:0005886)	86.824	11.494	81.748	3.274	0.591	1.511	1.176	1.201	0.154	0.033	0.78	0.741	2.002	0.764	2.444	4.476	12.979	5.053	3.682	3.723
ADCY3	AC-III | AC3 | ADCY8 | adcy3l | mKIAA0511	ENSCHIG00000025812	11:74038378-74124418:+1	protein-coding	adenylate cyclase 3	detected at medium to low expression in 18 of 20 tissues	medium to low	mixed expression	ovary (1.743)	none	0.656	1.282	adenylate cyclase activity (GO:0004016)	flagellated sperm motility (GO:0030317) | adenylate cyclase-activating G-protein coupled receptor signaling pathway (GO:0007189) | olfactory learning (GO:0008355) | single fertilization (GO:0007338) | sensory perception of smell (GO:0007608) | cAMP biosynthetic process (GO:0006171) | cellular response to forskolin (GO:1904322) | acrosome reaction (GO:0007340)	integral component of membrane (GO:0016021) | cilium (GO:0005929)	19.371	13.678	1.043	6.05	4.473	2.325	3.957	6.168	0.593	0.908	12.62	11.728	10.56	4.996	5.796	10.79	20.779	5.004	8.58	7.16
ADCY4	AC4 | ADCY8 | mKIAA4004	ENSCHIG00000020735	10:80580656-80594974:-1	protein-coding	adenylate cyclase 4	detected at medium to low expression in 17 of 20 tissues	medium to low	mixed expression	kidney cortex (2.045)	none	0.767	1.107	protein kinase C binding (GO:0005080)	adenylate cyclase-modulating G-protein coupled receptor signaling pathway (GO:0007188)	intracellular (GO:0005622) | dendrite (GO:0030425) | cytoplasm (GO:0005737)	2.86	3.192	7.642	8.809	8.649	5.312	23.706	10.45	2.441	0.456	0.243	0.283	7.675	2.496	12.695	2.823	9.259	4.926	8.322	6.295
ADCY5	AC5 | AW121902 | Ac5 | FDFM | RUT | si:dkey-178j17.2 | si:dkeyp-60a7.2	ENSCHIG00000022874	1:67431945-67586986:-1	protein-coding	adenylate cyclase 5	detected at medium to low expression in 14 of 20 tissues	medium to low	mixed expression	frontal lobe cortex (2.676)	none	0.827	1.61	adenylate cyclase binding (GO:0008179) | scaffold protein binding (GO:0097110) | protein heterodimerization activity (GO:0046982) | adenylate cyclase activity (GO:0004016)	adenylate cyclase-activating G-protein coupled receptor signaling pathway (GO:0007189) | neuromuscular process controlling balance (GO:0050885) | regulation of insulin secretion involved in cellular response to glucose stimulus (GO:0061178) | positive regulation of cytosolic calcium ion concentration (GO:0007204) | cAMP biosynthetic process (GO:0006171) | locomotory behavior (GO:0007626) | adenyl…	integral component of membrane (GO:0016021) | intermediate filament cytoskeleton (GO:0045111) | cilium (GO:0005929) | plasma membrane (GO:0005886) | membrane (GO:0016020)	26.472	14.024	0.9	2.271	1.885	0.674	3.255	4.246	3.798	0.013	0.098	0.123	17.766	0.161	2.349	8.622	12.138	4.816	5.426	4.533
ADCY6	AC-VI | AC6 | ACVI | ADCY5 | ADCYB | Cyclin-T1 | LCCS8 | mKIAA0422	ENSCHIG00000011753	5:30632225-30645191:+1	protein-coding	adenylate cyclase 6	detected at medium to low expression in 19 of 20 tissues	medium to low	mixed expression	fallopian tube (1.404)	none	0.565	1.162	protein kinase C binding (GO:0005080) | adenylate cyclase activity (GO:0004016)	cellular response to catecholamine stimulus (GO:0071870) | cAMP biosynthetic process (GO:0006171) | adenylate cyclase-activating G-protein coupled receptor signaling pathway (GO:0007189) | regulation of blood vessel diameter (GO:0097746) | cellular response to forskolin (GO:1904322) | cellular response to prostaglandin E stimulus (GO:0071380) | dopamine receptor signaling pathway (GO:0007212)	unknown	13.796	17.503	6.157	15.688	27.527	9.16	30.642	10.28	8.548	0.293	9.443	7.269	7.685	6.112	17.738	19.867	14.125	35.025	32.86	34.672
ADCY7	AA407758 | AC7 | ADCY4a | ac7	ENSCHIG00000025184	18:18599388-18658987:-1	protein-coding	adenylate cyclase 7	detected at high to low expression in 19 of 20 tissues	high to low	mixed expression	spleen (2.135)	none	0.828	1.371	adenylate cyclase activity (GO:0004016)	cAMP biosynthetic process (GO:0006171) | cellular response to ethanol (GO:0071361)	integral component of membrane (GO:0016021)	2.099	0.968	2.249	18.088	5.688	9.599	2.499	1.073	2.899	27.936	19.051	8.878	51.461	23.981	10.722	6.112	1.391	7.573	8.433	8.735
ADCY8	AC8 | ADCY3 | AW060868 | Ac8 | HBAC1 | si:ch211-220f13.4	ENSCHIG00000026047	14:71989089-72223053:-1	protein-coding	adenylate cyclase 8	detected at medium to low expression in 19 of 20 tissues	medium to low	mixed expression	uterine horn (2.899)	none	0.79	2.36	adenylate cyclase activity (GO:0004016)	long-term memory (GO:0007616)	unknown	17.692	9.168	1.194	1.933	1.331	1.45	1.965	1.119	1.912	1.092	1.042	0.861	2.395	2.129	1.421	3.137	4.487	6.408	18.406	12.845
ADCY9	AC9 | ACIX | ACtp10 | AW125421 | D16Wsu65e | mKIAA0520 | xlAC	ENSCHIG00000011588	25:3165400-3267455:-1	protein-coding	adenylate cyclase 9	detected at medium to low expression in 18 of 20 tissues	medium to low	mixed expression	testes (1.809)	none	0.644	1.227	adenylate cyclase activity (GO:0004016)	cAMP biosynthetic process (GO:0006171) | adenylate cyclase-activating adrenergic receptor signaling pathway (GO:0071880) | adenylate cyclase-activating G-protein coupled receptor signaling pathway (GO:0007189)	integral component of membrane (GO:0016021) | membrane (GO:0016020) | integral component of plasma membrane (GO:0005887)	6.937	9.441	12.886	2.744	3.337	0.964	3.381	5.588	2.368	4.143	5.301	4.207	3.72	0.733	2.414	13.281	8.679	4.192	4.234	4.478
ADCYAP1	PACAP | Pacap | grf | pacap	ENSCHIG00000000212	24:36087338-36094947:+1	protein-coding	adenylate cyclase activating polypeptide 1	detected at medium to low expression in 20 of 20 tissues	medium to low	detected in all	frontal lobe cortex (2.204)	none	0.76	1.116	pituitary adenylate cyclase activating polypeptide activity (GO:0016521) | receptor binding (GO:0005102) | neuropeptide hormone activity (GO:0005184) | peptide hormone receptor binding (GO:0051428)	adenylate cyclase-activating G-protein coupled receptor signaling pathway (GO:0007189) | neuron projection development (GO:0031175) | positive regulation of GTPase activity (GO:0043547) | positive regulation of ERK1 and ERK2 cascade (GO:0070374) | positive regulation of protein kinase activity (GO:0045860) | positive regulation of transcription from RNA polymerase II promoter (GO:0045944) | regul…	unknown	13.411	5.52	1.191	3.534	2.78	2.397	3.673	3.504	2.839	2.869	1.444	1.521	3.535	4.213	3.14	4.067	3.019	4.462	3.182	4.346
ADCYAP1R1	2900024I10Rik | AI846590 | PAC1 | PAC1-R | PAC1R | PACAP-R1 | PACAP-R1A | PACAP1-R | PACAPR | PACAPR1 | PACAPR1A | PACAPRI | adcyap1r1-A | pac1 | pacapr | pacapri	ENSCHIG00000006461	4:54956554-55002289:+1	protein-coding	ADCYAP receptor type I	detected at medium to low expression in 5 of 20 tissues	medium to low	group enriched (nervous system)	cerebellum (5.502)	nervous system	0.944	15.047	unknown	unknown	receptor complex (GO:0043235) | intracellular membrane-bounded organelle (GO:0043231)	36.475	45.327	0.281	2.343	0.509	0.164	0.028	3.706	0.011	0.13	0.078	0.168	0.594	0.343	1.607	0.984	0.244	0.262	0.506	0.132
ADD1	ADDA | AI256389 | BEST:LD29214 | CG8290 | Dmel\CG8290 | LD29214 | add1-a | add2 | adda | alpha-adducin | bZ1H20.1 | cb787 | dADD1 | zgc:158352	ENSCHIG00000023797	6:116650341-116738824:+1	protein-coding	adducin 1	detected at high to medium expression in 20 of 20 tissues	high to medium	detected in all	cerebellum (1.227)	none	0.578	1.058	structural molecule activity (GO:0005198) | protein homodimerization activity (GO:0042803) | spectrin binding (GO:0030507) | protein heterodimerization activity (GO:0046982) | cadherin binding (GO:0045296) | transcription factor binding (GO:0008134) | actin filament binding (GO:0051015)	erythrocyte differentiation (GO:0030218) | actin filament bundle assembly (GO:0051017) | multicellular organism growth (GO:0035264) | hemoglobin metabolic process (GO:0020027) | positive regulation of protein binding (GO:0032092) | positive regulation of adherens junction organization (GO:1903393) | cellular response to calcium ion (GO:0071277) | positive regulation of establishment of endothelia…	F-actin capping protein complex (GO:0008290) | cell-cell adherens junction (GO:0005913) | nuclear body (GO:0016604) | cytoskeleton (GO:0005856) | membrane (GO:0016020) | plasma membrane (GO:0005886) | nucleus (GO:0005634) | cytoplasm (GO:0005737) | nucleoplasm (GO:0005654)	146.517	154.431	23.159	88.592	43.025	29.99	102.52	58.361	34.836	21.799	47.718	42.881	73.065	113.788	62.876	68.812	76.969	59.309	71.214	73.062
ADD2	2900072M03Rik | ADDB | add97 | beta-ADD | si:dkey-202n14.5	ENSCHIG00000016487	11:13574461-13621808:+1	protein-coding	adducin 2	detected at high to low expression in 8 of 20 tissues	high to low	group enriched (nervous system)	frontal lobe cortex (6.175)	nervous system	0.959	21.151	actin binding (GO:0003779) | structural molecule activity (GO:0005198) | protein homodimerization activity (GO:0042803) | protein kinase binding (GO:0019901) | spectrin binding (GO:0030507) | protein heterodimerization activity (GO:0046982) | actin filament binding (GO:0051015)	positive regulation of protein binding (GO:0032092) | hemopoiesis (GO:0030097) | actin filament bundle assembly (GO:0051017) | leukocyte tethering or rolling (GO:0050901) | macromolecular complex assembly (GO:0065003) | barbed-end actin filament capping (GO:0051016) | leukocyte migration (GO:0050900)	F-actin capping protein complex (GO:0008290) | postsynaptic density (GO:0014069) | cytoplasmic vesicle (GO:0031410) | membrane (GO:0016020) | plasma membrane raft (GO:0044853)	72.264	34.093	0.135	0.312	0.106	0.034	0.299	2.679	0.024	0.028	7.654	6.239	0.282	0.758	0.153	1.529	0.176	0.194	1.078	1.195
ADD3	ADDL | AI463285 | R75380 | gamma-adducin	ENSCHIG00000020008	26:21288888-21420809:-1	protein-coding	adducin 3	detected at high to low expression in 20 of 20 tissues	high to low	detected in all	cerebellum (1.370)	none	0.65	1.125	structural molecule activity (GO:0005198)	unknown	cytoskeleton (GO:0005856) | membrane (GO:0016020) | plasma membrane (GO:0005886) | brush border (GO:0005903) | condensed nuclear chromosome (GO:0000794) | postsynaptic density (GO:0014069) | cell cortex (GO:0005938) | cytoplasm (GO:0005737) | cell-cell junction (GO:0005911) | nucleoplasm (GO:0005654)	28.894	78.989	17.337	36.196	32.874	25.701	46.464	19.276	10.372	3.564	13.268	8.32	28.013	41.659	21.32	14.595	25.083	42.72	48.081	61.592
ADGB	9130014G24Rik | C1H6orf103 | C3H6ORF103 | C6orf103 | C9H6orf103 | CAPN16 | RGD1564259 | si:dkey-170m15.2	ENSCHIG00000025488	9:70986398-71174014:+1	protein-coding	androglobin	detected at medium expression in 1 of 20 tissues	medium	tissue enriched (fallopian tube), group enriched (female reproductive system)	fallopian tube (3.964)	female reproductive system	0.995	28.161	unknown	unknown	unknown	0.349	0.134	0	0.035	0.028	0.004	0.252	0.015	0.243	0	0.024	0.033	0.027	0.037	0.008	0.127	0.013	15.61	0.227	0.012
ADGRA1	2900059M17Rik | D7Ertd680e | GPR123 | Gpr123 | gpr123	ENSCHIG00000018897	26:507485-543870:-1	protein-coding	adhesion G protein-coupled receptor A1	detected at medium to low expression in 3 of 20 tissues	medium to low	group enriched (nervous system)	frontal lobe cortex (3.598)	nervous system	0.964	6.058	unknown	unknown	unknown	12.11	3.006	0.067	0.065	0.062	0.03	0.162	2.038	0.03	0	0.175	0.016	0.183	0.093	0.204	0.359	0.983	0.509	0.236	0.087
ADGRA2	8430414O08Rik | 9530074E10Rik | GPR124 | Gpr124 | TEM5 | Tem5 | gpr124 | mKIAA1531 | si:dkey-208c22.2	ENSCHIG00000017052	27:12569830-12604350:-1	protein-coding	adhesion G protein-coupled receptor A2	detected at high to low expression in 19 of 20 tissues	high to low	mixed expression	uterine horn (1.747)	none	0.776	1.514	unknown	negative regulation of vascular endothelial growth factor signaling pathway (GO:1900747) | endothelial cell migration (GO:0043542) | regulation of angiogenesis (GO:0045765) | sprouting angiogenesis (GO:0002040) | regulation of chemotaxis (GO:0050920) | central nervous system development (GO:0007417) | positive regulation of endothelial cell migration (GO:0010595) | regulation of establishment of …	cell surface (GO:0009986)	4.028	16.099	3.722	10.068	11.409	5.871	18.755	11.149	2.306	0.202	14.022	10.761	11.235	6.755	20.449	9.672	32.374	21.214	64.415	64.294
ADGRA3	3830613O22Rik | AU044632 | GPR125 | Gpr125 | PGR21 | TEM5L | Tem5-like | gpr125	ENSCHIG00000019880	6:42407287-42536406:-1	protein-coding	adhesion G protein-coupled receptor A3	detected at high to low expression in 20 of 20 tissues	high to low	detected in all	ovary (1.531)	none	0.715	1.338	unknown	unknown	external side of plasma membrane (GO:0009897)	4.241	18.992	7.488	8.713	14.111	4.271	20.866	13.939	7.919	5.399	34.883	24.306	9.625	5.84	28.695	40.24	58.469	13.106	25.964	28.205
ADGRB1	B830018M07Rik | BAI1 | Bai1 | GDAIF | R75078 | bai1 | gdaif | mKIAA4089	ENSCHIG00000018848	14:80158862-80222537:-1	protein-coding	adhesion G protein-coupled receptor B1	detected at high to low expression in 11 of 20 tissues	high to low	tissue enhanced (frontal lobe cortex)	frontal lobe cortex (5.508)	none	0.95	4.392	lipopolysaccharide binding (GO:0001530) | PDZ domain binding (GO:0030165) | G-protein coupled receptor activity (GO:0004930) | phosphatidylserine binding (GO:0001786) | receptor activity (GO:0004872)	apoptotic cell clearance (GO:0043277) | engulfment of apoptotic cell (GO:0043652) | positive regulation of reactive oxygen species biosynthetic process (GO:1903428) | phagocytosis, engulfment (GO:0006911) | positive regulation of synapse assembly (GO:0051965) | positive regulation of myoblast fusion (GO:1901741) | negative regulation of angiogenesis (GO:0016525) | phagocytosis, recognition (GO:00…	postsynaptic density (GO:0014069) | extracellular space (GO:0005615) | focal adhesion (GO:0005925) | dendrite (GO:0030425) | perinuclear region of cytoplasm (GO:0048471) | plasma membrane (GO:0005886) | phagocytic cup (GO:0001891)	53.62	15.932	1.465	0.566	0.283	0.327	1.819	2.765	0.026	0.014	0.124	0.059	0.568	1.19	1.188	17.247	1.887	0.243	2.61	2.518
ADGRB2	BAI2 | Bai2 | bai2 | si:ch211-149a22.1	ENSCHIG00000024973	2:13967855-13998594:-1	protein-coding	adhesion G protein-coupled receptor B2	detected at high to low expression in 13 of 20 tissues	high to low	tissue enriched (frontal lobe cortex), group enriched (nervous system)	frontal lobe cortex (5.047)	nervous system	0.967	4.517	G-protein coupled receptor activity (GO:0004930)	positive regulation of synapse assembly (GO:0051965) | G-protein coupled receptor signaling pathway (GO:0007186) | calcineurin-NFAT signaling cascade (GO:0033173) | peripheral nervous system development (GO:0007422)	centrosome (GO:0005813) | plasma membrane (GO:0005886)	84.997	15.913	0.151	1.055	0.605	0.516	0.995	1.676	0.081	0.07	1.218	0.548	2.248	1.658	1.411	3.308	4.95	4.143	7.034	6.056
ADGRB3	A830096D10Rik | ADGRB1 | BAI3 | Bai3 | DKEY-180L1.1 | bai3 | zgc:163001	ENSCHIG00000014726	14:89095126-89785548:+1	protein-coding	adhesion G protein-coupled receptor B3	detected at medium to low expression in 6 of 20 tissues	medium to low	group enriched (nervous system)	frontal lobe cortex (5.123)	nervous system	0.928	10.79	unknown	myoblast fusion (GO:0007520)	plasma membrane (GO:0005886)	34.841	25.029	0.075	0.379	0.276	0.819	0.358	8.285	0.138	0.056	0.152	0.137	5.063	0.329	0.533	1.162	3.991	0.333	0.415	0.388
ADGRD1	E230012M21Rik | GPR133 | Gpr133 | PGR25 | gpr133 | pgr25 | zgc:103546	ENSCHIG00000024282	17:24978102-25155234:+1	protein-coding	adhesion G protein-coupled receptor D1	detected at medium to low expression in 18 of 20 tissues	medium to low	mixed expression	uterus (2.493)	none	0.736	1.648	G-protein coupled receptor activity (GO:0004930)	adenylate cyclase-activating G-protein coupled receptor signaling pathway (GO:0007189) | G-protein coupled receptor signaling pathway (GO:0007186)	plasma membrane (GO:0005886)	2.584	2.497	1.063	4.464	4.754	1.722	2.169	2.571	0.929	1.122	0.909	1.925	1.606	2.051	4.896	1.84	11.815	6.065	9.148	12.766
ADGRD2	GPR144 | Gpr144 | PGR24 | gpr144 | si:ch211-237h13.5	ENSCHIG00000015493	11:95005788-95027789:+1	protein-coding	adhesion G protein-coupled receptor D2	not detected	not detected	not detected	not calculated	none	not calculated	not calculated	unknown	unknown	unknown	0	0.019	0.003	0	0.005	0.024	0.006	0.645	0.005	0	0.003	0	0.007	0.003	0.006	0.181	0.404	0.32	0.014	0.015
ADGRE1	ADGRE3 | DD7A5-7 | EGF-TM7 | EMR1 | Emr1 | F4/80 | Gpf480 | Ly71 | TM7LN3 | emr1	ENSCHIG00000021647	7:92931693-92970027:+1	protein-coding	adhesion G protein-coupled receptor E1	detected at high to low expression in 6 of 20 tissues	high to low	tissue enriched (alveolar macrophage), group enriched (immune system)	alveolar macrophage (8.367)	immune system	0.994	50.046	unknown	unknown	unknown	0.406	0.131	0.055	0.743	0.371	0.045	0.216	0.237	18.432	348.269	3.733	8.373	4.932	0.271	0.041	0.122	0.436	0.519	1.204	0.318
ADGRE3	EMR3 | Emr3	ENSCHIG00000027221	7:96519304-96572745:+1	protein-coding	adhesion G protein-coupled receptor E3	detected at low expression in 3 of 20 tissues	low	mixed expression	ileum (2.950)	none	0.957	6.68	unknown	unknown	unknown	0.032	0	0.042	7.727	0.471	0.044	0.099	0.115	0.137	1.816	0.086	0.024	2.295	0.292	0.308	0.298	0.09	0	0.111	0.042
ADGRE5	AA409984 | CD97 | Cd97 | TM7LN1 | cd97 | tm7ln1	ENSCHIG00000010425	7:96746016-96765151:-1	protein-coding	adhesion G protein-coupled receptor E5	detected at high to low expression in 20 of 20 tissues	high to low	detected in all	spleen (1.644)	none	0.824	1.476	unknown	unknown	unknown	5.644	4.143	11.431	33.341	32.113	6.371	33.556	28.215	29.737	135.557	38.054	48.334	157.194	31.58	14.506	12.689	11.13	14.826	15.204	17.947
ADGRF1	5031409J19Rik | GPR110 | Gpr110 | KPG_009 | KPG_012 | PGR19 | fig-hepta | hGPCR36	ENSCHIG00000024674	23:28620876-28669049:+1	protein-coding	adhesion G protein-coupled receptor F1	detected at low expression in 2 of 20 tissues	low	mixed expression	kidney cortex (1.972)	none	0.904	1.932	G-protein coupled receptor activity (GO:0004930)	synapse assembly (GO:0007416) | positive regulation of CREB transcription factor activity (GO:0032793) | adenylate cyclase-activating G-protein coupled receptor signaling pathway (GO:0007189) | neuron projection development (GO:0031175) | memory (GO:0007613)	plasma membrane (GO:0005886)	0.297	0	0.112	0.656	0.619	1.111	3.923	0.032	0.083	0.922	0.519	0.61	0.33	0.839	0.27	0.121	0.053	0.275	0.112	0.167
ADGRF2	GPR111 | GPR115 | Gpr111 | Gpr115 | PGR20 | hGPCR35	ENSCHIG00000020762	23:28140224-28178677:-1	protein-coding	adhesion G protein-coupled receptor F2	detected at medium to low expression in 10 of 20 tissues	medium to low	mixed expression	rumen (4.137)	none	0.898	2.597	unknown	unknown	unknown	0.741	2.788	0.26	1.151	0.747	17.595	0.963	1.078	0.528	0.307	0.367	0.428	1.095	1.941	16.929	1.036	1.029	1.056	0.811	0.89
ADGRF4	4632435A09Rik | AV239010 | GPR115 | Gpr115 | PGR18 | RGD1565216	ENSCHIG00000015162	23:28109525-28139780:-1	protein-coding	adhesion G protein-coupled receptor F4	detected at medium expression in 2 of 20 tissues	medium	mixed expression	skin (4.435)	none	0.957	115.876	unknown	unknown	unknown	0	0.019	0.007	0.023	0.195	17.245	0.022	0.016	0.02	0	0.002	0.002	0	0.137	21.634	0.018	0	0.015	0.014	0.029
ADGRF5	8430401C09Rik | 9330185D23 | AI528491 | GPR116 | Gpr116 | Gprhep | Ig-Hepta | KPG_001 | gpr116 | mKIAA0758	ENSCHIG00000008724	23:28709088-28821487:+1	protein-coding	adhesion G protein-coupled receptor F5	detected at medium to low expression in 19 of 20 tissues	medium to low	mixed expression	kidney cortex (1.823)	none	0.763	1.255	unknown	positive regulation of phospholipid biosynthetic process (GO:0071073) | fat cell differentiation (GO:0045444) | energy reserve metabolic process (GO:0006112) | regulation of lipid metabolic process (GO:0019216) | surfactant homeostasis (GO:0043129) | glucose homeostasis (GO:0042593) | negative regulation of macrophage activation (GO:0043031)	apical part of cell (GO:0045177) | cytoplasmic vesicle (GO:0031410) | cell surface (GO:0009986)	9.311	6.102	14.396	12.351	7.557	4.761	42.837	24.605	7.653	0.311	1.619	1.005	22.4	3.87	12.141	3.647	11.276	9.468	19.358	21.017
ADGRG1	BFPP | BPPR | Cyt28 | GPR56 | Gpr56 | TM7LN4 | TM7XN1 | fc49b10 | gpr56 | wu:fc49b10	ENSCHIG00000020062	18:26966612-26991056:+1	protein-coding	adhesion G protein-coupled receptor G1	detected at high to low expression in 17 of 20 tissues	high to low	tissue enhanced (testes)	testes (2.124)	none	0.905	1.665	G-protein coupled receptor activity (GO:0004930) | extracellular matrix binding (GO:0050840) | heparin binding (GO:0008201) | collagen binding (GO:0005518)	protein kinase C signaling (GO:0070528) | cell migration (GO:0016477) | cell adhesion (GO:0007155) | Rho protein signal transduction (GO:0007266) | vascular endothelial growth factor production (GO:0010573) | brain development (GO:0007420) | layer formation in cerebral cortex (GO:0021819) | positive regulation of cell adhesion (GO:0045785) | negative regulation of cell proliferation (GO:0008285) …	glial limiting end-foot (GO:0097451)	26.443	43.639	2.798	24.549	23.738	28.674	148.997	5.243	1.542	0.162	0.427	0.366	16.593	37.089	52.079	272.545	28.823	13.757	17.18	22.317
ADGRG3	A030001G24Rik | AW214383 | GPR97 | Gpr97 | PB99 | PGR26 | Pb1 | Pb99	ENSCHIG00000010854	18:26993583-27020617:+1	protein-coding	adhesion G protein-coupled receptor G3	detected at low expression in 13 of 20 tissues	low	mixed expression	spleen (1.337)	none	0.563	1.091	unknown	regulation of cell migration (GO:0030334) | G-protein coupled receptor signaling pathway (GO:0007186) | B cell differentiation (GO:0030183) | negative regulation of CREB transcription factor activity (GO:0032792) | negative regulation of NIK/NF-kappaB signaling (GO:1901223)	plasma membrane (GO:0005886)	0.683	1.466	0.278	2.111	1.228	0.406	1.059	0.916	0.61	1.717	0.463	0.467	2.527	1.673	1.036	1.176	1.559	1.992	1.097	1.054
ADGRG5	GPR114 | Gm1109 | Gpr114 | PGR27	ENSCHIG00000026307	18:26875088-26902276:+1	protein-coding	adhesion G protein-coupled receptor G5	detected at medium to low expression in 6 of 20 tissues	medium to low	mixed expression	spleen (5.000)	none	0.911	10.409	unknown	unknown	unknown	0.044	0.057	0.081	24.918	2.906	0.453	0.394	0.277	0.498	0.028	0	0.004	31.99	17.249	0.321	4.231	0.432	0.29	0.683	1.12
ADGRG6	1190004A11Rik | AI449247 | APG1 | AW045736 | DREG | GPR126 | Gm222 | Gpr126 | LCCS9 | PS1TP2 | VIGR | gpr126 | si:ch211-202p1.3	ENSCHIG00000022578	9:66811734-66961531:+1	protein-coding	adhesion G protein-coupled receptor G6	detected at medium to low expression in 14 of 20 tissues	medium to low	tissue enhanced (spleen)	spleen (4.203)	none	0.929	2.464	G-protein coupled receptor activity (GO:0004930) | laminin binding (GO:0043236)	myelination (GO:0042552) | adenylate cyclase-activating G-protein coupled receptor signaling pathway (GO:0007189) | mitochondrion organization (GO:0007005) | cAMP-mediated signaling (GO:0019933) | heart trabecula formation (GO:0060347) | Schwann cell differentiation (GO:0014037) | myelination in peripheral nervous system (GO:0022011)	plasma membrane (GO:0005886)	1.62	0.368	0.45	5.089	3.135	2.933	9.07	0.705	4.825	1.085	0.702	0.824	35.73	0.909	3.305	1.779	4.23	4.324	1.273	1.396
ADGRG7	9130020O16Rik | GPR128 | Gpr128 | gpr128	ENSCHIG00000016529	1:44829997-44895232:+1	protein-coding	adhesion G protein-coupled receptor G7	detected at high to low expression in 6 of 20 tissues	high to low	group enriched (gastrointestinal tract)	colon large (5.952)	gastrointestinal tract	0.978	11.005	unknown	unknown	unknown	0.013	0.399	0.026	16.06	61.888	1.401	0.245	0.092	0.792	0.403	0.31	0.214	0.473	1.169	0.15	2.025	0.541	1.657	0.257	0.146
ADGRL1	2900070I05Rik | AI182398 | CIRL1 | CL1 | CL1BA | CLIBA | LEC2 | LPHN1 | LPHN2 | Lec2 | Lphn1 | lphn1 | mKIAA0821	ENSCHIG00000025611	7:96924043-96952323:+1	protein-coding	adhesion G protein-coupled receptor L1	detected at high to low expression in 16 of 20 tissues	high to low	mixed expression	cerebellum (2.022)	none	0.808	1.162	unknown	positive regulation of synapse assembly (GO:0051965)	unknown	67.629	73.797	1.873	5.801	4.863	5.703	17.067	6.401	0.96	0.079	0.711	0.356	16.221	32.534	18.631	19.549	13.328	17.681	20.592	19.722
ADGRL2	AI450192 | CIRL-2 | CIRL2 | CL2 | Cirl-2 | Cirl2 | Cl2ac | Gm619 | LEC1 | LEC2 | LPHH1 | LPHN2 | Lec1 | Lphh1 | Lphn2 | lphn2 | mKIAA0786	ENSCHIG00000018750	3:58458812-58774497:+1	protein-coding	adhesion G protein-coupled receptor L2	detected at medium to low expression in 20 of 20 tissues	medium to low	detected in all	alveolar macrophage (1.469)	none	0.687	1.036	unknown	unknown	unknown	13.793	3.868	9.476	16.207	12.23	6.921	18.087	21.854	10.268	48.699	5.314	12.265	22.904	4.389	22.231	25.017	18.705	16.478	23.342	26.601
ADGRL3	5430402I23Rik | CIRL-3 | CIRL3 | CL3 | Cirl3 | D130075K09Rik | Gm1379 | LEC3 | LPHH3 | LPHN3 | Lec3 | Lphn3 | lphn3 | mKIAA0768	ENSCHIG00000020632	6:78011730-78193280:+1	protein-coding	adhesion G protein-coupled receptor L3	detected at medium to low expression in 7 of 20 tissues	medium to low	mixed expression	frontal lobe cortex (4.494)	none	0.935	7.437	calcium ion binding (GO:0005509)	synapse assembly (GO:0007416) | positive regulation of synapse assembly (GO:0051965) | locomotion involved in locomotory behavior (GO:0031987) | neuron migration (GO:0001764) | response to cocaine (GO:0042220) | cell-cell adhesion via plasma-membrane adhesion molecules (GO:0098742)	axon (GO:0030424) | cell-cell junction (GO:0005911) | integral component of plasma membrane (GO:0005887)	22.532	13.724	0.103	1.082	0.322	0.05	4.567	0.356	0.057	0.013	0.12	0.157	1.566	0.136	2.417	0.813	0.148	1.528	0.487	0.245
ADGRL4	1110033N21Rik | ELTD1 | ETL | ETL1 | Eltd1 | Etl | KPG_003 | eltd1 | wu:fd10a02 | zgc:63629	ENSCHIG00000020032	3:55404894-55550436:-1	protein-coding	adhesion G protein-coupled receptor L4	detected at medium to low expression in 17 of 20 tissues	medium to low	mixed expression	kidney cortex (1.927)	none	0.679	1.161	unknown	unknown	unknown	1.718	2.69	4.198	5.755	4.3	2.224	15.824	6.378	6.654	0.462	0.436	0.425	6.055	3.794	5.812	2.936	9.737	5.377	13.155	14.428
ADGRV1	FEB4 | Frings | GPR98 | Gpr98 | MASS1 | Mass1 | Mgr1 | RGD1562101 | USH2B | USH2C | VLGR1 | VLGR1b | feb4 | gpr98 | mass1 | ush2b | ush2c | vlgr1 | vlgr1b	ENSCHIG00000025783	7:19868977-20414894:-1	protein-coding	adhesion G protein-coupled receptor V1	detected at low expression in 4 of 20 tissues	low	mixed expression	testes (2.171)	none	0.887	2.455	calcium ion binding (GO:0005509)	maintenance of animal organ identity (GO:0048496) | nervous system process (GO:0050877) | sensory perception of light stimulus (GO:0050953) | photoreceptor cell maintenance (GO:0045494) | sensory perception of sound (GO:0007605)	receptor complex (GO:0043235) | cell surface (GO:0009986) | cytoplasm (GO:0005737)	0.516	0.361	0.052	0.383	0.749	1.777	2.283	0.323	0.173	0.037	0.056	0.042	0.057	0.248	0.408	4.503	1.548	0.255	0.21	0.21
ADH5	ADH-3 | ADH1C | ADH3 | ADHX | Adh-5 | Adh3 | DDBDRAFT_0204255 | DDBDRAFT_0238276 | DDB_0204255 | DDB_0238276 | FALDH | FDH | GSH-FDH | GSNOR | HEL-S-60p | adh-3 | adh3 | adh8 | adhx | fdh | gsnor | wu:fb60b11	ENSCHIG00000025518	6:26014002-26029668:+1	protein-coding	alcohol dehydrogenase 5 (class III), chi polypeptide	detected at high to medium expression in 20 of 20 tissues	high to medium	detected in all	adrenal gland (1.203)	none	0.605	1.069	S-(hydroxymethyl)glutathione dehydrogenase activity (GO:0051903) | protein homodimerization activity (GO:0042803) | fatty acid binding (GO:0005504) | alcohol dehydrogenase (NAD) activity (GO:0004022) | formaldehyde dehydrogenase activity (GO:0018467) | zinc ion binding (GO:0008270)	positive regulation of blood pressure (GO:0045777) | retinoid metabolic process (GO:0001523) | response to lipopolysaccharide (GO:0032496) | respiratory system process (GO:0003016) | response to redox state (GO:0051775) | formaldehyde catabolic process (GO:0046294) | peptidyl-cysteine S-nitrosylation (GO:0018119) | response to nitrosative stress (GO:0051409)	mitochondrion (GO:0005739)	82.838	121.502	33.794	93.083	97.704	134.231	149.962	325.235	209.411	67.24	122.745	77.666	124.411	276.638	68.445	152.146	140.38	154.682	162.213	169.772
ADH7	ADH10B | ADH4 | ADHVII | AI325182 | Adh-3 | Adh-3e | Adh-3t | Adh3 | Adh3-e | Adh3-t | Adh4 | Adt-1 | adh6	ENSCHIG00000016676	6:25418716-25436350:+1	protein-coding	alcohol dehydrogenase 7 (class IV), mu or sigma polypeptide	not detected	not detected	not detected	not calculated	none	not calculated	not calculated	retinol dehydrogenase activity (GO:0004745) | aldehyde oxidase activity (GO:0004031) | retinol binding (GO:0019841) | ethanol binding (GO:0035276) | alcohol dehydrogenase activity, zinc-dependent (GO:0004024) | alcohol dehydrogenase (NAD) activity (GO:0004022) | receptor antagonist activity (GO:0048019)	retinoid metabolic process (GO:0001523) | response to bacterium (GO:0009617) | fatty acid omega-oxidation (GO:0010430) | ethanol oxidation (GO:0006069) | response to ethanol (GO:0045471) | ethanol catabolic process (GO:0006068) | oxidation-reduction process (GO:0055114) | retinol metabolic process (GO:0042572) | retinoic acid metabolic process (GO:0042573)	intracellular (GO:0005622) | cytosol (GO:0005829) | plasma membrane (GO:0005886)	0	0	0	0	0	0.017	0	0	0	0	0	0.01	0	0	0	0	0	0	0	0
ADHFE1	6330565B14Rik | ADH8 | AI043035 | Adh8 | DDBDRAFT_0219524 | DDBDRAFT_0252839 | DDB_0219524 | DDB_0252839 | DKFZP469L1031 | HMFT2263 | HOT | adh-8 | adh8 | zgc:77479	ENSCHIG00000017994	14:51387927-51417489:-1	protein-coding	alcohol dehydrogenase, iron containing 1	detected at medium to low expression in 19 of 20 tissues	medium to low	mixed expression	liver (1.928)	none	0.671	1.429	hydroxyacid-oxoacid transhydrogenase activity (GO:0047988)	glutamate catabolic process via 2-oxoglutarate (GO:0006539)	mitochondrion (GO:0005739)	5.753	5.447	14.386	5.027	3.046	1.226	14.985	9.443	16.041	0.992	1.047	1.134	3.907	4.088	3.981	5.488	3.781	9.919	4.057	2.634
ADI1	AL024210 | APL1 | ARD | Alp1 | CG32068 | CG8000 | DDBDRAFT_0183854 | DDBDRAFT_0230998 | DDB_0183854 | DDB_0230998 | Dadi1 | Dmel\CG32068 | Fe-ARD | HMFT1638 | MTCBP-1 | MTCBP1 | MTND | Ni-ARD | RNASEH1 | SIPL | adi1 | fc18b03 | mtcbp-1 | mtcbp1 | mtnD | mtnd | wu:fc18b03 | zgc:73201	ENSCHIG00000016728	8:110743323-110750752:+1	protein-coding	acireductone dioxygenase 1	detected at high to medium expression in 20 of 20 tissues	high to medium	detected in all	liver (1.389)	none	0.817	1.311	oxidoreductase activity (GO:0016491)	L-methionine salvage from methylthioadenosine (GO:0019509)	nucleus (GO:0005634) | cytoplasm (GO:0005737) | plasma membrane (GO:0005886)	41.187	33.578	43.565	63.463	64.19	55.14	92.188	98.127	395.635	71.587	79.107	64.984	54.316	57.06	55.172	70.01	144.076	129.859	78.817	78.117
ADIG	SMAF-1 | SMAF1 | Smaf1	ENSCHIG00000025156	13:67051212-67056517:+1	protein-coding	adipogenin	detected at medium to low expression in 10 of 20 tissues	medium to low	mixed expression	skin (4.283)	none	0.901	4.048	unknown	white fat cell differentiation (GO:0050872) | positive regulation of fat cell differentiation (GO:0045600) | spermatogenesis (GO:0007283) | brown fat cell differentiation (GO:0050873)	lipid droplet (GO:0005811) | nucleus (GO:0005634) | cytoplasm (GO:0005737)	0	0	3.255	0.581	18.742	6.992	2.546	6.302	4.106	0.95	0.565	0.677	0.138	0.799	27.563	1.018	0	0	1.924	3.51
ADIPOQ	30kDa | ACDC | ACRP30 | ADIPQTL1 | ADN | ADPN | APM-1 | APM1 | APN | Acdc | Acrp30 | Ad | GBP28 | adipo | adp | apM1 | col7a1 | qpM1	ENSCHIG00000026626	1:80090897-80106385:-1	protein-coding	adiponectin, C1Q and collagen domain containing	detected at high to low expression in 5 of 20 tissues	high to low	mixed expression	skin (6.215)	none	0.937	25.88	identical protein binding (GO:0042802) | protein homodimerization activity (GO:0042803) | receptor binding (GO:0005102) | hormone activity (GO:0005179) | sialic acid binding (GO:0033691)	positive regulation of renal albumin absorption (GO:2000534) | negative regulation of phagocytosis (GO:0050765) | positive regulation of fatty acid metabolic process (GO:0045923) | regulation of glucose metabolic process (GO:0010906) | negative regulation of ERK1 and ERK2 cascade (GO:0070373) | negative regulation of cell migration (GO:0030336) | positive regulation of signal transduction (GO:000…	extracellular space (GO:0005615) | cell surface (GO:0009986) | endoplasmic reticulum (GO:0005783) | extracellular region (GO:0005576)	0.764	0.414	0.605	0.522	107.667	18.701	0.448	8.649	0.196	0.088	0.205	0.288	0.434	2.32	119.296	0.372	0.495	0.722	0.537	0.478
ADIPOR1	2810031L11Rik | ACDCR1 | CGI-45 | CGI45 | PAQR1 | Paqr1 | TESBP1A | acdcr1 | cgi-45 | cgi45 | paqr1 | tesbp1a	ENSCHIG00000021298	16:78381231-78386762:+1	protein-coding	adiponectin receptor 1	detected at high to medium expression in 20 of 20 tissues	high to medium	detected in all	alveolar macrophage (1.105)	none	0.321	1.002	identical protein binding (GO:0042802) | adipokinetic hormone receptor activity (GO:0097003) | protein kinase binding (GO:0019901) | receptor activity (GO:0004872) | protein heterodimerization activity (GO:0046982) | adiponectin binding (GO:0055100)	negative regulation of epithelial to mesenchymal transition (GO:0010719) | regulation of glucose metabolic process (GO:0010906) | negative regulation of NIK/NF-kappaB signaling (GO:1901223) | regulation of lipid metabolic process (GO:0019216) | adiponectin-activated signaling pathway (GO:0033211) | negative regulation of JAK-STAT cascade (GO:0046426) | hormone-mediated signaling pathway (GO:00097…	plasma membrane (GO:0005886) | intrinsic component of plasma membrane (GO:0031226)	49.348	60.848	48.293	40.829	37.52	29.632	49.72	57.132	20.418	63.18	40.309	37.293	43.113	50.094	44.527	39.865	29.379	37.954	49.075	50.025
ADIPOR2	1110001I14Rik | ACDCR2 | ADCR2 | AI115388 | AW554121 | AdpR2 | D6Ucla1e | PAQR2 | Paqr2 | acdcr2 | paqr2 | si:ch211-281k12.9 | zgc:136273	ENSCHIG00000015477	5:107134830-107153444:+1	protein-coding	adiponectin receptor 2	detected at medium to low expression in 20 of 20 tissues	medium to low	detected in all	uterus (1.278)	none	0.526	1.18	identical protein binding (GO:0042802) | adipokinetic hormone receptor activity (GO:0097003) | receptor activity (GO:0004872) | protein heterodimerization activity (GO:0046982) | adiponectin binding (GO:0055100)	vascular wound healing (GO:0061042) | glucose homeostasis (GO:0042593) | adiponectin-activated signaling pathway (GO:0033211)	plasma membrane (GO:0005886) | intrinsic component of plasma membrane (GO:0031226)	18.549	15.593	29.545	11.889	19.96	13.877	20.808	36.276	6.031	14.294	11.341	10.296	13.262	13.607	25.824	14.557	23.67	24.64	38.694	40.25
ADIRF	AFRO | APM2 | C10H10orf116 | C10orf116 | C12H10orf116 | C18H10orf116 | C1H10orf116 | C28H10orf116 | C4H10orf116 | CD2H10orf116 | apM-2	ENSCHIG00000000346	28:4137203-4139317:-1	protein-coding	adipogenesis regulatory factor	detected at high to low expression in 19 of 20 tissues	high to low	mixed expression	uterine horn (1.622)	none	0.844	2.24	unknown	positive regulation of transcription from RNA polymerase II promoter (GO:0045944) | cellular response to radiation (GO:0071478) | regulation of response to drug (GO:2001023) | cellular response to cisplatin (GO:0072719) | positive regulation of fat cell differentiation (GO:0045600)	nucleus (GO:0005634) | cytosol (GO:0005829) | nucleoplasm (GO:0005654)	186.425	230.601	46.144	90.549	184.499	119.978	388.51	58.459	6.79	0.406	20.935	11.238	105.672	14.192	722.846	24.493	113.642	220.373	1238.72	1127.84
ADK	2310026J05Rik | 5033405D03Rik | AGR_C_3521 | AI255373 | AI987814 | AK | AT03_16400 | ATPADK1 | Ak | BA0131 | BB253_1511 | BPP5_1885 | C813_09515 | CFNIH1_12530 | Cgl0556 | DDBDRAFT_0186795 | DDBDRAFT_0230174 | DDB_0186795 | DDB_0230174 | DJ39_739 | Dda3937_03287 | EAMY_1025 | ECA1180 | ECK0468 | ESA_02792 | Entcl_3316 | F3G5.4 | F3G5_4 | GT9_orf215 | JW0463 | LA0760 | MU9_3213 | NT01EI_1123 | OOC…	ENSCHIG00000000113	28:15079519-15623232:-1	protein-coding	adenosine kinase	detected at high to medium expression in 20 of 20 tissues	high to medium	detected in all	liver (1.311)	none	0.675	1.152	adenosine kinase activity (GO:0004001)	purine ribonucleoside salvage (GO:0006166) | dATP biosynthetic process (GO:0006175)	nucleus (GO:0005634) | cytosol (GO:0005829) | nucleoplasm (GO:0005654)	50.627	55.689	22.696	50.362	38.746	22.903	78.027	42.499	162.023	51.081	161.131	111.305	40.791	25.197	59.159	52.275	55.98	29.016	25.801	27.994
ADM	AM | AM1 | AMPP | Ap | H39316 | PAMP | RATAP | adm1 | am1	ENSCHIG00000022711	15:39992337-39996498:+1	protein-coding	adrenomedullin	detected at high to low expression in 19 of 20 tissues	high to low	mixed expression	ovary (1.895)	none	0.83	1.283	adrenomedullin receptor binding (GO:0031700)	positive regulation of angiogenesis (GO:0045766) | receptor internalization (GO:0031623) | adenylate cyclase-activating G-protein coupled receptor signaling pathway (GO:0007189) | G-protein coupled receptor internalization (GO:0002031) | neural tube closure (GO:0001843) | spongiotrophoblast layer development (GO:0060712) | amylin receptor signaling pathway (GO:0097647) | positive regulation of va…	extracellular space (GO:0005615) | cytoplasm (GO:0005737)	1.954	1.343	5.786	11.55	32.785	9.108	13.854	12.935	11.7	0.126	24.303	6.011	6.404	17.301	24.308	2.387	74.793	21.889	18.905	18.674
ADM2	AM2 | Am2 | IMD | Imd | Imdn | am2 | dJ579N16.4	ENSCHIG00000025359	5:118735271-118736376:+1	protein-coding	adrenomedullin 2	detected at medium to low expression in 7 of 20 tissues	medium to low	mixed expression	ileum (4.081)	none	0.902	6.754	macromolecular complex binding (GO:0044877)	positive regulation of angiogenesis (GO:0045766) | positive regulation of gene expression (GO:0010628) | protein phosphorylation (GO:0006468) | angiogenesis (GO:0001525)	unknown	0	0.501	0	16.919	1.35	0.411	0.133	0.139	10.035	0.172	0	0.027	7.677	4.483	2.982	0.304	0	0.151	2.119	0.891
ADNP	AA589558 | ADNP1 | HVDAS | MRD28 | mKIAA0784	ENSCHIG00000026866	13:78334593-78345494:-1	protein-coding	activity dependent neuroprotector homeobox	detected at high to medium expression in 20 of 20 tissues	high to medium	detected in all	uterus (1.164)	none	0.392	0.934	chromatin binding (GO:0003682)	negative regulation of neuron apoptotic process (GO:0043524)	extracellular space (GO:0005615)	36.226	53.729	10.749	41.325	27.135	21.641	52.816	42.995	16.049	11.316	24.512	23.558	45.742	51.831	30.75	48.884	39.845	38.263	53.834	58.148
ADNP2	8430420L05Rik | BC024969 | Kiaa0863 | RGD1308279 | ZNF508 | Zfp508 | mKIAA0863 | znf508	ENSCHIG00000010631	24:319570-352716:-1	protein-coding	ADNP homeobox 2	detected at medium to low expression in 20 of 20 tissues	medium to low	detected in all	testes (1.293)	none	0.416	1.067	unknown	neuron differentiation (GO:0030182) | cellular response to retinoic acid (GO:0071300) | positive regulation of cell growth (GO:0030307) | cellular response to oxidative stress (GO:0034599) | negative regulation of cell death (GO:0060548)	unknown	6.65	8.145	2.69	8.72	5.279	4.747	7.088	5.313	3.071	7.082	6.612	7.026	7.21	10.414	8.055	12.614	9.088	9.433	11.273	11.997
ADO	AEDO | C10orf22 | Gm237 | RGD1308233 | l(1)4P1 | xado	ENSCHIG00000026433	28:26666187-26666999:-1	protein-coding	2-aminoethanethiol dioxygenase	detected at medium to low expression in 20 of 20 tissues	medium to low	detected in all	alveolar macrophage (1.465)	none	0.679	1.168	unknown	unknown	mitochondrion (GO:0005739)	20.889	22.576	6.68	10.454	9.431	7.265	12.188	11.972	3.948	37.863	14.644	10.532	13.702	18.628	12.49	16.376	9.945	7.246	10.974	11.037
ADORA1	A1-AR | A1AR | A1R | AA1R | AI848715 | BB176431 | RDC7 | Ri | a1R | adora1-A	ENSCHIG00000010182	16:294830-332595:+1	protein-coding	adenosine A1 receptor	detected at high to low expression in 5 of 20 tissues	high to low	mixed expression	cerebellum (5.686)	none	0.913	14.843	unknown	regulation of glomerular filtration (GO:0003093) | negative regulation of long term synaptic depression (GO:1900453) | negative regulation of mucus secretion (GO:0070256) | excitatory postsynaptic potential (GO:0060079) | regulation of sensory perception of pain (GO:0051930) | negative regulation of leukocyte migration (GO:0002686) | negative regulation of inflammatory response (GO:0050728)	synapse (GO:0045202) | dendritic spine (GO:0043197) | plasma membrane (GO:0005886)	40.584	51.492	0.341	0.577	0.252	0.015	2.371	0.228	0.044	0.019	0	0	0.077	0.055	0.792	33.645	0.615	3.674	0.7	0.782
ADORA2A	A2AAR | A2aR | A2ar | AA2AR | ADENO | ADORA2 | Adora2l1 | RDC8	ENSCHIG00000020924	LWLT01000075.1:64981-73410:-1	protein-coding	adenosine A2a receptor	detected at low expression in 6 of 20 tissues	low	mixed expression	spleen (2.418)	none	0.821	1.721	identical protein binding (GO:0042802) | G-protein coupled adenosine receptor activity (GO:0001609) | enzyme binding (GO:0019899)	adenylate cyclase-activating G-protein coupled receptor signaling pathway (GO:0007189)	plasma membrane (GO:0005886) | integral component of plasma membrane (GO:0005887)	0.51	0.656	0.517	1.753	0.708	0.756	4.204	2.429	1.038	0.022	0.009	0.006	5.343	2.415	0.655	0.326	0.139	0.296	0.855	0.842
ADORA2B	A2B-AR | A2BAR | A2BR | A2b | AA2BR | ADORA2 | AI480866 | AI605384 | si:dkey-13b16.1	ENSCHIG00000016712	19:33164122-33184945:-1	protein-coding	adenosine A2b receptor	detected at medium to low expression in 20 of 20 tissues	medium to low	detected in all	spleen (1.325)	none	0.459	1.026	G-protein coupled receptor activity (GO:0004930)	relaxation of vascular smooth muscle (GO:0060087) | positive regulation of chemokine production (GO:0032722) | adenylate cyclase-activating G-protein coupled receptor signaling pathway (GO:0007189) | positive regulation of chronic inflammatory response to non-antigenic stimulus (GO:0002882) | positive regulation of guanylate cyclase activity (GO:0031284) | cellular response to extracellular stimu…	plasma membrane (GO:0005886)	13.412	10.259	3.716	10.867	5.286	7.488	8	9.018	2.505	13.945	9.394	5.415	14.511	5.693	7.96	7.223	8.643	8.61	5.799	5.933
ADORA3	A3AR | A3R | AA3R | ARA3 | Gpcr2 | Tgpcr1	ENSCHIG00000008671	3:88793380-88797244:-1	protein-coding	adenosine A3 receptor	detected at medium to low expression in 18 of 20 tissues	medium to low	tissue enhanced (spleen)	spleen (3.058)	none	0.877	1.557	unknown	negative regulation of cell proliferation (GO:0008285) | negative regulation of cell migration (GO:0030336) | negative regulation of NF-kappaB transcription factor activity (GO:0032088)	unknown	3.87	3.32	0.263	4.196	1.909	1.13	2.01	1.528	5.577	13.33	5.38	0.894	26.963	3.924	1.074	2.558	1.277	3.159	2.632	5.165
ADPGK	2610017G09Rik | ADP-GK | Adp-gk | C77577 | HMGX4 | RGD1306103 | zgc:153956	ENSCHIG00000022489	10:81836688-81867976:+1	protein-coding	ADP dependent glucokinase	detected at high to low expression in 20 of 20 tissues	high to low	detected in all	alveolar macrophage (1.380)	none	0.642	1.221	ADP-specific glucokinase activity (GO:0043843)	glucose metabolic process (GO:0006006)	endoplasmic reticulum (GO:0005783)	11.654	11.949	4.261	25.462	22.49	8.668	32.348	27.981	11.239	72.012	68.201	64.26	30.771	23.482	18.704	49.604	29.013	17.367	15.04	16.916
ADPRH	ADPRHA | ARH1 | Arh1 | DDBDRAFT_0188511 | DDBDRAFT_0238599 | DDB_0188511 | DDB_0238599 | arh1 | zgc:91926	ENSCHIG00000024177	1:64039416-64055786:+1	protein-coding	ADP-ribosylarginine hydrolase	detected at low expression in 19 of 20 tissues	low	mixed expression	alveolar macrophage (2.268)	none	0.688	1.002	potassium ion binding (GO:0030955) | magnesium ion binding (GO:0000287) | ADP-ribosylarginine hydrolase activity (GO:0003875)	cellular protein modification process (GO:0006464)	unknown	3.668	2.691	2.898	2.745	2.248	0.626	3.212	3.81	1.159	8.222	2.613	3.242	3.321	1.319	1.245	2.794	3.512	1.182	3.143	3.376
ADPRHL1	ARH2 | Arh2 | D330008N11Rik | arh2 | zgc:103446	ENSCHIG00000000345	LWLT01000036.1:204430-216638:-1	protein-coding	ADP-ribosylhydrolase like 1	detected at high to low expression in 3 of 20 tissues	high to low	tissue enriched (skeletal muscle longitudinal dorsal)	skeletal muscle longitudinal dorsal (6.752)	none	0.995	44.91	unknown	unknown	unknown	2.574	4.651	107.821	0.207	0.499	0.044	0.504	0.095	0.348	0.03	0.069	0.015	0.049	0.292	0.167	0.212	0	0	0.086	0
ADPRHL2	AI836109 | ARH3 | Arh3 | arh3 | arhl2 | fj36e06 | wu:fj36e06 | zgc:92867	ENSCHIG00000011636	3:11099152-11104103:+1	protein-coding	ADP-ribosylhydrolase like 2	detected at medium expression in 20 of 20 tissues	medium	detected in all	adrenal gland (1.141)	none	0.344	0.99	unknown	cellular response to superoxide (GO:0071451)	nuclear body (GO:0016604) | nucleus (GO:0005634) | cytoplasm (GO:0005737) | mitochondrion (GO:0005739) | nucleoplasm (GO:0005654)	29.782	31.776	12.155	25.902	19.586	22.09	24.296	33.404	10.929	16.213	21.153	16.945	26.927	24.319	26.453	24.172	17.251	22.93	20.756	22.486
ADPRM	2310004I24Rik | ADPRibase-Mn | C16H17orf48 | C17H17orf48 | C17ORF48 | C17orf48 | C18H17orf48 | C19H17orf48 | C4H17orf48 | C5H17orf48 | MDS006 | NBLA03831 | RGD1309906 | c17orf48 | mds006 | zgc:64213	ENSCHIG00000021768	19:29384700-29389588:+1	protein-coding	ADP-ribose/CDP-alcohol diphosphatase, manganese dependent	detected at medium to low expression in 20 of 20 tissues	medium to low	detected in all	thymus (1.625)	none	0.732	1.023	unknown	unknown	unknown	6.072	14.052	2.887	9.845	5.114	4.04	8.141	6.891	4.549	6.537	11.664	10.456	9.742	32.003	5.386	13.598	11.022	9.341	11.847	11.941
ADRA1A	ADRA1C | ADRA1L1 | ALPHA-1A | ALPHA1AAR | Adra1c | alpha-1A	ENSCHIG00000021001	8:73755105-73863056:-1	protein-coding	adrenoceptor alpha 1A	detected at medium to low expression in 6 of 20 tissues	medium to low	mixed expression	liver (3.523)	none	0.917	5.824	protein heterodimerization activity (GO:0046982) | alpha1-adrenergic receptor activity (GO:0004937)	pilomotor reflex (GO:0097195) | positive regulation of non-membrane spanning protein tyrosine kinase activity (GO:1903997) | phospholipase C-activating G-protein coupled receptor signaling pathway (GO:0007200) | negative regulation of heart rate involved in baroreceptor response to increased systemic arterial blood pressure (GO:0001985) | positive regulation of cardiac muscle hypertrophy (GO:0010…	nucleus (GO:0005634) | cytoplasm (GO:0005737) | membrane (GO:0016020) | plasma membrane (GO:0005886) | nuclear membrane (GO:0031965)	1.123	0.138	0.074	0.383	0.566	0.074	1.101	0.079	11.492	0	0.008	0.009	10.358	0.165	0.653	0.116	1.132	1.76	0.344	0.068
ADRA1B	ADRA1 | ALPHA1BAR | RDC5 | [a]1b | adra1 | alpha1bar	ENSCHIG00000018230	7:39008195-39069400:-1	protein-coding	adrenoceptor alpha 1B	detected at low expression in 9 of 20 tissues	low	mixed expression	ovary (1.616)	none	0.677	2.456	protein heterodimerization activity (GO:0046982)	positive regulation of MAPK cascade (GO:0043410)	nucleus (GO:0005634) | cytoplasm (GO:0005737) | plasma membrane (GO:0005886) | nuclear membrane (GO:0031965)	2.582	1.85	0.038	0.313	0.147	0.11	1.641	1.165	0.326	0.162	0.078	0.098	2.893	0.071	0.48	2.662	3.065	0.411	1.453	2.342
ADRA1D	ADRA1 | ADRA1A | ADRA1R | ALPHA1 | Adra-1 | Adra1 | Adra1a | Adrd1 | DAR | Gpcr8 | Spr8 | [a]1d | adra1r | alpha1D-AR | dJ779E11.2 | si:dkey-37g12.4	ENSCHIG00000000576	13:50265559-50288407:+1	protein-coding	adrenoceptor alpha 1D	detected at low expression in 4 of 20 tissues	low	mixed expression	uterus (2.907)	none	0.914	3.393	unknown	unknown	unknown	0.118	0.22	1.354	0.496	0.401	0.382	0.362	0.185	0.477	0.027	0.22	0.117	0.562	0.098	2.152	0.21	0.197	0.139	4.528	7.503
ADRA2A	ADRA2 | ADRA2R | ADRAR | ALPHA2AAR | AW122659 | Adra-2 | Adra-2a | CA2-47 | PORA2AR | RATRG20 | RG20 | ZNF32 | alpha(2A)AR | alpha2-C10 | alpha2A | alpha2A-AR	ENSCHIG00000002663	26:20427146-20428552:-1	protein-coding	adrenoceptor alpha 2A	detected at medium to low expression in 8 of 20 tissues	medium to low	mixed expression	kidney cortex (3.985)	none	0.858	7.295	norepinephrine binding (GO:0051380) | epinephrine binding (GO:0051379) | alpha2-adrenergic receptor activity (GO:0004938) | heterotrimeric G-protein binding (GO:0032795) | thioesterase binding (GO:0031996) | alpha-2C adrenergic receptor binding (GO:0031696) | protein homodimerization activity (GO:0042803) | protein kinase binding (GO:0019901) | protein heterodimerization activity (GO:0046982)	adenylate cyclase-inhibiting adrenergic receptor signaling pathway (GO:0071881) | phospholipase C-activating adrenergic receptor signaling pathway (GO:0071882) | cellular response to hormone stimulus (GO:0032870) | negative regulation of insulin secretion (GO:0046676) | activation of protein kinase activity (GO:0032147) | activation of protein kinase B activity (GO:0032148) | positive regulation …	receptor complex (GO:0043235) | cytoplasm (GO:0005737) | integral component of plasma membrane (GO:0005887)	9.079	5.178	0.145	3.457	0.884	0.253	15.836	0.391	0.35	0	0.017	0.024	0.267	0.367	4.099	0.132	0.413	1.535	7.086	9.138
ADRA2B	A2AB | ADRA2L1 | ADRA2RL1 | ADRARL1 | ALPHA2BAR | Adra-2b | Alpha-2BAR | FAME2 | [a]2B | aar2B | adrab2 | alpha-2BAR | alpha2-C2 | alpha2B | zgc:194747	ENSCHIG00000015811	11:2186872-2190636:-1	protein-coding	adrenoceptor alpha 2B	detected at medium to low expression in 13 of 20 tissues	medium to low	mixed expression	spleen (2.939)	none	0.788	1.969	epinephrine binding (GO:0051379) | alpha2-adrenergic receptor activity (GO:0004938)	positive regulation of neuron differentiation (GO:0045666) | epidermal growth factor-activated receptor transactivation by G-protein coupled receptor signaling pathway (GO:0035625) | activation of protein kinase B activity (GO:0032148) | positive regulation of MAPK cascade (GO:0043410) | adrenergic receptor signaling pathway (GO:0071875)	unknown	0.144	0.272	1.528	1.937	1.644	0.823	3.889	3.941	2.75	0	0.071	0.014	14.506	0.221	1.769	13.636	2.425	6.394	8.638	8.358
ADRA2C	ADRA2B | ADRA2L2 | ADRA2RL2 | ADRARL2 | ALPHA2CAR | Adra-2c | [a]2C | alpha2-C4 | alpha2C | zgc:194523 | zgc:194541	ENSCHIG00000008674	6:115341548-115342930:-1	protein-coding	adrenoceptor alpha 2C	detected at low expression in 4 of 20 tissues	low	group enriched (nervous system)	cerebellum (2.676)	nervous system	0.896	4.088	alpha-2A adrenergic receptor binding (GO:0031694) | G-protein coupled receptor activity (GO:0004930) | epinephrine binding (GO:0051379) | protein homodimerization activity (GO:0042803) | alpha2-adrenergic receptor activity (GO:0004938) | protein heterodimerization activity (GO:0046982)	positive regulation of neuron differentiation (GO:0045666) | G-protein coupled receptor signaling pathway (GO:0007186) | epidermal growth factor-activated receptor transactivation by G-protein coupled receptor signaling pathway (GO:0035625) | activation of protein kinase B activity (GO:0032148) | positive regulation of MAPK cascade (GO:0043410) | adrenergic receptor signaling pathway (GO:0071875)	cytoplasm (GO:0005737) | integral component of plasma membrane (GO:0005887)	6.128	6.392	0.124	0.329	0.227	0.238	0.201	0.299	0.039	0.011	0.028	0.055	1.124	0.023	0.795	0.188	0.035	0.418	1.577	0.779
ADRB1	ADRB1R | ADRB2 | Adrb-1 | B1AR | BAR1 | BETA1AR | RATB1AR | RHR | X-Beta1AR | beta-AR | zgc:194728 | zgc:194731	ENSCHIG00000007509	26:17469133-17470536:-1	protein-coding	adrenoceptor beta 1	detected at low expression in 3 of 20 tissues	low	mixed expression	frontal lobe cortex (2.050)	none	0.87	2.243	alpha-2A adrenergic receptor binding (GO:0031694) | PDZ domain binding (GO:0030165) | beta1-adrenergic receptor activity (GO:0004940) | Ras guanyl-nucleotide exchange factor activity (GO:0005088) | protein heterodimerization activity (GO:0046982) | signal transducer activity, downstream of receptor (GO:0005057)	positive regulation of cAMP-mediated signaling (GO:0043950) | adenylate cyclase-activating G-protein coupled receptor signaling pathway (GO:0007189) | response to cold (GO:0009409) | positive regulation of GTPase activity (GO:0043547) | positive regulation of cAMP biosynthetic process (GO:0030819) | brown fat cell differentiation (GO:0050873) | fear response (GO:0042596) | positive regulation of …	early endosome (GO:0005769) | membrane (GO:0016020) | plasma membrane (GO:0005886)	4.142	0.276	0.029	0.527	0.279	0.137	1.246	0.429	0.992	0	0.109	0.083	3.252	0.066	0.634	0.363	0.035	0.279	0.808	0.711
ADRB3	ADRB | ADRB1 | ADRB4C | Adrb-3 | B3AR | BAR3 | BETA3AR | GPCR	ENSCHIG00000013874	27:12465321-12469036:+1	protein-coding	adrenoceptor beta 3	detected at low expression in 1 of 20 tissues	low	mixed expression	colon large (0.547)	none	0.899	2.88	beta3-adrenergic receptor activity (GO:0015052) | norepinephrine binding (GO:0051380) | protein homodimerization activity (GO:0042803) | beta-adrenergic receptor activity (GO:0004939) | beta-3 adrenergic receptor binding (GO:0031699)	adenylate cyclase-activating G-protein coupled receptor signaling pathway (GO:0007189) | response to cold (GO:0009409) | brown fat cell differentiation (GO:0050873) | activation of adenylate cyclase activity (GO:0007190) | heat generation (GO:0031649) | diet induced thermogenesis (GO:0002024) | negative regulation of multicellular organism growth (GO:0040015) | positive regulation of MAPK cascade…	receptor complex (GO:0043235) | membrane (GO:0016020)	0.035	0.029	0.003	0.19	1.461	0.645	0.08	0.258	0.021	0.01	0.034	0.005	0.108	0.078	0.932	0.155	0	0.105	0.07	0.044
ADRM1	1110063P18Rik | 2510006J17Rik | AA408205 | ARM-1 | ARM1 | AU043535 | Arm1 | GP110 | Gp110 | OSBPL2 | Rpn13 | adrm1a | adrm1b | arm-1 | fa12d09 | gp110 | rpn13 | wu:fa10g10 | wu:fa12d09 | xoom | zgc:56107 | zgc:77256	ENSCHIG00000015510	13:54259872-54264626:-1	protein-coding	adhesion regulating molecule 1	detected at high to medium expression in 20 of 20 tissues	high to medium	detected in all	skin (1.072)	none	0.261	0.996	endopeptidase activator activity (GO:0061133) | proteasome binding (GO:0070628) | protease binding (GO:0002020)	transcription elongation from RNA polymerase II promoter (GO:0006368) | proteasome assembly (GO:0043248)	proteasome complex (GO:0000502) | cytosol (GO:0005829) | plasma membrane (GO:0005886) | nucleoplasm (GO:0005654)	57.234	62.783	43.476	69.248	58.019	63.422	61.257	73.035	46.024	65.969	64.325	53.293	62.425	68.607	84.573	64.379	78.91	51.053	73.2	71.567
ADSL/ENSCHIG:16369 (assigned to ENSCHIG00000016369 [confidence: 1])	.	ENSCHIG00000016369	5:110594904-110615031:+1	protein-coding		adenylosuccinate lyase	high to medium	detected in all	skeletal muscle longitudinal dorsal (1.110)	none	0.32	1.065	unknown	unknown	unknown	32.499	30.907	55.042	49.123	36.751	25.1	35.164	31.369	18.812	45.074	39.943	30.988	53.723	53.13	27.595	47.079	43.956	44.522	33.914	31.397
ADSL/ENSCHIG:20155 (assigned to ENSCHIG00000020155 [confidence: 8])	.	ENSCHIG00000020155	29:48463069-48467235:-1	protein-coding		adenylosuccinate lyase	not detected	not detected	not calculated	none	not calculated	not calculated	unknown	unknown	unknown	0	0.028	0	0.029	0.018	0	0	0	0.013	0	0	0	0	0	0	0	0	0	0	0
ADSSL1	ADSS1 | AI528595 | AdSS 1 | Adss | Adss1 | adss1 | adss1b | adssl1b | zgc:85738	ENSCHIG00000018279	21:68600661-68617578:+1	protein-coding	adenylosuccinate synthase like 1	detected at high to low expression in 20 of 20 tissues	high to low	detected in all, tissue enriched (skeletal muscle longitudinal dorsal)	skeletal muscle longitudinal dorsal (2.567)	none	0.967	3.212	adenylosuccinate synthase activity (GO:0004019)	AMP biosynthetic process (GO:0006167) | purine nucleotide metabolic process (GO:0006163)	cytoplasm (GO:0005737)	8.42	3.517	342.621	6.284	24.013	6.815	12.522	27.33	5.869	1.247	8.882	4.465	6.636	1.143	5.978	10.329	9.651	29.784	21.428	18.839
ADTRP	9530008L14Rik | AIG1 | AIG1L | Aa2-020 | C23H6orf105 | C2H6ORF105 | C35H6orf105 | C6H6orf105 | C6orf105 | RGD1305679 | c6orf105 | dJ413H6.1	ENSCHIG00000025660	23:5673004-5740991:-1	protein-coding	androgen dependent TFPI regulating protein	detected at high to low expression in 6 of 20 tissues	high to low	mixed expression	liver (7.158)	none	0.962	37.245	hydrolase activity (GO:0016787)	negative regulation of blood coagulation (GO:0030195) | positive regulation of gene expression (GO:0010628) | cellular response to steroid hormone stimulus (GO:0071383) | long-chain fatty acid catabolic process (GO:0042758)	cell surface (GO:0009986) | caveola (GO:0005901) | membrane (GO:0016020)	0.043	0.05	0.058	0.96	1.281	7.905	0.57	0.266	142.783	5.002	0.28	0.163	0.876	1.128	83.353	0.227	0.168	0.245	0.38	0.079
AEBP1	ACLP | AEBP1L | aclp | fc06f06 | si:dkey-24n17.4 | wu:fc06f06	ENSCHIG00000019312	4:42985649-42997102:+1	protein-coding	AE binding protein 1	detected at high to low expression in 19 of 20 tissues	high to low	mixed expression	BMDM LPS time course 0 hrs (1.572)	none	0.731	1.376	transcriptional repressor activity, RNA polymerase II transcription regulatory region sequence-specific DNA binding (GO:0001227) | carboxypeptidase activity (GO:0004180) | RNA polymerase II regulatory region sequence-specific DNA binding (GO:0000977) | transcription corepressor activity (GO:0003714)	negative regulation of transcription from RNA polymerase II promoter (GO:0000122) | regulation of transcription, DNA-templated (GO:0006355)	extracellular space (GO:0005615) | extracellular matrix (GO:0031012) | extracellular region (GO:0005576)	9.791	7.147	3.99	14.407	11.982	7.27	53.905	37.998	9.322	0.212	125.509	91.43	32.559	7.067	70.161	23.202	71.231	61.164	53.815	74.969
AEBP2	AU023766 | B230313N05Rik | wu:fk42f11 | wu:fk52h12 | zgc:63755	ENSCHIG00000025547	5:89021738-89082922:-1	protein-coding	AE binding protein 2	detected at medium to low expression in 20 of 20 tissues	medium to low	detected in all	alveolar macrophage (1.195)	none	0.406	0.939	transcriptional repressor activity, RNA polymerase II proximal promoter sequence-specific DNA binding (GO:0001078) | RNA polymerase II proximal promoter sequence-specific DNA binding (GO:0000978) | transcription corepressor activity (GO:0003714) | DNA binding (GO:0003677)	negative regulation of transcription from RNA polymerase II promoter (GO:0000122) | regulation of transcription, DNA-templated (GO:0006355)	nucleus (GO:0005634) | ESC/E(Z) complex (GO:0035098)	12.155	12.769	10.841	19.546	8.669	17.836	17.192	14.988	5.758	29.776	19.397	23.443	21.193	22.949	20.002	18.337	20.694	27.817	21.02	21.213
AEN	2700083B06Rik | ISG20 | ISG20L1 | Isg20l1 | RGD1305051 | isg20l1 | pp12744 | xaen	ENSCHIG00000001561	21:18872781-18881842:+1	protein-coding	apoptosis enhancing nuclease	detected at medium to low expression in 18 of 20 tissues	medium to low	mixed expression	BMDM LPS time course 0 hrs (2.363)	none	0.788	1.481	exonuclease activity (GO:0004527)	intrinsic apoptotic signaling pathway in response to DNA damage by p53 class mediator (GO:0042771) | response to ionizing radiation (GO:0010212)	nucleus (GO:0005634) | nucleolus (GO:0005730) | nuclear membrane (GO:0031965) | nucleoplasm (GO:0005654)	0.95	0.788	1.977	3.752	2.532	3.007	3.065	4.315	1.38	10.817	19.606	16.959	3.579	4.277	3.629	5.652	4.243	2.888	2.836	2.143
AES	AES-1 | AES-2 | AL024115 | ECK0470 | ESP1 | Esp1 | GRG | GRG5 | Grg | Grg-5 | Grg5 | JW0465 | TLE2 | TLE5 | Tle5 | aes-1 | aes-2 | esp1 | grg | grg5 | tle5 | xgrg-5 | ybaC | zgc:64216	ENSCHIG00000012967	7:89825826-89833611:-1	protein-coding	amino-terminal enhancer of split	detected at high to low expression in 20 of 20 tissues	high to low	detected in all	thymus (1.223)	none	0.588	0.964	transcription corepressor activity (GO:0003714)	positive regulation of anoikis (GO:2000210) | negative regulation of gene expression (GO:0010629) | negative regulation of response to cytokine stimulus (GO:0060761) | negative regulation of canonical Wnt signaling pathway (GO:0090090) | skeletal system development (GO:0001501) | negative regulation of protein binding (GO:0032091) | cellular response to extracellular stimulus (GO:0031668) | negat…	nucleus (GO:0005634)	354.412	221.25	61.386	149.956	183.641	103.769	225.745	231.237	57.313	3.021	102.603	95.779	246.898	442.604	152.885	378.919	198.052	274.701	207.593	218.517
AFAP1	2600003E23Rik | 9630044L16Rik | AFAP | AFAP-110 | AFAP110 | AI848729 | Afap | afap | afap-110 | im:7148276 | mKIAA3018	ENSCHIG00000006390	6:114299412-114449979:-1	protein-coding	actin filament associated protein 1	detected at medium to low expression in 18 of 20 tissues	medium to low	mixed expression	BMDM LPS time course 7 hrs (1.792)	none	0.684	1.37	unknown	unknown	actin cytoskeleton (GO:0015629) | focal adhesion (GO:0005925) | cytosol (GO:0005829)	7.588	13.947	2.03	4.405	6.65	4.377	5.292	6.379	0.568	0.883	20.331	20.632	4.523	3.946	4.329	3.442	6.124	5.243	11.32	12.335
AFAP1L1	AI173486 | RGD1311580 | flj36748	ENSCHIG00000003854	7:49679602-49745906:-1	protein-coding	actin filament associated protein 1 like 1	detected at low expression in 15 of 20 tissues	low	mixed expression	skeletal muscle longitudinal dorsal (2.313)	none	0.71	1.106	unknown	unknown	unknown	1.764	0.885	9.764	3.966	3.926	3.854	6.859	5.234	4.362	0.037	0.12	0.056	2.753	0.755	5.611	2.74	3.012	2.87	2.878	2.119
AFAP1L2	AU041783 | C86904 | CTB-1144G6.4 | KIAA1914 | RGD1310668 | XB130 | mKIAA1914 | xb130	ENSCHIG00000006433	26:17121520-17228064:+1	protein-coding	actin filament associated protein 1 like 2	detected at high to low expression in 19 of 20 tissues	high to low	mixed expression	spleen (1.666)	none	0.674	1.667	protein tyrosine kinase activator activity (GO:0030296) | SH2 domain binding (GO:0042169) | SH3 domain binding (GO:0017124)	inflammatory response (GO:0006954) | regulation of interleukin-6 production (GO:0032675) | positive regulation of transcription, DNA-templated (GO:0045893) | positive regulation of epidermal growth factor receptor signaling pathway (GO:0045742) | positive regulation of interleukin-8 production (GO:0032757) | regulation of mitotic cell cycle (GO:0007346)	cytosol (GO:0005829) | cytoplasm (GO:0005737) | plasma membrane (GO:0005886)	10.482	53.401	3.973	12.842	5.132	8.287	33.446	8.863	3.591	0.024	1.615	2.009	54.048	4.135	22.071	23.724	45.507	19.893	37.104	38.626
AFDN	.	ENSCHIG00000022083	9:89718002-89830064:+1	protein-coding	afadin, adherens junction formation factor	detected at high to low expression in 20 of 20 tissues	high to low	detected in all	skin (1.397)	none	0.634	1.13	cell adhesion molecule binding (GO:0050839)	cerebral cortex development (GO:0021987) | telencephalon development (GO:0021537) | neuroepithelial cell differentiation (GO:0060563) | radial glial cell differentiation (GO:0060019) | protein localization to cell junction (GO:1902414) | homeostasis of number of cells (GO:0048872) | adherens junction maintenance (GO:0034334) | regulation of oligodendrocyte progenitor proliferation (GO:0070445) | …	cell-cell adherens junction (GO:0005913) | apical junction complex (GO:0043296) | adherens junction (GO:0005912) | cell junction (GO:0030054) | plasma membrane (GO:0005886) | nuclear speck (GO:0016607) | apical part of cell (GO:0045177) | cytosol (GO:0005829) | cytoplasm (GO:0005737) | cell-cell junction (GO:0005911) | nucleoplasm (GO:0005654)	21.383	30.345	6.707	14.405	24.087	46.585	26.93	29.994	15.914	15.46	9.026	9.448	7.149	2.596	55.127	15.494	17.394	23.341	33.208	33.57
AFF1	9630032B01Rik | AF4 | AW319193 | Af4 | MLLT2 | Mllt2 | Mllt2h | PBM1 | Rob	ENSCHIG00000008450	6:102296512-102491265:+1	protein-coding	AF4/FMR2 family member 1	detected at medium to low expression in 20 of 20 tissues	medium to low	detected in all	fallopian tube (1.612)	none	0.608	1.241	unknown	unknown	transcription elongation factor complex (GO:0008023)	2.473	5.102	7.735	2.795	4.46	3.857	5.53	2.084	1.56	8.537	11.335	9.709	5.12	7.616	7.068	2.788	16.236	18.495	15.585	18.267
AFF2	FMR-2 | FMR2 | FMR2P | FRAXE | Fmr2 | MRX2 | OX19 | Ox19 | Oxh | RGD1565592	ENSCHIG00000017897	LWLT01000064.1:72920-109764:+1	protein-coding	AF4/FMR2 family member 2	detected at medium to low expression in 11 of 20 tissues	medium to low	mixed expression	testes (3.894)	none	0.877	2.219	G-quadruplex RNA binding (GO:0002151)	learning or memory (GO:0007611) | regulation of gene expression (GO:0010468) | negative regulation of gene expression (GO:0010629) | nuclear speck organization (GO:0035063) | regulation of RNA splicing (GO:0043484)	nuclear speck (GO:0016607) | nucleus (GO:0005634)	2.545	4.315	0.069	8.485	0.029	0.011	1.645	3.729	0.661	0.256	0.483	1.128	0.561	0.219	0.16	14.863	4.739	1.112	2.119	2.575
AFF3	3222402O04Rik | A730046J16 | LAF-4 | LAF4 | Laf4 | MLLT2-like | id:ibd5053 | si:dkey-19j7.2	ENSCHIG00000026653	11:4581918-5148767:-1	protein-coding	AF4/FMR2 family member 3	detected at medium to low expression in 15 of 20 tissues	medium to low	mixed expression	cerebellum (2.705)	none	0.799	2.116	double-stranded DNA binding (GO:0003690)	embryonic hindlimb morphogenesis (GO:0035116) | response to tumor necrosis factor (GO:0034612)	nuclear body (GO:0016604) | nucleus (GO:0005634) | cytosol (GO:0005829) | nucleoplasm (GO:0005654)	10.289	24.502	0.667	7.816	1.121	1.107	1.993	0.632	0.198	0.253	1.248	0.919	10.63	20.017	1.786	3.58	4.998	3.609	9.993	12.552
AFF4	AF5Q31 | Alf4 | CHOPS | Laf4l | MCEF | RA_m002_jsmFBA6Br	ENSCHIG00000015153	7:65962272-66010261:+1	protein-coding	AF4/FMR2 family member 4	detected at medium to low expression in 20 of 20 tissues	medium to low	detected in all	BMDM LPS time course 7 hrs (1.390)	none	0.613	1.125	unknown	spermatid development (GO:0007286)	transcription elongation factor complex (GO:0008023) | nucleus (GO:0005634) | fibrillar center (GO:0001650) | transcriptionally active chromatin (GO:0035327)	14.08	21.931	8.969	9.238	8.436	5.476	17.206	9.646	8.121	29.432	37.445	37.719	8.766	17.982	7.065	11.399	13.902	14.565	15.892	17.559
AFG1L	.	ENSCHIG00000015722	9:28953108-29151575:-1	protein-coding	AFG1 like ATPase	detected at low expression in 20 of 20 tissues	low	detected in all	spleen (1.481)	none	0.388	1.039	unknown	mitochondrial electron transport, cytochrome c to oxygen (GO:0006123) | mitochondrial protein catabolic process (GO:0035694) | mitochondrion organization (GO:0007005)	mitochondrial membrane (GO:0031966) | mitochondrion (GO:0005739)	3.056	4.032	1.737	4.235	3.214	2.048	3.901	3.154	2.954	1.986	2.629	2.236	4.704	4.587	2.366	3.228	2.352	2.76	2.069	2.143
AFG3L2	2310036I02Rik | AW260507 | Emv66 | SCA28 | SPAX5 | par | si:ch211-12e1.4	ENSCHIG00000016707	24:43177204-43194926:-1	protein-coding	AFG3 like matrix AAA peptidase subunit 2	detected at high to medium expression in 20 of 20 tissues	high to medium	detected in all	kidney cortex (1.128)	none	0.386	1.014	metallopeptidase activity (GO:0008237)	cristae formation (GO:0042407) | nerve development (GO:0021675) | regulation of multicellular organism growth (GO:0040014) | protein processing (GO:0016485) | righting reflex (GO:0060013) | neuromuscular junction development (GO:0007528) | proteolysis (GO:0006508) | mitochondrial fusion (GO:0008053) | mitochondrial calcium ion homeostasis (GO:0051560) | mitochondrial protein processing (GO:003498…	m-AAA complex (GO:0005745) | mitochondrion (GO:0005739) | mitochondrial inner membrane (GO:0005743)	58.41	47.731	34.973	44.437	51.065	45.887	70.885	58.634	24.436	32.666	44.174	42.957	37.378	31.066	40.699	37.409	43.3	47.702	51.3	53.336
AFM	ALB2 | ALBA | ALF | Alf | alpha-Alb	ENSCHIG00000020387	6:89058001-89084407:+1	protein-coding	afamin	detected at high to low expression in 8 of 20 tissues	high to low	tissue enriched (liver), group enriched (endocrine system)	liver (7.213)	endocrine system	0.994	10.214	vitamin E binding (GO:0008431)	vitamin transport (GO:0051180) | protein transport within extracellular region (GO:0071693) | protein stabilization (GO:0050821)	extracellular space (GO:0005615)	0.806	1.504	0.371	1.102	0.744	0.583	1.476	0.726	148.361	0.446	0.524	0.516	1.254	2.019	0.704	1.512	0.816	0.812	0.953	1.047
AFMID	9030621K19Rik | Ammd | BIRC5 | FKF | KF | KFA | Kf | formylase | im:7148587 | zgc:112472	ENSCHIG00000026706	19:53158372-53179375:-1	protein-coding	arylformamidase	detected at medium to low expression in 19 of 20 tissues	medium to low	tissue enhanced (liver)	liver (2.872)	none	0.889	1.94	unknown	tryptophan catabolic process to kynurenine (GO:0019441)	cytoplasm (GO:0005737)	4.601	4.061	0.396	7.526	1.784	4.11	6.278	1.159	44.044	1.652	2.208	1.799	1.951	4.976	3.007	1.582	1.264	5.979	17.525	21.186
AFP	AFPD | FETA | HPAFP	ENSCHIG00000008075	6:89026097-89048847:+1	protein-coding	alpha fetoprotein	detected at low expression in 14 of 20 tissues	low	mixed expression	kidney cortex (2.912)	none	0.81	1.271	unknown	progesterone metabolic process (GO:0042448) | ovulation from ovarian follicle (GO:0001542) | SMAD protein signal transduction (GO:0060395) | sexual reproduction (GO:0019953)	extracellular space (GO:0005615) | cytoplasm (GO:0005737)	1.111	1.442	0.423	2.59	1.074	0.895	7.525	1.165	3.057	0.437	0.833	0.807	1.603	2.967	1.708	1.871	1.354	1.444	0.96	1.371
AFTPH	9130023F12RIK | Nbla10388 | RGD1311920	ENSCHIG00000009404	11:62684627-62723371:+1	protein-coding	aftiphilin	detected at medium expression in 20 of 20 tissues	medium	detected in all	frontal lobe cortex (1.184)	none	0.426	1.111	clathrin binding (GO:0030276)	unknown	Golgi apparatus (GO:0005794) | nucleus (GO:0005634) | cytosol (GO:0005829) | AP-1 adaptor complex (GO:0030121) | intracellular membrane-bounded organelle (GO:0043231)	42.907	37.178	15.486	32.725	29.293	17.966	41.266	19.771	19.83	33.181	19.267	14.401	27.191	37.998	28.139	16.925	13.45	26.124	18.389	19.093
AGA	AGU | ASRG | AW060726 | GA | SIP1 | zgc:77327	ENSCHIG00000005958	27:36838596-36849895:+1	protein-coding	aspartylglucosaminidase	detected at high to medium expression in 20 of 20 tissues	high to medium	detected in all	testes (1.355)	none	0.705	1.322	N4-(beta-N-acetylglucosaminyl)-L-asparaginase activity (GO:0003948)	protein deglycosylation (GO:0006517)	extracellular space (GO:0005615) | endoplasmic reticulum (GO:0005783) | lysosome (GO:0005764)	20.523	31.709	15.267	35.873	31.997	21.662	68.505	54.49	34.414	13.933	27.427	24.339	48.367	49.676	30.579	140.694	51.315	127.39	47.492	53.87
AGAP1	AGAP-1 | CENTG2 | CENTG3 | Centg2 | GGAP1 | Ggap1 | R75364 | centg2 | cnt-g2 | ggap1 | mKIAA1099	ENSCHIG00000015729	3:5161506-5732128:-1	protein-coding	ArfGAP with GTPase domain, ankyrin repeat and PH domain 1	detected at medium to low expression in 19 of 20 tissues	medium to low	mixed expression	cerebellum (1.865)	none	0.724	1.248	phospholipid binding (GO:0005543)	unknown	unknown	12.623	20.924	4.432	3.446	7.225	4.684	6.493	6.33	3.425	0.708	5.542	4.916	1.893	1.036	9.842	3.463	4.764	8.988	10.585	9.158
AGAP2	AGAP-2 | CENTG1 | Centg1 | GGAP2 | PIKE | Pike | centg1 | cnt-g1 | ggap2 | mKIAA0167 | pike | zgc:153779	ENSCHIG00000000522	5:55067933-55079202:+1	protein-coding	ArfGAP with GTPase domain, ankyrin repeat and PH domain 2	detected at high to low expression in 13 of 20 tissues	high to low	tissue enhanced (frontal lobe cortex), group enriched (nervous system)	frontal lobe cortex (5.177)	nervous system	0.968	12.227	unknown	positive regulation of transcription from RNA polymerase II promoter (GO:0045944) | negative regulation of apoptotic process (GO:0043066) | mammary gland alveolus development (GO:0060749) | positive regulation of JAK-STAT cascade (GO:0046427) | positive regulation of mammary gland epithelial cell proliferation (GO:0033601)	nucleus (GO:0005634) | nucleolus (GO:0005730) | mitochondrion (GO:0005739)	209.214	85.411	0.932	6.212	0.797	0.138	1.847	1.101	0.256	1.02	0.522	0.412	6.715	7.065	1.043	1.653	2.207	0.766	4.769	4.653
AGAP3	AGAP-3 | AV028425 | CENTG3 | CRAG | Centg3 | Crag | Crag. | MRIP-1 | centg3 | cnt-g3 | crag | mrip-1	ENSCHIG00000013334	4:6150637-6206991:-1	protein-coding	ArfGAP with GTPase domain, ankyrin repeat and PH domain 3	detected at high to low expression in 20 of 20 tissues	high to low	detected in all	frontal lobe cortex (1.599)	none	0.728	1.598	unknown	unknown	unknown	64.394	57.972	7.039	5.229	6.352	23.319	11.596	32.465	2.713	49.862	18.475	12.723	8.523	2.071	26.084	18.603	17.613	12.093	10.287	9.225
AGBL1	CCP4 | Ccp4 | D430020F16 | EG244071 | FECD8 | Nna1-l1 | RGD1560280	ENSCHIG00000014364	21:16220901-16903562:+1	protein-coding	ATP/GTP binding protein like 1	detected at low expression in 13 of 20 tissues	low	mixed expression	skeletal muscle longitudinal dorsal (2.034)	none	0.673	1.091	unknown	unknown	unknown	1.676	2.111	4.094	1.62	0.896	0.781	1.564	0.925	1.136	0.651	0.791	0.795	1.275	2.896	0.97	1.431	1.168	1.535	1.481	1.729
AGBL2	4930524K04 | A430081C19Rik | AGBL3 | CCP2 | RGD1306827 | ccp2 | zgc:165648 | zte25	ENSCHIG00000022131	15:5511295-5537444:+1	protein-coding	ATP/GTP binding protein like 2	detected at medium to low expression in 13 of 20 tissues	medium to low	tissue enhanced (fallopian tube)	fallopian tube (4.483)	none	0.941	3.16	metallocarboxypeptidase activity (GO:0004181)	protein side chain deglutamylation (GO:0035610)	centriole (GO:0005814) | cytosol (GO:0005829) | ciliary basal body (GO:0036064)	9.59	8.272	0.288	1.517	0.816	1.246	6.232	2.309	0.287	0.04	0.577	0.494	0.784	1.399	1.086	3.047	3.886	43.365	3.446	3.472
AGBL3	2900053G10Rik | 4930431N21Rik | 6530406M24Rik | CCP3 | RGD1561995	ENSCHIG00000015475	4:21408471-21508957:-1	protein-coding	ATP/GTP binding protein like 3	detected at low expression in 13 of 20 tissues	low	mixed expression	cerebellum (1.614)	none	0.557	0.982	metallocarboxypeptidase activity (GO:0004181)	protein side chain deglutamylation (GO:0035610)	unknown	2.067	3.061	0.311	0.638	0.408	0.443	1.431	1.69	0.311	0.533	1.274	1.073	1.502	2.212	0.75	2.862	2.348	2.434	1.577	1.882
AGBL4 (assigned to ENSCHIG00000002488 [confidence: 3])	.	ENSCHIG00000002488	3:23102241-23244703:-1	protein-coding		ATP/GTP binding protein like 4	low	mixed expression	frontal lobe cortex (1.162)	none	0.915	1.881	unknown	unknown	unknown	2.237	0.35	0	0.073	0.032	0.007	0.238	0.124	0.159	0	0.003	0	0.04	0.22	0.39	0.153	0.463	0.595	0.229	0.556
AGBL5	4930455N08 | 9430057O19Rik | CCP5 | ccp5 | zgc:91997	ENSCHIG00000012376	11:72289304-72306829:-1	protein-coding	ATP/GTP binding protein like 5	detected at medium to low expression in 18 of 20 tissues	medium to low	mixed expression	fallopian tube (2.164)	none	0.847	1.158	tubulin binding (GO:0015631) | metallocarboxypeptidase activity (GO:0004181)	protein branching point deglutamylation (GO:0035611) | defense response to virus (GO:0051607) | protein deglutamylation (GO:0035608)	microtubule cytoskeleton (GO:0015630) | nucleus (GO:0005634) | midbody (GO:0030496) | cytosol (GO:0005829) | cytoplasm (GO:0005737) | intercellular bridge (GO:0045171) | mitotic spindle (GO:0072686)	7.736	13.965	0.858	4.566	3.385	3.368	9.95	8.753	2.708	0.846	2.897	2.379	7.042	10.229	5.228	13.771	9.336	41.831	7.062	7.457
AGER	RAGE	ENSCHIG00000013862	23:22743103-22746032:-1	protein-coding	advanced glycosylation end-product specific receptor	detected at medium to low expression in 16 of 20 tissues	medium to low	mixed expression	thymus (2.573)	none	0.771	1.393	identical protein binding (GO:0042802) | advanced glycation end-product binding (GO:1904599) | signaling receptor activity (GO:0038023) | S100 protein binding (GO:0044548) | heparin binding (GO:0008201)	inflammatory response (GO:0006954) | positive regulation of NF-kappaB transcription factor activity (GO:0051092) | negative regulation of connective tissue replacement involved in inflammatory response wound healing (GO:1904597) | induction of positive chemotaxis (GO:0050930) | positive regulation of ERK1 and ERK2 cascade (GO:0070374) | positive regulation of JUN kinase activity (GO:0043507) | po…	fibrillar center (GO:0001650) | cell junction (GO:0030054) | apical plasma membrane (GO:0016324) | plasma membrane (GO:0005886) | extracellular region (GO:0005576)	0.861	1.99	0.493	10.601	2.87	1.78	4.978	2.067	1.083	2.868	0.598	0.452	11.514	14.947	3.962	3.164	1.844	4.632	4.705	4.522
AGFG1	AU045498 | C130049H11Rik | C85612 | D730048C23Rik | HRB | Hrb | RAB | RIP | Rip | hrb	ENSCHIG00000025615	2:20032092-20109572:-1	protein-coding	ArfGAP with FG repeats 1	detected at high to medium expression in 20 of 20 tissues	high to medium	detected in all	BMDM LPS time course 7 hrs (1.261)	none	0.594	1.159	unknown	spermatid nucleus differentiation (GO:0007289) | intermediate filament organization (GO:0045109) | acrosome assembly (GO:0001675)	cell projection (GO:0042995) | cytoplasmic vesicle (GO:0031410) | neuronal cell body (GO:0043025) | intracellular membrane-bounded organelle (GO:0043231)	39.858	39.474	26.573	49.409	36.866	25.014	29.799	31.619	16.863	90.35	62.382	91.112	38.563	49.535	24.702	36.81	24.453	20.841	28.266	30.9
AGFG2	A630095P14Rik | HRBL | Hrbl | RAB-R | RABR	ENSCHIG00000013363	25:36865123-36884543:-1	protein-coding	ArfGAP with FG repeats 2	detected at medium to low expression in 20 of 20 tissues	medium to low	detected in all	liver (1.440)	none	0.599	1.01	unknown	unknown	unknown	14.616	32.973	2.791	9.102	4.277	4.674	28.006	29.931	34.57	2.79	11.545	7.564	8.955	8.203	15.911	15.765	18.017	14.858	16.198	16.979
AGK	2610037M15Rik | 6720408I04Rik | AI465370 | CATC5 | CTRCT38 | MTDPS10 | MULK | Mulk | RGD1562046 | TMEM178B | fi38e09 | mulk | wu:fi38e09 | zgc:55462	ENSCHIG00000023107	4:15536023-15623577:-1	protein-coding	acylglycerol kinase	detected at medium to low expression in 20 of 20 tissues	medium to low	detected in all	cerebellum (1.231)	none	0.468	1.065	lipid kinase activity (GO:0001727) | ceramide kinase activity (GO:0001729)	ceramide biosynthetic process (GO:0046513) | protein import into mitochondrial inner membrane (GO:0045039) | lipid phosphorylation (GO:0046834)	mitochondrial intermembrane space (GO:0005758) | mitochondrial inner membrane protein insertion complex (GO:0042721) | integral component of mitochondrial inner membrane (GO:0031305) | membrane (GO:0016020) | mitochondrion (GO:0005739) | intracellular membrane-bounded organelle (GO:0043231) | mitochondrial inner membrane (GO:0005743)	32.999	37.841	6.824	25.003	14.255	12.259	19.943	24.948	8.077	17.431	20.931	19.519	34.358	37.694	15.059	22.509	16.875	21.214	16.586	15.915
AGL	1110061O17Rik | 9430004C13Rik | 9630046L06Rik | AI850929 | C77197 | DDBDRAFT_0219237 | DDBDRAFT_0234114 | DDB_0219237 | DDB_0234114 | GDE | gde | xagl	ENSCHIG00000024129	3:77095340-77174910:+1	protein-coding	amylo-alpha-1, 6-glucosidase, 4-alpha-glucanotransferase	detected at high to low expression in 20 of 20 tissues	high to low	detected in all, tissue enriched (skeletal muscle longitudinal dorsal)	skeletal muscle longitudinal dorsal (2.620)	none	0.965	2.996	polyubiquitin modification-dependent protein binding (GO:0031593) | polysaccharide binding (GO:0030247) | glycogen debranching enzyme activity (GO:0004133)	glycogen metabolic process (GO:0005977)	nucleus (GO:0005634) | inclusion body (GO:0016234) | cytoplasm (GO:0005737)	11.261	13.274	214.954	4.457	5.39	3.523	8.179	5.198	15.928	6.5	5.082	4.611	4.001	5.411	2.555	3.88	16.061	6.551	10.045	9.985
AGMAT	5033405N08Rik | SPEB | agmatinase | auh | zgc:153353	ENSCHIG00000026472	16:50438828-50448206:+1	protein-coding	agmatinase	detected at high to low expression in 7 of 20 tissues	high to low	tissue enriched (liver), group enriched (endocrine system)	liver (7.219)	endocrine system	0.991	22.31	unknown	unknown	unknown	0.344	0.225	0.68	4.96	5.799	0.166	8.668	0.263	148.971	1.147	1.115	1.145	0.421	0.333	0.366	0.276	0.465	0.106	0.065	0.068
AGMO	A530016O06Rik | AI790538 | RGD1312038 | TMEM195 | Tmem195 | tmem195 | zgc:77121	ENSCHIG00000014570	4:96549108-96944051:+1	protein-coding	alkylglycerol monooxygenase	detected at medium to low expression in 4 of 20 tissues	medium to low	mixed expression	liver (4.644)	none	0.961	5.618	iron ion binding (GO:0005506) | glyceryl-ether monooxygenase activity (GO:0050479)	ether lipid metabolic process (GO:0046485) | membrane lipid metabolic process (GO:0006643)	endoplasmic reticulum (GO:0005783)	0.436	0.311	0.525	0.232	0.153	0.123	2.004	0.718	25.011	0	0.543	0.664	0.089	0.122	8.914	0.859	0.03	2.249	0.162	0.338
AGO2	1110029L17Rik | 2310051F07Rik | AG02 | AGO 2 | AI225898 | AL022874 | AW546247 | Ago-2 | Ago2 | Argonaute2 | BmAgo2 | CG13452 | CG7439 | Dm Ago2 | DmAgo2 | Dmel\CG7439 | EIF2C2 | ENSMUSG00000072493 | Eif2c2 | GB15464 | Gerp95 | Gm10365 | Q10 | T19E23.7 | T19E23_7 | ago | ago-2 | ago2 | argonaute 2 | dAGO2 | dAgo2 | eIF2C2 | eif2c1 | eif2c2 | mKIAA4215	ENSCHIG00000010156	14:78995168-79075172:-1	protein-coding	argonaute 2, RISC catalytic component	detected at medium to low expression in 20 of 20 tissues	medium to low	detected in all	alveolar macrophage (1.748)	none	0.722	1.46	RNA binding (GO:0003723) | miRNA binding (GO:0035198) | endoribonuclease activity, cleaving siRNA-paired mRNA (GO:0070551) | endoribonuclease activity (GO:0004521) | endoribonuclease activity, cleaving miRNA-paired mRNA (GO:0090624) | core promoter binding (GO:0001047) | mRNA cap binding (GO:0098808) | protein C-terminus binding (GO:0008022) | siRNA binding (GO:0035197) | single-stranded RNA bind…	positive regulation of angiogenesis (GO:0045766) | miRNA mediated inhibition of translation (GO:0035278) | siRNA loading onto RISC involved in RNA interference (GO:0035087) | negative regulation of translational initiation (GO:0045947) | miRNA metabolic process (GO:0010586) | gene silencing by RNA (GO:0031047) | positive regulation of miRNA mediated inhibition of translation (GO:1905618) | positi…	polysome (GO:0005844) | RISC-loading complex (GO:0070578) | dendrite (GO:0030425) | cell junction (GO:0030054) | extracellular exosome (GO:0070062) | micro-ribonucleoprotein complex (GO:0035068) | P-body (GO:0000932) | RISC complex (GO:0016442) | intracellular ribonucleoprotein complex (GO:0030529) | nucleus (GO:0005634) | cytosol (GO:0005829) | cytoplasm (GO:0005737) | nucleoplasm (GO:0005654) |…	3.374	7.002	4.698	10.866	4.816	2.927	5.163	4.257	2.594	26.785	17.392	22.745	5.688	16.851	6.448	2.569	6.037	5.401	5.852	7.003
AGO3	AGO1 | ARGONAUTE 3 | AW048688 | Ago-3 | Ago3 | Argonaute3 | BEST:LD15785 | BmAGO3 | C130014L07Rik | CG40300 | Dmel\CG40300 | EIF2C1 | EIF2C3 | Eif2c3 | GB19389 | Piwi | Siwi2 | T19E23.8 | T19E23_8 | ago3 | dAgo3 | eif2c3	ENSCHIG00000011536	3:10959955-11072022:+1	protein-coding	argonaute 3, RISC catalytic component	detected at low expression in 17 of 20 tissues	low	mixed expression	BMDM LPS time course 7 hrs (2.502)	none	0.633	1.333	single-stranded RNA binding (GO:0003727) | RNA binding (GO:0003723) | miRNA binding (GO:0035198) | double-stranded RNA binding (GO:0003725)	miRNA mediated inhibition of translation (GO:0035278) | pre-miRNA processing (GO:0031054) | positive regulation of NIK/NF-kappaB signaling (GO:1901224) | positive regulation of gene expression (GO:0010628) | RNA secondary structure unwinding (GO:0010501) | mRNA catabolic process (GO:0006402) | production of miRNAs involved in gene silencing by miRNA (GO:0035196) | regulation of stem cell prolifer…	micro-ribonucleoprotein complex (GO:0035068) | condensed nuclear chromosome (GO:0000794) | cytoplasmic ribonucleoprotein granule (GO:0036464) | RISC complex (GO:0016442) | RISC-loading complex (GO:0070578) | cytoplasm (GO:0005737) | nucleoplasm (GO:0005654)	1.667	3.003	0.706	1.995	1.84	0.756	1.353	1.214	0.477	5.392	5.279	5.666	1.718	4.601	1.371	1.191	1.414	1.231	1.945	2.306
AGO4	5730550L01Rik | AI481660 | ARGONAUTE 4 | Argonaute4 | EIF2C4 | Eif2c4 | OCP11 | OVEREXPRESSOR OF CATIONIC PEROXIDASE 11 | T20P8.9 | T20P8_9 | argonaute-4 | eif2c4 | fd14f04 | wu:fd14f04	ENSCHIG00000026564	3:10848327-10886996:+1	protein-coding	argonaute 4, RISC catalytic component	detected at medium to low expression in 20 of 20 tissues	medium to low	detected in all	fallopian tube (1.473)	none	0.631	1.086	single-stranded RNA binding (GO:0003727) | RNA binding (GO:0003723) | miRNA binding (GO:0035198) | double-stranded RNA binding (GO:0003725)	miRNA mediated inhibition of translation (GO:0035278) | pre-miRNA processing (GO:0031054) | negative regulation of apoptotic process (GO:0043066) | regulation of cell morphogenesis (GO:0022604) | synaptonemal complex assembly (GO:0007130) | miRNA metabolic process (GO:0010586) | mRNA catabolic process (GO:0006402) | RNA secondary structure unwinding (GO:0010501) | male meiotic nuclear division (G…	nuclear body (GO:0016604) | RISC-loading complex (GO:0070578) | micro-ribonucleoprotein complex (GO:0035068) | P-body (GO:0000932) | nucleus (GO:0005634) | RISC complex (GO:0016442) | cytosol (GO:0005829) | cytoplasm (GO:0005737) | nucleoplasm (GO:0005654)	4.062	8.482	7.162	5.74	7.472	10.83	6.804	4.94	3.931	12.221	8.769	6.855	9.943	13.935	12.864	8.214	7.314	22.617	8.584	10.635
AGPAT1	1-AGP | 1-AGPAT | 1-AGPAT1 | 1-agpat1 | AW047140 | G15 | LPAAT | LPAAT-alpha | LPAATA | g15 | lpaat-alpha | lpaata	ENSCHIG00000018117	23:22731616-22733794:-1	protein-coding	1-acylglycerol-3-phosphate O-acyltransferase 1	detected at high to low expression in 20 of 20 tissues	high to low	detected in all	frontal lobe cortex (1.313)	none	0.624	1.385	1-acylglycerol-3-phosphate O-acyltransferase activity (GO:0003841)	phosphatidic acid biosynthetic process (GO:0006654) | positive regulation of cytokine production (GO:0001819)	endoplasmic reticulum (GO:0005783)	98.503	89.391	6.236	46.55	34.144	21.463	45.354	79.97	18.818	32.977	24.98	23.15	53.9	64.716	24.431	51.969	21.771	22.223	20.135	22.233
AGPAT2	1-AGPAT2 | 1-agpat2 | 2510002J07Rik | AV000834 | BSCL | BSCL1 | LPAAB | LPAAT-beta | bscl | bscl1 | lpaab | lpaat-beta | zgc:153984	ENSCHIG00000014858	11:103506765-103518363:-1	protein-coding	1-acylglycerol-3-phosphate O-acyltransferase 2	detected at high to low expression in 20 of 20 tissues	high to low	detected in all	skin (1.620)	none	0.782	2.022	1-acylglycerol-3-phosphate O-acyltransferase activity (GO:0003841)	phosphatidic acid biosynthetic process (GO:0006654) | positive regulation of cytokine production (GO:0001819)	endoplasmic reticulum (GO:0005783)	17.376	1.032	5.738	24.666	145.693	156.142	62.345	10.719	164.492	54.627	43.872	35.082	16.043	14.716	204.432	6.274	18.299	15.138	27.434	27.33
AGPAT3	AW061257 | AW493985 | D10Jhu12e | LPAAT-GAMMA1 | LPAAT3 | lpaat3 | wu:fa16h03 | wu:fd13g09 | wu:fj78c06 | wu:fq33b10 | zgc:56524	ENSCHIG00000018991	1:143600895-143617524:+1	protein-coding	1-acylglycerol-3-phosphate O-acyltransferase 3	detected at high to medium expression in 20 of 20 tissues	high to medium	detected in all	frontal lobe cortex (1.190)	none	0.51	1.19	lysophosphatidic acid acyltransferase activity (GO:0042171)	unknown	endoplasmic reticulum (GO:0005783)	92.166	91.159	38.146	28.093	37.708	38.088	41.137	57.908	54.85	80.817	44.228	37.282	38.736	42.452	47.042	44.256	35.497	33.825	33.437	34.006
AGPAT4	1-AGPAT4 | 1-agpat4 | 1500003P24Rik | LPAAT-delta | dJ473J16.2 | lpaat-delta | wu:fc21c07 | wu:fc25a07 | zgc:63605	ENSCHIG00000016729	9:84092824-84179841:-1	protein-coding	1-acylglycerol-3-phosphate O-acyltransferase 4	detected at medium to low expression in 7 of 20 tissues	medium to low	group enriched (nervous system)	frontal lobe cortex (3.542)	nervous system	0.87	2.564	unknown	unknown	unknown	11.646	9.3	0.9	2.038	0.514	1.891	0.767	1.155	0.046	0.018	3.103	3.61	0.591	0.725	0.832	0.805	0.366	0.517	0.727	0.761
AGPS	5832437L22 | 9930035G10Rik | ADAP-S | ADAS | ADHAPS | ADPS | ALDHPSY | AW123847 | Adap-s | Adaps | Adas | Adhaps | Adps | Ads | Aldhpsy | DDBDRAFT_0186908 | DDBDRAFT_0191146 | DDB_0186908 | DDB_0191146 | RCDP3 | bs2 | fd16e06 | wu:fd16e06 | zgc:56718	ENSCHIG00000015256	2:116827709-116956350:+1	protein-coding	alkylglycerone phosphate synthase	detected at medium to low expression in 20 of 20 tissues	medium to low	detected in all	alveolar macrophage (1.203)	none	0.445	1.094	alkylglycerone-phosphate synthase activity (GO:0008609)	lipid biosynthetic process (GO:0008610)	nucleolus (GO:0005730) | peroxisome (GO:0005777)	17.176	20.989	13.447	39.005	33.075	31.9	26.163	16.029	11.36	48.048	43.785	42.196	34.008	41.256	8.736	42.583	24.579	19.584	20.415	20.586
AGR2	AG2 | Agr2h | GOB-4 | Gob-4 | HAG-2 | HEL-S-116 | PDIA17 | XAG-2 | XAgr2 | ag2 | agr2-A | agr2-B | gob-4 | hag-2 | mAG-2 | np77 | pdia17 | wu:fj29g05 | xag-2 | xagr2 | zgc:112187	ENSCHIG00000011890	4:95214711-95238023:+1	protein-coding	anterior gradient 2, protein disulphide isomerase family member	detected at high to low expression in 14 of 20 tissues	high to low	tissue enriched (colon large), group enriched (gastrointestinal tract)	colon large (6.245)	gastrointestinal tract	0.987	24.217	dystroglycan binding (GO:0002162) | protein homodimerization activity (GO:0042803) | epidermal growth factor receptor binding (GO:0005154)	mucus secretion (GO:0070254) | positive regulation of developmental growth (GO:0048639) | positive regulation of protein localization to plasma membrane (GO:1903078) | positive regulation of cell-substrate adhesion (GO:0010811) | positive regulation of PERK-mediated unfolded protein response (GO:1903899) | positive regulation of epidermal growth factor receptor signaling pathway (GO:0045742) | ne…	extracellular space (GO:0005615) | endoplasmic reticulum (GO:0005783) | mitochondrion (GO:0005739)	0.841	1.603	0.468	109.119	591.827	2.093	1.782	1.166	4.232	0.43	0.482	0.443	1.441	3.515	1.413	1.071	0.721	9.944	2.112	2.462
AGRN	AGR | Agrin | CMS8 | CMSPPD | HSPG | hm:gc12 | nmf380 | wu:fb57e07	ENSCHIG00000006763	16:49921383-49960816:-1	protein-coding	agrin	detected at high to low expression in 19 of 20 tissues	high to low	tissue enhanced (testes)	testes (1.801)	none	0.862	1.294	unknown	receptor clustering (GO:0043113)	basal lamina (GO:0005605) | extracellular matrix (GO:0031012) | cytosol (GO:0005829) | plasma membrane (GO:0005886)	58.196	25.633	4.763	19.455	28.208	17.573	68.109	17.875	8.064	0.972	4.412	6.061	22.944	2.416	41.037	173.071	29.262	43.839	27.374	29.087
AGRP	AGRT | ART | ASIP2 | Agrt | Art | si:dkey-193l8.2	ENSCHIG00000025951	18:36351095-36351843:-1	protein-coding	agouti related neuropeptide	detected at low expression in 6 of 20 tissues	low	mixed expression	thymus (1.622)	none	0.787	2.931	neuropeptide hormone activity (GO:0005184)	neuropeptide signaling pathway (GO:0007218) | adult feeding behavior (GO:0008343) | regulation of feeding behavior (GO:0060259)	extracellular space (GO:0005615) | Golgi lumen (GO:0005796)	0.079	1.054	0.189	1.522	0.179	0.109	0.54	0.251	0	0.114	0.211	0.279	0.505	3.077	0.215	0.717	1.618	0.177	2.465	2.232
AGT	AGT1 | AI265500 | ALANINE:GLYOXYLATE AMINOTRANSFERASE | ALANINE:GLYOXYLATE AMINOTRANSFERASE 1 | ANGT | ANHU | ANRT | Agt | Ang | AngI | AngII | Aogen | BG:DS00004.10 | CG1303 | DmAGT | Dmel\CG1303 | F14O4.7 | F14O4_7 | L-serine:glyoxylate aminotransferase | PAT | PHI80_40 | SERPINA8 | SGAT | Serpina8 | alanine:glyoxylate aminotransferase | angt | anhu | serpina8 | wu:fb62f06 | wu:fj87b02 | zgc:11…	ENSCHIG00000010778	28:80354-91095:-1	protein-coding	angiotensinogen	detected at high to medium expression in 2 of 20 tissues	high to medium	tissue enriched (liver), group enriched (endocrine system)	liver (8.117)	endocrine system	0.995	77.717	type 2 angiotensin receptor binding (GO:0031703) | type 1 angiotensin receptor binding (GO:0031702)	kidney development (GO:0001822) | positive regulation of gap junction assembly (GO:1903598) | renal system process (GO:0003014) | positive regulation of endothelial cell migration (GO:0010595) | positive regulation of epidermal growth factor receptor signaling pathway (GO:0045742) | regulation of cardiac conduction (GO:1903779) | positive regulation of extrinsic apoptotic signaling pathway (GO:20…	extracellular space (GO:0005615) | extracellular region (GO:0005576)	21.253	0.797	0.166	0.32	0.19	0.276	0.134	0.185	277.544	0.013	0.033	0.045	0.425	0.2	0.372	0.359	0.664	0.051	0.034	0.035
AGTPBP1	1700020N17Rik | 2310001G17Rik | 2900054O13Rik | 4930445M19Rik | 5730402G09Rik | AGBL1 | CCP1 | NNA1 | Nna1 | ccp1 | nmf243 | pcd | si:ch73-236b16.2	ENSCHIG00000014953	8:78597992-78791363:-1	protein-coding	ATP/GTP binding protein 1	detected at medium to low expression in 20 of 20 tissues	medium to low	detected in all	frontal lobe cortex (2.015)	none	0.783	1.437	tubulin binding (GO:0015631) | metallocarboxypeptidase activity (GO:0004181)	retina development in camera-type eye (GO:0060041) | adult walking behavior (GO:0007628) | protein side chain deglutamylation (GO:0035610) | neuromuscular process (GO:0050905) | cerebellar Purkinje cell layer development (GO:0021680) | C-terminal protein deglutamylation (GO:0035609) | cerebellum development (GO:0021549) | olfactory bulb development (GO:0021772) | eye photoreceptor cell differenti…	nucleus (GO:0005634) | cytosol (GO:0005829) | nucleolus (GO:0005730) | cytoplasm (GO:0005737) | mitochondrion (GO:0005739) | intracellular membrane-bounded organelle (GO:0043231)	24.029	18.948	10.02	4.212	4.354	3.943	4.246	3.354	1.457	2.649	4.568	3.774	4.314	6.284	6.976	3.508	2.655	3.544	5.026	5.162
AGTR1	AG2S | AGTR1A | AGTR1B | AT1 | AT1-R | AT1AR | AT1B | AT1BR | AT1R | AT2R1 | HAT1R | at1	ENSCHIG00000011470	1:119057743-119058822:-1	protein-coding	angiotensin II receptor type 1	detected at high to low expression in 16 of 20 tissues	high to low	tissue enriched (adrenal gland)	adrenal gland (2.819)	none	0.941	5.095	unknown	unknown	unknown	0.488	1.085	5.223	6.464	4.111	1.487	33.58	280.485	44.602	0	0.634	0.247	54.046	1.151	10.184	12.771	45.094	3.299	43.773	46.709
AGTR2	AI316812 | AT2 | AT2-R | AT2R | AT<sub>2</sub>R | ATGR2 | AW107640 | MRX88 | at2 | at2r | atgr2 | mrx88 | zgc:113016	ENSCHIG00000000805	LWLT01000027.1:28537889-28538977:+1	protein-coding	angiotensin II receptor type 2	detected at medium to low expression in 8 of 20 tissues	medium to low	mixed expression	adrenal gland (4.382)	none	0.899	24.768	angiotensin type II receptor activity (GO:0004945)	negative regulation of neurotrophin TRK receptor signaling pathway (GO:0051387) | cell surface receptor signaling pathway (GO:0007166) | positive regulation of extrinsic apoptotic signaling pathway (GO:2001238) | vasodilation (GO:0042311) | positive regulation of phosphoprotein phosphatase activity (GO:0032516)	unknown	0.031	1.912	0.087	1.357	0.08	0.611	4.338	20.855	7.598	0	0.048	0.024	0.03	0.052	0.107	0.128	2.683	0.118	9.418	11.453
AGTRAP	3300002E14Rik | AT1R | ATRAP | Atrap | C2H1orf167 | D4Wsu124e | atrap | im:6894391	ENSCHIG00000017244	16:40416317-40421558:-1	protein-coding	angiotensin II receptor associated protein	detected at high to low expression in 20 of 20 tissues	high to low	detected in all	kidney cortex (1.480)	none	0.709	1.04	angiotensin type II receptor activity (GO:0004945)	regulation of blood pressure (GO:0008217)	cytosol (GO:0005829) | cell cortex (GO:0005938) | plasma membrane (GO:0005886) | nucleoplasm (GO:0005654) | intracellular membrane-bounded organelle (GO:0043231)	10.121	9.046	1.283	20.895	14.379	31.67	68.377	26.248	6.617	23.474	28.09	21.98	15.949	6.821	28.578	20.236	19.907	42.675	22.978	26.762
AGXT	AGT | AGT1 | AGXT1 | Agt1 | Agxt1 | DDBDRAFT_0188646 | DDBDRAFT_0237978 | DDB_0188646 | DDB_0237978 | PH1 | SPAT | SPT | SPYA | Spat | TLH6 | agt | agt1 | agxt1 | spt	ENSCHIG00000022496	3:941839-960497:-1	protein-coding	alanine-glyoxylate aminotransferase	detected at high to low expression in 5 of 20 tissues	high to low	mixed expression	liver (8.004)	none	0.982	85.981	protein self-association (GO:0043621) | pyridoxal phosphate binding (GO:0030170) | amino acid binding (GO:0016597) | receptor binding (GO:0005102) | identical protein binding (GO:0042802) | protein homodimerization activity (GO:0042803) | alanine-glyoxylate transaminase activity (GO:0008453) | transaminase activity (GO:0008483)	oxalic acid secretion (GO:0046724) | L-alanine catabolic process (GO:0042853) | glyoxylate metabolic process (GO:0046487) | L-cysteine catabolic process (GO:0019448) | glyoxylate catabolic process (GO:0009436) | Notch signaling pathway (GO:0007219) | glycine biosynthetic process, by transamination of glyoxylate (GO:0019265)	peroxisomal matrix (GO:0005782) | peroxisome (GO:0005777) | intracellular membrane-bounded organelle (GO:0043231)	0	0	0.095	4.09	0.294	1.372	80.031	0.195	256.768	0	0	0	0.334	0.15	0.484	0.208	0	1.721	0.139	0.622
AGXT2	AGT2 | AI303810 | AI663818 | DAIBAT | agt2 | im:7153274 | zgc:114195	ENSCHIG00000022227	20:39103434-39147339:+1	protein-coding	alanine--glyoxylate aminotransferase 2	detected at high to low expression in 3 of 20 tissues	high to low	mixed expression	kidney cortex (6.772)	none	0.957	98.922	alanine-glyoxylate transaminase activity (GO:0008453)	positive regulation of nitric oxide biosynthetic process (GO:0045429) | L-alanine catabolic process, by transamination (GO:0019481) | glyoxylate catabolic process (GO:0009436) | glycine biosynthetic process, by transamination of glyoxylate (GO:0019265)	mitochondrion (GO:0005739)	0.015	0	0.097	2.952	0.135	0.128	109.285	0.793	84.368	0	0	0.007	0.104	0.162	0.443	0.277	0	0	0.068	0
AHCTF1	6230412P20Rik | AV011447 | ELYS | Elys | MST108 | MSTP108 | RGD1561291 | TMBS62 | elys | mst108 | mstp108 | tmbs62 | wu:fa02e01 | xELYS	ENSCHIG00000023392	16:28992703-29065425:+1	protein-coding	AT-hook containing transcription factor 1	detected at medium to low expression in 20 of 20 tissues	medium to low	detected in all	thymus (1.299)	none	0.537	1.023	DNA binding transcription factor activity (GO:0003700)	regulation of transcription, DNA-templated (GO:0006355) | regulation of cytokinesis (GO:0032465) | nuclear pore complex assembly (GO:0051292)	nuclear matrix (GO:0016363) | nuclear pore (GO:0005643) | nuclear pore outer ring (GO:0031080) | condensed chromosome kinetochore (GO:0000777) | nuclear membrane (GO:0031965) | nucleus (GO:0005634) | cytoplasm (GO:0005737) | chromatin (GO:0000785)	9.602	19.505	5.901	21.892	10.599	8.023	14.444	11.882	7.688	15.408	23.489	28.735	15.953	32.308	12.465	15.507	16.189	14.363	16.052	16.271
AHCY	AA987153 | AGR_C_46 | AL024110 | AdoHcyase | CuBP | D150 | PSPTO5068 | SAHH | SAHHB | adoHcyase | cb1079 | hm:zeh1173 | hm:zeh1364 | sahh | wu:fj67b02	ENSCHIG00000026741	13:63263617-63280635:-1	protein-coding	adenosylhomocysteinase	detected at high to medium expression in 20 of 20 tissues	high to medium	detected in all	liver (1.311)	none	0.725	1.261	unknown	unknown	cytosol (GO:0005829)	44.537	43.314	26.918	98.51	66.538	83.094	105.492	46.309	280.311	176.249	99.662	61.986	82.034	71.647	165.218	86.97	61.046	36.973	52.544	52.933
AHCYL1	1110034F20Rik | AA409031 | AA414901 | AHCYL2 | Ahcy-rs3 | DCAL | IRBIT | Irbit | PPP1R78 | PRO0233 | XPVKONA | cb586 | irbit | wu:fj66f02	ENSCHIG00000023186	3:87128893-87168110:+1	protein-coding	adenosylhomocysteinase like 1	detected at high to medium expression in 20 of 20 tissues	high to medium	detected in all	uterus (1.240)	none	0.569	1.117	identical protein binding (GO:0042802)	regulation of mRNA 3'-end processing (GO:0031440) | mRNA polyadenylation (GO:0006378) | response to calcium ion (GO:0051592) | epithelial fluid transport (GO:0042045) | regulation of ion transmembrane transporter activity (GO:0032412) | regulation of anion transport (GO:0044070) | positive regulation of sodium ion transport (GO:0010765) | protein export from nucleus (GO:0006611) | angiotensin-act…	cytosol (GO:0005829) | intracellular membrane-bounded organelle (GO:0043231)	93.913	144.603	13.258	53.828	89.249	18.497	71.061	49.479	18.502	102.858	66.491	65.899	34.256	48.268	35.285	145.968	89.871	80.384	147.688	167.408
AHCYL2	4631427C17Rik | ADOHCYASE3 | AI227036 | Adohcyase3 | IRBIT2 | RGD1564895 | ahcyl1 | mKIAA0828	ENSCHIG00000019042	4:26807221-26855278:-1	protein-coding	adenosylhomocysteinase like 2	detected at high to low expression in 20 of 20 tissues	high to low	detected in all	kidney cortex (1.488)	none	0.665	1.491	unknown	unknown	neuron projection (GO:0043005) | cytosol (GO:0005829) | intracellular membrane-bounded organelle (GO:0043231)	31.738	34.035	30.478	12.276	58.929	34.42	59.744	21.806	3.43	8.52	16.226	12.539	6.599	24.921	13.292	47.585	6.134	4.679	5.853	6.866
AHDC1	D030015G18Rik | MRD25 | RGD1310031 | si:ch211-199g17.5	ENSCHIG00000015263	2:10198545-10209586:-1	protein-coding	AT-hook DNA binding motif containing 1	detected at medium to low expression in 19 of 20 tissues	medium to low	mixed expression	cerebellum (1.754)	none	0.74	1.057	unknown	unknown	unknown	10.117	30.13	10.204	5.136	3.082	8.207	13.378	14.346	2.678	0.833	3.862	2.016	9.788	9.535	13.63	12.109	5.567	8.47	8.449	7.371
AHI1	1700015F03Rik | AHI-1 | Ahi-1 | D10Bwg0629e | JBTS3 | Jouberin | ORF1 | ahi-1 | dJ71N10.1 | jbts3	ENSCHIG00000025335	9:60419127-60636638:-1	protein-coding	Abelson helper integration site 1	detected at medium to low expression in 20 of 20 tissues	medium to low	detected in all	frontal lobe cortex (1.593)	none	0.64	1.009	identical protein binding (GO:0042802)	unknown	centrosome (GO:0005813) | adherens junction (GO:0005912) | cell-cell junction (GO:0005911) | cilium (GO:0005929) | ciliary basal body (GO:0036064)	20.826	8.944	1.172	8.454	3.593	4.118	6.338	12.284	1.625	6.393	10.466	13.995	8.274	15.245	9.1	9.069	6.391	7.92	4.187	5.009
AHNAK	AHNAK 1 | AHNAKRS | DY6 | RGD1308572 | UV118 | wu:fb05a01 | wu:fu74f12	ENSCHIG00000015249	29:41188253-41227606:-1	protein-coding	AHNAK nucleoprotein	detected at high to low expression in 20 of 20 tissues	high to low	detected in all	alveolar macrophage (1.473)	none	0.78	1.487	S100 protein binding (GO:0044548) | cadherin binding (GO:0045296) | structural molecule activity conferring elasticity (GO:0097493)	protein oligomerization (GO:0051259) | regulation of voltage-gated calcium channel activity (GO:1901385) | regulation of RNA splicing (GO:0043484)	costamere (GO:0043034) | actin cytoskeleton (GO:0015629) | cell-cell contact zone (GO:0044291) | vesicle (GO:0031982) | plasma membrane (GO:0005886) | extracellular exosome (GO:0070062) | nucleus (GO:0005634) | sarcolemma (GO:0042383) | cytosol (GO:0005829) | cytoplasm (GO:0005737) | membrane raft (GO:0045121)	10.497	6.46	60.886	41.362	90.596	115.156	67.264	15.921	22.442	343.226	278.977	200.004	36.773	9.245	190.357	32.662	47.098	89.949	59.426	60.154
AHRR	AHH | AHHR | EXOC3 | ahh | ahhr | bHLHe77 | bhlhe77 | mKIAA1234	ENSCHIG00000008715	20:71599767-71673197:-1	protein-coding	aryl-hydrocarbon receptor repressor	detected at low expression in 3 of 20 tissues	low	mixed expression	BMDM LPS time course 0 hrs (1.401)	none	0.88	4.357	unknown	unknown	cytosol (GO:0005829) | nucleoplasm (GO:0005654)	0.029	0	0	0.356	0.677	0.51	0.028	0.03	0.007	1.133	2.64	2.186	0.046	0.156	0.418	0.121	0.02	0.161	0.075	0.078
AHSA1/ENSCHIG:26112	AHA1 | BC023857 | Bm44 | C14orf3 | aha1 | hAha1 | p38	ENSCHIG00000026112	10:14429775-14441046:-1	protein-coding	activator of HSP90 ATPase activity 1	detected at medium expression in 20 of 20 tissues	medium	detected in all	testes (1.090)	none	0.252	0.989	chaperone binding (GO:0051087) | ATPase activator activity (GO:0001671) | cadherin binding (GO:0045296)	unknown	cytosol (GO:0005829)	32.803	33.392	20.211	33.553	24.281	22.21	29.482	28.42	15.05	27.395	26.135	24.028	26.972	27.349	23.428	34.517	28.987	22.742	22.021	22.363
AHSA1/ENSCHIG:22308 (assigned to ENSCHIG00000022308 [confidence: 1])	.	ENSCHIG00000022308	11:59534993-59555502:+1	protein-coding		AHSA1	medium to low	detected in all	thymus (1.377)	none	0.615	1.019	unknown	unknown	unknown	18.098	17.864	6.225	32.331	17.978	6.533	17.407	16.911	8.452	20.907	25.543	26.609	32.593	43.251	11.697	20.232	12.475	7.272	7.539	9.557
AHSG	A2HS | AHS | Aa2-066 | FETUA | FETUIN | HSGA | a2hs | ahs | fetua | hsga | pp63	ENSCHIG00000021115	1:80273399-80280675:-1	protein-coding	alpha 2-HS glycoprotein	detected at high to low expression in 11 of 20 tissues	high to low	tissue enriched (liver), group enriched (endocrine system)	liver (5.925)	endocrine system	0.999	580.682	unknown	regulation of inflammatory response (GO:0050727) | ossification (GO:0001503) | positive regulation of phagocytosis (GO:0050766) | acute-phase response (GO:0006953) | negative regulation of bone mineralization (GO:0030502)	Golgi apparatus (GO:0005794) | extracellular matrix (GO:0031012) | extracellular region (GO:0005576)	0.136	0.922	2.021	1.14	17.953	92.133	6.848	20.147	18157.175	0.051	0.052	0	23.449	6.904	9.645	15.929	0.638	0.219	0	0
AHSP	EDRF | ERAF | Eraf	ENSCHIG00000004186	25:27419090-27419833:+1	protein-coding	alpha hemoglobin stabilizing protein	detected at low expression in 6 of 20 tissues	low	mixed expression	spleen (1.763)	none	0.782	1.206	unknown	unknown	unknown	1.653	1.026	0.188	0.715	0.58	1.011	0.735	0.73	1.24	0.597	0.87	0.927	3.394	0.677	0.274	1.091	0.413	0.669	0.251	0.392
AICDA	AID | ARP2 | Aid | Arp2 | CDA2 | HEL-S-284 | HIGM2 | aid | arp2 | cda2 | higm2 | xlaid	ENSCHIG00000012409	5:100046173-100057486:-1	protein-coding	activation induced cytidine deaminase	detected at medium expression in 2 of 20 tissues	medium	mixed expression	ileum (4.821)	none	0.978	128.477	identical protein binding (GO:0042802) | cytidine deaminase activity (GO:0004126) | ubiquitin protein ligase binding (GO:0031625)	somatic hypermutation of immunoglobulin genes (GO:0016446) | defense response to bacterium (GO:0042742) | regulation of DNA stability (GO:0097752) | DNA demethylation (GO:0080111) | negative regulation of methylation-dependent chromatin silencing (GO:0090310) | cellular response to lipopolysaccharide (GO:0071222) | cytidine deamination (GO:0009972) | isotype switching (GO:0045190) | somatic diver…	nucleus (GO:0005634) | cytoplasm (GO:0005737) | exosome (RNase complex) (GO:0000178)	0	0	0.007	28.273	0.027	0.07	0.046	0.024	0.035	0	0	0	10.43	0.651	0.036	0.229	0	0	0	0
AIDA	2610208M17Rik | BC004835 | C1orf80 | zgc:73327	ENSCHIG00000007226	16:24661768-24709247:-1	protein-coding	axin interactor, dorsalization associated	detected at high to medium expression in 20 of 20 tissues	high to medium	detected in all	BMDM LPS time course 7 hrs (1.296)	none	0.627	1.096	protein domain specific binding (GO:0019904)	negative regulation of JNK cascade (GO:0046329) | negative regulation of JUN kinase activity (GO:0043508) | regulation of protein homodimerization activity (GO:0043496)	cytoplasm (GO:0005737)	23.499	35.971	20.097	31.054	21.962	12.234	27.967	35.108	11.34	34.082	74.545	84.33	31.196	27.371	28.581	36.968	42.727	29.872	37.34	36.297
AIF1	AI607846 | AIF | AIF-1 | AtBS1(activation-tagged BRI1 suppressor 1)-interacting factor 1 | BART-1 | Bart1 | CPD1 | D17H6S50E | F10A16.9 | F10A16_9 | G1 | IBA1 | IRT-1 | IRT1 | Iba1 | SPAC29A4.01c | iba1 | mrf-1	ENSCHIG00000023929	23:22277659-22279726:+1	protein-coding	allograft inflammatory factor 1	detected at high to low expression in 20 of 20 tissues	high to low	detected in all, tissue enhanced (alveolar macrophage)	alveolar macrophage (1.637)	none	0.887	2.362	calcium ion binding (GO:0005509) | actin filament binding (GO:0051015)	actin filament polymerization (GO:0030041) | actin filament bundle assembly (GO:0051017) | positive regulation of smooth muscle cell proliferation (GO:0048661) | negative regulation of smooth muscle cell proliferation (GO:0048662) | positive regulation of T cell proliferation (GO:0042102) | positive regulation of G1/S transition of mitotic cell cycle (GO:1900087) | phagocytosis, engulfment (GO:00…	ruffle membrane (GO:0032587) | ruffle (GO:0001726) | nucleus (GO:0005634) | cytosol (GO:0005829) | actin filament (GO:0005884) | cytoplasm (GO:0005737) | lamellipodium (GO:0030027) | perinuclear region of cytoplasm (GO:0048471) | phagocytic cup (GO:0001891)	31.999	19.38	3.949	171.548	86.256	19.893	37.006	22.042	114.781	641.197	154.976	114.754	322.539	48.517	25.954	74.795	18.83	23.968	34.103	53.986
AIF1L	2810003C17Rik | AI043124 | C87647 | C9orf58 | IBA2 | Iba2 | RGD1305081 | aif1 | cb10 | iba2 | sb:cb10 | wu:fa04b11 | wu:fi14f08 | zgc:73179	ENSCHIG00000009001	11:100767354-100791101:+1	protein-coding	allograft inflammatory factor 1 like	detected at high to low expression in 19 of 20 tissues	high to low	tissue enhanced (adrenal gland)	adrenal gland (2.125)	none	0.95	3.527	actin filament binding (GO:0051015)	unknown	focal adhesion (GO:0005925) | actin filament (GO:0005884) | actin cytoskeleton (GO:0015629)	120.7	86.54	15.98	66.027	8.08	34.819	361.081	1118.192	127.026	0.367	5.453	3.603	6.013	3.069	53.994	78.832	39.29	9.053	20.641	27.158
AIFM1	AIF | AIFsh2 | Aif | CMT2D | CMTX4 | COWCK | COXPD6 | DFNX5 | Hq | NADMR | NAMSD | PCD8 | PDCD8 | Pdcd8 | aif | pdcd8 | zgc:91994	ENSCHIG00000000065	LWLT01000128.1:14455-43247:+1	protein-coding	apoptosis inducing factor mitochondria associated 1	detected at high to medium expression in 20 of 20 tissues	high to medium	detected in all	adrenal gland (1.415)	none	0.755	1.242	oxidoreductase activity, acting on NAD(P)H (GO:0016651)	apoptotic process (GO:0006915) | activation of cysteine-type endopeptidase activity involved in apoptotic process (GO:0006919)	mitochondrial intermembrane space (GO:0005758) | nucleus (GO:0005634)	19.184	27.407	38.538	32.806	41.218	19.677	54.099	118.073	46.344	16.163	25.557	23.559	31.806	27.887	14.445	43.159	25.226	26.423	17.92	18.998
AIFM2	5430437E11Rik | AMID | Amid | D730001I10Rik | PRG3 | Prg3 | im:6904058	ENSCHIG00000000099	28:19308691-19317128:+1	protein-coding	apoptosis inducing factor, mitochondria associated 2	detected at high to medium expression in 20 of 20 tissues	high to medium	detected in all	BMDM LPS time course 0 hrs (1.186)	none	0.451	1.026	flavin adenine dinucleotide binding (GO:0050660) | electron-transferring-flavoprotein dehydrogenase activity (GO:0004174) | DNA binding (GO:0003677)	positive regulation of apoptotic process (GO:0043065) | apoptotic mitochondrial changes (GO:0008637)	lipid droplet (GO:0005811) | cytosol (GO:0005829) | mitochondrial outer membrane (GO:0005741) | cytoplasm (GO:0005737) | mitochondrion (GO:0005739)	29.077	33.802	16.016	30.167	18.806	17.56	32.901	39.546	15.232	26.932	53.167	38.121	24.866	24.494	20.025	50.541	46.564	24.736	32.413	32.683
AIG1	1500031O19Rik | AIG-1 | AV064870 | AVRRPT2-INDUCED GENE 1 | AW413422 | CGI-103 | F12G12.27 | RGD1562920 | aig-1 | dJ95L4.1 | si:ch211-157l15.1	ENSCHIG00000012210	9:67568494-67825985:+1	protein-coding	androgen induced 1	detected at high to medium expression in 20 of 20 tissues	high to medium	detected in all	cerebellum (1.395)	none	0.719	1.311	hydrolase activity (GO:0016787)	long-chain fatty acid catabolic process (GO:0042758)	membrane (GO:0016020)	132.073	139.547	17.767	36.041	60.655	38.167	50.68	93.132	42.778	23.515	18.059	18.099	29.4	10.044	24.143	35.372	32.191	45.434	17.035	21.357
AIMP1/ENSCHIG:19094 (assigned to ENSCHIG00000019094 [confidence: 1])	.	ENSCHIG00000019094	6:19200502-19226971:-1	protein-coding		aminoacyl tRNA synthetase complex interacting multifunctional protein 1	high to medium	detected in all	ovary (1.087)	none	0.316	0.957	unknown	unknown	unknown	53.542	71.085	93.688	84.888	68.88	77.681	77.755	97.654	47.38	67.676	105.223	98.977	77.956	104.308	90.493	111.981	125.94	102.677	104.391	99.64
AIMP1/ENSCHIG:22324 (assigned to ENSCHIG00000022324 [confidence: 8])	.	ENSCHIG00000022324	8:81824943-81830727:+1	protein-coding		aminoacyl tRNA synthetase complex interacting multifunctional protein 1	low	mixed expression	uterus (0.602)	none	0.588	1.114	unknown	unknown	unknown	0.391	0.809	0.598	0.604	0.431	0.719	0.532	0.567	0.204	0.535	0.754	0.57	0.594	0.92	0.72	0.913	0.877	0.625	0.507	1.518
AIMP2	AA407136 | AA407225 | Aimp2(p38) | JTV-1 | JTV1 | Jtv1 | P38 | PRO0992 | jtv1 | pro0992 | wu:fc09d04 | zgc:63976	ENSCHIG00000014822	25:38894360-38901951:+1	protein-coding	aminoacyl tRNA synthetase complex interacting multifunctional protein 2	detected at high to medium expression in 20 of 20 tissues	high to medium	detected in all	skeletal muscle longitudinal dorsal (1.205)	none	0.542	1.008	protein complex scaffold activity (GO:0032947)	negative regulation of cell proliferation (GO:0008285) | macromolecular complex assembly (GO:0065003) | Type II pneumocyte differentiation (GO:0060510) | positive regulation of aminoacyl-tRNA ligase activity (GO:1903632) | positive regulation of protein ubiquitination (GO:0031398)	nucleus (GO:0005634) | cytosol (GO:0005829) | aminoacyl-tRNA synthetase multienzyme complex (GO:0017101)	44.71	41.383	84.814	44.558	33.736	45.715	43.946	41.541	27.466	39.894	45.729	40.152	36.911	40.143	47.184	42.245	36.022	30.039	28.877	27.211
AIPL1	A930007I01Rik | AIPL2 | LCA4 | aipl2 | lca4 | si:dkey-230a20.1	ENSCHIG00000012203	19:25238839-25249892:+1	protein-coding	aryl hydrocarbon receptor interacting protein like 1	not detected	not detected	not detected	not calculated	none	not calculated	not calculated	farnesylated protein binding (GO:0001918)	protein farnesylation (GO:0018343) | negative regulation of apoptotic process (GO:0043066) | retina homeostasis (GO:0001895) | regulation of cGMP metabolic process (GO:0030823) | phototransduction, visible light (GO:0007603)	nucleus (GO:0005634) | photoreceptor inner segment (GO:0001917) | cytosol (GO:0005829) | cytoplasm (GO:0005737) | nucleoplasm (GO:0005654)	0.03	0.027	0	0.015	0.027	0.007	0.017	0.009	0	0	0.008	0.011	0	0.024	0.017	0.024	0	0.041	0.019	0
AIRE	AIRE1 | APECED | APS1 | APSI | PGA1 | aire1 | apeced | aps1 | apsi | pga1 | si:dkey-261l2.5	ENSCHIG00000017506	1:143891458-143904867:+1	protein-coding	autoimmune regulator	detected at low expression in 2 of 20 tissues	low	mixed expression	thymus (2.436)	none	0.966	68.454	identical protein binding (GO:0042802) | chromatin binding (GO:0003682) | histone binding (GO:0042393) | RNA polymerase II regulatory region sequence-specific DNA binding (GO:0000977) | zinc ion binding (GO:0008270) | transcription regulatory region DNA binding (GO:0044212)	thymus epithelium morphogenesis (GO:0097536) | regulation of transcription, DNA-templated (GO:0006355) | negative thymic T cell selection (GO:0045060) | humoral immune response (GO:0006959) | positive regulation of transcription from RNA polymerase II promoter (GO:0045944) | peripheral T cell tolerance induction (GO:0002458) | central tolerance induction to self antigen (GO:0002509) | chemokine p…	intracellular (GO:0005622) | nuclear body (GO:0016604) | nucleus (GO:0005634) | cytoplasm (GO:0005737)	2.079	0	0.039	0.49	0.008	0	0.005	0.01	0.005	0	0	0	0.097	5.41	0	0.435	0.054	0.267	0	0
AJAP1	Gm573 | MOT8 | SHREW-1 | SHREW1 | neumo48 | si:dkey-11c8.1	ENSCHIG00000016472	16:47058095-47175057:-1	protein-coding	adherens junctions associated protein 1	detected at medium to low expression in 5 of 20 tissues	medium to low	group enriched (nervous system)	frontal lobe cortex (4.771)	nervous system	0.962	12.099	macromolecular complex binding (GO:0044877) | beta-catenin binding (GO:0008013)	negative regulation of wound healing (GO:0061045) | negative regulation of cell-matrix adhesion (GO:0001953) | regulation of polarized epithelial cell differentiation (GO:0030860)	spanning component of plasma membrane (GO:0044214) | cell-cell adherens junction (GO:0005913) | cell-cell contact zone (GO:0044291) | cell surface (GO:0009986) | cytoplasmic side of plasma membrane (GO:0009898)	27.299	6.432	0.195	0.106	0.124	0.068	0.195	0.118	0.039	0	0.139	0.038	0.631	0.07	0.562	0.32	1.109	0.232	3.993	5.518
AJM1	.	ENSCHIG00000019068	LWLT01000184.1:54244-57171:-1	protein-coding	apical junction component 1 homolog	detected at medium to low expression in 4 of 20 tissues	medium to low	group enriched (nervous system)	cerebellum (3.596)	nervous system	0.943	6.325	unknown	unknown	unknown	5.884	12.096	1.59	0.191	0.208	0.34	0.221	3.349	0.038	0.015	0.03	0.023	0.282	0.048	0.316	0.294	0.076	0.106	0.084	0.044
AK1	AK | Ak 1 | Ak-1 | B430205N08Rik | DDBDRAFT_0184264 | DDBDRAFT_0220120 | DDB_0184264 | DDB_0220120 | HTL-S-58j | Myokinase | ak5 | zgc:91930	ENSCHIG00000011217	11:98083272-98095329:-1	protein-coding	adenylate kinase 1	detected at high to low expression in 20 of 20 tissues	high to low	detected in all, tissue enriched (skeletal muscle longitudinal dorsal)	skeletal muscle longitudinal dorsal (2.382)	none	0.96	3.635	adenylate kinase activity (GO:0004017)	cell cycle arrest (GO:0007050)	outer dense fiber (GO:0001520) | sperm flagellum (GO:0036126) | cytosol (GO:0005829) | cytoplasm (GO:0005737) | plasma membrane (GO:0005886)	48.25	39.066	334.754	8.861	31.92	3.65	12.667	10.727	2.922	4.68	18.458	14.726	5.37	5.014	5.91	6.933	5.812	14.953	7.336	6.824
AK2	ADK2 | Ak-2 | D4Ertd220e | adk2 | wu:fb34f05 | wu:fj80e03	ENSCHIG00000023918	2:15053095-15072969:-1	protein-coding	adenylate kinase 2	detected at high to medium expression in 20 of 20 tissues	high to medium	detected in all	liver (1.218)	none	0.605	1.147	unknown	unknown	sperm flagellum (GO:0036126) | sperm mitochondrial sheath (GO:0097226) | mitochondrion (GO:0005739) | mitochondrial inner membrane (GO:0005743)	22.446	38.534	59.993	135.517	126.098	233.819	201.029	84.479	257.039	94.091	111.486	111.852	71.841	96.77	102.793	71.194	82.936	105.448	89.996	90.979
AK4	AK 4 | AK3 | AK3L1 | AK3L2 | Ak-3 | Ak-4 | Ak3 | Ak3l1 | Ak3l2 | D4Ertd274e | ak3l1 | ak3l2 | wu:fc37g02 | zgc:85790	ENSCHIG00000007647	3:40679629-40769207:+1	protein-coding	adenylate kinase 4	detected at medium to low expression in 19 of 20 tissues	medium to low	mixed expression	cerebellum (1.577)	none	0.68	1.102	nucleoside triphosphate adenylate kinase activity (GO:0046899) | nucleoside diphosphate kinase activity (GO:0004550) | adenylate kinase activity (GO:0004017)	GTP metabolic process (GO:0046039) | nucleoside diphosphate phosphorylation (GO:0006165) | ATP metabolic process (GO:0046034) | AMP metabolic process (GO:0046033) | nucleoside triphosphate biosynthetic process (GO:0009142)	mitochondrion (GO:0005739) | mitochondrial matrix (GO:0005759)	19.581	49.526	11.901	2.568	3.359	16.174	48.841	16.365	28.942	8.41	30.123	20.738	0.1	5.281	16.979	2.811	15.625	29.604	13.512	10.023
AK5	AK 5 | AK6 | wu:fj63a06	ENSCHIG00000025470	3:53828535-54160156:+1	protein-coding	adenylate kinase 5	detected at high to low expression in 14 of 20 tissues	high to low	tissue enriched (frontal lobe cortex), group enriched (nervous system)	frontal lobe cortex (4.721)	nervous system	0.968	3.092	nucleoside diphosphate kinase activity (GO:0004550)	nucleoside diphosphate phosphorylation (GO:0006165) | nucleoside triphosphate biosynthetic process (GO:0009142)	cytosol (GO:0005829) | microtubule organizing center (GO:0005815)	83.589	5.344	0.621	2.424	1.01	0.805	2.515	4.614	0.885	0.733	0.635	0.805	4.805	1.879	1.21	6.543	7.193	1.916	3.418	3.247
AK6	2810046E22Rik | 4921516M08Rik | AD-004 | AK/ATPase | CG8816 | CGI-137 | CINAP | CIP | DAK6 | Dmel\CG8816 | GB16979 | KAD6 | TAF9 | ad-004 | cgi-137 | cinap | cip | hCINAP | taf2g | taf9 | tafii31 | tafii32 | tafiid32	ENSCHIG00000017952	20:10385639-10399486:+1	protein-coding	adenylate kinase 6	detected at high to medium expression in 20 of 20 tissues	high to medium	detected in all	BMDM LPS time course 7 hrs (1.116)	none	0.361	1.056	adenylate kinase activity (GO:0004017)	unknown	cytosol (GO:0005829) | Cajal body (GO:0015030) | nucleoplasm (GO:0005654)	65.433	60.853	38.938	64.889	37.633	31.564	51.005	62.668	50.402	63.632	72.337	81.58	49.155	51.893	46.001	80.63	39.16	36.102	46.663	40.817
AK7	4930502N02Rik | AK 7 | ak7-a	ENSCHIG00000017668	21:60599746-60669068:+1	protein-coding	adenylate kinase 7	detected at high to low expression in 13 of 20 tissues	high to low	tissue enriched (fallopian tube), group enriched (female reproductive system)	fallopian tube (6.697)	female reproductive system	0.984	4.612	nucleoside diphosphate kinase activity (GO:0004550) | cytidylate kinase activity (GO:0004127) | adenylate kinase activity (GO:0004017)	nucleoside diphosphate phosphorylation (GO:0006165) | nucleoside triphosphate biosynthetic process (GO:0009142)	unknown	0.43	0.537	0.285	4.716	1.698	0.324	2.627	1.13	2.645	0.168	1.216	1.037	3.604	0.47	0.915	1.71	1.722	103.719	3.091	2.348
AK8	1190002A17Rik | AK 8 | C9orf98 | DDX31 | RGD1303144 | c9orf98 | ddx31 | fb81g03 | si:ch211-89p1.4 | wu:fb81g03 | zgc:112030	ENSCHIG00000026374	11:102222354-102356434:-1	protein-coding	adenylate kinase 8	detected at medium to low expression in 19 of 20 tissues	medium to low	tissue enhanced (fallopian tube)	fallopian tube (2.785)	none	0.892	1.452	nucleoside diphosphate kinase activity (GO:0004550) | cytidylate kinase activity (GO:0004127) | adenylate kinase activity (GO:0004017)	ventricular system development (GO:0021591) | nucleoside diphosphate phosphorylation (GO:0006165) | nucleoside triphosphate biosynthetic process (GO:0009142)	sperm flagellum (GO:0036126) | axoneme (GO:0005930)	3.301	3.516	0.406	1.782	1.985	1.78	4.224	4.328	1.514	2.006	4.93	3.265	4.178	2.046	3.153	6.643	7.105	32.516	4.998	5.334
AK9/ENSCHIG:10721 (assigned to ENSCHIG00000010721 [confidence: 8])	.	ENSCHIG00000010721	LWLT01003289.1:43-6794:+1	protein-coding		adenylate kinase 9	low	tissue enriched (fallopian tube), group enriched (female reproductive system)	fallopian tube (2.453)	female reproductive system	0.992	31.295	unknown	unknown	unknown	0.083	0	0	0.026	0	0	0.034	0	0	0	0.013	0	0	0	0	0.09	0	5.474	0.354	0.185
AK9/ENSCHIG:25955 (assigned to ENSCHIG00000025955 [confidence: 4])	.	ENSCHIG00000025955	9:27946856-27981848:+1	protein-coding		adenylate kinase 9	medium	tissue enriched (fallopian tube), group enriched (female reproductive system)	fallopian tube (5.163)	female reproductive system	0.999	332.082	unknown	unknown	unknown	0.011	0.013	0.006	0	0.004	0	0.017	0.022	0	0	0.003	0	0	0	0.005	0.193	0.065	35.834	0.295	0.061
AKAP1	AKAP | AKAP121 | AKAP149 | AKAP84 | Akap | Akap84 | C76494 | C81186 | D-AKAP1 | DAKAP1 | PPP1R43 | PRKA1 | S-AKAP84 | SAKAP84 | TDRD17 | akap84	ENSCHIG00000024545	19:7545153-7575679:+1	protein-coding	A-kinase anchoring protein 1	detected at medium to low expression in 20 of 20 tissues	medium to low	detected in all	skeletal muscle longitudinal dorsal (1.194)	none	0.411	1.085	protein kinase A regulatory subunit binding (GO:0034237)	unknown	mitochondrion (GO:0005739)	14.479	20.928	31.821	20.126	27.076	31.477	27.231	13.363	8.929	12.175	15.554	11.485	13.715	14.511	12.744	31.452	21.976	15.636	22.396	20.926
AKAP10	1500031L16Rik | AKAP-10 | B130049N18Rik | D-AKAP-2 | D-AKAP2 | D-akap2 | PRKA10 | fc10g11 | si:dkey-197m14.4 | wu:fc10g11	ENSCHIG00000015337	19:33419348-33458947:+1	protein-coding	A-kinase anchoring protein 10	detected at medium to low expression in 20 of 20 tissues	medium to low	detected in all	thymus (1.361)	none	0.612	1.048	protein kinase A binding (GO:0051018)	protein localization (GO:0008104)	cytosol (GO:0005829) | plasma membrane (GO:0005886) | mitochondrion (GO:0005739) | macromolecular complex (GO:0032991)	18.405	18.666	4.81	21.443	14.472	8.655	16.228	17.632	4.641	22.878	19.586	19.762	23.425	39.669	13.032	15.466	12.044	12.212	14.344	14.866
AKAP11	6330501D17Rik | AKAP-11 | AKAP220 | Akap | Gm80 | PPP1R44 | PRKA11 | akap220 | mKIAA0629 | prka11	ENSCHIG00000013636	12:74088081-74125943:-1	protein-coding	A-kinase anchoring protein 11	detected at high to low expression in 20 of 20 tissues	high to low	detected in all	cerebellum (1.417)	none	0.684	1.214	unknown	unknown	cytosol (GO:0005829) | nucleolus (GO:0005730) | plasma membrane (GO:0005886)	69.291	69.971	4.454	19.849	14.094	13.559	26.494	19.754	8.969	13.566	24.872	28.895	21.298	43.294	8.852	17.782	18.579	25.26	20.52	20.718
AKAP12	AI317366 | AKAP12A | AKAP12B | AKAP12G | AKAP250 | SSeCKS | Srcs5 | Tsga12 | Xgl | akap250 | gravin	ENSCHIG00000013493	9:75679113-75703102:+1	protein-coding	A-kinase anchoring protein 12	detected at high to low expression in 19 of 20 tissues	high to low	mixed expression	testes (1.880)	none	0.821	1.795	adenylate cyclase binding (GO:0008179)	regulation of protein kinase A signaling (GO:0010738) | adenylate cyclase-inhibiting G-protein coupled receptor signaling pathway (GO:0007193)	cytosol (GO:0005829) | plasma membrane (GO:0005886)	20.926	43.406	4.155	12.081	9.153	2.782	10.083	18.192	2.231	0.033	3.443	5.697	15.705	5.124	8.612	90.229	68.901	19.445	32.133	25.44
AKAP13	1700026G02Rik | 5730522G15Rik | 5830460E08Rik | AKAP-13 | AKAP-Lbc | ARHGEF13 | BRX | HA-3 | Ht31 | LBC | PRKA13 | PROTO-LB | PROTO-LBC | WU:FI15D04 | akap-lbc | arhgef13 | brx | c-lbc | ha-3 | ht31 | lbc | p47 | proto-lb | proto-lbc | wu:fi15d04 isoform A | wu:fi15d04 isoform B | wu:fi15d04 isoform C	ENSCHIG00000014430	21:15509398-15826725:+1	protein-coding	A-kinase anchoring protein 13	detected at medium to low expression in 20 of 20 tissues	medium to low	detected in all	uterus (1.599)	none	0.613	1	Rho guanyl-nucleotide exchange factor activity (GO:0005089) | Rho GTPase binding (GO:0017048) | protein complex scaffold activity (GO:0032947) | protein kinase A binding (GO:0051018) | MAP-kinase scaffold activity (GO:0005078)	adrenergic receptor signaling pathway involved in heart process (GO:0086023) | heart development (GO:0007507) | regulation of glucocorticoid mediated signaling pathway (GO:1900169) | cardiac muscle cell differentiation (GO:0055007) | bone development (GO:0060348) | G-protein coupled receptor signaling pathway (GO:0007186) | positive regulation of Rho protein signal transduction (GO:0035025) | reg…	actin filament (GO:0005884) | actin cytoskeleton (GO:0015629) | cytosol (GO:0005829) | cell cortex (GO:0005938) | cortical actin cytoskeleton (GO:0030864)	2.072	1.587	3.893	9.458	5.508	3.417	8.235	2.776	2.277	13.198	9.355	8.168	14.298	13.606	4.207	4.916	8.043	9.717	18.004	19.426
AKAP17A	721P | 721p | AKAP-17A | Akap17b | CCDC133 | CXYorf3 | DXYS155E | PRKA17A | SFRS17A | XE7 | XE7Y | cxyorf3 | dxys155e | sfrs17a | xe7 | xe7y | zgc:65888 | zgc:77317	ENSCHIG00000000435	LWLT01000043.1:109887-116897:+1	protein-coding	A-kinase anchoring protein 17A	detected at medium to low expression in 20 of 20 tissues	medium to low	detected in all	thymus (1.400)	none	0.506	1.06	protein kinase A binding (GO:0051018)	regulation of RNA splicing (GO:0043484)	nuclear speck (GO:0016607) | nucleus (GO:0005634) | cytosol (GO:0005829)	4.082	6.416	2.385	8.899	4.92	4.793	5.88	5.166	3.773	4.468	6.124	5.47	7.14	12.253	7.67	7.944	5.686	8.149	7.931	8.035
AKAP2	AA959716 | AI649048 | AKAP-2 | AKAPKL | Akap-2 | Akap-kl | B230340M18Rik | PALM2 | PRKA2 | Palm2 | Prka2 | akap-kl	ENSCHIG00000011730	8:99358808-99473997:+1	protein-coding	A-kinase anchoring protein 2	detected at medium to low expression in 19 of 20 tissues	medium to low	mixed expression	thymus (1.538)	none	0.658	1.243	protein kinase A binding (GO:0051018)	actin filament organization (GO:0007015) | transmembrane receptor protein serine/threonine kinase signaling pathway (GO:0007178) | protein localization (GO:0008104)	unknown	15.073	7.37	10.712	18.154	5.894	2.862	11.739	10.784	4.403	0.534	24.454	32.631	14.869	43.411	4.808	14.425	37.835	9.133	27.246	28.845
AKAP3	AKAP 110 | AKAP110 | CT82 | FSP95 | HEL159 | PRKA3 | Prka3 | SOB1	ENSCHIG00000025633	5:104416023-104441112:+1	protein-coding	A-kinase anchoring protein 3	detected at low expression in 19 of 20 tissues	low	mixed expression	kidney cortex (1.760)	none	0.407	1.03	protein kinase A binding (GO:0051018)	transmembrane receptor protein serine/threonine kinase signaling pathway (GO:0007178) | protein localization (GO:0008104)	acrosomal vesicle (GO:0001669) | sperm principal piece (GO:0097228) | motile cilium (GO:0031514) | sperm fibrous sheath (GO:0035686)	1.967	3.481	0.755	2.022	1.608	1.694	3.502	1.175	1.978	1.288	2.199	2.146	1.899	2.567	1.349	3.028	2.18	3.303	2.203	2.591
AKAP4	AKAP 82 | AKAP-4 | AKAP82 | CT99 | FSC1 | Fsc1 | HI | PRKA4 | hAKAP82 | mAKAP82 | p82	ENSCHIG00000016779	LWLT01000021.1:16138216-16156990:+1	protein-coding	A-kinase anchoring protein 4	detected at medium to low expression in 14 of 20 tissues	medium to low	tissue enhanced (testes)	testes (3.827)	none	0.921	1.908	protein kinase A binding (GO:0051018)	flagellated sperm motility (GO:0030317) | establishment of protein localization (GO:0045184) | motile cilium assembly (GO:0044458) | transmembrane receptor protein serine/threonine kinase signaling pathway (GO:0007178) | protein localization (GO:0008104)	sperm principal piece (GO:0097228) | cilium (GO:0005929) | perinuclear region of cytoplasm (GO:0048471) | motile cilium (GO:0031514) | sperm fibrous sheath (GO:0035686) | Z disc (GO:0030018)	2.979	10.285	0.964	3.014	1.451	1.94	9.954	2.393	0.697	0	0.141	0.036	7.17	0.389	2.372	35.798	2.103	2.947	2.314	2.44
AKAP5	3526401B18Rik | AKAP | AKAP 150 | AKAP-5 | AKAP150 | AKAP75 | AKAP79 | Akap79 | BB098886 | Gm258 | H21 | P150 | P75	ENSCHIG00000011249	10:26501018-26502304:-1	protein-coding	A-kinase anchoring protein 5	detected at medium to low expression in 18 of 20 tissues	medium to low	mixed expression	frontal lobe cortex (2.252)	none	0.795	1.783	glutamate receptor binding (GO:0035254) | scaffold protein binding (GO:0097110) | protein phosphatase 2B binding (GO:0030346) | adenylate cyclase binding (GO:0008179) | protein kinase A regulatory subunit binding (GO:0034237) | SH3 domain binding (GO:0017124)	positive regulation of protein localization to plasma membrane (GO:1903078) | regulation of protein kinase A signaling (GO:0010738) | adenylate cyclase-inhibiting G-protein coupled receptor signaling pathway (GO:0007193)	cytoplasmic side of plasma membrane (GO:0009898)	36.761	5.361	0.675	24.329	3.084	1.728	6.096	10.119	1.851	0.525	1.284	1.016	18.378	29.744	2.979	11.162	9.751	6.066	4.131	4.718
AKAP6	ADAP100 | ADAP6 | AI482140 | AKAP100 | Akapalpha | Akapbeta | PRKA | PRKA6 | mAKAP | mAkap	ENSCHIG00000024298	21:42039048-42626951:+1	protein-coding	A-kinase anchoring protein 6	detected at medium expression in 3 of 20 tissues	medium	mixed expression	frontal lobe cortex (5.362)	none	0.939	13.485	ion channel binding (GO:0044325) | adenylate cyclase binding (GO:0008179)	positive regulation of delayed rectifier potassium channel activity (GO:1902261) | positive regulation of potassium ion transmembrane transport (GO:1901381) | cellular response to cAMP (GO:0071320) | regulation of membrane repolarization (GO:0060306)	nuclear envelope (GO:0005635) | perinuclear region of cytoplasm (GO:0048471) | nuclear membrane (GO:0031965) | calcium channel complex (GO:0034704) | sarcoplasmic reticulum (GO:0016529)	41.123	26.241	15.634	0.307	0.15	0.147	0.098	0.486	0.351	0.214	0.643	0.391	0.119	0.088	0.118	0.209	0.12	0.506	0.871	0.913
AKAP7	6430401D08 | AI662165 | AKAP-18 | AKAP15 | AKAP18 | AKAP18d | Akap15 | Akap18 | BB170514 | akap15 | akap18 | si:ch211-272f15.3	ENSCHIG00000020750	9:56494010-56611761:+1	protein-coding	A-kinase anchoring protein 7	detected at medium to low expression in 19 of 20 tissues	medium to low	mixed expression	adrenal gland (2.026)	none	0.833	1.274	protein kinase A regulatory subunit binding (GO:0034237) | protein kinase binding (GO:0019901) | protein kinase A binding (GO:0051018)	unknown	nucleus (GO:0005634) | cytosol (GO:0005829) | cytoplasm (GO:0005737) | macromolecular complex (GO:0032991)	21.861	8.274	9.473	10.05	7.255	3.119	16.232	47.67	14.928	0.613	1.364	1.266	8.166	5.93	3.867	9.987	7.267	5.7	7.441	8.301
AKAP8	1200016A02Rik | AA673585 | AKAP 95 | AKAP-8 | AKAP-95 | AKAP95 | AU015639 | Akap95	ENSCHIG00000008591	7:100925016-100938626:-1	protein-coding	A-kinase anchoring protein 8	detected at high to medium expression in 20 of 20 tissues	high to medium	detected in all	uterine horn (1.356)	none	0.679	1.192	protein kinase A regulatory subunit binding (GO:0034237) | NF-kappaB binding (GO:0051059) | histone deacetylase binding (GO:0042826)	cell cycle G2/M phase transition (GO:0044839) | regulation of histone phosphorylation (GO:0033127) | mitotic chromosome condensation (GO:0007076) | negative regulation of tumor necrosis factor production (GO:0032720) | cellular response to prostaglandin E stimulus (GO:0071380) | positive regulation of histone deacetylation (GO:0031065) | cellular response to lipopolysaccharide (GO:0071222)	condensed chromosome (GO:0000793) | female pronucleus (GO:0001939) | nuclear matrix (GO:0016363) | nucleus (GO:0005634) | nucleoplasm (GO:0005654)	19.793	31.512	10.073	38.019	23.178	26.069	28.695	24.605	14.736	19.632	19.004	19.169	35.366	62.36	28.55	30.693	29.639	32.191	96.123	92.712
AKAP8L	AKAP8 | HA95 | HAP95 | NAKAP | NAKAP95 | Nakap95 | wu:fc52f04 | wu:fe38d08 | wu:fm58f09 | zgc:85966	ENSCHIG00000005712	7:100936787-100967523:-1	protein-coding	A-kinase anchoring protein 8 like	detected at high to medium expression in 20 of 20 tissues	high to medium	detected in all	thymus (1.173)	none	0.429	0.901	lamin binding (GO:0005521) | histone deacetylase binding (GO:0042826)	positive regulation of transcription from RNA polymerase II promoter (GO:0045944) | nuclear envelope disassembly (GO:0051081) | cell cycle G2/M phase transition (GO:0044839) | regulation of histone phosphorylation (GO:0033127) | regulation of mRNA export from nucleus (GO:0010793) | mitotic chromosome condensation (GO:0007076) | positive regulation of histone deacetylation (GO:0031065) | mRNA proc…	nuclear speck (GO:0016607) | nuclear matrix (GO:0016363) | intracellular ribonucleoprotein complex (GO:0030529) | nucleus (GO:0005634) | chromatin (GO:0000785) | cytoplasm (GO:0005737)	26.397	56.558	17.655	55.902	35.274	37.499	55.78	52.34	44.05	14.654	17.209	12.965	62.45	73.412	44.17	62.581	38.983	52.645	53.098	55.564
AKAP9	5730481H23Rik | AKAP-9 | AKAP120 | AKAP350 | AKAP450 | AKAP9_0 | AW545847 | C79026 | CG-NAP | G1-448-15 | Gisp | HYPERION | LQT11 | MU-RMS-40.16A | PPP1R45 | PRKA9 | YOTIAO | Yotiao | akap350 | akap450 | hyperion | mKIAA0803 | mei2-5 | prka9 | repro12 | wu:fj02h02 | yotiao	ENSCHIG00000015192	4:111149944-111296665:-1	protein-coding	A-kinase anchoring protein 9	detected at medium to low expression in 20 of 20 tissues	medium to low	detected in all	thymus (1.354)	none	0.586	1.154	ion channel binding (GO:0044325) | protein kinase A regulatory subunit binding (GO:0034237) | protein complex scaffold activity (GO:0032947) | potassium channel regulator activity (GO:0015459)	positive regulation of potassium ion transmembrane transporter activity (GO:1901018) | positive regulation of peptidyl-serine phosphorylation (GO:0033138) | regulation of Golgi organization (GO:1903358) | regulation of cardiac muscle cell action potential involved in regulation of contraction (GO:0098909) | maintenance of centrosome location (GO:0051661) | regulation of ventricular cardiac muscle…	centrosome (GO:0005813) | Golgi stack (GO:0005795) | cis-Golgi network (GO:0005801) | voltage-gated potassium channel complex (GO:0008076) | Golgi apparatus (GO:0005794) | intracellular membrane-bounded organelle (GO:0043231)	14.621	21.365	8.554	13.573	13.088	8.75	17.57	10.995	4.038	11.524	12.066	11.786	9.613	30.658	11.648	17.334	11.23	20.8	10.575	11.744
AKIP1	BCA3 | C11orf17 | C14H11orf17 | C15H11orf17 | D7H11orf17 | D930014E17Rik | ICRFP703B1614Q5.6 | ORF27 | RGD1306959 | sb:cb752 | si:dkey-8l13.1	ENSCHIG00000014273	15:38712380-38719360:+1	protein-coding	A-kinase interacting protein 1	detected at high to low expression in 20 of 20 tissues	high to low	detected in all	cerebellum (1.269)	none	0.592	1.176	unknown	substrate adhesion-dependent cell spreading (GO:0034446)	nucleoplasm (GO:0005654)	41.479	79.253	8.33	30.571	28.414	16.524	43.919	38.927	20.945	46.256	53.076	48.774	43.039	36.587	24.351	28.041	28.214	25.535	24.243	27.338
AKIRIN1	6330407G11Rik | Akirin-1 | C1orf108 | STRF2 | strf2 | wu:fa96c11 | wu:fc08a11 | zgc:64050	ENSCHIG00000016168	3:13807205-13819691:+1	protein-coding	akirin 1	detected at medium to low expression in 20 of 20 tissues	medium to low	detected in all	frontal lobe cortex (1.193)	none	0.423	0.969	unknown	unknown	nucleus (GO:0005634) | nuclear membrane (GO:0031965) | nucleoplasm (GO:0005654)	43.278	38.897	8.258	26.476	19.599	11.418	27.968	42.709	11.459	13.046	21.046	23.404	25.217	32.024	16.388	34.098	26.989	39.198	28.514	28.065
AKIRIN2	2700059D21Rik | AA114675 | AA522011 | AU019887 | Akirin-2 | C6orf166 | C9H6ORF166 | FBI1 | RGD1307791 | akirin-2 | c6orf166 | dJ486L4.2 | wu:fb16h11 | wu:fi04e05 | zgc:114001 | zgc:55291 | zgc:77169	ENSCHIG00000020845	9:49535794-49558415:+1	protein-coding	akirin 2	detected at high to medium expression in 20 of 20 tissues	high to medium	detected in all	BMDM LPS time course 7 hrs (1.218)	none	0.589	1.026	enzyme binding (GO:0019899)	positive regulation of transcription from RNA polymerase II promoter (GO:0045944) | response to lipopolysaccharide (GO:0032496) | positive regulation of interleukin-6 production (GO:0032755) | embryo development ending in birth or egg hatching (GO:0009792)	nucleus (GO:0005634) | nucleoplasm (GO:0005654)	82.222	68.053	46.051	71.252	38.603	28.953	54.178	52.404	28.548	102.525	81.612	146.13	64.416	76.474	51.097	41.34	71.297	61.306	57.167	64.272
AKNA	AI597013 | CASKIN1 | si:ch211-86k6.3 | si:ch211-86k6.4 | si:ch211-86k6.5	ENSCHIG00000026296	8:103268682-103315177:-1	protein-coding	AT-hook transcription factor	detected at medium to low expression in 18 of 20 tissues	medium to low	tissue enhanced (thymus)	thymus (2.857)	none	0.877	2.836	transcriptional activator activity, RNA polymerase II proximal promoter sequence-specific DNA binding (GO:0001077) | RNA polymerase II proximal promoter sequence-specific DNA binding (GO:0000978)	positive regulation of transcription from RNA polymerase II promoter (GO:0045944)	centrosome (GO:0005813) | fibrillar center (GO:0001650) | cytosol (GO:0005829) | nucleoplasm (GO:0005654) | intracellular membrane-bounded organelle (GO:0043231)	0.784	1.956	0.433	19.477	3.695	1.219	2.705	2.814	1.873	5.993	4.928	3.191	36.378	46.954	1.997	3.978	2.658	10.708	2.383	2.376
AKR1A1	2610201A18Rik | AK1A1 | ALDR1 | ALR | ALR1 | ARM | Akr1a4 | Alr | DD3 | HEL-S-6 | aldr1 | alr | arm | dd3	ENSCHIG00000005900	3:20260697-20273717:+1	protein-coding	aldo-keto reductase family 1 member A1	detected at high to low expression in 20 of 20 tissues	high to low	detected in all	kidney cortex (1.197)	none	0.464	1.045	unknown	unknown	unknown	15.694	19.581	6.003	34.484	41.983	44.833	57.675	31.338	53.228	37.272	34.867	30.331	27.643	36.278	25.586	27.849	26.485	35.299	28.201	30.39
AKR1B1/ENSCHIG:10820 (assigned to ENSCHIG00000010820 [confidence: 8])	.	ENSCHIG00000010820	2:65212097-65213003:+1	protein-coding		aldose reductase	not detected	not detected	not calculated	none	not calculated	not calculated	unknown	unknown	unknown	0.084	0	0	0	0	0	0	0.036	0	0	0	0	0	0	0	0	0	0	0	0
AKR1B1/ENSCHIG:12061 (assigned to ENSCHIG00000012061 [confidence: 6])	.	ENSCHIG00000012061	4:22046192-22066824:+1	protein-coding		aldose reductase	high to low	detected in all	testes (1.690)	none	0.81	1.367	unknown	unknown	unknown	20.958	18.025	19.517	43.264	6.009	2.956	39.463	16.644	3.644	2.642	32.248	23.659	32.509	28.457	6.807	111.286	72.683	7.946	12.115	12.476
AKR1D1	3o5bred | CBAS2 | SRD5B1	ENSCHIG00000025030	4:18587381-18636056:-1	protein-coding	aldo-keto reductase family 1 member D1	detected at high to medium expression in 3 of 20 tissues	high to medium	tissue enriched (liver)	liver (7.496)	none	0.99	212.48	unknown	digestion (GO:0007586) | cholesterol catabolic process (GO:0006707) | androgen metabolic process (GO:0008209) | bile acid biosynthetic process (GO:0006699) | C21-steroid hormone metabolic process (GO:0008207) | oxidation-reduction process (GO:0055114)	cytosol (GO:0005829)	0	0	0.015	0.509	0.033	10.588	21.541	0.068	180.486	0	0.108	0	0.292	0.183	0.514	0.268	0	0	0	0
AKR1E2	AKR1CL2 | AKRDC1 | Akr1cl2 | Akr1e1 | LoopADR | hTSP | htAKR	ENSCHIG00000003143	13:43285102-43296060:-1	protein-coding	aldo-keto reductase family 1 member E2	detected at low expression in 19 of 20 tissues	low	mixed expression	testes (1.573)	none	0.52	0.903	oxidoreductase activity (GO:0016491)	oxidation-reduction process (GO:0055114)	Golgi apparatus (GO:0005794) | cytosol (GO:0005829) | nucleoplasm (GO:0005654)	5.97	4.644	0.682	5.63	1.59	1.211	6.663	5.346	4.055	3.144	4.923	5.219	5.263	3.9	2.414	9.326	7.388	5.894	5.222	5.83
AKT1	AKT | AKT/PKB | AKT1 | Akt | Akt/PKB | Akt1 | CG4006 | CWS6 | D-Akt | DAKT1 | DAKT1/PKB | DAkt | DAkt1 | DPKB | DRAC-PK | DRAC-PK66 | DRAC-PK85 | Dakt | Dakt1 | Dmel\CG4006 | Dpkb | GB15685 | PKB | PKB-ALPHA | PKB/AKT | PKB/Akt | PKB/dAKT | PKBalpha | PRKBA | RAC | RAC-ALPHA | Rac | RacPK | akt | akt-1 | akt1 | dAKT | dAKT/dPKB | dAKT1 | dAkt | dAkt/PKB | dAkt1 | dPKB | dakt | dakt1 | l(3)04226 |…	ENSCHIG00000023255	21:68635499-68653122:-1	protein-coding	Capra hircus AKT serine/threonine kinase 1 (AKT1), mRNA.	detected at high to medium expression in 20 of 20 tissues	high to medium	detected in all	uterine horn (1.092)	none	0.328	0.938	14-3-3 protein binding (GO:0071889) | phosphatidylinositol-3,4,5-trisphosphate binding (GO:0005547) | nitric-oxide synthase regulator activity (GO:0030235) | kinase activity (GO:0016301) | protein serine/threonine kinase activity (GO:0004674) | nucleotide binding (GO:0000166) | phosphatidylinositol-3,4-bisphosphate binding (GO:0043325) | ATP binding (GO:0005524) | identical protein binding (GO:00…	protein kinase B signaling (GO:0043491) | positive regulation of nitric oxide biosynthetic process (GO:0045429) | inflammatory response (GO:0006954) | cellular response to peptide (GO:1901653) | regulation of glycogen biosynthetic process (GO:0005979) | positive regulation of proteasomal ubiquitin-dependent protein catabolic process (GO:0032436) | cellular response to cadmium ion (GO:0071276) | s…	microtubule cytoskeleton (GO:0015630) | spindle (GO:0005819) | plasma membrane (GO:0005886) | vesicle (GO:0031982) | ciliary basal body (GO:0036064) | macromolecular complex (GO:0032991) | nucleus (GO:0005634) | cytosol (GO:0005829) | cytoplasm (GO:0005737) | cell-cell junction (GO:0005911) | mitochondrion (GO:0005739)	71.59	107.821	64.244	134.097	155.512	114.688	138.217	121.489	34.91	76.066	171.085	134.209	145.418	93.965	123.069	97.812	141.4	145.962	175.16	165.708
AKT1S1	1110012J22Rik | AI227026 | Lobe | Lobel | PRAS40 | lobe | pras40 | wu:fb34a04	ENSCHIG00000026415	18:57227037-57230299:-1	protein-coding	AKT1 substrate 1	detected at medium to low expression in 20 of 20 tissues	medium to low	detected in all	adrenal gland (1.134)	none	0.292	0.944	unknown	negative regulation of protein kinase activity (GO:0006469) | negative regulation of cell size (GO:0045792) | negative regulation of TOR signaling (GO:0032007)	TORC1 complex (GO:0031931) | cytosol (GO:0005829)	15.008	15.758	17.084	10.912	15.008	18.452	20.617	21.222	14.073	8.851	16.729	14.979	8.7	7.793	16.863	12.896	18.782	17.956	17.321	17.795
AKT2	2410016A19Rik | AW554154 | HIHGHH | PKB | PKBB | PKBBETA | PKBbeta | PRKBB | RAC-BETA | akt2-a | cb945 | pkbb | pkbbeta | pkbss | prkbb | rac-beta | v-akt2	ENSCHIG00000015049	18:50524771-50556098:-1	protein-coding	AKT serine/threonine kinase 2	detected at high to medium expression in 20 of 20 tissues	high to medium	detected in all	cerebellum (1.151)	none	0.406	1.023	ATP binding (GO:0005524) | protein kinase activity (GO:0004672) | protein serine/threonine kinase activity (GO:0004674)	positive regulation of glycogen biosynthetic process (GO:0045725) | retinal rod cell apoptotic process (GO:0097473) | positive regulation of glucose import in response to insulin stimulus (GO:2001275) | positive regulation of glucose metabolic process (GO:0010907) | cellular response to high light intensity (GO:0071486) | intracellular protein transmembrane transport (GO:0065002) | positive regul…	ruffle membrane (GO:0032587) | nucleus (GO:0005634) | cytosol (GO:0005829) | cell cortex (GO:0005938) | plasma membrane (GO:0005886) | macromolecular complex (GO:0032991) | intracellular membrane-bounded organelle (GO:0043231)	20.279	55.779	42.255	37.234	24.004	23.059	26.596	36.464	29.256	24.591	28.196	23.323	28.925	45.663	49.971	37.475	45.585	39.613	34.484	32.477
AKT3	AI851531 | D930002M15Rik | MPPH | MPPH2 | Nmf350 | PKB-GAMMA | PKBG | PKBgamma | PRKBG | Pkbg | RAC-PK-gamma | RAC-gamma | STK-2	ENSCHIG00000025145	16:31887822-32154225:+1	protein-coding	AKT serine/threonine kinase 3	detected at high to low expression in 20 of 20 tissues	high to low	detected in all	frontal lobe cortex (1.652)	none	0.798	1.582	ATP binding (GO:0005524) | protein serine/threonine kinase activity (GO:0004674)	positive regulation of cell size (GO:0045793) | positive regulation of angiogenesis (GO:0045766) | negative regulation of cellular senescence (GO:2000773) | positive regulation of TOR signaling (GO:0032008) | positive regulation of cell migration involved in sprouting angiogenesis (GO:0090050) | positive regulation of artery morphogenesis (GO:1905653) | positive regulation of endothelial cell pro…	unknown	118.227	65.132	5.83	14.384	6.335	2.943	12.813	16.533	2.435	17.655	43.243	63.02	16.382	18.46	4.207	35.481	44.732	21.397	30.824	31.308
AKTIP	AL023020 | FT1 | FTS | Fif | Ft | Ft1 | Fts | cb798 | fts | zgc:77699	ENSCHIG00000011100	18:23218478-23225937:-1	protein-coding	AKT interacting protein	detected at high to low expression in 20 of 20 tissues	high to low	detected in all	frontal lobe cortex (1.362)	none	0.673	1.464	unknown	positive regulation of protein binding (GO:0032092) | positive regulation of protein phosphorylation (GO:0001934) | lysosome organization (GO:0007040) | endosome to lysosome transport (GO:0008333) | endosome organization (GO:0007032) | early endosome to late endosome transport (GO:0045022)	HOPS complex (GO:0030897) | FHF complex (GO:0070695) | plasma membrane (GO:0005886)	92.793	44.928	19.178	17.459	18.424	39.887	35.525	21.788	9.933	14.584	18.921	15.069	17.085	17.643	64.971	28.684	23.884	49.742	61.145	56.952
ALAD	ALADH | ALADR | CH73-203I15.1 | HDHD3 | Lv | PBGS | aminolevulinatedelta-dehydratase | zgc:110219	ENSCHIG00000020247	8:102348353-102354979:-1	protein-coding	aminolevulinate dehydratase	detected at high to low expression in 20 of 20 tissues	high to low	detected in all, tissue enhanced (liver)	liver (1.714)	none	0.864	1.43	identical protein binding (GO:0042802) | porphobilinogen synthase activity (GO:0004655) | zinc ion binding (GO:0008270)	negative regulation of proteasomal protein catabolic process (GO:1901799) | heme biosynthetic process (GO:0006783) | cellular response to interleukin-4 (GO:0071353) | protein homooligomerization (GO:0051260)	unknown	27.868	22.559	12.001	16.945	13.373	15.426	30.809	61.173	148.138	4.006	5.687	4.28	14.316	14.999	20.192	15.574	31.092	23.07	22.476	27.075
ALAS1	ALAS | ALAS-H | ALAS-N | ALAS3 | ALASH | ALASN | Alas-1 | Alas-h | MIG4 | wu:fb58d01 | wu:fi12g09	ENSCHIG00000003148	22:48775933-48790148:-1	protein-coding	5'-aminolevulinate synthase 1	detected at high to medium expression in 20 of 20 tissues	high to medium	detected in all, tissue enriched (adrenal gland), group enriched (endocrine system)	adrenal gland (1.789)	endocrine system	0.961	2.287	identical protein binding (GO:0042802)	unknown	cytosol (GO:0005829) | nucleoplasm (GO:0005654) | mitochondrion (GO:0005739)	47.376	52.501	77.074	37.91	88.978	25.141	55.675	1359.737	57.632	61.136	58.753	136.503	21.219	20.948	38.278	41.529	36.097	39.123	50.934	59.51
ALB	ANALBA | Alb-1 | Alb1 | Albza | BCL002 | CSA | FDAH | PRO0883 | PRO0903 | PRO1341	ENSCHIG00000018952	6:89001829-89138714:+1	protein-coding	albumin	detected at high to low expression in 18 of 20 tissues	high to low	tissue enriched (liver), group enriched (endocrine system)	liver (5.212)	endocrine system	1	274.326	oxygen binding (GO:0019825) | toxic substance binding (GO:0015643) | pyridoxal phosphate binding (GO:0030170) | identical protein binding (GO:0042802) | chaperone binding (GO:0051087) | DNA binding (GO:0003677) | fatty acid binding (GO:0005504) | drug binding (GO:0008144)	negative regulation of apoptotic process (GO:0043066) | hemolysis by symbiont of host erythrocytes (GO:0019836) | maintenance of mitochondrion location (GO:0051659) | cellular response to starvation (GO:0009267)	Golgi apparatus (GO:0005794) | extracellular space (GO:0005615) | endoplasmic reticulum (GO:0005783) | extracellular region (GO:0005576) | macromolecular complex (GO:0032991) | extracellular exosome (GO:0070062) | myelin sheath (GO:0043209) | cytoplasm (GO:0005737)	2.857	4.51	2.7	2.208	5.294	13.521	8.362	13.263	20064.705	0.77	0.964	1.108	31.21	14.655	12.41	22.715	1.885	2.364	2.049	2.031
ALCAM	AI853494 | BEN | CD166 | DM-GRASP | JC7 | MEMD | MuSC | SC1 | cd166 | memd	ENSCHIG00000024020	1:49835206-50068912:+1	protein-coding	activated leukocyte cell adhesion molecule	detected at high to low expression in 20 of 20 tissues	high to low	detected in all, tissue enhanced (BMDM LPS time course 7 hrs)	BMDM LPS time course 7 hrs (1.974)	none	0.892	2.474	identical protein binding (GO:0042802)	heterophilic cell-cell adhesion via plasma membrane cell adhesion molecules (GO:0007157) | motor neuron axon guidance (GO:0008045) | axon guidance (GO:0007411)	T cell receptor complex (GO:0042101) | axon (GO:0030424) | external side of plasma membrane (GO:0009897) | immunological synapse (GO:0001772) | intrinsic component of plasma membrane (GO:0031226) | neuronal cell body (GO:0043025)	55.585	7.05	2.059	10.502	5.671	9.866	15.565	4.829	18.95	77.925	57.707	172.647	7.296	5.906	22.264	4.149	10.334	10.808	14.584	13.616
ALDH16A1	2410004H02Rik | AI452234 | im:7151472 | mFLJ00209 | zgc:158277	ENSCHIG00000022106	18:56920476-56934271:+1	protein-coding	aldehyde dehydrogenase 16 family member A1	detected at medium to low expression in 20 of 20 tissues	medium to low	detected in all	liver (1.466)	none	0.648	1.208	unknown	unknown	unknown	3.747	8.161	3.327	19.035	13.459	7.856	17.137	13.544	30.749	8.592	13.656	8.817	20.69	10.765	11.272	8.731	14.688	8.621	6.813	6.97
ALDH18A1	2810433K04Rik | ADCL3 | AI429789 | ARCL3A | GSAS | P5CS | PYCS | Pycs | SPG9A | SPG9B | cb842 | cb899 | pycs | sb:cb881 | wu:fa91f10 | wu:fi05f11 | wu:fi17d12	ENSCHIG00000009229	26:34463555-34502420:+1	protein-coding	aldehyde dehydrogenase 18 family member A1	detected at medium to low expression in 20 of 20 tissues	medium to low	detected in all	testes (1.336)	none	0.588	1.276	identical protein binding (GO:0042802) | glutamate-5-semialdehyde dehydrogenase activity (GO:0004350) | glutamate 5-kinase activity (GO:0004349)	citrulline biosynthetic process (GO:0019240) | ornithine biosynthetic process (GO:0006592) | proline biosynthetic process (GO:0006561) | glutamate metabolic process (GO:0006536)	cytosol (GO:0005829) | mitochondrion (GO:0005739)	13.985	13.079	6.404	24.178	42.94	13.018	9.945	18.079	13.532	6.778	35.924	28.267	12.62	13.637	14.691	44.632	26.847	20.767	18.706	16.196
ALDH1A1	AL1A1 | ALDC | ALDDH | ALDH-E1 | ALDH1 | ALDH11 | ALHDII | Ahd-2 | Ahd2 | Aldh1 | Aldh1a2 | Aldh2 | E1 | GGADHR | HEL-9 | HEL-S-53e | HEL12 | PUMB1 | RALDH1 | RalDH1 | Raldh1 | aldc | aldh-e1 | aldh1 | aldh11 | pumb1 | raldh1	ENSCHIG00000017958	8:48840704-48897982:-1	protein-coding	aldehyde dehydrogenase 1 family member A1	detected at high to low expression in 20 of 20 tissues	high to low	detected in all, tissue enhanced (adrenal gland)	adrenal gland (1.799)	none	0.916	2.343	aldehyde dehydrogenase (NAD) activity (GO:0004029)	oxidation-reduction process (GO:0055114)	cytosol (GO:0005829)	6.104	3.308	84.12	76.615	134.288	489.055	74.79	1419.684	574.071	8.543	7.497	5.099	49.876	11.503	41.245	288.902	90.521	144.426	80.421	90.036
ALDH1A2	AL1A2 | AV116159 | Aldh1a7 | RALDH 2 | RALDH(II) | RALDH2 | RALDH2-T | RalDH2 | Raldh-2 | Raldh1 | Raldh2 | XRaldh2 | al1a2 | fb50h01 | raldh(ii) | raldh-2 | raldh2 | raldh2-t | zRalDH	ENSCHIG00000025960	10:50841397-50957152:-1	protein-coding	aldehyde dehydrogenase 1 family member A2	detected at high to low expression in 15 of 20 tissues	high to low	tissue enhanced (adrenal gland)	adrenal gland (3.220)	none	0.957	11.341	retinal dehydrogenase activity (GO:0001758) | 3-chloroallyl aldehyde dehydrogenase activity (GO:0004028)	embryonic camera-type eye development (GO:0031076) | camera-type eye development (GO:0043010) | determination of bilateral symmetry (GO:0009855) | anterior/posterior pattern specification (GO:0009952) | proximal/distal pattern formation (GO:0009954) | face development (GO:0060324) | neural crest cell development (GO:0014032) | positive regulation of apoptotic process (GO:0043065) | heart morphoge…	cytoplasm (GO:0005737)	4.122	1.149	0.399	14.82	35.383	2.444	19.849	435.477	2.843	0.748	0.051	0.013	0.921	1.078	2.297	15.328	20.039	158.825	35.02	39.086
ALDH1A3	ALDH1A6 | ALDH6 | Aldh6 | MCOP8 | RALDH3 | V1 | raldh3	ENSCHIG00000020729	21:4861155-4906449:-1	protein-coding	aldehyde dehydrogenase 1 family member A3	detected at medium to low expression in 19 of 20 tissues	medium to low	mixed expression	BMDM LPS time course 0 hrs (1.744)	none	0.633	0.987	thyroid hormone binding (GO:0070324) | aldehyde dehydrogenase (NAD) activity (GO:0004029) | protein homodimerization activity (GO:0042803) | retinal dehydrogenase activity (GO:0001758) | aldehyde dehydrogenase [NAD(P)+] activity (GO:0004030) | NAD+ binding (GO:0070403)	positive regulation of apoptotic process (GO:0043065) | inner ear morphogenesis (GO:0042472) | neuromuscular process controlling balance (GO:0050885) | righting reflex (GO:0060013) | embryonic camera-type eye development (GO:0031076) | Harderian gland development (GO:0070384) | olfactory pit development (GO:0060166) | nose development (GO:0043584) | embryonic eye morphogenesis (GO:0048048) | reti…	nucleus (GO:0005634) | cytosol (GO:0005829) | cytoplasm (GO:0005737) | plasma membrane (GO:0005886)	1.393	1.376	3.024	20.266	4.718	2.072	8.774	3.104	0.964	3.053	22.536	12.618	14.186	1.811	11.053	15.649	9.413	11.04	14.777	17.718
ALDH1L1	10-FTHFDH | 10-fTHF | 1810048F20Rik | FDH | FTHFD | Fthfd | Neut2 | fthfd	ENSCHIG00000007932	22:60147732-60171811:-1	protein-coding	aldehyde dehydrogenase 1 family member L1	detected at high to low expression in 8 of 20 tissues	high to low	tissue enriched (liver), group enriched (endocrine system)	liver (8.236)	endocrine system	0.991	27.049	unknown	unknown	cytosol (GO:0005829) | mitochondrion (GO:0005739)	9.71	6.002	1.019	1.46	0.776	0.189	30.814	0.51	324.415	0	0.003	0.005	0.372	0.676	0.727	1.19	1.214	0.261	0.045	0.111
ALDH1L2	D330038I09Rik | GB12327 | RGD1309458 | mtFDH	ENSCHIG00000019598	5:67240784-67300646:-1	protein-coding	aldehyde dehydrogenase 1 family member L2	detected at medium to low expression in 16 of 20 tissues	medium to low	mixed expression	BMDM LPS time course 0 hrs (2.549)	none	0.827	1.995	unknown	unknown	nucleus (GO:0005634) | mitochondrion (GO:0005739)	5.337	16.66	0.736	1.796	2.907	0.697	1.534	3.923	5.158	0.028	35.641	32.954	1.289	0.11	2.724	3.718	11.956	6.313	9.281	9.708
ALDH3A1	AHDC | ALDH3 | ALDHIII | Ahd-4 | Ahd-c | Ahd4 | Aldh | Aldh3	ENSCHIG00000025261	19:33552353-33558455:+1	protein-coding	aldehyde dehydrogenase 3 family member A1	detected at low expression in 1 of 20 tissues	low	tissue enriched (skin)	skin (1.718)	none	0.96	2.463	benzaldehyde dehydrogenase (NAD+) activity (GO:0018479) | alcohol dehydrogenase (NADP+) activity (GO:0008106) | aldehyde dehydrogenase (NAD) activity (GO:0004029)	cellular aldehyde metabolic process (GO:0006081) | oxidation-reduction process (GO:0055114)	cytosol (GO:0005829) | endoplasmic reticulum (GO:0005783) | plasma membrane (GO:0005886)	0.162	0.276	0.531	0.067	0.069	0.15	0.121	0.07	0.083	0	0.005	0.015	0.114	0.082	3.289	0.191	0.185	0.121	0.168	0.088
ALDH3A2/ENSCHIG:06968 (assigned to ENSCHIG00000006968 [confidence: 8])	.	ENSCHIG00000006968	LWLT01000021.1:59242711-59244167:-1	protein-coding		aldehyde dehydrogenase 3 family member A2	not detected	not detected	not calculated	none	not calculated	not calculated	unknown	unknown	unknown	0	0	0	0	0.006	0	0	0.017	0	0	0.007	0	0	0.017	0	0	0	0	0	0
ALDH3A2/ENSCHIG:27223 (assigned to ENSCHIG00000027223 [confidence: 1])	.	ENSCHIG00000027223	19:33592293-33605325:-1	protein-coding		aldehyde dehydrogenase 3 family member A2	high to low	detected in all	skin (1.504)	none	0.819	1.394	unknown	unknown	unknown	38.044	46.745	4.63	33.858	52.123	47.822	63.974	77.956	121.62	14.802	34.761	26.942	24.969	8.08	243.573	85.369	39.583	50.844	32.965	33.832
ALDH3B1	1700001N19Rik | ALDH4 | ALDH7 | aldh3d1 | aldh4 | aldh7 | cb508 | fb17d04 | wu:fb17d04	ENSCHIG00000026059	29:46581617-46601208:+1	protein-coding	aldehyde dehydrogenase 3 family member B1	detected at medium to low expression in 20 of 20 tissues	medium to low	detected in all	BMDM LPS time course 0 hrs (2.134)	none	0.761	1.286	aldehyde dehydrogenase (NAD) activity (GO:0004029) | aldehyde dehydrogenase [NAD(P)+] activity (GO:0004030)	aldehyde catabolic process (GO:0046185) | cellular response to oxidative stress (GO:0034599) | oxidation-reduction process (GO:0055114)	cytosol (GO:0005829) | cytoplasm (GO:0005737) | plasma membrane (GO:0005886)	1.615	1.663	2.911	4.632	3.759	1.044	8.005	6.33	1.634	13.102	20.611	15.488	5.206	1.869	5.146	1.822	3.319	7.061	4.316	4.558
ALDH3B2	AI848594 | ALDH3B1 | ALDH8 | C130048D07Rik | aldh3b1 | aldh8 | si:dkey-189p24.4	ENSCHIG00000016769	29:46543334-46551307:-1	protein-coding	aldehyde dehydrogenase 3 family member B2	detected at low expression in 2 of 20 tissues	low	tissue enriched (skin)	skin (3.232)	none	0.981	17.173	unknown	unknown	unknown	0	0	0.005	0.506	1.226	0.428	0.033	0.064	0.027	0	0.004	0	0.109	0.041	9.395	0.098	0.172	0.554	0.023	0.023
ALDH4A1	A930035F14Rik | ALDH4 | Ahd-1 | Ahd1 | Aldh4 | Aldh5a1 | E330022C09 | P5CD | P5CDh | P5cd | P5cdh | P5cdhl | P5cdhs | Ssdh1 | aldh4 | p5cd | p5cdh | zgc:63592	ENSCHIG00000016155	2:2260313-2295087:-1	protein-coding	aldehyde dehydrogenase 4 family member A1	detected at high to low expression in 20 of 20 tissues	high to low	detected in all	liver (1.602)	none	0.819	1.429	identical protein binding (GO:0042802) | aldehyde dehydrogenase (NAD) activity (GO:0004029) | 1-pyrroline-5-carboxylate dehydrogenase activity (GO:0003842)	unknown	mitochondrion (GO:0005739)	17.803	26.174	17.404	16.397	14.813	21.391	80.955	17.572	109.11	8.371	16.543	15.203	15.628	26.002	20.699	10.869	10.287	17.693	10.699	11.347
ALDH5A1	6330403E24Rik | Ahd-1 | Ahd1 | D630032B01Rik | OTTMUSG00000000613 | SSADH | SSDH | Ssadh | Ssdh1	ENSCHIG00000020541	18:91874-114472:-1	protein-coding	aldehyde dehydrogenase 5 family member A1	detected at medium to low expression in 20 of 20 tissues	medium to low	detected in all	frontal lobe cortex (1.385)	none	0.618	1.1	succinate-semialdehyde dehydrogenase (NAD+) activity (GO:0004777)	glycerophospholipid metabolic process (GO:0006650) | glucosylceramide metabolic process (GO:0006678) | acetate metabolic process (GO:0006083) | glutamine metabolic process (GO:0006541) | neurotransmitter catabolic process (GO:0042135) | respiratory electron transport chain (GO:0022904) | short-chain fatty acid metabolic process (GO:0046459) | glucose metabolic process (GO:0006006) | post-embryoni…	mitochondrion (GO:0005739)	40.154	37.893	14.246	10.201	16.471	6.735	12.569	16.684	23.68	7.577	11.547	9.291	11.456	18.452	5.639	7.369	23.116	24.906	15.899	17.81
ALDH6A1	1110038I05Rik | MMSA | MMSADHA | MMSDH | Mmsdh | cb850 | wu:fb03a04 | zgc:92082	ENSCHIG00000011927	10:17680120-17698253:+1	protein-coding	aldehyde dehydrogenase 6 family member A1	detected at high to medium expression in 20 of 20 tissues	high to medium	detected in all	kidney cortex (1.445)	none	0.759	1.395	methylmalonate-semialdehyde dehydrogenase (acylating) activity (GO:0004491)	valine catabolic process (GO:0006574) | thymine catabolic process (GO:0006210)	nucleoplasm (GO:0005654) | mitochondrion (GO:0005739)	37.155	35.106	18.345	25.393	15.278	13.604	136.588	29.315	72.649	10.934	16.332	16.029	17.442	23.771	23.67	45.058	37.893	33.395	72.151	83.07
ALDH7A1	ATQ | ATQ1 | Atq1 | D18Wsu181e | EPD | PDE | al7a1 | antiquitin | atq1 | wu:fi34d12 | wu:fi35e06	ENSCHIG00000008246	7:83336549-83382252:-1	protein-coding	aldehyde dehydrogenase 7 family member A1	detected at high to medium expression in 20 of 20 tissues	high to medium	detected in all	liver (1.202)	none	0.541	1.03	unknown	unknown	cytosol (GO:0005829) | mitochondrion (GO:0005739)	28.9	44.915	30.194	41.192	36.574	27.207	59.745	50.505	107.087	32.609	73.392	72.01	37.659	42.653	51.655	64.358	78.243	53.891	50.497	57.16
ALDH8A1	ALDH12 | DJ352A20.2 | Raldh4 | wu:fi34g05 | zgc:92068	ENSCHIG00000023305	9:60065983-60093411:-1	protein-coding	aldehyde dehydrogenase 8 family member A1	detected at high to medium expression in 2 of 20 tissues	high to medium	mixed expression	liver (6.527)	none	0.983	90.594	retinal dehydrogenase activity (GO:0001758)	retinal metabolic process (GO:0042574) | retinoic acid metabolic process (GO:0042573)	intracellular (GO:0005622)	0.084	0.25	0.029	0.649	0.025	0.017	28.268	0.092	92.195	0.019	0.007	0	0.15	0.172	0.118	0.104	0.051	0	0.023	0.049
ALDH9A1	AA139417 | ALDH4 | ALDH7 | ALDH9 | Abaldh | E3 | ESTM40 | TMABA-DH | TMABADH | Tmaba-dh | Tmabadh | a9a1a | aldh9	ENSCHIG00000021660	3:116935930-116965698:-1	protein-coding	aldehyde dehydrogenase 9 family member A1	detected at high to low expression in 20 of 20 tissues	high to low	detected in all	liver (1.321)	none	0.623	0.935	aldehyde dehydrogenase (NAD) activity (GO:0004029) | aminobutyraldehyde dehydrogenase activity (GO:0019145)	cellular aldehyde metabolic process (GO:0006081) | neurotransmitter biosynthetic process (GO:0042136) | oxidation-reduction process (GO:0055114)	unknown	31.403	50.91	4.834	41.995	40.553	14.938	67.063	52.994	89.617	9.791	15.777	11.034	40.663	43.853	21.279	38.959	38.75	34.874	39.307	42.928
ALDOB	ALD | ALDB | ALDO2 | Aldo-2 | Aldo2 | BC016435 | LIV10 | TMEM246 | aldb | aldo2 | aldolase | fb25f09 | wu:fb25f09 | xaldb	ENSCHIG00000003090	8:90939908-90949252:-1	protein-coding	aldolase, fructose-bisphosphate B	detected at high to low expression in 14 of 20 tissues	high to low	tissue enhanced (liver)	liver (4.601)	none	0.957	60.029	identical protein binding (GO:0042802) | fructose binding (GO:0070061) | fructose-1-phosphate aldolase activity (GO:0061609) | cytoskeletal protein binding (GO:0008092) | fructose-bisphosphate aldolase activity (GO:0004332) | ATPase binding (GO:0051117)	vacuolar proton-transporting V-type ATPase complex assembly (GO:0070072) | glycolytic process (GO:0006096) | NADH oxidation (GO:0006116) | fructose metabolic process (GO:0006000) | positive regulation of ATPase activity (GO:0032781) | fructose 1,6-bisphosphate metabolic process (GO:0030388)	microtubule organizing center (GO:0005815) | centriolar satellite (GO:0034451)	1.516	2.91	0.492	99.026	174.612	0.952	723.459	2.838	1250.505	0.007	0.047	0.025	1.89	1.511	1.201	3.51	1.895	0.563	2.224	2.929
ALDOC	AI847350 | ALDC | ALDCAA | ALDOB | AU040929 | Aldo3 | F16dip7 | QccE-21970 | RATALDCAA | Scrg2 | ZII	ENSCHIG00000009042	19:19859917-19863947:-1	protein-coding	aldolase, fructose-bisphosphate C	detected at high to low expression in 17 of 20 tissues	high to low	tissue enhanced (cerebellum), group enriched (nervous system)	cerebellum (3.853)	nervous system	0.977	22.296	cytoskeletal protein binding (GO:0008092) | fructose-bisphosphate aldolase activity (GO:0004332)	epithelial cell differentiation (GO:0030855) | fructose 1,6-bisphosphate metabolic process (GO:0030388)	mitochondrion (GO:0005739)	635.071	1774.063	0.183	6.024	1.693	7.521	1.754	39.965	0.607	0.578	2.203	1.164	5.341	2.511	7.056	3.778	16.264	8.277	11.022	8.921
ALG1 (assigned to ENSCHIG00000012024 [confidence: 1])	.	ENSCHIG00000012024	25:4005908-4018280:+1	protein-coding		ALG1, chitobiosyldiphosphodolichol beta-mannosyltransferase	medium to low	detected in all	testes (1.258)	none	0.475	0.973	unknown	unknown	unknown	11.218	19.712	4.306	13.066	18.041	7.158	15.248	15.871	14.499	8.642	13.499	9.814	15.243	14.065	10.242	25.686	17.813	14.47	15.93	17.34
ALG10B (assigned to ENSCHIG00000023413 [confidence: 1])	.	ENSCHIG00000023413	5:74781173-74785536:-1	protein-coding		ALG10B, alpha-1,2-glucosyltransferase	medium to low	detected in all	thymus (1.194)	none	0.41	0.907	unknown	unknown	unknown	33.134	39.061	5.465	25.12	14.346	10.201	24.362	28.053	9.849	14.567	30.672	29.08	22.063	41.577	18.036	32.627	33.543	27.881	33.148	34.613
ALG12	6-mannosyltransferase) | CDG1G | DDBDRAFT_0189617 | DDBDRAFT_0231450 | DDB_0189617 | DDB_0231450 | EBS4 | ECM39 | EMS-MUTAGENIZED BRI1(BRASSINOSTEROID INSENSITIVE 1) SUPPRESSOR 4 | PP14673 | alpha-1 | ecm39 | hALG12 | halg12 | homolog of asparagine-linked glycosylation 12 | pp14673 | si:dkey-164m14.3	ENSCHIG00000018512	5:118272418-118279632:-1	protein-coding	ALG12, alpha-1,6-mannosyltransferase	detected at medium to low expression in 20 of 20 tissues	medium to low	detected in all	thymus (1.228)	none	0.39	0.931	unknown	dolichol-linked oligosaccharide biosynthetic process (GO:0006488)	unknown	6.951	8.373	2.193	14.29	13.706	12.205	12.489	10.441	16.285	7.542	9.154	6.93	13.328	18.227	11.852	13.99	10.923	12.458	13.495	14.697
ALG13	2810046O15Rik | 4833435D08Rik | CDG1S | CXorf45 | EIEE36 | GLT28D1 | Glt28d1 | MDS031 | OTTMUSG00000018917 | TDRD13 | YGL047W | otud4 | otul	ENSCHIG00000016670	LWLT01000027.1:32477429-32600623:-1	protein-coding	ALG13, UDP-N-acetylglucosaminyltransferase subunit	detected at medium to low expression in 20 of 20 tissues	medium to low	detected in all	cerebellum (1.723)	none	0.627	1.085	unknown	unknown	unknown	8.994	13.671	1.725	4.399	4.186	3.154	6.704	5.477	3.666	1.815	1.618	1.573	5.498	5.111	3.029	10.094	12.931	6.651	5.086	5.271
ALG14	5430428G01Rik | AI854024 | CMS15 | RGD1312003 | zgc:101623	ENSCHIG00000011527	3:71995430-72098107:-1	protein-coding	ALG14, UDP-N-acetylglucosaminyltransferase subunit	detected at medium to low expression in 20 of 20 tissues	medium to low	detected in all	adrenal gland (1.184)	none	0.442	1.049	unknown	unknown	unknown	20.428	25.417	7.161	25.308	21.98	24.779	35.989	45.665	30.673	21.229	33.11	28.236	24.531	23.041	29.55	27.976	32.687	23.552	23.316	25.217
ALG2	1110018A23Rik | 1300013N08Rik | ALPG2 | CDGIi | CMS14 | CMSTA3 | DDBDRAFT_0168248 | DDBDRAFT_0231364 | DDB_0168248 | DDB_0231364 | MNCb-5081 | NET38 | SPBC32H8.14 | cdgii | hALPG2 | halpg2 | im:7145131	ENSCHIG00000014578	8:63894615-63901220:-1	protein-coding	ALG2, alpha-1,3/1,6-mannosyltransferase	detected at medium to low expression in 20 of 20 tissues	medium to low	detected in all	thymus (1.348)	none	0.516	1.06	protein N-terminus binding (GO:0047485) | alpha-1,3-mannosyltransferase activity (GO:0000033) | calcium-dependent protein binding (GO:0048306) | protein heterodimerization activity (GO:0046982)	protein glycosylation in endoplasmic reticulum (GO:0033577) | dolichol-linked oligosaccharide biosynthetic process (GO:0006488) | response to calcium ion (GO:0051592)	nucleus (GO:0005634) | actin cytoskeleton (GO:0015629) | cytosol (GO:0005829) | cytoplasm (GO:0005737) | perinuclear region of cytoplasm (GO:0048471) | membrane (GO:0016020)	6.223	10.051	4.206	10.77	8.601	4.776	11.871	5.734	10.89	8.296	10.586	12.094	9.286	17.614	4.43	7.997	6.257	13.522	8.096	8.341
ALG3	Arabidopsis thaliana asparagine-linked glycosylation 3 | AtALG3 | CDG1D | CDGS4 | CDGS6 | D16Ertd36e | DDBDRAFT_0189884 | DDBDRAFT_0231368 | DDB_0189884 | DDB_0231368 | F17A22.15 | NOT56L | Not56 | RHK1 | asparagine-linked glycosylation 3 | not | zgc:112396	ENSCHIG00000015770	1:82608090-82613378:+1	protein-coding	ALG3, alpha-1,3- mannosyltransferase	detected at medium to low expression in 20 of 20 tissues	medium to low	detected in all	testes (1.159)	none	0.319	0.95	alpha-1,3-mannosyltransferase activity (GO:0000033)	unknown	endoplasmic reticulum membrane (GO:0005789)	7.722	11.712	4.95	13.398	15.482	13.866	14.591	13.854	14.862	15.659	15.108	15.778	17.838	11.613	15.607	18.881	11.089	7.837	11.374	11.995
ALG5	1500026A19Rik | 2600005J22Rik | AV009521 | AV170001 | AW545564 | bA421P11.2 | wu:fk42e01 | zgc:153378	ENSCHIG00000015926	12:61974829-62002160:-1	protein-coding	ALG5, dolichyl-phosphate beta-glucosyltransferase	detected at medium to low expression in 20 of 20 tissues	medium to low	detected in all	colon large (1.221)	none	0.475	1.156	unknown	determination of left/right symmetry (GO:0007368)	unknown	15.46	14.238	6.039	29.544	48.125	19.343	22.38	24.517	40.236	43.938	43.474	44.316	23.16	18.631	23.739	27.164	19.47	21.374	20.553	22.521
ALG6	CDG1C | DDBDRAFT_0185721 | DDBDRAFT_0231451 | DDB_0185721 | DDB_0231451 | E230028F23Rik | SPBC3F6.06c | zgc:100813	ENSCHIG00000019050	3:38716941-38773195:+1	protein-coding	ALG6, alpha-1,3-glucosyltransferase	detected at medium to low expression in 20 of 20 tissues	medium to low	detected in all	thymus (1.291)	none	0.395	0.941	glucosyltransferase activity (GO:0046527)	protein N-linked glycosylation (GO:0006487)	unknown	4.544	7.591	2.276	8.599	9.109	3.031	7.718	10.775	4.919	8.943	10.116	9.066	7.6	11.429	4.117	9.438	7.413	5.56	5.028	5.635
ALG8	AI447372 | CDG1H | DDBDRAFT_0217610 | DDBDRAFT_0231452 | DDB_0217610 | DDB_0231452 | Gm1089 | YOR29-18 | si:rp71-1p14.2 | wu:fi19e09 | wu:fi19f07 | zgc:112507	ENSCHIG00000015388	29:17388216-17414372:+1	protein-coding	ALG8, alpha-1,3-glucosyltransferase	detected at medium to low expression in 20 of 20 tissues	medium to low	detected in all	testes (1.502)	none	0.563	1.057	alpha-1,3-mannosyltransferase activity (GO:0000033)	protein N-linked glycosylation (GO:0006487)	unknown	5.439	6.277	1.643	8.349	6.713	4.821	6.595	7.187	5.804	5.181	9.642	7.92	7.479	11.52	5.187	13.717	3.092	5.369	2.654	3.09
ALG9 (assigned to ENSCHIG00000017199 [confidence: 1])	.	ENSCHIG00000017199	15:60154224-60262422:+1	protein-coding		ALG9, alpha-1,2-mannosyltransferase	medium to low	detected in all	testes (1.324)	none	0.497	1.127	unknown	unknown	unknown	9.402	7.557	2.286	8.651	12.035	7.167	10.877	14.002	8.001	16.679	15.412	14.113	8.234	7.787	9.694	19.248	9.352	8.673	6.872	7.034
ALK	ALK | CD246 | CG8250 | DAlk | DAlk53 | Dmel\CG8250 | NBLST3 | Tcrz | alk | dALK | mili | xalk	ENSCHIG00000008213	11:70216418-70408658:+1	protein-coding	ALK receptor tyrosine kinase	detected at low expression in 3 of 20 tissues	low	mixed expression	testes (0.896)	none	0.863	4.067	identical protein binding (GO:0042802) | protein tyrosine kinase activity (GO:0004713) | transmembrane receptor protein tyrosine kinase activity (GO:0004714)	adult behavior (GO:0030534) | regulation of cell proliferation (GO:0042127) | swimming behavior (GO:0036269) | regulation of dopamine receptor signaling pathway (GO:0060159) | brain development (GO:0007420) | hippocampus development (GO:0021766) | protein autophosphorylation (GO:0046777) | phosphorylation (GO:0016310) | response to environmental enrichment (GO:0090648)	plasma membrane (GO:0005886) | macromolecular complex (GO:0032991) | integral component of plasma membrane (GO:0005887)	1.21	0.079	0.112	0.108	0.046	0.083	0.018	0.083	0.032	0	1.46	0.888	0.074	0.082	0.27	1.861	0.136	0.081	0.065	0.023
ALKAL1	.	ENSCHIG00000027047	14:60608055-60616423:+1	protein-coding	ALK and LTK ligand 1	detected at low expression in 20 of 20 tissues	low	detected in all	kidney cortex (1.583)	none	0.493	1.004	receptor tyrosine kinase binding (GO:0030971) | receptor signaling protein tyrosine kinase activator activity (GO:0030298)	positive regulation of neuron projection development (GO:0010976) | positive regulation of ERK5 cascade (GO:0070378) | positive regulation of ERK1 and ERK2 cascade (GO:0070374)	unknown	4.008	6.052	1.54	5.223	4.072	2.763	7.627	2.375	1.722	1.913	2.245	1.731	4.286	7.334	3.24	4.455	3.307	4.838	6.762	5.658
ALKAL2	.	ENSCHIG00000020263	8:112431987-112436366:+1	protein-coding	ALK and LTK ligand 2	detected at medium to low expression in 10 of 20 tissues	medium to low	mixed expression	thymus (3.963)	none	0.844	3.129	receptor tyrosine kinase binding (GO:0030971) | receptor signaling protein tyrosine kinase activator activity (GO:0030298)	positive regulation of neuron projection development (GO:0010976) | positive regulation of ERK5 cascade (GO:0070378) | positive regulation of ERK1 and ERK2 cascade (GO:0070374)	unknown	6.159	0	0.033	14.661	5.454	0.236	2.583	0.194	0.911	0.059	0.906	0.904	6.473	15.722	1.321	1.085	0.315	3.421	1.722	0.302
ALKBH1	2700073G19Rik | ABH | ABH1 | ALKBH | Abh | Alkbh | abh | abh1 | alkB | alkbh | hABH | si:ch211-133l14.1 | zgc:112365	ENSCHIG00000017896	10:14245395-14267671:+1	protein-coding	alkB homolog 1, histone H2A dioxygenase	detected at medium to low expression in 20 of 20 tissues	medium to low	detected in all	thymus (1.244)	none	0.427	0.984	ferrous iron binding (GO:0008198) | methylcytosine dioxygenase activity (GO:0070579) | oxidoreductase activity, acting on paired donors, with incorporation or reduction of molecular oxygen, 2-oxoglutarate as one donor, and incorporation of one atom each of oxygen into both donors (GO:0016706) | tRNA demethylase activity (GO:1990984) | chemoattractant activity (GO:0042056) | tRNA binding (GO:00000…	cell differentiation (GO:0030154) | regulation of gene expression (GO:0010468) | RNA repair (GO:0042245) | regulation of translational elongation (GO:0006448) | DNA demethylation (GO:0080111) | regulation of mitochondrial translation (GO:0070129) | regulation of translational initiation (GO:0006446) | DNA repair (GO:0006281) | placenta development (GO:0001890) | neuron migration (GO:0001764) | ne…	mitochondrion (GO:0005739) | nuclear euchromatin (GO:0005719)	5.476	10.233	5.662	12.227	9.432	7.797	11.342	10.482	5.741	9.043	10.98	10.014	12.43	17.161	10.059	13.699	11.23	9.374	10.583	10.919
ALKBH2	9530023G02 | ABH2 | AU016977 | Abh2 | RGD1306377 | mABH2 | si:dkey-65b12.2	ENSCHIG00000012352	17:7112044-7116401:-1	protein-coding	alkB homolog 2, alpha-ketoglutarate dependent dioxygenase	detected at low expression in 20 of 20 tissues	low	detected in all	ovary (1.417)	none	0.457	1.024	oxidoreductase activity, acting on paired donors, with incorporation or reduction of molecular oxygen, 2-oxoglutarate as one donor, and incorporation of one atom each of oxygen into both donors (GO:0016706) | ferrous iron binding (GO:0008198) | cytosine C-5 DNA demethylase activity (GO:0051747) | DNA-N1-methyladenine dioxygenase activity (GO:0043734)	oxidative DNA demethylation (GO:0035511) | DNA dealkylation involved in DNA repair (GO:0006307)	microtubule cytoskeleton (GO:0015630) | nucleus (GO:0005634) | nucleoplasm (GO:0005654)	5.413	5.55	1.984	4.488	2.747	3.328	4.949	5.295	3.955	2.885	7.796	5.054	4.725	2.875	3.281	8.095	9.052	6.653	7.9	6.393
ALKBH3	1700108H04Rik | 1810020C19Rik | ABH3 | ALKB3 | Abh3 | DEPC-1 | DEPC1 | PCA1 | im:6900103 | mABH3 | zgc:91935	ENSCHIG00000017579	15:8986129-9027019:-1	protein-coding	alkB homolog 3, alpha-ketoglutaratedependent dioxygenase	detected at medium to low expression in 20 of 20 tissues	medium to low	detected in all	ovary (1.295)	none	0.516	1.018	RNA N1-methyladenosine dioxygenase activity (GO:1990930) | ferrous iron binding (GO:0008198) | DNA-N1-methyladenine dioxygenase activity (GO:0043734)	oxidative single-stranded DNA demethylation (GO:0035552) | DNA repair (GO:0006281) | oxidative single-stranded RNA demethylation (GO:0035553) | DNA dealkylation involved in DNA repair (GO:0006307) | cell proliferation (GO:0008283)	nucleus (GO:0005634) | cytosol (GO:0005829) | nucleoplasm (GO:0005654) | mitochondrion (GO:0005739)	8.077	11.433	7.23	13.607	8.265	8.454	8.242	8.97	6.848	17.805	14.315	14.571	13.609	16.64	11.462	12.09	25.638	17.742	18.425	18.147
ALKBH4	2010004B12Rik | ABH4 | Abj4 | RGD1308608 | alkb4 | si:dkey-261j4.10	ENSCHIG00000020179	25:35499131-35506501:+1	protein-coding	alkB homolog 4, lysine demethylase	detected at medium to low expression in 20 of 20 tissues	medium to low	detected in all	adrenal gland (1.180)	none	0.328	1.008	actin binding (GO:0003779) | oxidoreductase activity, acting on paired donors, with incorporation or reduction of molecular oxygen, 2-oxoglutarate as one donor, and incorporation of one atom each of oxygen into both donors (GO:0016706)	cleavage furrow ingression (GO:0036090) | actomyosin structure organization (GO:0031032) | protein demethylation (GO:0006482)	midbody (GO:0030496) | contractile ring (GO:0070938)	11.508	11.294	5.02	9.096	8.804	10.616	10.345	13.283	7.181	7.173	9.027	7.646	7.834	8.4	10.427	8.393	9.245	9.23	8.769	9.478
ALKBH5	ABH5 | AW050020 | AW215868 | Abh5 | E130207K11 | MYO15A | OFOXD | OFOXD1 | Ofoxd | RGD1309496 | zgc:154076	ENSCHIG00000027248	19:34084853-34100654:-1	protein-coding	alkB homolog 5, RNA demethylase	detected at high to medium expression in 20 of 20 tissues	high to medium	detected in all	skeletal muscle longitudinal dorsal (1.180)	none	0.485	1.055	oxidoreductase activity, acting on paired donors, with incorporation or reduction of molecular oxygen, 2-oxoglutarate as one donor, and incorporation of one atom each of oxygen into both donors (GO:0016706) | oxidative RNA demethylase activity (GO:0035515)	response to hypoxia (GO:0001666) | mRNA export from nucleus (GO:0006406) | mRNA processing (GO:0006397) | spermatogenesis (GO:0007283) | oxidative single-stranded RNA demethylation (GO:0035553)	nuclear speck (GO:0016607) | Golgi apparatus (GO:0005794) | nucleus (GO:0005634) | cytosol (GO:0005829) | nucleoplasm (GO:0005654)	42.986	58.881	78.529	39.737	36.475	26.151	43.935	55.52	22.682	30.702	34.155	27.519	33.811	38.596	32.814	44.949	40.594	66.164	47.012	46.033
ALKBH6	ABH6 | AI839550 | Abh6 | C130099A02 | zgc:86795	ENSCHIG00000015494	18:47523545-47529126:-1	protein-coding	alkB homolog 6	detected at medium to low expression in 20 of 20 tissues	medium to low	detected in all	frontal lobe cortex (1.326)	none	0.528	0.989	unknown	unknown	nucleus (GO:0005634) | focal adhesion (GO:0005925) | nucleoplasm (GO:0005654)	26.486	16.178	3.219	13.46	17.697	10.989	17.12	24.049	6.658	6.3	7.286	6.455	12.36	13.553	10.707	10.194	13.244	17.996	13.901	16.318
ALKBH7	2310045B01Rik | 2510008E23Rik | ABH7 | Abh7 | SPATA11 | Spata11 | UNQ6002 | si:rp71-80d13.16 | zgc:112404	ENSCHIG00000024761	7:92419050-92420586:+1	protein-coding	alkB homolog 7	detected at medium expression in 20 of 20 tissues	medium	detected in all	kidney cortex (1.208)	none	0.476	1.014	unknown	fatty acid metabolic process (GO:0006631) | regulation of lipid storage (GO:0010883) | regulation of mitochondrial membrane permeability involved in programmed necrotic cell death (GO:1902445) | cellular response to DNA damage stimulus (GO:0006974)	mitochondrion (GO:0005739) | mitochondrial matrix (GO:0005759)	33.899	24.618	29.018	23.57	23.28	26.858	44.633	39.843	26.49	15.049	14.643	10.111	21.023	18.041	20.264	24.648	25.491	24.763	20.288	22.284
ALKBH8	4930562C03Rik | 8030431D03Rik | 9430088N01Rik | ABH8 | Abh8 | RGD1304687 | TRM9 | TRMT9 | k1456 | si:dkey-255n6.2	ENSCHIG00000008649	15:65331444-65450888:+1	protein-coding	alkB homolog 8, tRNA methyltransferase	detected at low expression in 20 of 20 tissues	low	detected in all	thymus (1.475)	none	0.482	1.045	oxidoreductase activity, acting on paired donors, with incorporation or reduction of molecular oxygen, 2-oxoglutarate as one donor, and incorporation of one atom each of oxygen into both donors (GO:0016706) | tRNA (uracil) methyltransferase activity (GO:0016300) | tRNA binding (GO:0000049) | zinc ion binding (GO:0008270)	tRNA methylation (GO:0030488) | tRNA wobble uridine modification (GO:0002098) | cellular response to DNA damage stimulus (GO:0006974) | oxidation-reduction process (GO:0055114)	nuclear body (GO:0016604) | nucleus (GO:0005634) | cytosol (GO:0005829) | nucleoplasm (GO:0005654)	2.587	3.353	2.633	4.206	4.971	3.362	5.219	3.175	6.29	3.758	5.708	5.623	4.741	7.884	4.49	5.264	3.971	3.052	2.346	2.856
ALLC	1700012B22Rik | ALC | Alc | DDBDRAFT_0206478 | DDBDRAFT_0231471 | DDB_0206478 | DDB_0231471 | ECK0509 | JW0504 | glxB7 | si:ch211-284k10.3 | ylbB | zgc:91799	ENSCHIG00000021445	8:110633603-110653448:-1	protein-coding	allantoicase	detected at low expression in 1 of 20 tissues	low	tissue enriched (liver), group enriched (endocrine system)	liver (1.350)	endocrine system	0.981	6.64	unknown	unknown	unknown	0.047	0.031	0	0	0	0	0.018	0.02	2.55	0.389	0.038	0.038	0.038	0.021	0	0.132	0.045	0	0	0.086
ALMS1	ALSS | bbb | fe01b06 | si:ch211-243o19.5 | si:dkey-265c15.2 | wu:fe01b06	ENSCHIG00000013766	11:10750818-10937858:-1	protein-coding	ALMS1, centrosome and basal body associated protein	detected at medium to low expression in 20 of 20 tissues	medium to low	detected in all	cerebellum (1.724)	none	0.713	1.115	unknown	unknown	unknown	9.041	26.002	1.586	7.772	4.16	3.707	8.728	9.027	2.358	2.245	5.839	5.336	8.359	24.983	4.535	11.389	6.581	11.039	7.268	7.804
ALOX12	12-LO | 12-LOX | 12S-LOX | 9930022G08Rik | Alox12p | LOG12 | P-12LO | wu:fb72a11 | zgc:64120	ENSCHIG00000025520	19:26593854-26606544:+1	protein-coding	arachidonate 12-lipoxygenase, 12S type	detected at high to low expression in 14 of 20 tissues	high to low	mixed expression	colon large (3.411)	none	0.857	4.996	linoleate 13S-lipoxygenase activity (GO:0016165) | arachidonate 12-lipoxygenase activity (GO:0004052)	establishment of skin barrier (GO:0061436) | lipoxin A4 biosynthetic process (GO:2001303) | arachidonic acid metabolic process (GO:0019369) | linoleic acid metabolic process (GO:0043651) | lipoxin B4 biosynthetic process (GO:2001306) | lipoxygenase pathway (GO:0019372) | negative regulation of muscle cell apoptotic process (GO:0010656) | fatty acid oxidation (GO:0019395) | negative regulation of …	sarcolemma (GO:0042383) | cytosol (GO:0005829) | cytoplasm (GO:0005737) | membrane (GO:0016020)	1.095	1.796	0.227	31.51	50.057	37.521	0.917	0.883	0.546	0.266	3.987	4.195	0.879	1.306	36.91	1.301	4.117	1.92	2.684	3.55
ALOX12B	12R-LOX | 12r-lox | ARCI2 | Aloxe2 | e-LOX2	ENSCHIG00000022813	19:27455260-27466250:-1	protein-coding	arachidonate 12-lipoxygenase, 12R type	detected at high to low expression in 4 of 20 tissues	high to low	mixed expression	skin (5.807)	none	0.968	14.483	linoleate 9S-lipoxygenase activity (GO:1990136) | arachidonate 12-lipoxygenase activity (GO:0004052) | catalytic activity (GO:0003824) | oxidoreductase activity, acting on single donors with incorporation of molecular oxygen, incorporation of two atoms of oxygen (GO:0016702)	establishment of skin barrier (GO:0061436) | ceramide biosynthetic process (GO:0046513) | positive regulation of mucus secretion (GO:0070257) | arachidonic acid metabolic process (GO:0019369) | linoleic acid metabolic process (GO:0043651) | positive regulation of gene expression (GO:0010628) | sphingolipid metabolic process (GO:0006665) | lipoxygenase pathway (GO:0019372) | positive regulation of…	unknown	2.479	5.43	0.065	0.249	0.193	20.528	0.34	0.176	0.091	0.007	0.302	0.203	0.268	0.318	55.989	0.475	0.799	0.134	0.832	0.915
ALOX15	12-LO | 12-LOX | 12/15-LO | 15-LOX | 15-LOX-1 | 15LOX-1 | ALOX12 | Alox12 | Alox12e | Alox12l | L-12LO | LOX	ENSCHIG00000025642	19:26505812-26513493:+1	protein-coding	arachidonate 15-lipoxygenase	detected at low expression in 12 of 20 tissues	low	mixed expression	skin (3.265)	none	0.806	1.371	arachidonate 15-lipoxygenase activity (GO:0050473) | phosphatidylinositol-4,5-bisphosphate binding (GO:0005546) | arachidonate 12-lipoxygenase activity (GO:0004052)	apoptotic cell clearance (GO:0043277) | phosphatidylethanolamine biosynthetic process (GO:0006646) | positive regulation of actin filament polymerization (GO:0030838) | response to endoplasmic reticulum stress (GO:0034976) | positive regulation of ERK1 and ERK2 cascade (GO:0070374) | cellular response to calcium ion (GO:0071277) | wound healing (GO:0042060) | lipoxygenase pathway (GO:0019372) | o…	lipid droplet (GO:0005811) | cytosol (GO:0005829) | cytoplasm (GO:0005737) | plasma membrane (GO:0005886) | membrane (GO:0016020) | extrinsic component of cytoplasmic side of plasma membrane (GO:0031234)	1.137	1.564	0.492	2.145	2.168	1.746	0.376	2.43	0.356	0.079	0.097	0.06	1.721	7.009	9.61	2.486	2.806	7.286	0.864	0.603
ALOX15B	15-LOX-2	ENSCHIG00000018610	19:27431401-27441932:+1	protein-coding	arachidonate 15-lipoxygenase, type B	detected at medium to low expression in 4 of 20 tissues	medium to low	mixed expression	skin (3.671)	none	0.965	9.561	iron ion binding (GO:0005506) | arachidonate 15-lipoxygenase activity (GO:0050473) | calcium ion binding (GO:0005509) | arachidonate 8(S)-lipoxygenase activity (GO:0036403) | linoleate 13S-lipoxygenase activity (GO:0016165)	negative regulation of growth (GO:0045926) | positive regulation of peroxisome proliferator activated receptor signaling pathway (GO:0035360) | positive regulation of macrophage derived foam cell differentiation (GO:0010744) | positive regulation of keratinocyte differentiation (GO:0045618) | arachidonic acid metabolic process (GO:0019369) | linoleic acid metabolic process (GO:0043651) | negative…	intracellular (GO:0005622) | cytoskeleton (GO:0005856) | cytosol (GO:0005829) | extrinsic component of membrane (GO:0019898) | plasma membrane (GO:0005886) | membrane (GO:0016020)	0.13	0.731	0.017	0.287	0.009	1.364	0.091	3.048	0.052	0	0	0	0.207	1.891	12.74	0.089	0.238	0.012	0.08	0.143
ALOX5	5-LO | 5-LOX | 5-lo | 5LO | 5LPG | 5LX | 5lpg | AI850497 | F730011J02 | LOG5 | LOX5A | log5	ENSCHIG00000023024	28:1383410-1430118:+1	protein-coding	arachidonate 5-lipoxygenase	detected at medium to low expression in 16 of 20 tissues	medium to low	mixed expression	spleen (3.587)	none	0.852	1.404	iron ion binding (GO:0005506) | arachidonate 5-lipoxygenase activity (GO:0004051)	inflammatory response (GO:0006954) | leukotriene metabolic process (GO:0006691) | leukotriene production involved in inflammatory response (GO:0002540) | leukotriene biosynthetic process (GO:0019370)	nuclear envelope lumen (GO:0005641) | nuclear matrix (GO:0016363) | nuclear envelope (GO:0005635) | nuclear membrane (GO:0031965) | nucleus (GO:0005634) | cytosol (GO:0005829) | cytoplasm (GO:0005737) | nucleoplasm (GO:0005654)	2.48	1.27	0.262	8.774	2.21	0.917	1.29	0.755	2.473	1.969	2.137	0.241	15.154	3.007	4.728	1.062	1.569	2.15	1.743	3.462
ALOX5AP	FLAP | Flap | al5ap | fj65d02 | flap | wu:fj65d02 | zgc:63982	ENSCHIG00000020532	12:56578216-56601339:+1	protein-coding	arachidonate 5-lipoxygenase activating protein	detected at medium to low expression in 18 of 20 tissues	medium to low	mixed expression	ileum (1.956)	none	0.76	1.754	unknown	leukotriene production involved in inflammatory response (GO:0002540) | leukotriene biosynthetic process (GO:0019370)	nucleus (GO:0005634)	8.512	6.113	0.963	42.839	8.309	4.003	4.647	1.688	2.143	31.157	31.136	13.371	37.44	4.159	8.056	0.973	15.961	3.247	6.431	7.157
ALOXE3	ALOX15B | ARCI3 | E-LOX | e-LOX-3 | e-lox | eLOX-3 | eLOX3 | elox3	ENSCHIG00000023588	19:27475122-27496753:-1	protein-coding	arachidonate lipoxygenase 3	detected at medium to low expression in 10 of 20 tissues	medium to low	tissue enriched (skin)	skin (4.875)	none	0.958	2.619	hepoxilin A3 synthase activity (GO:0051120) | oxidoreductase activity, acting on single donors with incorporation of molecular oxygen, incorporation of two atoms of oxygen (GO:0016702)	fat cell differentiation (GO:0045444) | establishment of skin barrier (GO:0061436) | ceramide biosynthetic process (GO:0046513) | arachidonic acid metabolic process (GO:0019369) | linoleic acid metabolic process (GO:0043651) | peroxisome proliferator activated receptor signaling pathway (GO:0035357) | hepoxilin biosynthetic process (GO:0051122) | lipoxygenase pathway (GO:0019372) | sphingolipid m…	unknown	2.205	4.528	0.625	1.042	0.954	0.929	1.13	1.098	0.869	0.758	0.565	0.529	0.974	1.438	29.337	1.243	0.954	1.194	0.953	1.483
ALPI/ENSCHIG:24942 (assigned to ENSCHIG00000024942 [confidence: 1])	.	ENSCHIG00000024942	2:15672653-15675535:-1	protein-coding		alkaline phosphatase, intestinal	not detected	not detected	not calculated	none	not calculated	not calculated	unknown	unknown	unknown	0.013	0.267	0.191	0	0	0	0.095	0.005	0	0	0	0	0	0.01	0.006	0.078	0	0	0	0.087
ALPI/ENSCHIG:25249 (assigned to ENSCHIG00000025249 [confidence: 1])	.	ENSCHIG00000025249	2:15694732-15697713:-1	protein-coding		alkaline phosphatase, intestinal	not detected	not detected	not calculated	none	not calculated	not calculated	unknown	unknown	unknown	0.13	0.335	0.015	0.168	0.018	0.009	0.251	0.005	0	0	0.005	0	0.034	0.016	0.005	0.106	0	0.799	0	0.115
ALPI/ENSCHIG:25753 (assigned to ENSCHIG00000025753 [confidence: 1])	.	ENSCHIG00000025753	2:15682859-15685787:-1	protein-coding		alkaline phosphatase, intestinal	not detected	not detected	not calculated	none	not calculated	not calculated	unknown	unknown	unknown	0.016	0.064	0	0	0	0	0.068	0	0	0	0	0	0.007	0.012	0	0.028	0.061	0	0	0
ALPK1	8430410J10Rik | LAK | RGD1304613	ENSCHIG00000020323	6:13455289-13548403:-1	protein-coding	alpha kinase 1	detected at low expression in 18 of 20 tissues	low	mixed expression	testes (2.086)	none	0.611	1.15	unknown	unknown	unknown	1.625	1.101	0.676	6.49	5.831	2.239	5.287	4.271	1.345	0.669	1.369	1.255	6.629	3.696	2.162	7.823	3.849	3.572	2.75	2.953
ALPK2	Gm549 | HAK | Hak | RGD1564431 | fb83b04 | si:ch211-233a1.1 | wu:fb83b04	ENSCHIG00000024434	24:57794299-57922415:-1	protein-coding	alpha kinase 2	detected at low expression in 1 of 20 tissues	low	tissue enriched (skeletal muscle longitudinal dorsal)	skeletal muscle longitudinal dorsal (2.472)	none	0.974	4.128	unknown	unknown	unknown	0.029	0.148	5.547	0.182	0.066	0.06	0.08	0.046	0.048	0.273	0.05	0.122	0.355	0.281	0.2	0.14	0.582	0.046	0.019	0.065
ALPK3	AW319487 | D330016D04 | MAK | MIDORI | Midori | RGD1309860 | mKIAA1330	ENSCHIG00000015898	21:21741674-21793853:+1	protein-coding	alpha kinase 3	detected at high to low expression in 17 of 20 tissues	high to low	tissue enhanced (skeletal muscle longitudinal dorsal)	skeletal muscle longitudinal dorsal (2.469)	none	0.892	2.569	unknown	unknown	unknown	2.253	6.722	129.79	3.934	8.662	0.808	11.768	44.627	10.621	0.815	0.855	1.045	3.091	1.608	2.969	59.963	37.336	32.334	21.089	14.854
ALPL	ALP | AP-TNAP | APTNAP | Akp-2 | Akp2 | HOPS | PHOA | TNAP | TNS-AP | TNSALP | alp | zgc:56672	ENSCHIG00000012120	2:4757151-4778460:+1	protein-coding	alkaline phosphatase, liver/bone/kidney	detected at high to low expression in 17 of 20 tissues	high to low	tissue enhanced (uterine horn, uterus)	uterine horn (2.665)	none	0.9	6.369	alkaline phosphatase activity (GO:0004035) | pyrophosphatase activity (GO:0016462)	response to antibiotic (GO:0046677) | cellular response to organic cyclic compound (GO:0071407) | endochondral ossification (GO:0001958) | developmental process involved in reproduction (GO:0003006) | response to vitamin D (GO:0033280)	extracellular membrane-bounded organelle (GO:0065010) | proteinaceous extracellular matrix (GO:0005578) | plasma membrane (GO:0005886)	5.703	4.893	0.543	3.429	1.026	31.882	36.301	44.09	4.307	6.814	0.649	0.458	1.774	17.856	2.686	1.831	52.159	9.372	231.938	217.105
ALS2	3222402C23Rik | 9430073A21Rik | ALS2CR6 | ALSJ | Als2cr6 | Alsin | CG7158 | Dmel\CG7158 | IAHSP | PLSJ | als2cr6 | alsin | alsj | dALS2 | iahsp | mKIAA1563 | plsj	ENSCHIG00000023750	2:45636566-45689431:+1	protein-coding	ALS2, alsin Rho guanine nucleotide exchange factor	detected at high to low expression in 20 of 20 tissues	high to low	detected in all, tissue enhanced (cerebellum)	cerebellum (2.072)	none	0.923	2.057	Rab GTPase binding (GO:0017137) | guanyl-nucleotide exchange factor activity (GO:0005085) | Rab guanyl-nucleotide exchange factor activity (GO:0017112) | Rac guanyl-nucleotide exchange factor activity (GO:0030676) | protein homodimerization activity (GO:0042803) | protein serine/threonine kinase activator activity (GO:0043539)	regulation of endosome size (GO:0051036) | behavioral fear response (GO:0001662) | synaptic transmission, glutamatergic (GO:0035249) | neuron projection morphogenesis (GO:0048812) | positive regulation of GTPase activity (GO:0043547) | positive regulation of protein kinase activity (GO:0045860) | neuromuscular junction development (GO:0007528) | protein localization (GO:0008104) | receptor recycl…	centrosome (GO:0005813) | early endosome (GO:0005769) | dendritic spine (GO:0043197) | ruffle (GO:0001726) | dendrite (GO:0030425) | vesicle (GO:0031982) | macromolecular complex (GO:0032991) | postsynaptic density (GO:0014069) | cytosol (GO:0005829) | cytoplasm (GO:0005737) | lamellipodium (GO:0030027)	29.098	168.656	6.765	8.079	4.43	3.953	20.705	5.607	11.025	6.921	10.531	9.603	6.359	49.27	6.865	12.598	11.402	8.893	14.713	18.608
ALS2CL	79H19D | 79H19E | BC022645 | D930044G19Rik | RGD1305208 | RN49018 | mRn.49018	ENSCHIG00000016752	22:52819289-52842984:+1	protein-coding	ALS2 C-terminal like	detected at high to low expression in 16 of 20 tissues	high to low	mixed expression	testes (2.178)	none	0.819	1.727	identical protein binding (GO:0042802)	endosome organization (GO:0007032)	unknown	1.016	0.904	5.725	5.337	15.51	21.117	17.16	66.729	5.34	0.128	0.214	0.27	13.728	2.119	16.175	66.862	17.04	23.742	7.825	9.331
ALS2CR12	4933405P16Rik | 4933425F06Rik	ENSCHIG00000022026	2:46045328-46069864:+1	protein-coding	amyotrophic lateral sclerosis 2 chromosome region 12	detected at medium expression in 1 of 20 tissues	medium	tissue enriched (fallopian tube), group enriched (female reproductive system)	fallopian tube (4.848)	female reproductive system	0.994	12.999	unknown	unknown	unknown	0.457	0.5	0.021	0.126	0.095	0.06	0.1	0.021	0	0	0.12	0.019	0.159	0.245	0.166	0.118	0.148	28.808	0.617	0.197
ALX1	AI314867 | C130005I02 | CART-1 | CART1 | CART1X | Cart-1 | Cart1 | FND3 | HEL23 | Xcart1 | cart1 | cart1-A | si:ch211-154h20.1	ENSCHIG00000025423	5:14780227-14805238:+1	protein-coding	ALX homeobox 1	detected at medium to low expression in 5 of 20 tissues	medium to low	mixed expression	kidney cortex (3.802)	none	0.888	11.746	sequence-specific DNA binding (GO:0043565) | DNA binding transcription factor activity (GO:0003700) | RNA polymerase II regulatory region sequence-specific DNA binding (GO:0000977) | transcriptional activator activity, RNA polymerase II transcription regulatory region sequence-specific DNA binding (GO:0001228) | protein heterodimerization activity (GO:0046982)	embryonic skeletal system morphogenesis (GO:0048704) | positive regulation of epithelial to mesenchymal transition (GO:0010718) | neural tube closure (GO:0001843) | positive regulation of transcription from RNA polymerase II promoter (GO:0045944) | negative regulation of transcription from RNA polymerase II promoter (GO:0000122) | anterior/posterior pattern specification (GO:0009952) | mesenchyma…	nuclear body (GO:0016604) | Golgi apparatus (GO:0005794) | transcription factor complex (GO:0005667) | nucleus (GO:0005634) | nucleoplasm (GO:0005654)	0.207	0.008	0.051	0.958	0.012	0.014	13.945	0.012	0.003	0	8.345	9.369	0	0.066	0.164	0.649	0.31	4.873	3.727	0.864
ALX3	FND | FND1	ENSCHIG00000026078	3:87202809-87212110:-1	protein-coding	ALX homeobox 3	detected at low expression in 2 of 20 tissues	low	mixed expression	skin (2.353)	none	0.937	7.926	unknown	embryonic skeletal system morphogenesis (GO:0048704) | regulation of apoptotic process (GO:0042981) | embryonic hindlimb morphogenesis (GO:0035116) | pattern specification process (GO:0007389) | embryonic forelimb morphogenesis (GO:0035115)	unknown	0.914	0.123	0	0	0.084	0.6	0.009	0.056	0.026	0	0.014	0	0.013	0.057	5.109	2.329	0.943	0.093	0.216	0.59
ALX4	CRS5 | FND2 | fnd2 | lst	ENSCHIG00000010305	15:8588402-8637528:+1	protein-coding	ALX homeobox 4	not detected	not detected	not detected	not calculated	none	not calculated	not calculated	HMG box domain binding (GO:0071837) | sequence-specific DNA binding (GO:0043565) | DNA binding transcription factor activity (GO:0003700) | RNA polymerase II regulatory region sequence-specific DNA binding (GO:0000977) | transcriptional activator activity, RNA polymerase II transcription regulatory region sequence-specific DNA binding (GO:0001228) | protein heterodimerization activity (GO:0046982)	limb morphogenesis (GO:0035108) | embryonic digit morphogenesis (GO:0042733) | positive regulation of transcription from RNA polymerase II promoter (GO:0045944) | anterior/posterior pattern specification (GO:0009952) | palate development (GO:0060021) | post-embryonic development (GO:0009791) | embryonic skeletal system morphogenesis (GO:0048704) | muscle organ development (GO:0007517) | pattern s…	transcription factor complex (GO:0005667) | nucleus (GO:0005634)	0.377	0.143	0.008	0.066	0	0	0.015	0	0.12	0	0	0	0.072	0.099	0.733	0.154	0.072	0.321	0.496	0
ALYREF	ALY | ALY/REF | BEF | REF | REF1 | Refbp1 | THOC4 | Tho4 | Tho4-A | Thoc4 | alyref-a | tho4 | thoc4 | thoc4-a | zgc:171753	ENSCHIG00000017396	19:50373359-50376864:+1	protein-coding	Aly/REF export factor	detected at high to medium expression in 20 of 20 tissues	high to medium	detected in all	thymus (1.223)	none	0.565	0.968	unknown	unknown	nuclear speck (GO:0016607)	25.028	36.186	21.153	114.007	45.404	46.587	39.053	38.855	19.491	68.958	93.067	82.485	70.09	137.042	65.871	65.175	71.255	57.792	87.689	83.397
AMACR	AMACRD | CBAS4 | Da1-8 | Macr1 | Marc1 | RACE | RM | c1qtnf3 | zgc:110704	ENSCHIG00000011727	20:39727037-39742067:+1	protein-coding	alpha-methylacyl-CoA racemase	detected at high to low expression in 20 of 20 tissues	high to low	detected in all, tissue enhanced (liver)	liver (1.882)	none	0.932	2.017	receptor binding (GO:0005102) | alpha-methylacyl-CoA racemase activity (GO:0008111)	bile acid metabolic process (GO:0008206)	cytoplasm (GO:0005737) | plasma membrane (GO:0005886) | peroxisome (GO:0005777) | mitochondrion (GO:0005739) | intracellular membrane-bounded organelle (GO:0043231)	20.332	15.944	16.076	27.084	51.044	11.127	75.694	21.691	341.188	17.465	32.47	36.538	18.786	26.254	14.229	8.941	9.434	19.965	8.205	9.049
AMBN	AI1F | AMTN	ENSCHIG00000026008	6:86488239-86499265:+1	protein-coding	ameloblastin	detected at low expression in 1 of 20 tissues	low	mixed expression	frontal lobe cortex (0.820)	none	0.922	6.44	unknown	unknown	unknown	1.766	0.436	0.097	0.812	0.028	0.015	0.071	0.018	0.022	0	0	0.006	0.29	0.169	0.557	0.052	0	0	0.04	0
AMBP	A1M | AI194774 | ASPI | EDC1 | HCP | HI-30 | HI30 | IATIL | ITI | ITIL | ITILC | Intin4 | Itil | UTI | a1m | ambpl | edc1 | hi30 | iatil | ilil | itilc | zgc:66321	ENSCHIG00000027014	8:103011899-103024021:-1	protein-coding	alpha-1-microglobulin/bikunin precursor	detected at high to low expression in 10 of 20 tissues	high to low	tissue enriched (liver), group enriched (endocrine system)	liver (8.964)	endocrine system	1	342.561	heme binding (GO:0020037) | protein homodimerization activity (GO:0042803) | IgA binding (GO:0019862)	unknown	extracellular matrix (GO:0031012) | plasma membrane (GO:0005886)	0.054	0	0.884	0.269	1.744	4.524	2.588	3.225	7733.823	0	0	0	9.753	3.079	3.531	6.338	1.385	0.551	0.421	0.537
AMBRA1	2310079H06Rik | A130023A14 | AA474864 | AV021921 | D030051N19Rik | DCAF3 | Nyw1 | WDR94 | mKIAA1736	ENSCHIG00000016854	15:6454258-6589941:+1	protein-coding	autophagy and beclin 1 regulator 1	detected at medium to low expression in 20 of 20 tissues	medium to low	detected in all	ovary (1.488)	none	0.7	1.096	ubiquitin protein ligase binding (GO:0031625) | GTPase binding (GO:0051020)	autophagosome assembly (GO:0000045) | neural tube development (GO:0021915) | autophagy (GO:0006914) | response to mitochondrial depolarisation (GO:0098780) | autophagy of mitochondrion (GO:0000422) | negative regulation of cell proliferation (GO:0008285) | negative regulation of neuron apoptotic process (GO:0043524) | mitophagy (GO:0000423) | positive regulation of phosphatidylinositol 3-kinase a…	cytosol (GO:0005829) | phagocytic vesicle (GO:0045335) | axoneme (GO:0005930) | cytoplasm (GO:0005737) | mitochondrion (GO:0005739)	15.412	19.453	5.656	9.034	8.821	7.139	13.47	14.471	3.912	7.458	8.873	9.855	11.635	19.73	16.934	20.301	45.735	21.142	23.829	23.324
AMD1/ENSCHIG:16078 (assigned to ENSCHIG00000016078 [confidence: 1])	.	ENSCHIG00000016078	LWLT01000109.1:8547-12214:-1	protein-coding		adenosylmethionine decarboxylase 1	medium	detected in all	BMDM LPS time course 7 hrs (1.176)	none	0.413	1.058	unknown	unknown	unknown	33.365	36.763	12.881	32.895	27.699	11.985	25.524	10.996	23.616	35.729	42.509	43.377	22.897	31.009	24.285	21.739	22.073	20.857	25.76	20.985
AMD1/ENSCHIG:20077 (assigned to ENSCHIG00000020077 [confidence: 1])	.	ENSCHIG00000020077	9:26749587-26769162:-1	protein-coding		adenosylmethionine decarboxylase 1	high to medium	detected in all	BMDM LPS time course 7 hrs (1.177)	none	0.478	1.074	unknown	unknown	unknown	65.047	63.151	25.506	76.483	59.806	33.771	49.287	21.714	42.676	89.97	93.865	99.447	51.757	70.272	58.041	41.467	35.521	32.661	41.791	33.303
AMDHD1	1300019J08Rik | DDBDRAFT_0190619 | DDBDRAFT_0266532 | DDB_0190619 | DDB_0266532 | HMFT1272 | RGD1308879	ENSCHIG00000023934	5:58938493-58952406:+1	protein-coding	amidohydrolase domain containing 1	detected at high to low expression in 18 of 20 tissues	high to low	tissue enhanced (adrenal gland), group enriched (endocrine system)	adrenal gland (2.977)	endocrine system	0.94	2.972	unknown	unknown	unknown	6.878	14.712	0.416	2.835	2.884	1.285	4.787	109.721	28.545	0.323	1.687	1.291	3.117	2.534	1.879	7.888	16.835	9.879	8.329	9.073
AMER2	2600011E07Rik | FAM123A | Fam123a | RGD1559605 | XAmer2 | fam123a | xAmer2 | zgc:165647	ENSCHIG00000002328	12:52766573-52768477:-1	protein-coding	APC membrane recruitment protein 2	detected at low expression in 2 of 20 tissues	low	group enriched (nervous system)	cerebellum (3.266)	nervous system	0.966	42.632	phosphatidylinositol-4,5-bisphosphate binding (GO:0005546)	negative regulation of canonical Wnt signaling pathway (GO:0090090)	plasma membrane (GO:0005886)	5.581	9.623	0.01	0	0.015	0.007	0.071	0.164	0	0.007	0	0	0.036	0.058	0.035	0.026	0	0.119	0.022	0
AMFR	DDBDRAFT_0205731 | DDBDRAFT_0237524 | DDB_0205731 | DDB_0237524 | GP78 | RNF45 | gp78 | rnf45 | wu:fi06e06 | wu:fi37e05 | zgc:63893	ENSCHIG00000014320	18:25584406-25627971:+1	protein-coding	autocrine motility factor receptor	detected at high to medium expression in 20 of 20 tissues	high to medium	detected in all	uterus (1.143)	none	0.429	0.954	ubiquitin-specific protease binding (GO:1990381) | receptor activity (GO:0004872) | protein binding, bridging (GO:0030674) | ubiquitin-protein transferase activity (GO:0004842) | identical protein binding (GO:0042802) | ubiquitin-ubiquitin ligase activity (GO:0034450) | chaperone binding (GO:0051087) | ubiquitin protein ligase activity (GO:0061630) | BAT3 complex binding (GO:1904288)	ubiquitin-dependent protein catabolic process (GO:0006511) | protein autoubiquitination (GO:0051865) | ubiquitin-dependent ERAD pathway (GO:0030433) | endoplasmic reticulum unfolded protein response (GO:0030968) | protein K48-linked ubiquitination (GO:0070936) | positive regulation of protein binding (GO:0032092) | protein oligomerization (GO:0051259) | protein polyubiquitination (GO:0000209)	integral component of endoplasmic reticulum membrane (GO:0030176) | Golgi apparatus (GO:0005794) | endoplasmic reticulum membrane (GO:0005789) | perinuclear region of cytoplasm (GO:0048471) | endoplasmic reticulum (GO:0005783) | Derlin-1 retrotranslocation complex (GO:0036513) | macromolecular complex (GO:0032991)	94.6	79.101	38.118	45.4	41.112	41.75	72.058	80.764	48.107	42.394	75.886	70.075	52.609	32.2	48.345	83.36	96.631	96.277	103.096	114.446
AMH	MIF | MIS | Mis | amAMH	ENSCHIG00000024227	7:89169437-89172220:-1	protein-coding	anti-Mullerian hormone	detected at high to low expression in 7 of 20 tissues	high to low	tissue enriched (testes)	testes (10.581)	none	0.999	128.066	receptor binding (GO:0005102)	positive regulation of gene expression (GO:0010628) | Mullerian duct regression (GO:0001880)	unknown	0.247	1.635	1.092	1.003	0.539	0.559	0.961	1.581	0.861	0.064	0.119	0.101	0.669	1.356	0.541	1531.923	28.499	0.102	0.472	0.323
AMHR2	AMHR | AmhrII | MIS | MISR2 | MISRII | MRII | Misiir | Misrii | Mrii	ENSCHIG00000007964	5:26332993-26338873:-1	protein-coding	anti-Mullerian hormone receptor type 2	detected at medium to low expression in 17 of 20 tissues	medium to low	mixed expression	testes (2.525)	none	0.826	1.621	anti-Mullerian hormone receptor activity (GO:1990272) | hormone binding (GO:0042562) | receptor activity (GO:0004872)	signal transduction (GO:0007165) | anti-Mullerian hormone signaling pathway (GO:1990262) | sex differentiation (GO:0007548) | negative regulation of anti-Mullerian hormone signaling pathway (GO:1902613)	unknown	1.256	4.735	1.037	4.336	2.379	2.256	5.691	5.554	1.075	0.609	0.896	0.637	4.67	6.027	4.648	34.998	26.637	10.294	16.904	16.388
AMIGO1	ALI2 | AMIGO | AMIGO-1 | Amigo | ali2 | amigo | si:ch211-199o1.9 | si:ch211-77c7.1	ENSCHIG00000000839	3:86594777-86596258:-1	protein-coding	adhesion molecule with Ig like domain 1	detected at medium to low expression in 17 of 20 tissues	medium to low	tissue enhanced (frontal lobe cortex), group enriched (nervous system)	frontal lobe cortex (3.621)	nervous system	0.888	2.967	potassium channel regulator activity (GO:0015459)	positive regulation of synapse assembly (GO:0051965) | positive regulation of potassium ion transmembrane transport (GO:1901381)	neuronal cell body membrane (GO:0032809) | voltage-gated potassium channel complex (GO:0008076) | dendrite (GO:0030425)	36.704	32.625	5.359	1.28	1.085	2.496	4.952	9.148	1.292	0.045	0.534	0.331	1.184	1.232	1.142	4.12	5.12	2.598	1.675	2.205
AMIGO2	AI415330 | ALI1 | AMIGO-2 | AW208913 | Ali1 | DEGA | ali1 | dega	ENSCHIG00000013658	5:32722130-32723695:+1	protein-coding	adhesion molecule with Ig like domain 2	detected at medium to low expression in 19 of 20 tissues	medium to low	mixed expression	uterus (1.902)	none	0.742	1.393	unknown	unknown	unknown	6.053	9.271	1.751	5.575	2.926	1.189	8.431	11.594	2.173	0.409	4.271	2.403	18.317	11.897	6.298	9.422	6.39	12.663	25.718	29.93
AMIGO3	ALI3 | AMIGO-3 | E430002N15Rik | GMPPB | ali3 | mKIAA1851 | si:ch211-208m13.1 | si:ch211-271k12.2	ENSCHIG00000007879	22:50560862-50562403:+1	protein-coding	adhesion molecule with Ig like domain 3	detected at low expression in 19 of 20 tissues	low	mixed expression	cerebellum (2.155)	none	0.685	1.127	unknown	positive regulation of synapse assembly (GO:0051965)	unknown	4.393	8.775	0.959	3.572	3.006	2.011	2.627	2.264	2.498	1.683	2.518	2.173	2.375	1.117	3.178	3.644	4.553	2.815	3.17	3.978
AMMECR1L	5430429D03Rik | AU022236 | AU040755 | AW111353 | E230022H04Rik | RGD1307915	ENSCHIG00000011778	2:131908652-131915884:-1	protein-coding	AMMECR1 like	detected at medium to low expression in 20 of 20 tissues	medium to low	detected in all	uterus (1.269)	none	0.527	1.176	unknown	unknown	unknown	14.034	17.903	7.382	19.232	15.7	10.321	22.057	17.696	8.476	28.324	24.63	26.064	16.736	25.508	15.746	34.826	17.864	16.36	39.574	42.069
AMN	AGR_C_1849 | Amn | BB253_0768 | BPP5_2700 | CG11937 | Dmel\CG11937 | Drm-amn | ECK1977 | EP(X)1442 | JW1963 | PACAP | PACAP-38 | PACAP-like | PACAP38 | PACAP38-like | PRO1028 | Pacap38 | amnionless | chpd | im:7155895	ENSCHIG00000008517	21:66872790-66883077:+1	protein-coding	amnion associated transmembrane protein	detected at high to low expression in 7 of 20 tissues	high to low	mixed expression	kidney cortex (5.897)	none	0.96	13.891	receptor binding (GO:0005102)	excretion (GO:0007588) | receptor-mediated endocytosis (GO:0006898) | cobalamin transport (GO:0015889) | protein localization (GO:0008104) | Golgi to plasma membrane protein transport (GO:0043001)	endocytic vesicle (GO:0030139) | apical part of cell (GO:0045177) | extracellular space (GO:0005615) | apical plasma membrane (GO:0016324)	0.165	0.347	0.056	6.812	1.337	0.317	59.591	0.028	29.697	0	0.021	0.013	1.027	1.051	0.145	0.941	1.7	0.405	0.282	0.524
AMN1	5830467E07Rik | A230083D09 | C730024G19Rik | CST13 | ICS4 | RGD1308119 | zgc:153121	ENSCHIG00000016666	5:76773802-76813373:+1	protein-coding	antagonist of mitotic exit network 1 homolog	detected at high to low expression in 20 of 20 tissues	high to low	detected in all	testes (1.277)	none	0.564	0.939	unknown	unknown	unknown	56.368	49.611	10.366	52.875	22.567	15.544	27.24	43.452	7.386	13.8	17.759	19.961	65.657	60.71	25.468	81.736	56.441	37.469	43.388	51.692
AMOT	CAG-2 | D0Kist1 | RGD1564027 | Sii6 | si:dkey-13f9.6 | wu:fj21a07	ENSCHIG00000023997	LWLT01000027.1:30877392-30922419:+1	protein-coding	angiomotin	detected at medium to low expression in 18 of 20 tissues	medium to low	mixed expression	skeletal muscle longitudinal dorsal (2.365)	none	0.82	1.696	angiostatin binding (GO:0043532) | receptor activity (GO:0004872)	regulation of cell migration (GO:0030334) | negative regulation of GTPase activity (GO:0034260) | establishment of cell polarity involved in ameboidal cell migration (GO:0003365) | vasculogenesis (GO:0001570) | blood vessel morphogenesis (GO:0048514) | gastrulation with mouth forming second (GO:0001702) | cell migration involved in gastrulation (GO:0042074) | actin cytoskeleton organization (GO:0…	endocytic vesicle (GO:0030139) | ruffle (GO:0001726) | cell junction (GO:0030054) | external side of plasma membrane (GO:0009897) | nucleus (GO:0005634) | cytoplasmic vesicle (GO:0031410) | actin filament (GO:0005884) | COP9 signalosome (GO:0008180) | lamellipodium (GO:0030027) | bicellular tight junction (GO:0005923)	10.963	3.909	34.59	2.913	4.171	2.139	14.553	4.853	1.461	0.199	1.855	1.087	5.612	0.498	1.247	5.207	7.832	16.525	14.709	18.685
[truncated: 21,042 more rows]
