# Supplementary material for: A Mini-Atlas of Gene Expression for the Domestic Goat (Capra hircus)
Source: Front Genet. 2019 Nov 4;10:1080. doi: 10.3389/fgene.2019.01080 (PMC6844187; doi:10.3389/fgene.2019.01080)
Supplement: Supplementary file 4 [file DataSheet_4.zip]

Archive with 18 entries (18 files):
- adrenal_gland_ASE.csv
- alveolar_macrophage_ASE.csv
- cerebellum_ASE.csv
- colon_large_ASE.csv
- fallopian_tube_ASE.csv
- frontal_lobe_cortex_ASE.csv
- ileum_ASE.csv
- kidney_cortex_ASE.csv
- liver_ASE.csv
- ovary_ASE.csv
- rumen_ASE.csv
- skeletal_muscle_longitudinal_dorsal_ASE.csv
- skin_ASE.csv
- spleen_ASE.csv
- testes_ASE.csv
- thymus_ASE.csv
- uterine_horn_ASE.csv
- uterus_ASE.csv
