# Supplementary material for: A Mini-Atlas of Gene Expression for the Domestic Goat (Capra hircus)
Source: Front Genet. 2019 Nov 4;10:1080. doi: 10.3389/fgene.2019.01080 (PMC6844187; doi:10.3389/fgene.2019.01080)
Supplement: Supplementary file 4 [file DataSheet_4.zip › adrenal_gland_ASE.csv]

##Estimates of allele-specific expression at gene level in this tissue using the GeneiASE model
feat	MeanAI
3BHSD	96.73059089
AARS	14.70581826
ABHD4	15.76618625
ACTR1A	21.53551982
AHCY	56.75376216
AK1	62.44022447
ALDH1A1	26.64393467
ALS2CL	31.20191695
AMN	25.7663841
ANXA6	20.70587781
BIN1	15.75732819
CPQ	12.50316518
CTGF	18.01444072
DCAF12	16.75770972
DYNLT1	25.56524143
EEF1A1	62.22533443
EEF1A2	47.61645064
ENSCHIG00000001969	16.12904584
ENSCHIG00000012524	21.74733754
ENSCHIG00000014849	154.6680705
ENSCHIG00000015460	23.4293424
ENSCHIG00000015928	84.96001995
ENSCHIG00000020204	163.8976291
ENSCHIG00000021630	132.3947857
ENSCHIG00000021641	33.90306034
ENSCHIG00000023354	78.41952499
ENSCHIG00000025214	19.56229113
ENSCHIG00000026728	16.04733527
ETNK1	15.31399194
FABP4	24.12294418
FADS1	61.63163995
FAM193A	15.28891742
FAM198A	31.67679355
FAM19A4	214.9040632
FEN1	26.61963004
GBP5	36.48352451
GMPR	16.21237583
GRAMD1B	43.58705433
GRB10	24.28644557
LRPAP1	296.8102226
LRRCC1	18.25768419
MARS	15.030007
MGAT5	20.15196202
MRPL17	134.5156853
MRPL51	31.31389625
NDE1	16.5911776
NMD3	15.16052662
NPC1L1	24.80174835
P4HB	214.8569549
PDXK	37.17944116
PON1	23.72924484
PPP1CA	17.35877122
PRDX3	243.6686366
RDH11	23.81116402
RSRP1	35.37326794
SCD5	24.71739026
SERPINB9	20.20397777
SFXN1	15.2790429
SLC27A1	18.96692528
SLC27A5	29.93989632
SLC9A8	15.37738072
SMUG1	18.70423603
STMP1	37.17777741
TGM2	20.14492185
TIMP2	49.71719625
TKT	346.761048
TMEM163	14.68745877
TMEM181	45.72204775
UCMA	15.37561117
ANGPT4	17.64343684
ARHGEF10	22.20133737
ATL2	17.52500348
BLCAP	56.54702137
CAPN5	18.27694584
CASP8	13.63612093
CCDC154	15.57672202
CD164	17.83819648
CDO1	17.25113634
CTSB	17.27913643
DERL1	21.67272806
DST	20.57538884
ENPP6	14.59918443
ENSCHIG00000015139	14.22164821
ENSCHIG00000024184	38.68976953
ENSCHIG00000024762	18.09344809
ENSCHIG00000025435	50.03175849
FOLH1	17.50637133
GNL2	16.77254858
GULP1	19.32205127
HIF1A	13.86242975
HSPG2	15.83061894
KCNJ5	25.6859281
MAMSTR	30.76319155
NID1	12.97874276
NPR3	16.32283195
OSBPL7	15.52704451
PAM	184.0158533
PAQR5	16.62741728
PDGFD	23.60294669
PIP4K2B	13.9246658
POLG2	14.97486704
PRSS53	14.71448476
PYGM	122.7291927
RNF10	18.17145145
RNF213	96.13629495
S100A2	36.00814869
SERPINH1	43.57476016
SIN3A	17.53203882
SPARC	31.99613835
TCF20	82.24690399
TF	174.2679412
THOC3	20.81121502
TLN2	18.79701155
TMEM238	18.88774145
TMEM63A	36.36767158
TOR1AIP2	21.15055228
TP53I11	15.1156819
USP22	24.4887609
VAT1L	18.11409637
ABCB6	14.11128507
ABLIM1	16.30789143
AFF4	14.77376165
AHSG	17.7423041
AK4	29.59526797
ATP10A	22.08257339
BAG3	29.20298093
C3	16.52408008
CBR4	19.9028334
CDK5RAP2	36.60530425
COL4A4	14.94621563
COX15	17.64411932
CYB561	17.38664066
CYB5R1	12.86415869
CYP1B1	16.02755544
ELMOD3	17.24984543
ENSCHIG00000007384	18.72285631
ENSCHIG00000008585	53.04847653
ENSCHIG00000015158	15.82411044
ENSCHIG00000015660	15.09605515
ENSCHIG00000016332	14.37033133
ENSCHIG00000018181	13.59287286
ENSCHIG00000018478	317.4637132
ENSCHIG00000021876	38.34765558
FDX1	28.05736607
GANAB	17.13123821
HHLA2	16.12589419
HNRNPU	209.657197
HSPB6	14.52182733
IMMT	380.0103176
ITIH4	19.35446174
LANCL1	43.03808055
LGALS3BP	436.0211041
LPIN2	14.49015884
LRP8	22.05180433
MACROD1	15.2775389
MEIS1	282.0713178
MFGE8	94.8709826
MSH2	19.10525271
MTHFD2	13.05296427
NADK	172.2316096
NSUN4	23.04986001
OTUB1	20.70414238
PM20D2	28.5945666
PPIF	18.51310025
PPTC7	14.39510318
PRKCSH	247.7014025
PTPN21	15.73748812
RGS4	12.56583444
ROGDI	26.88481141
RPL10A	36.38751719
SLC26A6	14.63968503
SLC31A1	16.39243309
SLC40A1	19.6822144
SOAT1	18.66233384
SPCS3	16.82345224
SYDE1	14.61373392
TCN2	22.27311764
TPD52	25.4772125
TRAM1	237.2687214
TTC7A	18.14831223
UBC	27.42620912
UBE2Q1	202.9451255
WDR75	19.57785717
ZNF687	13.09738255
ABCB4	43.09738437
ADAM15	13.453891
AIF1L	15.65306935
AOX1	19.95726206
ATP1A2	13.94172787
C1R	196.3410939
C22orf23	27.97961083
CACNA1C	18.3408439
CAT	169.9056856
CDHR5	32.0875667
CLN6	16.19483809
CRAT	162.1247769
CTSF	28.69287056
DOC2B	15.53370265
ELSPBP1	26.33335695
ENSCHIG00000008615	35.43199129
ENSCHIG00000010307	13.68983077
ENSCHIG00000016311	367.6762377
ENSCHIG00000016312	13.9392387
ENSCHIG00000021886	14.3381889
FKBP4	20.88155624
KLHDC4	20.36050293
LRBA	18.57795712
LSS	19.64209217
MINOS1	64.51103793
MRPS6	107.6664761
PDIA4	19.11322997
PHGDH	19.58554465
POFUT2	36.4276003
PROS1	28.08454577
PTDSS1	15.07717269
RGS5	14.31255843
RMDN1	16.75292996
S100A12	40.48208977
SELENOF	16.6218608
SERINC5	19.22110065
SHARPIN	14.08704256
SHISA5	43.27622419
SHISAL1	16.77543909
SOD3	726.4630741
STX7	12.5508578
TCAF1	18.94654744
TNXB	14.39736108
TXNRD3	15.09748387
