# Supplementary material for: A Mini-Atlas of Gene Expression for the Domestic Goat (Capra hircus)
Source: Front Genet. 2019 Nov 4;10:1080. doi: 10.3389/fgene.2019.01080 (PMC6844187; doi:10.3389/fgene.2019.01080)
Supplement: Supplementary file 4 [file DataSheet_4.zip › alveolar_macrophage_ASE.csv]

##Estimates of allele-specific expression at gene level in this tissue using the GeneiASE model
feat	MeanAI
AASDH	13.80358185
ABCA10	16.82017716
ABHD4	23.95710168
ADGRE1	17.90826429
AHCY	104.0369442
ANXA5	22.51269613
AOC1	66.57841527
ARAP1	16.76130171
ARF6	11.04060637
ATG2A	13.83841825
ATP6V1B2	19.19511744
BZW2	21.1553603
C17orf67	15.14948996
C1orf198	28.00218226
C3	222.405895
CA12	16.60841398
CASP6	17.30469834
CC2D1B	11.5250026
CCL24	159.3646581
CDC26	23.98021225
CENPH	12.33886516
CFAP97	21.48709398
CHST10	15.72048904
CLEC4D	190.7448186
CLEC4E	77.14094143
CMTM7	24.66633783
COLGALT1	14.02420339
CREG1	27.50335065
CUEDC1	16.17399754
CXCL5	50.51747608
DAPP1	13.63306729
DCBLD2	43.74234851
DYRK2	12.42035247
EIF2A	21.82795523
ELP3	14.47155606
ENDOD1	17.12576424
ENSCHIG00000006134	29.62708467
ENSCHIG00000007678	31.02293237
ENSCHIG00000008238	13.235625
ENSCHIG00000010307	16.06696879
ENSCHIG00000010800	309.1303121
ENSCHIG00000011076	44.2955179
ENSCHIG00000013809	14.87460485
ENSCHIG00000015655	14.18337213
ENSCHIG00000015849	20.67204837
ENSCHIG00000015902	16.72842786
ENSCHIG00000018248	30.4379839
ENSCHIG00000018735	19.10917064
ENSCHIG00000019184	22.56356914
ENSCHIG00000019897	34.14988071
ENSCHIG00000020830	14.12770067
ENSCHIG00000021287	16.5392145
ENSCHIG00000021641	34.72721684
ENSCHIG00000022414	17.42757476
ENSCHIG00000022714	12.37473102
ENSCHIG00000023303	19.69327904
ENSCHIG00000023562	12.80964524
ENSCHIG00000024673	74.91665333
ENSCHIG00000025682	21.99205058
ENSCHIG00000025853	13.4694268
ENSCHIG00000026175	40.21751637
EPB41L3	20.63407982
EXOC7	22.40973029
EXOSC1	12.52295488
FABP4	26.89324926
FBXO30	13.76694449
FCN1	14.70925903
FCRLB	16.97455092
FKBP15	20.92000539
GLB1	23.51887048
GPR137B	13.30452152
HIP1	21.53699931
HTRA1	20.83520371
IARS	17.13639567
IGFBP3	15.15722686
IL1RN	57.54325611
IL33	20.9887218
INHBA	14.79031638
INPP5B	13.7163445
KCTD12	11.16655087
KLF10	12.92572888
LCP1	43.98179145
LGALS3	20.59831916
LMAN1	16.05956969
LPL	56.00615041
LPP	17.08035136
LRP8	37.98837064
LSS	39.32643687
MAP3K13	13.40524261
MAPKAPK3	21.67087655
MED12L	25.22438638
MKKS	35.99039846
MMACHC	12.06729827
MMP1	304.430617
MMP12	146.6971661
MREG	16.34100878
MRPL51	43.28575407
MRPS6	49.65735445
MTAP	11.71373236
MTHFD2	23.10626811
MYO9B	19.68947133
NCF4	16.64426134
NCKAP1L	22.8689318
NHLRC2	17.17673639
OAF	14.15159165
OSBPL7	18.73282743
P2RY12	26.23385135
PARVB	35.85845266
PDIA4	16.44519902
PDXK	115.3941455
PGPEP1	18.88452406
PLIN2	35.44752894
PLOD2	27.84897737
PPA1	29.67054614
PPP1CA	17.93257898
PTDSS1	18.60133959
PTPRC	109.0446476
RAB22A	103.6221633
RCAN1	35.02893361
RDH11	13.88062648
RF00577	14.8537097
RF01957	30.40318567
RGL1	25.28890318
RHOBTB3	14.39141305
SCAMP1	15.37800996
SCIN	32.95448908
SDCBP	29.6764373
SERINC2	15.16260052
SERINC5	16.4642263
SERPINB8	27.32899171
SGMS2	29.61459038
SLA	34.1452826
SLC20A1	27.63082892
SLC25A24	19.39184266
SLC27A1	28.90431766
SLC31A1	30.95780621
SLC38A2	12.39766406
SLC7A11	20.01467964
SMG7	23.5495801
SPCS3	37.82405079
SRD5A1	14.47346323
STK10	18.76551132
STOM	13.08436796
STX7	17.48163252
TEP1	26.45403965
TG	18.00771957
TGM2	34.41575406
THBS1	24.16732539
TLN1	55.63406075
TLR4	17.8589602
TM4SF1	19.53576309
TMED10	13.60111284
TOX	23.05605914
TSC22D1	30.58575414
TXNDC12	12.94827963
UBR3	15.43423249
USP3	12.3892833
USP36	13.02998464
VAMP3	17.5049998
VASP	20.17328136
VEZT	14.38000613
WFS1	57.71179058
WWP1	14.59476057
ABCA5	18.05762017
ADAM17	18.65264474
ANKFY1	31.42288308
ANKRD22	29.25260101
API5	23.90587479
ATP10A	18.79302789
B4GALT5	14.24158315
CAST	20.32368621
CD300LB	12.67414695
CD47	26.45209458
CEP57	16.71019495
CEP68	12.90017104
CHI3L1	29.46274823
CHKA	17.88283227
CLEC5A	70.3480913
CTSC	21.64982527
CYBRD1	15.39558029
CYP4V2	26.33919976
ECE1	19.94822978
EHF	23.84246477
ENPP1	15.47462249
ENSCHIG00000005345	16.37619827
ENSCHIG00000009947	68.64178524
ENSCHIG00000011868	11.00690477
ENSCHIG00000012186	86.4915786
ENSCHIG00000012524	17.41682342
ENSCHIG00000012902	15.43346451
ENSCHIG00000013583	24.34861369
ENSCHIG00000013703	11.56073389
ENSCHIG00000013806	18.68544631
ENSCHIG00000015747	18.58784025
ENSCHIG00000016884	28.02614467
ENSCHIG00000017433	38.89621651
ENSCHIG00000018527	67.88195407
ENSCHIG00000018774	14.29169225
ENSCHIG00000019250	10.71460388
ENSCHIG00000020885	16.64375421
ENSCHIG00000021795	37.972299
ENSCHIG00000021894	12.42884354
ENSCHIG00000026299	12.91872027
ENSCHIG00000027171	16.89823583
ERAP2	11.66219077
F11R	15.70605207
FAM198B	26.60144489
FBP2	46.06881522
FMN1	13.94135608
FN1	13.34944231
FURIN	13.95734915
GNAI2	25.33307618
HEATR1	22.25475165
HERC5	14.60622888
HGS	13.3454545
IFI35	19.68678761
KLKB1	22.32936487
LIPM	24.54977244
LRRC8C	16.88387127
MED13	17.15232009
MEDAG	32.33855765
MRPL17	121.3827989
MSRB2	20.22487474
MTSS1	19.16340733
NCF1	20.70647882
NCF2	30.76187383
NLE1	12.11939813
NRP1	26.03715255
NSMAF	15.01034101
PAK2	12.90796917
PAPSS1	24.71026636
PLA2G12A	13.48383207
PLBD2	18.42329462
PLXDC2	14.15516528
PREX1	15.30067225
PTGIR	18.7876763
RF00568	26.37788117
RIF1	17.02866293
RNF144B	14.30564869
RNF213	13.53132377
RPL10A	21.44342698
RPL27	21.94056704
S100A8	34.70648562
S100B	40.76760777
SASH1	16.05760906
SH2D4A	14.98014831
SLC1A2	15.60624259
SLC36A4	18.21208969
SLC39A8	18.42552077
SMAP2	23.53279445
SNAPIN	14.68878129
SRRT	12.5074393
STT3B	27.32054035
STXBP5	14.29407575
SUCNR1	45.20536935
TAGAP	15.80043628
TCIRG1	40.43050471
TDG	31.07720773
TMC6	24.82326621
TMED5	13.10824906
TMF1	13.17122022
TNFSF8	14.00584297
TXN	94.6476393
UBC	44.00305055
UNC50	18.02058633
UPP1	27.51109481
XDH	27.08635425
ZNRD1	11.86113027
