# Supplementary material for: A Mini-Atlas of Gene Expression for the Domestic Goat (Capra hircus)
Source: Front Genet. 2019 Nov 4;10:1080. doi: 10.3389/fgene.2019.01080 (PMC6844187; doi:10.3389/fgene.2019.01080)
Supplement: Supplementary file 4 [file DataSheet_4.zip › cerebellum_ASE.csv]

##Estimates of allele-specific expression at gene level in this tissue using the GeneiASE model
feat	MeanAI
ABAT	21.63522127
ABLIM1	69.98410737
ADAM33	18.90554623
AHCY	31.89760985
CACNA1E	26.55211621
CBLN3	19.67400418
CCDC3	14.18307262
CCSAP	16.36640187
CD47	168.2062128
CECR2	23.7046735
CHST10	32.88659226
CPQ	14.26743744
CRTC1	15.29604534
CTSF	20.53498398
DCAF11	16.94804035
DIP2A	24.53605652
DNM1	21.91148542
DPP6	13.66386388
DPYSL2	331.0932826
EIF2A	16.62034716
EIF2B4	15.66930258
ENSCHIG00000008735	26.85174594
ENSCHIG00000010679	15.41468135
ENSCHIG00000011757	35.93138112
ENSCHIG00000015876	22.91482273
ENSCHIG00000021094	24.99073998
ERP44	18.76912157
EXPH5	18.93224891
GBP5	32.48381855
GFRA4	16.06381813
GIGYF1	17.31685439
GTF3C4	21.31248193
HCN1	60.1772784
INPP5F	216.7843489
INSIG1	21.90586824
KCNT1	21.75580952
LSS	17.85685477
NSG2	31.61993578
PDXK	46.04226463
PNISR	26.50240189
PPA1	24.03376198
RF00577	14.1772067
RF01955	24.76698165
RF01957	39.30131709
SLC25A33	16.00534027
SLC26A6	29.67847611
SLC27A1	18.79096156
SLC4A10	15.32159758
SNAP25	23.25201383
SRRT	14.91969062
STARD7	17.90114094
TUBA1A	87.79914129
UBC	37.2234945
VWA5B2	20.20175785
WDFY3	18.10314183
WDR48	23.2603515
ABCG1	34.2684465
ANKFY1	17.83244289
API5	21.54497493
ARFGEF3	17.53131719
ATP9A	25.6227274
CADPS2	40.36436985
CD44	18.50321978
CNRIP1	19.65789107
CNTN1	28.65471197
COL1A2	38.37310242
COLGALT1	16.76358027
COPG2	18.36597924
DERL1	20.98888941
DYNLL2	15.76765766
ENSCHIG00000006134	20.0334522
ENSCHIG00000020447	15.56735015
ENSCHIG00000021628	23.63800945
ENSCHIG00000021642	42.79049392
ENSCHIG00000022492	15.42516803
ENSCHIG00000024752	19.45931123
ENSCHIG00000025435	71.03725991
ENSCHIG00000025835	17.88186392
GRM4	24.27505255
KHNYN	37.45109672
KIAA2013	15.90119705
MCL1	125.718162
MFSD6	20.63599536
MRPL16	30.29035625
MRPL17	27.22214448
MTBP	26.45789946
NEUROD2	60.42087881
NKIRAS1	18.61391446
ORAI2	17.6983705
PACSIN1	29.22045927
PRSS53	14.73072287
PSAP	942.0016792
RAPGEFL1	16.7802168
RFXAP	15.63871203
RPH3A	13.87763467
RPL10A	22.84973745
SLC39A14	16.24303716
SLC43A2	18.23225963
SPARC	61.94105517
SQSTM1	183.8988267
SRXN1	99.74177462
TCAF1	25.71692065
TMEM104	17.26927995
TSPAN9	20.02201928
UNC50	16.76734131
VIM	17.5139209
