# Supplementary material for: A Mini-Atlas of Gene Expression for the Domestic Goat (Capra hircus)
Source: Front Genet. 2019 Nov 4;10:1080. doi: 10.3389/fgene.2019.01080 (PMC6844187; doi:10.3389/fgene.2019.01080)
Supplement: Supplementary file 4 [file DataSheet_4.zip › colon_large_ASE.csv]

##Estimates of allele-specific expression at gene level in this tissue using the GeneiASE model
feat	MeanAI
ACP6	22.44304739
ACTR1A	20.23199098
ADAM15	24.34111134
AHCY	57.73595931
AMN	17.61736509
APOB	17.12195319
B3GNT7	31.36114838
BANK1	31.10393781
BPI	30.92145192
BTNL2	38.1331153
C11orf58	15.17633399
CA12	15.9669401
CDC42BPB	16.87641059
CEP70	18.03188053
CLN6	20.21096936
CREG1	14.18332949
DYNLT1	18.65724253
EEF1A1	52.80819562
ELP3	18.51192356
ENSCHIG00000000315	17.43770912
ENSCHIG00000001799	18.71289227
ENSCHIG00000010079	14.26309117
ENSCHIG00000010082	36.12545428
ENSCHIG00000011425	22.19517088
ENSCHIG00000012524	15.5863723
ENSCHIG00000015928	33.25943609
ENSCHIG00000017732	12.4063092
ENSCHIG00000020204	158.2708419
ENSCHIG00000021630	42.15011092
ENSCHIG00000023536	53.94218382
ENSCHIG00000024181	16.06533128
ENSCHIG00000026451	19.32579219
ENSCHIG00000026684	30.30648488
ENSCHIG00000026756	12.95315666
FABP4	14.52225238
FADS1	17.19629336
FAM193A	14.36910057
FBP2	23.53120122
GBP5	114.0687501
GRB10	15.18612441
GSDMB	34.846294
IARS	21.42658628
IFRD1	18.9412172
IFT52	60.19255328
IL18R1	24.13212939
IQGAP2	12.05800521
ITGA8	15.61377239
KIDINS220	16.38822128
KIF7	15.94572941
LGALS4	23.66527263
LIMA1	84.63026671
LIMS2	18.29348969
LRRCC1	28.80971916
MFGE8	13.90822214
MGST3	28.44839802
MINOS1	87.70192107
MRPL17	110.0095903
MRPL51	43.54131568
MUT	14.75330084
MYO7B	24.016778
NAAA	14.63591784
NAGK	25.78315161
NDST1	14.29998008
NEB	35.25449396
OLFM4	72.63111405
OSBPL7	21.58313188
PADI2	21.18657121
PDIA4	58.14975198
PGPEP1	19.06591465
PPP1CA	17.84093552
PREB	15.21053819
PTK6	20.17364365
RAB1B	18.09266956
RNF112	15.00821625
RSRP1	27.29638498
S100A11	14.01280114
SDR42E1	17.7944491
SERPINB9	16.38717482
SGK2	126.2321703
SLC25A25	16.86596464
SLC25A34	17.08143339
SLC40A1	39.42408044
SLC9A8	19.16213837
SORL1	20.9087087
SPARC	44.79409074
SRD5A1	15.44782768
ST6GAL2	26.40410404
STARD4	13.66671564
STMP1	27.67619393
SZRD1	75.74409521
THBS4	16.34714943
TLR5	17.48839983
TMC6	13.45184882
TMEM181	32.93673229
TMEM30B	13.0925845
TOM1L1	20.8573501
TSHZ1	15.42029614
TTC7A	15.16971562
UAP1	19.36808696
USP53	20.29340224
VIL1	27.07849054
ZNF511	18.72019139
ADI1	14.02076175
AMZ2	18.3911134
B4GALT4	20.58375963
BLCAP	163.457626
C11orf86	19.7979111
C1orf131	16.07432482
C1R	107.5850785
C6orf132	15.78802768
CCDC186	18.71871424
CD164	41.14474423
CNP	13.67826218
COL28A1	15.95051807
CPS1	46.57118621
CTSB	24.15235123
CYFIP1	166.7072301
DHCR24	544.9899359
DTX4	16.6563313
ENSCHIG00000010681	15.5880933
ENSCHIG00000015660	17.09437081
ENSCHIG00000016541	23.4254611
ENSCHIG00000016951	14.55839291
ENSCHIG00000018748	52.8655182
ENSCHIG00000018806	23.52371278
ENSCHIG00000021234	48.56987058
ENSCHIG00000024762	20.04204215
ENSCHIG00000025435	49.15222161
ERGIC1	206.4417301
FAM3D	21.76379991
FGFR1OP	17.12538837
FRK	13.96196227
FUT2	25.84816001
GALNT12	18.32836395
GCN1	46.32681918
HOXB7	15.44608563
ITPR3	18.55527866
ITSN2	20.14546246
KDELR1	128.9485813
MIR196A1	15.0677179
MLXIP	16.74455194
MMP1	46.59296909
MRNIP	259.9927278
NXPE2	91.6825585
PDLIM7	17.45770527
PIGR	158.6248154
PKIA	21.31740425
PLA2G4F	27.33055332
RECQL	19.79035344
RF00334	24.78609558
RF01957	27.54173635
RFLNB	32.50739268
RGMB	22.20836111
RGS5	17.88501224
RNASEL	14.27170092
RNF10	25.84851925
RPS6KL1	14.23856982
SERPINH1	48.26904096
SGSM2	16.49025656
SLC25A24	20.90126689
SMIM4	23.56284638
SQSTM1	18.25073332
TCF20	73.76172346
TMEM238	25.85237431
TMEM63A	27.82693919
TNC	12.67744817
UCP2	13.08225425
UFC1	486.9339055
UGT8	16.77303446
USH1C	28.5171551
ABLIM1	21.51664073
ACSM3	19.43497521
ADIPOQ	415.4814963
ARCN1	202.0374367
ARGLU1	14.29152962
ARHGEF1	18.39375033
ARHGEF10	16.52855235
ATG4C	16.98554588
ATP6V1B1	15.36739299
CALCOCO2	21.57017783
CDHR5	26.04110672
CDK5RAP2	16.90217555
CDS1	15.96063109
CHP2	49.57099023
CLCA4	46.43929205
CLK1	13.6930422
CP	21.43053412
CTH	18.39376584
CXCL12	17.60579649
CYB5R1	17.15233494
DSP	76.41717848
DZIP1L	16.66334514
ELF1	14.08419868
ENSCHIG00000006887	29.85546045
ENSCHIG00000010163	39.84175858
ENSCHIG00000010319	32.35870847
ENSCHIG00000011076	64.79242935
ENSCHIG00000012034	35.17233359
ENSCHIG00000012625	15.02648486
ENSCHIG00000013361	45.34214319
ENSCHIG00000013644	18.86807691
ENSCHIG00000013906	14.27228342
ENSCHIG00000013950	21.88666319
ENSCHIG00000014835	16.73547294
ENSCHIG00000015134	18.17884399
ENSCHIG00000015338	109.8235784
ENSCHIG00000016594	16.14742868
ENSCHIG00000017205	18.83311785
ENSCHIG00000018541	18.13545161
ENSCHIG00000021876	16.61485489
ENSCHIG00000024184	18.35924199
ENSCHIG00000026562	29.5774718
FASN	24.98196469
FEN1	28.73202534
FERMT1	14.71011441
GFRA4	12.59288917
GGCX	15.82137396
ILVBL	19.38449373
Mar-01	18.71908638
MOG	17.54207051
MTMR11	18.9680884
MX1	12.69816597
MYH7B	20.52350734
MYO1A	18.77735671
NADSYN1	13.18659121
NAT10	14.19126186
NPTX2	21.21367218
PAPLN	18.48317228
PCOLCE2	15.06720785
PDGFRL	15.21169049
PDLIM5	14.73777683
PPARD	16.30611247
PRSS53	19.68144049
RF02132	23.13064915
SH3PXD2A	14.68931813
SLC38A3	16.15010815
SLC6A20	14.97360779
SNRNP200	26.69532427
ST6GAL1	188.8704564
TCN2	13.85534019
TIMM50	13.83664926
TIMP2	359.2297806
TMOD3	23.66822312
TOR1AIP2	19.95780884
TSPAN14	31.20776309
UBC	20.30217281
XRN1	15.20524643
ZC3H11A	13.82757324
ACAD9	51.73772711
ALPK3	16.96766884
C4orf33	19.46466665
CARMIL1	18.60657867
CDC42EP1	19.91112854
CNNM3	28.6213125
COL4A1	284.2808844
CRISP2	18.52811959
CTSF	24.54579334
EMP2	20.24190356
ENSCHIG00000006982	17.29525457
ENSCHIG00000013961	53.36386477
ENSCHIG00000014138	15.04695366
ENSCHIG00000016311	20.57979472
ENSCHIG00000018005	16.21483497
ENSCHIG00000019645	27.66429503
ENSCHIG00000019798	193.7179091
ENSCHIG00000021275	20.59947064
ENSCHIG00000021641	19.2748547
ENSCHIG00000022608	17.28781398
ENSCHIG00000024110	192.9641205
ENSCHIG00000025214	17.33355345
ENSCHIG00000026069	49.53453255
ENSCHIG00000027096	20.12791803
GINM1	16.43202654
HDAC1	16.33539798
HNF4A	31.15862721
JAK3	19.14550776
KLHDC4	13.57435634
KRT17	32.72428313
KRT19	36.33989074
L3MBTL2	14.80321844
LTBP4	13.96988925
MFSD4A	16.83122525
MFSD6	22.87776139
MMP3	16.75429872
NCCRP1	23.08592774
NXPE4	54.12563803
PAOX	12.58127118
PARVB	23.09050622
PPTC7	15.19854813
PTPRC	15.09317225
RF00093	72.0447741
RPL10A	34.7892442
SCIN	64.77594741
SELENOF	26.04159376
SLC31A1	29.54834916
SLC5A6	22.58106268
SLCO2A1	15.93729052
TCAF1	25.11887231
THRSP	14.01207493
