# Supplementary material for: A Mini-Atlas of Gene Expression for the Domestic Goat (Capra hircus)
Source: Front Genet. 2019 Nov 4;10:1080. doi: 10.3389/fgene.2019.01080 (PMC6844187; doi:10.3389/fgene.2019.01080)
Supplement: Supplementary file 4 [file DataSheet_4.zip › fallopian_tube_ASE.csv]

##Estimates of allele-specific expression at gene level in this tissue using the GeneiASE model
feat	MeanAI
ACAD8	17.30837192
ACSS1	23.50062603
ADIRF	14.56012144
ALS2CL	17.81376658
API5	14.11835944
AURKC	13.90234607
BAZ1B	12.92748441
C1QTNF6	15.46410352
C4BPA	29.23534694
CAPN5	27.59151063
CCDC138	28.31952064
CCDC186	16.51116706
CCT3	18.66221708
CD109	20.42748383
CD44	26.18369062
CDC42EP4	22.12288592
CDCA7L	60.692605
CFAP410	29.04843044
CNGA3	13.91508455
CTSB	21.96728893
DDAH2	47.17323404
DHX37	18.24637297
DZIP1L	19.04135688
ELP3	19.59200012
ENSCHIG00000006134	23.8811122
ENSCHIG00000007668	24.52603715
ENSCHIG00000009202	21.01314864
ENSCHIG00000012619	15.61604074
ENSCHIG00000012818	15.78430886
ENSCHIG00000013809	17.65743744
ENSCHIG00000013965	13.54315446
ENSCHIG00000016884	19.22198807
ENSCHIG00000018658	12.22544032
ENSCHIG00000021968	19.93804573
ENSCHIG00000022355	17.98653004
ENSCHIG00000022608	13.14578372
ETNK1	15.81826935
FABP6	20.39840687
FOXRED2	30.47001186
GALC	35.35717707
GRB10	41.59753522
GULP1	16.84112232
IL1RN	14.57186566
KDSR	43.06819251
KIF19	21.89959331
KRT16	23.75226286
LTBP1	19.02228293
MLXIP	27.34658782
MRPL17	218.5292035
MYH14	17.07550776
NAGA	15.3751992
NES	23.47529062
PDIA4	79.45358949
PDXK	21.87372155
POLD2	26.29410919
PRKCA	21.93640909
PTPN3	16.07455364
RDH11	19.21252471
RHOBTB3	34.98199379
SERPINH1	24.80767861
SLC39A14	15.56393583
SPARCL1	18.07507747
SPATA18	18.38624883
SPTAN1	22.49795238
SPTLC1	14.95135031
STMP1	20.76349882
TAPT1	18.70061062
TCAF1	17.86349551
TDG	32.95319599
THYN1	14.41015323
TK2	18.00565346
TMEM231	16.97848707
TMOD3	26.8718549
TOPBP1	17.72110954
TPPP	37.83521396
TSPAN14	30.50943042
UACA	24.11170283
WDR34	19.08876494
ZCCHC4	25.75622572
