# Supplementary material for: A Mini-Atlas of Gene Expression for the Domestic Goat (Capra hircus)
Source: Front Genet. 2019 Nov 4;10:1080. doi: 10.3389/fgene.2019.01080 (PMC6844187; doi:10.3389/fgene.2019.01080)
Supplement: Supplementary file 4 [file DataSheet_4.zip › frontal_lobe_cortex_ASE.csv]

##Estimates of allele-specific expression at gene level in this tissue using the GeneiASE model
feat	MeanAI
ABHD4	17.07177148
ABLIM1	39.84863825
ACSBG1	19.52359546
ADAM17	12.93571498
AFTPH	14.17619682
AGPAT3	25.79777947
AHCY	74.16120396
ANXA11	19.20284645
ARHGEF10	23.69411007
ARMT1	13.89414345
ATP2A2	22.26266588
ATP9A	23.72002099
B4GALT6	15.43949706
BCAT1	14.9346727
C1orf198	21.9443896
CA8	22.87609382
CACNA1E	30.91178039
CADPS2	21.90600237
CDH13	59.0582007
CHST10	31.48098053
COLGALT1	15.55593766
CTSF	24.16684356
DCBLD2	15.41750948
DCLK1	156.4822013
DYNLL2	16.33879868
ENSCHIG00000009880	20.55683439
ENSCHIG00000010079	14.380308
ENSCHIG00000010543	33.0953081
ENSCHIG00000012547	226.0408185
ENSCHIG00000015849	15.65152237
ENSCHIG00000021641	16.01029792
ENSCHIG00000025703	14.51866906
ERP44	18.40881975
FAM149A	45.69543196
FAM184B	13.79630235
GBP5	34.83817784
GIGYF1	17.14619044
GOLGA4	15.83715261
GPR158	13.61086926
IARS	24.1011141
IDUA	16.65771524
INPP5F	476.6683169
KIF7	15.81621867
LRRCC1	22.2866139
MKKS	13.57442576
MLC1	15.86921084
MLST8	16.14120896
MRPL44	13.66367873
MRTFA	12.65128793
NASP	15.71950338
NECAB3	27.85335978
NSG2	28.3262311
PACSIN1	18.2562741
PCOLCE	13.77441228
PDXK	31.63647323
PEX26	14.66117114
PPA1	19.39580869
PTDSS1	16.69853789
RAPGEF4	24.147981
RF00577	16.38809969
RPS19BP1	15.58414784
RTN4	22.23295284
SCD	15.80484938
SDCBP	13.0593993
Sep-03	78.20326908
SLC26A6	31.31531876
SNAP25	25.65502751
SPCS3	17.530658
STX7	14.79781581
TFR2	21.69910282
TRPM2	16.05667382
TUBA1A	190.4766646
UBC	32.49363371
UGGT1	16.27270153
WDR48	28.79336141
ZXDC	18.796966
ABAT	17.87753337
ABI3BP	18.45141186
ACTA2	25.38668826
APBA1	17.20760126
BMS1	19.54072391
CACNA2D3	15.26510001
CACNG6	19.07221319
CLEC2L	13.65724144
CLPX	16.2526203
CRBN	15.37992744
DISP2	21.13598725
DPP6	31.22723791
DPYSL2	167.0652145
EIF5A2	17.62919933
ENSCHIG00000010970	17.30065241
ENSCHIG00000013809	16.78356904
ENSCHIG00000021642	36.55727451
ENSCHIG00000025435	36.21853785
ENSCHIG00000026028	16.45767389
GNAQ	16.38378836
IP6K1	14.33221904
KCNJ16	17.55574218
METTL17	14.07276842
MFSD6	39.83500568
MGAT5	18.3931756
MRPL17	59.56845992
NCEH1	17.26289281
NEUROD2	45.87186232
NPTX2	21.6472169
NTS	33.21060622
OLFM3	24.66176078
PCNX2	18.21113009
RAPGEFL1	16.53153074
RASGRF1	16.87238806
RFXAP	13.62491216
RIMS1	16.76669187
RPH3A	15.34230717
RPL10A	22.39779141
RPL27	16.64200577
RPS6KB1	16.60568949
SGCB	25.90810141
SLC13A5	27.49533752
SNAPIN	18.40513271
TCAF1	31.06750721
TMEM238	17.90001051
TSPAN11	17.08988056
TSPAN9	16.37814412
UBE2K	14.01583326
UNC50	15.62928433
ZNF24	14.75638272
ZNF445	19.76100121
