# Supplementary material for: A Mini-Atlas of Gene Expression for the Domestic Goat (Capra hircus)
Source: Front Genet. 2019 Nov 4;10:1080. doi: 10.3389/fgene.2019.01080 (PMC6844187; doi:10.3389/fgene.2019.01080)
Supplement: Supplementary file 4 [file DataSheet_4.zip › ileum_ASE.csv]

##Estimates of allele-specific expression at gene level in this tissue using the GeneiASE model
feat	MeanAI
AAR2	21.39757014
AARS	16.87044376
ABCA1	9.416753004
ABCA5	21.54756052
ABCB10	48.37559898
ABCB6	7.547573405
ABCC1	29.45696077
ABCC10	35.5836296
ABCC9	21.09175882
ABCE1	13.02660293
ABCF3	17.70936539
ABHD11	21.13493008
ABHD13	25.01638868
ABHD14B	73.89048834
ABHD16A	53.40751258
ABHD3	6.945932003
ABHD4	7.535772375
ABI1	94.49594461
ABLIM1	114.5796692
ABRAXAS1	16.28018172
ACAA1	10.8669942
ACAA2	37.37355087
ACACA	16.50547241
ACAD11	14.92064892
ACAD8	9.411920672
ACADSB	23.99683778
ACAP2	25.29008129
ACAP3	31.16495603
ACBD5	35.61688645
ACER2	20.09792975
ACO1	26.22264008
ACO2	22.90657501
ACP2	10.92714606
ACP5	23.28173832
ACP6	49.30670109
ACSBG1	14.69360072
ACSL1	16.6289583
ACTB	9.533271565
ACTL6A	40.60362117
ACTN1	51.69181146
ACTN3	36.4134163
ACTN4	27.49044939
ACTR1A	24.18288876
ACTR5	13.18518113
ACTR8	32.043271
ACVR1	12.08611259
ACVR1B	11.51795773
ACVRL1	41.35449897
ADAM10	8.638584514
ADAM12	17.66834148
ADAM15	34.36760015
ADAM17	17.50091077
ADAM19	10.86609742
ADAM33	23.60597028
ADAMDEC1	11.43768211
ADAMTS10	29.80680494
ADAMTS12	21.18463817
ADAR	81.05192758
ADCK5	16.67527389
ADCY4	12.44281125
ADCY6	18.93620678
ADCY7	18.12933498
ADD1	46.53831072
ADGRA2	31.31244742
ADGRA3	12.08456605
ADGRE5	30.67344905
ADGRF5	19.44380166
ADGRL2	7.703306293
ADI1	45.17824013
ADNP	39.85238301
ADRM1	75.92385677
AFAP1L2	14.51983686
AFF1	10.78324636
AFG3L2	20.94943389
AFTPH	13.87021663
AGBL2	43.83179118
AGO2	8.492340687
AGPAT3	45.62443568
AGPAT5	10.11634152
AGRN	57.68802542
AHCY	41.23676897
AHCYL2	9.292380251
AHNAK	21.18791162
AHSA1	72.12537642
AIG1	8.495334633
AKAP1	14.88413197
AKAP11	34.67126436
AKAP12	20.52229349
AKAP13	37.6958131
AKAP8	29.42896053
AKAP8L	33.43316446
AKAP9	24.57473057
AKIRIN1	12.51466963
AKR1B1	27.69260062
ALAD	17.67704404
ALDH16A1	32.49096543
ALDH1A1	35.04539323
ALDH1A3	52.95878463
ALDH5A1	24.68347393
ALDH7A1	19.52578528
ALDOB	16.88330752
ALG2	16.58450908
ALKBH1	11.54674002
ALKBH5	10.82835971
ALMS1	9.103916469
ALS2	37.60708707
AMDHD2	22.87420354
AMN	25.14062558
AMPD2	71.07598842
AMPD3	18.37083361
AMT	59.40847219
AMZ2	48.02205842
ANAPC1	6.543052791
ANAPC13	11.02820321
ANAPC2	84.69945686
ANKIB1	38.53177105
ANKRD10	32.34601843
ANKRD13A	156.6103511
ANKRD17	40.44130801
ANKRD23	11.61160049
ANKRD27	14.92121849
ANKRD28	8.821855696
ANKRD29	18.14809115
ANKRD33B	22.2160872
ANKRD46	8.584750873
ANKS1A	24.5495649
ANKS3	19.47918884
ANO10	15.39993575
ANO6	19.94519438
ANO8	13.4843687
ANTXR1	9.392525824
ANXA5	82.59615433
AOC1	17.39368166
AP1B1	105.0411225
AP1G1	20.44830064
AP1M2	16.19839032
AP2A1	48.72735614
AP3B1	58.56141578
AP3D1	85.61047675
AP3M1	41.57726403
AP3S2	20.93269605
AP4S1	31.69129616
APAF1	9.618282604
APBA3	121.176395
APBB3	35.0459451
APC	14.32242252
API5	46.05325987
APLP2	41.86709045
APOM	38.34977988
APOPT1	12.22689741
APP	90.47655373
APPBP2	69.47394391
APRT	19.84861064
APTX	19.01585977
ARAP1	108.8304525
ARAP3	12.18022316
ARCN1	28.18853297
ARF6	87.85871517
ARFGAP1	8.839838637
ARFGAP2	65.11255781
ARFGEF1	23.74395977
ARFIP1	30.45934164
ARHGAP12	14.1192934
ARHGAP18	7.854778592
ARHGAP21	14.5873821
ARHGAP24	21.25341485
ARHGAP28	21.12064667
ARHGAP29	25.1654265
ARHGAP30	11.30167245
ARHGAP33	44.92484249
ARHGAP5	12.83539242
ARHGEF11	11.8832188
ARHGEF17	9.240797073
ARHGEF2	138.8816131
ARHGEF4	30.65049096
ARIH2	26.5645969
ARL4C	16.42783858
ARL5A	90.96337407
ARL6IP5	27.01639539
ARMC8	14.91530618
ARMH4	13.73366294
ARNT	19.29613464
ARRB1	255.0433295
ARV1	16.74214859
ASCC1	42.47968746
ASH1L	7.682807101
ASH2L	30.654825
ASPH	22.19359074
ASPM	50.56936593
ASXL1	148.1849764
ATAD3A	26.55973856
ATE1	41.0250423
ATF2	23.60367387
ATF4	72.08814033
ATF6B	10.02760999
ATG12	10.16894025
ATG16L1	14.63189667
ATG2B	23.44515218
ATG4D	9.012465475
ATIC	52.58722999
ATL2	19.05951109
ATL3	38.51653398
ATP1A1	110.0814326
ATP2B1	41.75281751
ATP2C1	12.79978577
ATP5F1C	13.79134508
ATP5PB	13.82244214
ATP6V0C	48.54612164
ATP6V0D1	15.1156612
ATP6V1A	10.94914723
ATP6V1B2	106.9238349
ATP6V1C1	8.433371218
ATP8B1	17.25587431
ATP8B2	37.8182436
ATP9A	29.3077758
ATXN10	18.95867969
ATXN2L	166.4530206
ATXN7L3B	73.1673222
AURKA	23.96407881
AVIL	9.952748136
AVL9	12.21723254
B3GNT2	14.29691735
B3GNT4	7.732008331
B3GNT9	31.69804911
B4GALNT3	9.427618747
B4GALT1	92.13640709
B4GALT3	15.01445354
B4GALT5	24.59229773
B4GALT7	13.32741494
BACE1	11.76906384
BACE2	25.36892788
BAG2	19.52413687
BAG5	22.06683103
BAIAP2	10.91539846
BAZ1B	196.6348745
BAZ2A	91.29898813
BBS2	8.305989997
BBS4	15.23714386
BBX	14.1672129
BCL10	7.036258517
BCL2L12	12.73458712
BCL2L13	54.46955784
BCL2L15	18.98136125
BCLAF1	15.40159898
BDH1	30.2896587
BDP1	34.7132406
BICC1	11.43432519
BICDL1	25.18419563
BICRAL	13.14207867
BIRC6	23.31130134
BLOC1S6	45.78193404
BMF	14.65062282
BMP1	14.63553412
BMP2K	82.17598606
BMPR1A	14.34445654
BMPR2	36.75931948
BMS1	12.93432401
BPHL	23.05024952
BPI	11.19081964
BPTF	9.791782079
BRD2	13.53504189
BRD3	25.23453289
BRD7	9.581378195
BRD9	13.18258564
BRF2	22.61527804
BSPRY	15.54606517
BTAF1	52.57257406
BTBD1	37.15107206
BTBD6	13.23318714
BTBD7	9.348698661
BTC	34.54746299
BTD	15.97322302
BTG2	26.35557873
BUD23	14.64492963
BZW1	24.21883152
C11orf49	7.630254617
C11orf58	23.90169321
C11orf68	17.96218315
C12orf29	22.20634505
C16orf72	62.24994315
C16orf90	8.201853423
C18orf21	16.21066583
C19orf12	21.20661992
C19orf54	7.660815732
C1GALT1	14.6568128
C1orf123	34.69422444
C1orf131	14.06345331
C1orf174	18.32213139
C1orf189	7.357248187
C1orf198	55.03939462
C1QA	10.80915068
C1QTNF5	45.63755233
C1QTNF6	63.88294197
C20orf194	15.6785123
C2CD3	42.0583467
C2orf68	39.62304138
C5orf15	21.72093654
C6orf120	8.666479926
C6orf132	14.83198895
C7	9.503051416
C7orf43	7.550020134
C7orf61	97.65559935
C9orf43	105.7948393
C9orf64	19.89218369
CA2	11.08814394
CA4	73.9017397
CAB39	32.247591
CACNB3	23.60005275
CACUL1	45.22158225
CACYBP	11.41418725
CAD	11.09105947
CADM3	7.756589897
CADM4	9.558976637
CALCOCO1	25.8480798
CALCOCO2	56.28465792
CALD1	45.7761159
CALR	155.9701523
CALU	95.65033057
CAMK1	17.58016446
CAMK2B	240.8167375
CAMKK2	87.35714358
CAMSAP1	21.85402987
CAMSAP2	47.07243039
CAPN1	35.52663813
CAPN12	24.03986227
CAPN15	66.25199018
CAPN2	21.61989626
CAPN3	17.50918046
CAPN5	32.77635563
CAPNS1	27.73229279
CAPZA2	9.688454373
CARD10	7.886841746
CARD14	37.71021384
CARHSP1	55.18420986
CARM1	59.81271899
CARMIL1	26.97599324
CARS2	23.33235894
CASC4	16.31360637
CASP6	8.113318048
CASP8	22.70685801
CAST	58.21186933
CASTOR2	24.69957129
CAV1	37.81382097
CAVIN3	26.64545722
CBFA2T2	22.15075876
CBFA2T3	10.29151382
CBLB	13.90598193
CBX3	486.6561518
CBX5	18.26047077
CC2D1A	14.59413728
CCAR2	22.98025533
CCDC12	23.43916771
CCDC124	28.00462746
CCDC130	14.57132287
CCDC138	38.85733891
CCDC183	8.446635796
CCDC189	32.85600845
CCDC3	12.31053248
CCDC50	151.7312044
CCDC66	80.678313
CCDC71	10.9688704
CCDC73	6.86760898
CCDC8	36.82660728
CCDC88A	30.88361743
CCDC88C	52.18887032
CCDC9	8.850212524
CCDC97	62.23374273
CCL28	20.57020297
CCM2L	10.24822797
CCNI	81.85525562
CCNL1	9.197664634
CCNL2	44.208538
CCNY	26.60308548
CCPG1	30.26969347
CCSER2	15.21186604
CCT3	106.1419235
CCT5	64.71226809
CD19	205.2607007
CD2AP	16.80051878
CD47	55.55914605
CD68	12.11055643
CDC25C	11.30361148
CDC26	17.81603102
CDC27	55.15288469
CDC34	7.440075891
CDC42BPB	35.92769249
CDC42BPG	15.50197524
CDC42EP1	26.64956945
CDC42EP3	16.41147402
CDC42EP4	6.362472086
CDH1	37.75295715
CDH5	38.31362754
CDK10	17.36268425
CDK14	7.895156347
CDK19	46.45614628
CDK4	15.60175073
CDK5RAP1	14.49254596
CDK5RAP2	42.2689252
CDK5RAP3	68.28900198
CDPF1	36.71073977
CDV3	12.6826272
CEBPZ	13.55300216
CELSR2	10.96936488
CENPC	50.2209366
CENPF	105.3187384
CENPH	34.88159563
CEP135	7.202355067
CEP162	9.03783494
CEP250	45.90339229
CEP350	27.45527771
CEP41	10.80501438
CEP68	40.98048661
CEP72	13.70779943
CEP76	26.22221762
CEP95	43.79121054
CERKL	7.799823119
CERS4	9.03419978
CES2	39.18817053
CFAP126	101.7262963
CFAP20	9.459790282
CFAP410	33.56700333
CFHR5	28.45546197
CFLAR	12.90588634
CGGBP1	11.67216595
CGNL1	58.87035965
CGRRF1	8.552870991
CHCHD4	10.36209617
CHCHD7	10.02890048
CHD6	14.9737301
CHEK1	6.860440084
CHFR	17.7924387
chi-mir-186	7.31313872
chi-mir-23b	50.20414421
CHKA	15.44838595
CHN1	14.79390047
CHST10	17.31879015
CHST15	295.9153507
CHTOP	50.03791053
CIAO1	73.41291377
CIAO3	39.40221662
CIB1	157.4810897
CIPC	49.20952975
CKAP5	63.51803566
CKS2	268.3344592
CLCN3	14.52843453
CLCN7	52.10628067
CLDN1	21.96801845
CLDN4	14.49459673
CLIC1	104.7850891
CLIP1	46.10725876
CLIP2	24.25814467
CLK1	64.39585175
CLK2	12.14713295
CLK4	10.59503549
CLMP	26.59991441
CLN6	11.37677138
CLRN3	13.45705068
CLSTN1	67.17932226
CLTC	75.48297075
CLUH	17.96423755
CMBL	65.4088025
CMIP	33.98629411
CMPK2	14.22874341
CMTM6	8.151776183
CMTM7	72.65810983
CNIH4	11.96056382
CNMD	15.00690636
CNN3	14.36433312
CNNM3	18.18824683
CNOT1	176.0009858
CNOT10	7.849569726
CNOT6	38.81713754
CNOT7	124.9983975
CNPPD1	7.999930089
CNPY3	39.97515561
CNPY4	8.322892989
CNST	12.67895913
CNTF	32.98874888
CNTNAP1	12.37265312
CNTRL	79.66518829
COBLL1	45.3452942
COG2	26.3644378
COG4	32.30251827
COG5	12.82326832
COG7	14.61450941
COL12A1	72.58575631
COL1A1	76.9788734
COL1A2	21.12104599
COL26A1	21.33345349
COL4A1	85.29439388
COL4A2	6.754928433
COL4A3BP	6.948688418
COL5A2	41.04811424
COL5A3	14.16442306
COL6A2	224.0753606
COL6A3	46.50266045
COLEC12	20.44307454
COLGALT1	66.70165728
COMMD2	32.19013937
COPB2	86.92199464
COPG1	52.2099311
COQ10A	11.41958605
COQ6	10.89841635
CORO1B	10.23310148
CORO1C	28.33772236
COX5B	30.80561892
COX7A2L	192.9279793
CPD	31.27343674
CPLX4	54.21214835
CPNE1	15.29173006
CPPED1	19.79094331
CPQ	32.34464479
CPSF2	28.53846331
CPSF6	59.03571595
CPT1A	20.43772968
CPXM2	13.3572722
CRAMP1	87.97958239
CRAT	68.10104296
CRB2	6.389779971
CRCP	68.04477833
CREBRF	9.867998958
CREG1	13.80838873
CRIM1	15.04603486
CRISPLD2	21.85815741
CRK	48.96698755
CRNKL1	34.62438867
CRTAP	36.67419959
CRTC3	33.32946048
CRYBA1	14.9112954
CRYBG1	51.87835644
CRYZ	15.25322064
CS	18.21993281
CSDE1	12.58759852
CSE1L	22.00378496
CSF3	10.04203087
CSKMT	206.8333138
CSNK2A2	19.54276706
CSPP1	19.88125005
CSRNP2	10.90126766
CSTF1	26.53745251
CSTF3	10.22232415
CTC1	8.134585433
CTDNEP1	10.20100707
CTGF	29.73155117
CTH	34.16169479
CTNNB1	10.79558942
CTNND1	38.99267946
CTPS1	40.71086477
CTSA	265.8348182
CTSK	38.365177
CTTN	14.52302234
CTTNBP2	8.417033979
CUL7	12.90962633
CUL9	19.11803484
CUX1	86.15477415
CXCL12	73.6501109
CYB561D2	12.68008336
CYB5A	9.11550748
CYB5B	50.36754502
CYB5R1	24.40537032
CYBRD1	12.88899574
CYFIP1	8.350751094
CYFIP2	20.24768015
CYHR1	20.94445432
CYLD	10.63647955
CYP20A1	26.86423545
CYP27A1	13.31150792
CYP51A1	48.91249378
CYS1	25.76239708
CYTH1	41.90927065
DAAM1	10.86246787
DAAM2	10.99835318
DAB2	19.28065823
DACT1	17.56261647
DAG1	38.60271558
DAP3	9.770059215
DAPK1	14.89254982
DAPK3	10.92837394
DAZAP1	119.9162583
DBP	15.562558
DCAF11	17.40285018
DCAF12	28.8723966
DCAF13	6.324189202
DCAF16	6.379100826
DCAF5	22.43766933
DCAF7	48.95818891
DCBLD2	12.37480206
DCHS1	71.53447931
DCLRE1B	9.311157326
DCTD	11.13283598
DCTN2	10.33639095
DCTN3	61.95822508
DCTN6	34.92071869
DDB2	44.91930719
DDIT4	15.99583014
DDOST	17.54653146
DDX18	10.40353951
DDX24	35.91684493
DDX31	35.24465259
DDX39A	184.8422287
DDX46	94.94920167
DDX47	8.967727979
DDX49	6.54142486
DDX51	54.15993708
DDX52	26.38564937
DDX55	30.51296941
DDX56	32.68325638
DDX58	21.91155106
DECR1	24.26910678
DECR2	51.39075654
DENND3	42.03010719
DENND4B	48.09544596
DENND4C	17.0751148
DENND5B	28.74786783
DEPDC1	9.435693724
DES	271.7260722
DESI2	19.58269531
DGKE	13.57197324
DGKZ	37.22047568
DHCR7	9.626246723
DHRS12	8.594650935
DHTKD1	10.65816986
DHX15	15.42845987
DHX30	22.87350329
DHX32	9.207024768
DHX35	13.43689474
DHX37	40.81085025
DHX57	10.22457223
DIAPH1	73.20597305
DICER1	22.84656575
DIMT1	23.03671782
DIP2A	20.73203694
DIPK1A	14.0464461
DIS3	10.78719611
DIXDC1	7.7396138
DLD	36.13855792
DLG1	6.98789982
DLG5	21.38933044
DLL3	28.63138409
DLST	85.38312056
DMAC2	9.627365895
DMXL1	14.29752047
DNAJA3	64.59899507
DNAJB12	27.15627506
DNAJC10	40.66975217
DNAJC13	16.23236865
DNAJC15	59.40168138
DNAJC21	60.28278921
DNAJC24	23.59266812
DNAJC3	14.47411257
DNAJC4	12.40540694
DNASE1	81.65186522
DNASE2	12.73592821
DNM1L	10.46249893
DNM2	99.4160494
DNMT1	11.79779757
DNMT3A	17.59064375
DOCK5	8.633811997
DOCK6	32.61806581
DOK2	8.461989277
DOP1A	21.46960471
DOT1L	116.5330304
DPH2	16.52136617
DPH3	9.4571917
DPH7	19.70734717
DPM1	45.62068301
DPP9	14.18913785
DPT	13.19794039
DPY19L1	37.2244801
DPY19L4	34.44031816
DPYSL2	178.4100482
DPYSL3	9.941953209
DQX1	19.9658183
DRG1	6.945694509
DSC2	35.33992805
DSG2	10.46583428
DSP	41.75263344
DST	42.3627638
DTX1	12.98677088
DTX2	46.47063159
DTX4	14.05095966
DUS1L	33.7762829
DUSP1	10.0654941
DUSP11	9.462718373
DUSP23	8.552870991
DUSP6	15.74460209
DVL1	22.02738373
DVL3	20.63091674
DYNC1H1	52.9506447
DYNC1I2	13.33215347
DYNC1LI2	66.99898389
DYNLL2	9.170723763
DYNLT1	9.990445972
DYRK1A	7.962867735
DYSF	8.98759836
DZIP1	53.32644543
DZIP1L	10.60562189
EAF1	23.7917758
ECE1	22.50109868
ECHDC1	16.16419417
ECHDC3	34.97659252
ECHS1	9.831871687
ECM1	37.67231457
ECM2	9.549857038
ECPAS	71.97786048
ECT2	47.64872808
EDNRA	9.570039981
EDRF1	9.068945899
EEF1A1	86.18903033
EEF2K	158.1869455
EFCAB14	29.1907763
EFCAB7	7.386505183
EFEMP2	15.63823214
EFNA5	16.89667423
EFR3A	17.99468532
EGFR	10.54535306
EGLN3	11.72798472
EHF	15.24651451
EHHADH	13.62592293
EHMT1	32.91213124
EIF2A	93.30993596
EIF2AK1	15.26057839
EIF2AK2	28.12005196
EIF2B2	17.16650863
EIF2D	19.21290532
EIF2S1	188.55613
EIF3A	119.7149481
EIF3B	116.818633
EIF4EBP2	123.6437366
EIF4G1	119.9764587
EIF4G3	50.0700739
ELAC1	11.88480147
ELK3	9.111302084
ELL	8.275727791
ELMO1	53.46820809
ELMO2	9.196823825
ELMO3	7.717811988
ELMOD3	22.10887576
ELMSAN1	15.98432854
ELOVL1	11.04748466
ELOVL5	9.817617666
ELOVL6	6.60704788
ELOVL7	9.041585748
ELP1	21.99252595
ELP3	11.6573608
ELP6	35.78922873
EMC1	36.94357655
EMC10	24.15315128
EMCN	6.908015177
EMID1	47.09434354
EML3	133.374127
EML4	8.05237437
ENDOD1	20.05725214
ENO1	16.49906217
ENO4	12.58511931
ENOPH1	54.32650704
ENSCHIG00000000142	8.379711408
ENSCHIG00000000257	10.08180306
ENSCHIG00000000278	19.48956556
ENSCHIG00000000541	9.996320067
ENSCHIG00000001107	9.555380541
ENSCHIG00000001278	14.14985057
ENSCHIG00000001441	14.49973638
ENSCHIG00000001799	51.59801313
ENSCHIG00000001823	19.72198476
ENSCHIG00000001969	7.185560713
ENSCHIG00000002051	8.92438461
ENSCHIG00000002241	16.3715697
ENSCHIG00000002321	13.1623271
ENSCHIG00000003072	56.61307225
ENSCHIG00000003258	13.79809203
ENSCHIG00000003945	255.4350264
ENSCHIG00000004247	38.0843054
ENSCHIG00000004382	21.47648419
ENSCHIG00000004500	10.94240148
ENSCHIG00000004889	130.6921198
ENSCHIG00000005243	27.22725416
ENSCHIG00000005821	19.75068407
ENSCHIG00000006134	13.89585796
ENSCHIG00000006308	46.10580902
ENSCHIG00000006509	56.02168597
ENSCHIG00000006687	18.81351189
ENSCHIG00000006765	18.51005455
ENSCHIG00000006887	42.1109119
ENSCHIG00000007084	13.22254773
ENSCHIG00000007167	75.32414996
ENSCHIG00000007261	10.05638037
ENSCHIG00000007393	19.54370559
ENSCHIG00000007553	35.14465187
ENSCHIG00000007585	16.10645894
ENSCHIG00000007721	142.2488879
ENSCHIG00000007790	15.05526728
ENSCHIG00000007814	7.272663197
ENSCHIG00000007906	11.42916131
ENSCHIG00000008009	20.61365743
ENSCHIG00000008041	36.47416031
ENSCHIG00000008238	220.321608
ENSCHIG00000008981	7.871427468
ENSCHIG00000008986	31.10408299
ENSCHIG00000009003	23.07161763
ENSCHIG00000009008	9.881511807
ENSCHIG00000009032	36.07305018
ENSCHIG00000009202	15.57058166
ENSCHIG00000009256	13.31537261
ENSCHIG00000009607	12.57184128
ENSCHIG00000009630	13.20088482
ENSCHIG00000009683	32.4988065
ENSCHIG00000009685	22.77448309
ENSCHIG00000010034	24.19317301
ENSCHIG00000010079	29.04953053
ENSCHIG00000010082	19.59387041
ENSCHIG00000010159	20.25988296
ENSCHIG00000010163	28.24480064
ENSCHIG00000010260	126.7914266
ENSCHIG00000010284	67.43449162
ENSCHIG00000010307	69.25308515
ENSCHIG00000010346	26.36528826
ENSCHIG00000010424	9.94672533
ENSCHIG00000010479	30.39605436
ENSCHIG00000010530	8.332190655
ENSCHIG00000010546	238.6158804
ENSCHIG00000010550	9.267616155
ENSCHIG00000010580	80.03399844
ENSCHIG00000010612	40.94793311
ENSCHIG00000010625	10.8555093
ENSCHIG00000010776	21.79877149
ENSCHIG00000010788	22.48533533
ENSCHIG00000010795	100.4454608
ENSCHIG00000010804	53.79511637
ENSCHIG00000010859	6.679476205
ENSCHIG00000010963	12.5611079
ENSCHIG00000011058	35.01091554
ENSCHIG00000011093	8.857435157
ENSCHIG00000011159	95.03354352
ENSCHIG00000011191	13.14024556
ENSCHIG00000011291	16.08815205
ENSCHIG00000011324	26.85653896
ENSCHIG00000011504	29.58212633
ENSCHIG00000011680	213.7016935
ENSCHIG00000011730	25.70927639
ENSCHIG00000011782	10.21296084
ENSCHIG00000011806	134.2403858
ENSCHIG00000011996	9.19469053
ENSCHIG00000012024	48.67887624
ENSCHIG00000012034	83.68011384
ENSCHIG00000012278	17.26588214
ENSCHIG00000012311	10.18978482
ENSCHIG00000012347	8.867606769
ENSCHIG00000012368	30.95353535
ENSCHIG00000012380	72.13780896
ENSCHIG00000012401	37.73908136
ENSCHIG00000012421	23.0242414
ENSCHIG00000012456	78.97167074
ENSCHIG00000012509	44.20277304
ENSCHIG00000012524	13.12452318
ENSCHIG00000012593	42.69816793
ENSCHIG00000012625	42.40232785
ENSCHIG00000012627	30.90874633
ENSCHIG00000012667	9.615383807
ENSCHIG00000012681	27.34197358
ENSCHIG00000012818	12.27630698
ENSCHIG00000012828	10.48966515
ENSCHIG00000012893	22.56444976
ENSCHIG00000012911	12.24250993
ENSCHIG00000012978	8.214162945
ENSCHIG00000013237	13.77793993
ENSCHIG00000013246	16.28313122
ENSCHIG00000013263	21.89341136
ENSCHIG00000013325	14.77894821
ENSCHIG00000013361	140.8611932
ENSCHIG00000013372	74.97056429
ENSCHIG00000013431	8.073256049
ENSCHIG00000013437	29.27207046
ENSCHIG00000013515	304.2018413
ENSCHIG00000013568	10.76717628
ENSCHIG00000013637	32.418628
ENSCHIG00000013703	172.7280923
ENSCHIG00000013771	14.97761278
ENSCHIG00000013806	24.04593451
ENSCHIG00000013809	14.34778054
ENSCHIG00000013910	430.8179084
ENSCHIG00000013936	16.89801425
ENSCHIG00000013965	17.54081499
ENSCHIG00000014098	48.85357676
ENSCHIG00000014108	14.37902638
ENSCHIG00000014125	51.89505256
ENSCHIG00000014163	19.93487354
ENSCHIG00000014177	11.88316215
ENSCHIG00000014245	8.493091587
ENSCHIG00000014280	12.52858096
ENSCHIG00000014299	74.15325308
ENSCHIG00000014373	56.66866904
ENSCHIG00000014544	26.72535457
ENSCHIG00000014561	23.27946382
ENSCHIG00000014572	46.99162539
ENSCHIG00000014599	254.0942002
ENSCHIG00000014615	64.77232162
ENSCHIG00000014686	12.40607276
ENSCHIG00000014708	79.52467054
ENSCHIG00000014790	10.58359723
ENSCHIG00000014849	8.440908111
ENSCHIG00000014915	7.923861057
ENSCHIG00000014919	23.28677903
ENSCHIG00000014929	26.68905326
ENSCHIG00000014968	14.48328836
ENSCHIG00000015028	16.42660166
ENSCHIG00000015073	63.79928966
ENSCHIG00000015086	7.032501049
ENSCHIG00000015098	23.05222727
ENSCHIG00000015139	15.9104356
ENSCHIG00000015140	9.847309484
ENSCHIG00000015166	16.3203079
ENSCHIG00000015198	7.83784533
ENSCHIG00000015231	339.034431
ENSCHIG00000015266	32.87228465
ENSCHIG00000015273	7.821074698
ENSCHIG00000015301	6.802910527
ENSCHIG00000015338	94.73606142
ENSCHIG00000015387	30.14344963
ENSCHIG00000015417	9.154980699
ENSCHIG00000015422	14.28129824
ENSCHIG00000015430	62.01273867
ENSCHIG00000015460	78.46269862
ENSCHIG00000015479	17.82377078
ENSCHIG00000015482	16.31675259
ENSCHIG00000015655	33.52953095
ENSCHIG00000015660	26.73109569
ENSCHIG00000015681	34.82181698
ENSCHIG00000015711	113.0897944
ENSCHIG00000015779	9.246431516
ENSCHIG00000015928	52.90762803
ENSCHIG00000015986	10.607776
ENSCHIG00000015990	11.70235722
ENSCHIG00000016165	6.667044306
ENSCHIG00000016196	84.19762944
ENSCHIG00000016249	23.44491982
ENSCHIG00000016311	23.49167165
ENSCHIG00000016329	56.8856298
ENSCHIG00000016332	68.75189002
ENSCHIG00000016354	9.408745603
ENSCHIG00000016358	21.4895114
ENSCHIG00000016445	179.6107661
ENSCHIG00000016544	53.65545596
ENSCHIG00000016566	16.18979296
ENSCHIG00000016585	15.89803793
ENSCHIG00000016594	60.95469651
ENSCHIG00000016787	14.96418886
ENSCHIG00000016803	22.01474133
ENSCHIG00000016805	41.7002358
ENSCHIG00000016884	14.86219898
ENSCHIG00000016945	24.09473612
ENSCHIG00000016951	8.950999235
ENSCHIG00000017117	8.30102414
ENSCHIG00000017121	138.092244
ENSCHIG00000017166	66.81544289
ENSCHIG00000017179	28.5469384
ENSCHIG00000017301	9.052025193
ENSCHIG00000017313	10.37904522
ENSCHIG00000017324	7.493204293
ENSCHIG00000017329	23.13549945
ENSCHIG00000017357	190.2913661
ENSCHIG00000017451	27.66700775
ENSCHIG00000017511	19.92141805
ENSCHIG00000017652	14.21220643
ENSCHIG00000017681	22.41490684
ENSCHIG00000017705	11.78377436
ENSCHIG00000017713	7.939475976
ENSCHIG00000017716	8.903505299
ENSCHIG00000017775	37.10640041
ENSCHIG00000017807	260.730402
ENSCHIG00000017892	21.46954761
ENSCHIG00000017934	23.05742537
ENSCHIG00000017972	8.546590521
ENSCHIG00000017985	29.95901717
ENSCHIG00000017986	15.94207593
ENSCHIG00000018041	17.10474069
ENSCHIG00000018052	11.99470758
ENSCHIG00000018248	159.1002919
ENSCHIG00000018345	32.23501285
ENSCHIG00000018375	13.33522978
ENSCHIG00000018396	139.7214051
ENSCHIG00000018411	37.95202908
ENSCHIG00000018501	9.220391059
ENSCHIG00000018521	33.90043588
ENSCHIG00000018534	24.0707293
ENSCHIG00000018541	22.07356772
ENSCHIG00000018563	71.17897308
ENSCHIG00000018600	24.99793762
ENSCHIG00000018656	55.24578461
ENSCHIG00000018658	49.80129632
ENSCHIG00000018678	13.63966437
ENSCHIG00000018774	11.49595383
ENSCHIG00000018806	108.5897376
ENSCHIG00000018824	65.37725862
ENSCHIG00000018834	9.295657635
ENSCHIG00000018877	28.21500958
ENSCHIG00000018922	69.97526153
ENSCHIG00000018980	25.57214455
ENSCHIG00000019077	10.32385595
ENSCHIG00000019082	95.14620843
ENSCHIG00000019101	17.2839145
ENSCHIG00000019218	9.155466266
ENSCHIG00000019252	17.64245053
ENSCHIG00000019264	24.54596137
ENSCHIG00000019278	6.986620183
ENSCHIG00000019283	65.36963203
ENSCHIG00000019380	26.52104449
ENSCHIG00000019398	151.0973633
ENSCHIG00000019423	15.01428623
ENSCHIG00000019440	8.771932721
ENSCHIG00000019473	38.23932177
ENSCHIG00000019520	32.7167017
ENSCHIG00000019530	11.21130989
ENSCHIG00000019585	36.97640048
ENSCHIG00000019592	53.05432535
ENSCHIG00000019605	37.2263267
ENSCHIG00000019664	15.01578086
ENSCHIG00000019702	42.6072319
ENSCHIG00000019766	34.91446841
ENSCHIG00000019798	10.24489872
ENSCHIG00000019897	11.35148534
ENSCHIG00000020077	8.338027185
ENSCHIG00000020087	41.79640195
ENSCHIG00000020180	12.59176618
ENSCHIG00000020204	362.0381487
ENSCHIG00000020252	65.15846835
ENSCHIG00000020338	29.8325684
ENSCHIG00000020357	9.83227518
ENSCHIG00000020391	18.15244631
ENSCHIG00000020447	73.20600867
ENSCHIG00000020454	33.34184551
ENSCHIG00000020552	14.1347778
ENSCHIG00000020622	43.29979644
ENSCHIG00000020792	15.83481821
ENSCHIG00000020818	8.105792016
ENSCHIG00000020846	20.43876169
ENSCHIG00000020913	9.789134294
ENSCHIG00000021021	17.51732766
ENSCHIG00000021038	10.97969452
ENSCHIG00000021073	73.98441116
ENSCHIG00000021094	17.9375467
ENSCHIG00000021156	60.40921187
ENSCHIG00000021190	16.34667902
ENSCHIG00000021275	78.56425508
ENSCHIG00000021279	14.30867583
ENSCHIG00000021287	9.256112259
ENSCHIG00000021306	45.4289087
ENSCHIG00000021320	40.42700474
ENSCHIG00000021323	8.792870473
ENSCHIG00000021327	7.500047763
ENSCHIG00000021365	19.91500469
ENSCHIG00000021392	12.74568638
ENSCHIG00000021423	38.64302609
ENSCHIG00000021579	7.255293177
ENSCHIG00000021628	22.83069635
ENSCHIG00000021630	65.1158253
ENSCHIG00000021641	19.8382399
ENSCHIG00000021650	97.6839054
ENSCHIG00000021660	42.57986333
ENSCHIG00000021753	44.49687661
ENSCHIG00000021767	13.04781577
ENSCHIG00000021776	60.67943891
ENSCHIG00000021795	27.72588016
ENSCHIG00000021801	8.429795498
ENSCHIG00000021876	12.71764656
ENSCHIG00000021900	8.573295198
ENSCHIG00000022009	7.625287905
ENSCHIG00000022028	7.860384362
ENSCHIG00000022029	52.74585348
ENSCHIG00000022058	448.7243338
ENSCHIG00000022066	231.6729897
ENSCHIG00000022232	19.16992804
ENSCHIG00000022255	20.06817581
ENSCHIG00000022261	35.29270471
ENSCHIG00000022264	9.129570826
ENSCHIG00000022339	11.25271704
ENSCHIG00000022426	28.87685118
ENSCHIG00000022434	10.76404799
ENSCHIG00000022463	30.77550242
ENSCHIG00000022492	104.399966
ENSCHIG00000022543	8.94960226
ENSCHIG00000022558	66.18306448
ENSCHIG00000022585	41.5846526
ENSCHIG00000022628	13.38563879
ENSCHIG00000022670	62.07565686
ENSCHIG00000022713	11.39349446
ENSCHIG00000022860	18.53620862
ENSCHIG00000022989	12.91022518
ENSCHIG00000022992	10.81667785
ENSCHIG00000023155	112.8918665
ENSCHIG00000023201	12.76677225
ENSCHIG00000023248	83.2185329
ENSCHIG00000023260	14.69194082
ENSCHIG00000023307	6.164646024
ENSCHIG00000023332	139.6730789
ENSCHIG00000023492	12.92949132
ENSCHIG00000023496	19.6090963
ENSCHIG00000023536	54.80668601
ENSCHIG00000023649	21.39401508
ENSCHIG00000023669	8.064736091
ENSCHIG00000023679	31.61733109
ENSCHIG00000023712	18.30946286
ENSCHIG00000023731	10.99324467
ENSCHIG00000023816	13.85899583
ENSCHIG00000023877	62.77364123
ENSCHIG00000023970	11.62917418
ENSCHIG00000023971	16.88054713
ENSCHIG00000024010	32.88414635
ENSCHIG00000024013	11.3247815
ENSCHIG00000024084	18.43264873
ENSCHIG00000024173	13.15821413
ENSCHIG00000024181	16.86983226
ENSCHIG00000024184	29.43949678
ENSCHIG00000024357	10.23636286
ENSCHIG00000024390	20.17839267
ENSCHIG00000024417	19.39863429
ENSCHIG00000024451	108.1762523
ENSCHIG00000024556	7.971166146
ENSCHIG00000024561	54.89829095
ENSCHIG00000024607	10.50185339
ENSCHIG00000024636	25.60934441
ENSCHIG00000024648	40.98518661
ENSCHIG00000024653	71.52452466
ENSCHIG00000024687	29.83558866
ENSCHIG00000024706	11.81570022
ENSCHIG00000024752	73.89518322
ENSCHIG00000024757	9.777276903
ENSCHIG00000024762	17.71670828
ENSCHIG00000024764	34.12038813
ENSCHIG00000024774	8.515280272
ENSCHIG00000024795	244.2471742
ENSCHIG00000024797	33.64994241
ENSCHIG00000024818	12.4074966
ENSCHIG00000025004	68.6696917
ENSCHIG00000025028	20.03765077
ENSCHIG00000025136	11.62475199
ENSCHIG00000025192	8.08602947
ENSCHIG00000025214	23.2548723
ENSCHIG00000025314	113.0326347
ENSCHIG00000025365	22.99698261
ENSCHIG00000025378	11.08910957
ENSCHIG00000025413	12.90028948
ENSCHIG00000025424	7.128386609
ENSCHIG00000025435	123.558968
ENSCHIG00000025440	11.28065027
ENSCHIG00000025509	8.229769122
ENSCHIG00000025540	208.3745667
ENSCHIG00000025587	22.79772715
ENSCHIG00000025690	7.690365245
ENSCHIG00000025703	8.609049839
ENSCHIG00000025737	9.590716878
ENSCHIG00000025817	56.97541065
ENSCHIG00000025826	19.57437919
ENSCHIG00000025853	17.23086665
ENSCHIG00000025884	32.45355313
ENSCHIG00000025923	37.94346708
ENSCHIG00000025996	10.95229838
ENSCHIG00000026059	10.61190394
ENSCHIG00000026216	25.03172743
ENSCHIG00000026283	126.3199095
ENSCHIG00000026362	30.00470392
ENSCHIG00000026518	36.88075813
ENSCHIG00000026562	11.50378888
ENSCHIG00000026635	10.71750066
ENSCHIG00000026673	18.81844496
ENSCHIG00000026722	25.60921222
ENSCHIG00000026723	6.178687367
ENSCHIG00000026849	24.54850957
ENSCHIG00000026885	9.327473612
ENSCHIG00000026902	25.75510514
ENSCHIG00000026925	14.34276529
ENSCHIG00000027003	9.591280432
ENSCHIG00000027084	14.64552347
ENSCHIG00000027096	10.98664244
ENSCHIG00000027099	36.14048271
ENSCHIG00000027162	156.7473466
ENSCHIG00000027168	12.68573443
ENSCHIG00000027171	44.34598045
ENSCHIG00000027173	10.89648282
ENSCHIG00000027263	11.2234244
ENTPD4	25.20754064
ENTPD6	8.228409204
ENTR1	90.52236766
ENY2	49.01392564
EP400	72.22462547
EPB41	40.90596942
EPB41L3	16.61771647
EPB41L4A	11.78238374
EPCAM	89.20247413
EPHB3	35.30118507
EPHX2	30.70391394
EPM2AIP1	24.87152106
EPN2	18.55475083
EPS15L1	15.07637745
EPS8L2	32.65662956
EPSTI1	69.72269056
ERAP2	34.00404022
ERBIN	92.8798622
ERC1	8.380215138
ERCC1	6.880107597
ERCC2	12.2764208
ERCC4	31.10392356
ERLIN2	25.6625041
ERMP1	10.52014371
ERO1B	48.88563642
ERRFI1	18.84106177
ETAA1	16.57454209
ETNK1	31.11580378
ETS2	59.75745624
ETV6	9.449918581
EVC	11.78577202
EVL	43.51553865
EWSR1	38.93708539
EXT2	34.63952626
EXTL3	18.11680783
EZR	12.75296422
F11R	17.95453445
F2	12.02528067
F2RL1	12.54614335
FAAP24	54.95612916
FADD	19.9741983
FADS1	57.60228717
FAM102A	37.23771759
FAM107A	37.95943276
FAM111B	11.60631491
FAM114A1	53.53353763
FAM117A	14.72974475
FAM118B	46.15020506
FAM120A	16.04929837
FAM126B	11.82024774
FAM135A	19.91878161
FAM160A2	23.48077779
FAM160B1	13.2953717
FAM160B2	9.091132385
FAM162A	12.79946963
FAM168A	24.80993717
FAM168B	15.12088021
FAM171A1	12.73925321
FAM173B	26.35550769
FAM184B	16.24149954
FAM193A	86.28086834
FAM193B	25.36262317
FAM207A	12.99443775
FAM208A	86.70764104
FAM208B	62.2472518
FAM20B	9.328091723
FAM219A	15.01369767
FAM222B	8.691427521
FAM43A	7.253576318
FAM49A	6.534738019
FAM83E	19.54772584
FAM83F	7.696737804
FAM84B	11.45202526
FAN1	14.04539692
FANCG	9.203952254
FARP1	32.82927622
FARP2	32.70771303
FARSA	43.68724743
FAT1	25.39569646
FBH1	32.44092147
FBLIM1	47.27726533
FBLN1	47.38429673
FBLN5	41.36978491
FBN2	7.392826317
FBP2	10.77478223
FBRSL1	10.24997352
FBXL3	20.85403755
FBXO2	16.91979808
FBXO24	23.72469109
FBXO3	51.81998034
FBXO31	16.52667984
FBXO32	12.90393542
FBXO7	42.95488651
FBXO9	11.30743839
FBXW2	15.76892521
FCER1G	90.9380869
FCGRT	23.82360318
FCHO2	12.41128855
FCHSD2	144.2357004
FDX1	10.01932696
FEM1A	91.55953106
FEM1B	15.71253778
FEN1	97.39999941
FES	125.4324639
FGFR2	18.64981273
FH	15.52036975
FHL2	11.05897364
FIBIN	8.599764644
FKBP11	12.03330386
FKBP15	56.5171777
FKBP4	119.9746898
FKBP8	57.60030555
FKBP9	21.79423795
FLNB	51.0981124
FLOT1	402.3366628
FLRT2	18.37539294
FLT3LG	27.41941603
FLT4	26.78695712
FMNL2	29.68779239
FN1	74.24925864
FNBP4	53.6010744
FNDC3A	31.22930052
FNDC3B	22.58560139
FNIP2	26.19654023
FOCAD	10.68638042
FOLR2	21.13863923
FOPNL	8.724265098
FOSL2	11.673025
FOXJ2	13.05134481
FOXJ3	26.79931135
FOXO1	7.149100376
FOXO3	24.38855258
FOXRED1	35.08118745
FOXS1	57.22158364
FRS2	20.30718018
FTH1	23.84272713
FTO	39.00329661
FURIN	110.3976877
FUS	12.80940324
FYN	109.5016583
FZD1	9.703106848
FZR1	28.83302179
G3BP1	7.144186802
GABBR1	13.26792973
GALE	31.98471105
GALM	20.84619411
GALNS	18.80580514
GALNT10	7.618459973
GALNT18	58.73458474
GALT	30.38493848
GANAB	248.8588304
GARS	16.19625623
GATAD2B	14.62025162
GATD1	6.393550022
GBA	22.44824104
GBA2	11.65868046
GBP5	45.44732248
GCC2	27.07586772
GCDH	9.154768546
GCN1	44.0516702
GDPD5	17.38998795
GFM1	121.1043072
GFRA1	61.41342428
GFRA4	10.80386225
GGA1	17.19732606
GGA2	221.819796
GGCX	44.06409411
GGH	20.26213802
GHDC	7.101734932
GHR	19.79712874
GIGYF1	14.97773607
GINM1	25.00970812
GINS2	17.04020837
GIPC2	16.01356586
GIPR	14.36085196
GIT1	15.38667499
GIT2	42.9117031
GJA4	19.33862126
GJA5	10.93775057
GLB1	40.83637238
GLCE	38.51313861
GLE1	13.79327971
GMDS	75.58445152
GMPPA	12.39396458
GMPR	11.64423056
GNA11	55.17697814
GNA13	28.02600287
GNAI2	13.75538521
GNAL	9.164914689
GNG11	8.706349467
GNG12	23.75971284
GNG7	12.1489674
GNPAT	56.28510794
GNPTAB	21.34219125
GNPTG	88.86427376
GNS	37.02597143
GOLGA4	35.31504395
GOLGA5	160.2559157
GOLM1	36.13116181
GOLPH3	22.1289173
GORASP1	19.16283913
GORASP2	10.45182081
GOSR1	7.941511575
GPANK1	108.5778323
GPAT3	15.84911508
GPATCH2L	11.81391719
GPBP1	14.74952913
GPCPD1	12.77361402
GPD1	23.51352078
GPI	56.39371781
GPLD1	19.18823789
GPR137B	9.679908499
GPR155	8.419934152
GPR160	16.88800086
GPRC5B	13.96286568
GPS1	69.6279851
GPSM2	13.33700683
GPT	11.62577832
GRAMD1A	46.11939372
GRAMD1B	9.357449027
GRAMD2B	40.45948519
GRK3	14.23077692
GRK4	10.15388724
GRK5	31.9223535
GRPEL1	18.559619
GRSF1	9.1748131
GSDME	19.86919743
GSN	93.58766704
GSPT1	108.6238221
GSTA4	10.29445224
GSTK1	15.66811513
GTF2A1	7.336696418
GTF2H3	19.90701309
GTF2I	51.84583392
GTF3C1	14.96224864
GTF3C3	8.8409173
GTF3C4	27.35883752
GTPBP1	82.78898869
GTPBP2	8.351682348
GTPBP4	17.303182
GUCY1A1	23.30446227
GYG1	50.24571084
GYS1	6.914244711
H2AFV	13.23919376
H2AFY	68.3928451
HABP4	9.689455291
HACD2	21.9362758
HACD3	24.16236016
HACL1	14.51645913
HAUS2	13.20179092
HAUS5	10.92870874
HBP1	11.70722189
HBS1L	8.198460172
HCK	196.7903061
HCLS1	9.879752832
HDAC1	19.225673
HDAC10	36.87950133
HDAC2	134.9106641
HDAC7	101.831246
HDGF	156.3679183
HDGFL2	66.86064299
HDHD2	9.829826997
HDHD3	20.44832323
HEATR3	34.8749317
HECA	32.71864646
HECTD3	6.969378206
HELZ	33.42602063
HERC2	16.15247115
HERC4	69.05960423
HES4	24.4439937
HES6	9.644458961
HEYL	10.29151382
HGS	33.39786629
HGSNAT	22.64685983
HIBCH	9.990423672
HIP1R	7.085474371
HIRIP3	67.96092565
HIST1H1C	8.552870991
HK1	66.05481592
HLA-DRA	14.20560986
HLTF	57.27966563
HM13	39.56921803
HMCES	42.44051876
HMG20B	49.74199038
HMGCL	11.91245394
HMGCR	10.15728718
HMOX1	14.5746684
HNF4A	8.302919511
HNRNPA2B1	302.2681269
HNRNPAB	12.45095335
HNRNPD	16.2534677
HNRNPF	10.95997299
HNRNPM	167.6393189
HNRNPU	28.84875303
HOOK2	15.90805468
HOXB6	20.95203554
HOXB9	12.21426196
HOXD3	9.589861469
HPCAL1	10.63914709
HPS3	12.65484597
HPS5	18.33132501
HS6ST1	7.113948795
HSD11B2	12.06300147
HSF1	8.128883659
HSF2	18.9468624
HSP90AA1	49.96605627
HSP90B1	86.77596187
HSPA12A	25.48444054
HSPA12B	27.03062383
HSPA6	16.50654885
HSPA9	20.82783578
HSPB6	36.44115205
HSPBP1	9.102816257
HSPG2	17.67617086
HUS1	46.8667831
HYAL2	9.106770028
HYAL3	16.35481679
HYOU1	14.12636706
HYPK	71.50843312
IAH1	14.32076869
IARS	83.26308787
ICAM3	50.7160833
ICK	23.15047779
ID3	38.69465859
IDH2	29.27402299
IDH3B	8.200346646
IDUA	17.99357915
IFI6	22.99200709
IFIT1	53.72938192
IFRD1	21.61422484
IFT172	16.21472487
IFT46	34.39921683
IFT57	18.79195722
IGFBP5	55.64467593
IGHMBP2	19.35295927
IGSF8	10.23692939
IKBIP	19.01554021
IKBKB	69.91051133
IKZF5	11.98691952
IL17RA	46.32671387
IL17RC	8.782680876
IL20RB	13.68354996
IL27RA	54.92591191
IL33	17.28260391
IL6ST	62.24098454
ILF2	34.87974532
ILK	81.65510371
ILKAP	11.82658517
ILVBL	37.5548959
IMMT	16.90291289
IMP4	11.35354832
IMPA1	105.2673785
IMPACT	11.84055244
IMPAD1	46.62873688
ING3	12.7186119
INPP5A	7.280871163
INPP5B	41.72922472
INPP5E	109.6256244
INPP5F	77.74187378
INPPL1	12.88446905
INSRR	8.074197659
INTS11	21.42994653
INTS14	12.59759764
INTS2	10.23529621
INTS8	49.41077577
IP6K1	7.036955523
IPO13	8.97090899
IPO4	30.38857634
IPP	8.36622137
IQGAP1	343.6818254
IRF9	27.63520799
IRGQ	14.45268626
ISG20L2	10.25730347
ISOC1	15.42747539
ISOC2	9.830208701
ISYNA1	37.86295728
ITFG2	71.82156985
ITGA1	21.47259635
ITGA10	30.06709957
ITGA2B	7.370275504
ITGA3	40.6718508
ITGA4	8.983409469
ITGA6	23.12272462
ITGA7	10.83039856
ITGA9	18.60875451
ITGAV	9.254999853
ITGB2	50.49730307
ITGB4	11.89739521
ITGB7	41.02223422
ITIH4	10.59756081
ITM2B	89.50824042
ITPK1	97.37637223
ITPR1	28.18230754
ITPRID2	27.01439526
ITPRIPL1	12.34181213
ITPRIPL2	43.62092944
IVD	14.43500342
IVNS1ABP	45.26926868
JADE2	27.00071631
JAG1	8.235091437
JAK3	97.71290974
JAZF1	17.30312349
JCAD	9.802951652
JMJD1C	22.46797484
JOSD1	7.498253534
KANK2	51.44647037
KANSL1L	15.32384498
KANSL3	50.41362732
KAT2A	285.3377289
KAT6A	9.97387951
KAT8	18.45595698
KAZN	9.327131407
KBTBD4	15.5403855
KCNMB1	12.21598947
KCNT1	45.48068462
KCTD10	68.3166843
KCTD13	18.71047498
KCTD20	61.05488292
KCTD9	15.99414323
KDM1A	34.70955714
KDM3B	50.67762584
KDM4A	39.24233576
KDM4B	10.68286179
KDM5A	12.81712326
KDSR	14.90036976
KEAP1	14.19954803
KHDC4	123.534928
KHNYN	15.03650438
KIAA0040	41.04640175
KIAA0355	19.8535104
KIAA0513	11.01135619
KIAA0556	15.59998818
KIAA0930	59.88558599
KIAA1217	20.165734
KIAA1522	34.39065967
KIAA1551	191.0164092
KIAA1671	10.1783675
KIAA2013	17.56411724
KIDINS220	13.10992421
KIF13A	22.26020323
KIF17	9.852538012
KIF18B	10.54090909
KIF1B	15.60183273
KIF22	161.9637177
KIF23	27.43560486
KIF3A	8.775899044
KIF3B	58.63125536
KIF7	23.04886213
KIFC2	13.55760641
KIRREL1	27.11573358
KITLG	11.01915606
KLC2	13.90264041
KLF10	21.46818257
KLF6	8.151114486
KLF7	19.87563639
KLHDC10	51.62834285
KLHDC8B	7.903747211
KLHL3	29.79089573
KLHL36	8.929737094
KLHL42	16.40189301
KMT2D	22.63897073
KMT2E	38.57378077
KMT5B	9.946100456
KPNA1	8.745319634
KPNA6	75.90575801
KPNB1	41.66032099
KRR1	32.82950763
KRT19	83.92800318
LACTB2	24.7632537
LAMA5	19.49423091
LAMB1	38.45235495
LAMB2	13.97035546
LAMC1	42.69542117
LAMC2	10.22654534
LANCL1	101.5059959
LANCL2	35.79763829
LAPTM5	20.88814387
LARGE2	18.61383747
LARS	12.41138217
LASP1	114.0731949
LAYN	44.6332096
LBH	57.65451844
LCAT	28.7241781
LCP1	18.17813764
LDHD	14.2221643
LDLR	70.59451435
LEPROT	14.81543986
LETM1	71.97637772
LGALSL	21.88360649
LHFPL2	8.784940708
LIFR	9.148136009
LIG1	34.28103676
LIG3	28.04902225
LIMA1	22.7272605
LIMD1	21.43494677
LIMK2	36.13923342
LIMS2	29.05786804
LIN54	8.939993348
LIN7C	54.02034411
LIPA	66.40233387
LITAF	103.2431756
LLGL1	13.52514146
LMAN1	88.79091808
LMBR1L	9.918635335
LMBRD1	42.5463021
LMO2	8.753870613
LMO7	10.20241159
LNPEP	32.6639103
LNX1	12.46692607
LONP1	74.6622863
LOXL1	8.913713501
LPCAT1	56.96211723
LPCAT4	25.36809695
LPIN2	140.2601855
LRBA	29.18415984
LRCH1	15.48901409
LRCH3	9.179707292
LRIG2	36.49717617
LRP1	28.14461683
LRPPRC	34.83154251
LRRC1	49.64844195
LRRC32	24.42672219
LRRC47	23.23977135
LRRC8A	13.49648172
LRRC8B	13.04577186
LRRCC1	12.00635846
LRRFIP2	16.77024891
LRRK1	36.67887323
LRRK2	9.371976829
LRRN2	18.64190632
LSG1	11.89698277
LSM10	7.118909694
LSM11	9.432688422
LSM14A	112.390652
LSR	41.5932161
LSS	31.7509324
LTBP1	67.8405438
LTBP2	33.53120175
LTC4S	6.891684635
LUC7L	64.23408119
LUZP1	9.058258695
LYN	84.80883547
M6PR	14.05086128
MACF1	17.60098393
MACROD1	48.40980524
MAD2L1	8.023891033
MALT1	11.82453445
MAN1A1	9.970698275
MAN2A2	40.57970593
MANEA	18.99454819
MANSC1	9.502500373
MAP2K1	19.93383098
MAP2K7	24.57937788
MAP3K1	12.60387418
MAP3K14	84.46497223
MAP3K7	52.45152549
MAP4	31.44159934
MAP4K2	15.17302555
MAPK14	23.89927648
MAPK8	12.79813626
MAPK8IP3	38.08835497
MAPK9	14.96337403
MAPKAPK3	16.43167348
MAPRE2	41.36978623
Mar-01	16.12592118
Mar-02	9.095864255
MARK2	28.36737854
MARK3	14.57873959
MASP2	16.18817102
MAST2	22.6385262
MAST4	12.78279879
MAT2A	25.17463165
MAVS	12.16460654
MBD1	15.86170303
MBD3	85.45210935
MBTPS1	15.020522
MCAM	29.92603969
MCAT	10.20857768
MCC	14.97635226
MCCC1	71.51030399
MCCC2	22.20747511
MCL1	470.9196043
MCM3	690.3022165
MCM3AP	62.14167498
MCM5	9.315287381
MCM6	642.6603112
MCM8	11.1530074
MCMBP	101.271794
MCUB	34.80002959
MCUR1	16.17626178
MDC1	242.4033975
MDFIC	8.466522597
MDH2	32.09851504
MDN1	39.98677625
MED1	29.66189241
MED16	10.80876513
MED20	6.743428445
MED23	34.63448558
MED24	21.32437104
MED25	29.47326667
MED28	8.603109629
MEF2C	62.98315706
MEF2D	62.99975688
MEGF8	30.20161209
MEGF9	23.05276004
MEIS2	13.49566963
METAP1	11.63207205
METRNL	14.81488282
METTL17	52.76235053
METTL9	77.68742642
MFGE8	123.4482912
MFN1	8.045353759
MFN2	10.9598178
MFSD12	61.28256571
MFSD3	12.02155986
MFSD6	7.749717253
MGAT1	15.3840495
MGAT4A	14.67750545
MGAT5	19.90852376
MGME1	11.52385924
MGRN1	35.23302477
MGST3	36.2926268
MIB1	30.07302676
MICALL1	12.87925756
MICU1	12.5360392
MICU2	10.65974538
MIGA2	37.67011524
MINDY1	10.30175372
MIR196A1	16.53072718
MIR199A1	23.22499536
MIR25	8.347842818
MIR30C1	9.814210965
MIR331	15.71895093
MIR4657	60.79753151
MITF	8.745784702
MKKS	67.00794903
MLF2	358.4952707
MLH1	15.04550059
MLH3	20.04428241
MLLT1	75.19472383
MLLT6	10.30937568
MLXIP	8.024665933
MMAB	19.13278306
MMP1	59.80267107
MMRN2	40.71290344
MOB1B	7.751535268
MOB3A	64.36655239
MOB3B	11.18435543
MOB3C	26.84349961
MOCS2	40.35436033
MOCS3	17.63877187
MORC2	10.24934986
MORF4L1	12.57266419
MOV10	78.10288649
MOXD1	7.344331316
MPP5	13.54198375
MPPE1	20.64396896
MPZL1	9.534855314
MPZL2	13.42386022
MRM1	10.33787032
MRM2	103.5472508
MROH1	12.0257864
MRPL17	81.92723388
MRPL20	76.31651254
MRPL21	18.60062513
MRPL28	84.51533976
MRPL50	7.331150783
MRPS14	30.35451477
MRPS22	54.28610353
MRPS23	19.2317073
MRPS31	15.69997737
MRPS6	12.96535126
MRPS9	14.83816619
MRTFA	7.107083762
MRTFB	25.514113
MRTO4	57.32619824
MRVI1	10.3508552
MSANTD2	16.04133391
MSH2	25.75502756
MSL2	6.584725961
MSRB3	10.3680285
MSS51	36.0197186
MSTO1	18.57244703
MTA1	25.39861977
MTAP	8.132045604
MTCH2	13.88341146
MTFMT	22.03007556
MTG2	16.29902567
MTHFD1	37.6162764
MTHFR	19.37935885
MTIF2	9.568014568
MTMR11	27.10011939
MTMR3	22.29909533
MTMR4	10.09415539
MTOR	22.87022012
MTREX	76.68670921
MTRF1	27.73741301
MTRR	24.71917499
MTSS1	15.31313094
MTUS1	11.30335631
MTX2	7.921869479
MUM1	58.38039619
MUS81	16.17070571
MUT	29.1526812
MVK	22.08316163
MVP	12.27493418
MXRA8	19.55526222
MYBBP1A	15.45010044
MYBL2	324.9637898
MYBPC3	66.15641467
MYDGF	9.703309885
MYEF2	9.011121986
MYH11	17.823111
MYH7B	22.1828626
MYH9	106.3999342
MYL9	19.28467932
MYLK	27.0858409
MYO10	31.42159477
MYO18A	17.38960883
MYO19	13.38036574
MYO1B	33.82364321
MYO1E	41.78669122
MYO1G	9.795922083
MYO6	10.8470521
MYO9A	17.85196303
MZF1	7.466251681
NAA16	12.31886865
NAA30	7.881292103
NAAA	118.6404873
NACC1	52.10195974
NADK	22.89349043
NADK2	17.24095317
NAGA	12.85870127
NAPG	7.704760935
NARS	12.692114
NASP	125.4376191
NBEAL2	23.53903211
NCAPD2	125.0575223
NCAPG2	10.35751455
NCBP1	10.76306216
NCF4	13.98257494
NCK2	9.127601415
NCKAP5L	17.31583947
NCOA1	9.919167653
NCOR2	102.4778134
NCS1	17.48014699
NCSTN	28.41183653
NDC1	8.749959386
NDFIP2	15.05533874
NDRG1	80.93691601
NDRG2	51.56609895
NDUFA10	10.95089397
NDUFAF7	70.80725375
NDUFB2	24.51270387
NDUFS2	55.90022346
NDUFS7	14.07510818
NECAB3	12.77387988
NECAP1	26.47204002
NECAP2	14.72988015
NEDD4L	19.64446566
NEDD9	12.67690469
NEK2	35.8818975
NEK4	24.69787854
NEK9	30.4317549
NEO1	15.24941808
NET1	10.69999389
NEU1	21.89857143
NEURL1B	33.08528921
NF1	10.85385342
NF2	16.99511022
NFATC2IP	97.16935462
NFE2L1	17.65288239
NFE2L2	31.27811578
NFE2L3	241.5460725
NFIC	50.09850769
NFKB1	70.40174793
NFKB2	236.426917
NFYC	27.87500312
NID1	6.460881717
NINL	22.24531008
NIPAL3	23.34237716
NIPSNAP1	24.23151559
NISCH	10.24836718
NIT1	22.21253749
NIT2	10.0084786
NKIRAS1	87.01957694
NKTR	33.22398071
NLE1	23.51109237
NMI	67.87775522
NMNAT1	18.4177421
NMNAT3	16.32410486
NMRK1	20.5998471
NMT1	32.28410226
NNT	62.20015289
NOB1	8.99270478
NOC4L	36.49904734
NODAL	16.60930633
NOL11	47.670648
NOL4L	12.24742446
NOL6	25.26572099
NOL9	81.253612
NOP14	21.27955968
NOP53	13.77553655
NOSIP	147.9078623
NOSTRIN	9.272580644
NOTCH2	12.96507507
NOTCH3	16.66683734
NPC2	26.60660229
NPFF	49.92246125
NPHS1	27.04341204
NPLOC4	36.6284992
NPNT	33.97140931
NR1H3	50.00136638
NR4A1	18.99372997
NRDC	9.447158908
NRIP1	27.52064622
NRIP2	43.79632002
NRP1	23.75792712
[truncated: 1,304 more rows]
