# Supplementary material for: A Mini-Atlas of Gene Expression for the Domestic Goat (Capra hircus)
Source: Front Genet. 2019 Nov 4;10:1080. doi: 10.3389/fgene.2019.01080 (PMC6844187; doi:10.3389/fgene.2019.01080)
Supplement: Supplementary file 4 [file DataSheet_4.zip › kidney_cortex_ASE.csv]

##Estimates of allele-specific expression at gene level in this tissue using the GeneiASE model
feat	MeanAI
ACP6	17.18374856
ACTR1A	20.57816818
AGXT	24.89139835
AHCY	87.16933272
C19orf53	281.4197353
CAPN3	16.25709385
CCDC190	15.40757017
CCDC38	13.23733449
CDH5	24.17266871
COL4A2	88.03876583
CRAT	19.29297522
DUSP23	20.27672838
EEF1A1	61.45253415
EHHADH	17.94343388
ENPP3	18.88033581
ENSCHIG00000011205	64.6987698
ENSCHIG00000012746	26.00541528
ENSCHIG00000013959	13.93545838
ENSCHIG00000014299	313.7932446
ENSCHIG00000015460	25.93704505
ENSCHIG00000016311	464.9046169
ENSCHIG00000016541	112.339545
ENSCHIG00000016585	15.42338572
ENSCHIG00000019520	21.09667624
ENSCHIG00000021630	37.38840552
ENSCHIG00000021641	19.49844108
ENSCHIG00000025032	25.18985067
ENSCHIG00000025214	18.97628604
ENSCHIG00000026684	26.64879712
ENSCHIG00000027232	55.16485378
ETNK1	16.27375308
FABP1	161.3196722
FADS1	99.30746059
FEN1	27.56481223
GBP5	33.36403811
GINM1	15.91765382
HACL1	17.48661074
HTR1E	21.02220661
IARS	16.00299054
KIF7	15.44298223
LRRCC1	32.91026621
MOXD1	24.7668383
MRPL17	129.4590592
MTAP	13.26130286
NINL	25.47318122
PAH	16.56707708
PDGFD	14.43224547
PDIA4	30.58549809
PIGR	26.50668438
PM20D1	21.51647717
PM20D2	40.91298151
PPARD	19.30274236
PSAT1	15.51359877
PTK6	18.62840143
RBPJ	14.04061666
RGL1	13.64242753
RSRP1	36.77367737
SCIN	25.84087912
SEMA3G	13.88352391
SERPINA1	165.1882098
SERPINA14	229.4656644
SERPINB9	41.07645101
SGK2	41.82369698
SLC13A1	23.90263256
SLC22A2	21.63656947
SLC40A1	19.92834304
SLC5A1	28.92221275
SPARC	41.91889368
STMP1	52.365808
TF	320.3857403
TKT	188.4996949
TMEM181	19.1080572
ZNF106	16.82927909
ZNF787	19.38775704
AMN	15.92191039
AQP3	13.40092155
ARHGEF10	21.61962261
B4GALT4	29.09393547
BBOX1	18.91007195
BLCAP	15.45492169
C1R	19.18136954
CCDC186	14.642465
CD164	19.41272748
COL12A1	19.20878743
COL4A1	227.7424278
COLEC12	14.33120161
CTSB	30.83525515
CTSF	20.43000333
CUBN	21.86178065
CYHR1	184.4886424
DEPTOR	16.74728825
DERL1	15.58372504
DES	129.1549073
DZIP1L	21.59520206
EIF2A	16.91948603
EIF3D	198.7282757
ENSCHIG00000006134	15.66923568
ENSCHIG00000012668	32.40282975
ENSCHIG00000015139	12.95922086
ENSCHIG00000018788	27.46090419
ENSCHIG00000024184	59.77565104
ENSCHIG00000025118	53.12640163
ENSCHIG00000025435	64.86725369
EPB41L1	14.72732583
FAM107A	14.98614077
GABARAPL1	22.37652682
IGF2R	70.8031027
ITGA8	23.11410676
ITSN2	27.48499169
KCP	18.97195209
KRT10	24.42894603
MFAP3L	23.68190791
MRPL51	43.27244857
NCEH1	15.42099812
NUP214	15.40758802
OCA2	16.74431185
PDLIM7	19.72898237
PICK1	17.46110845
PIP4K2B	23.26042687
POFUT1	14.48324835
POLG2	15.25153413
PRSS23	27.89451798
PRSS53	14.66570955
PSMD1	14.26219918
PTBP1	256.8603223
RANBP3L	22.27205592
RF00056	14.95496042
RNF10	19.20274151
SERPINH1	35.38576628
SLC14A1	17.83644581
SLC5A12	20.16737689
SLC6A18	24.85077388
SORL1	17.94350826
SPTLC1	15.45466882
TARDBP	14.30026582
TCF20	70.84782715
TINAG	30.19197144
TLR4	16.75645419
TMEM63A	18.84060936
TOR1AIP2	25.76178623
UAP1	16.318321
UMOD	129.8327209
UPP2	58.6719693
USP22	29.54726654
VCAN	19.05996912
VNN1	14.68623544
ABLIM1	51.54828989
ACSM3	43.79624347
ANKRD33B	16.51941583
ARGLU1	13.5272332
ATG4C	24.4590856
ATP6V1B1	28.58092814
BAG3	20.36599895
CDK5RAP2	32.85920506
CDPF1	21.65978387
CLK1	20.99841391
COL1A1	135.198684
COX15	25.45286143
DNASE1	21.8250681
ELMOD3	19.28821766
ENSCHIG00000010543	159.5761195
ENSCHIG00000013644	18.97449838
ENSCHIG00000013950	15.76916895
ENSCHIG00000018248	19.77631696
ENSCHIG00000019656	18.26492523
ENSCHIG00000021876	35.43218583
ENSCHIG00000023649	14.68109413
GIGYF1	15.99398187
HSP90B1	15.705592
INPP5J	51.28244484
LANCL1	21.78804624
MERTK	18.72306749
NSUN4	15.11861369
OLFML2B	15.39368813
OTUB1	19.76028699
PGPEP1	21.6536724
PLCD1	19.24607456
PLXDC2	18.97739848
PPIF	22.65396939
PPTC7	20.78412828
RANBP3	19.93497844
ROGDI	36.51485258
SH3BP4	23.48375745
SLC26A6	17.11008523
SLC39A9	80.95815817
SLC4A1	16.00348147
SLC4A9	17.76232733
SMTN	22.11696064
SPP1	62.42879977
ST6GAL1	20.97447277
SUN2	21.94504998
TMEM159	30.8869296
TMOD3	19.61125412
TNKS1BP1	16.64827035
TSPAN14	34.66261165
UBC	27.45484446
ALDH5A1	15.36418562
AQP2	30.32917089
ARHGAP24	22.8063448
C22orf23	29.32694501
CA2	362.0607034
CDHR5	16.52268245
COL26A1	42.02429535
DNAJC12	19.69303482
ENSCHIG00000019423	371.8754959
ENSCHIG00000020846	15.28198921
ENSCHIG00000021886	14.48713537
ENSCHIG00000022608	13.68551481
ENSCHIG00000024636	25.23002424
ENSCHIG00000025428	192.0390378
GABPB2	17.07492793
GHRHR	19.11601105
KLHDC4	16.35130266
LITAF	14.87207457
MATN2	18.47711439
MGAT5	19.29614665
MICALL1	16.18642257
NDUFA6	18.76084381
PGAM5	23.48198763
PNKD	18.44822105
PNPO	14.72466888
POFUT2	27.67506151
PON1	23.42726576
PPP1R10	14.79298878
RF01955	32.02548949
RF01957	22.11805502
RFLNB	33.00385411
RNF5	14.13247745
RPL10A	26.62084789
RUVBL1	128.1183672
SLC31A1	18.05032713
SLC9A3R1	360.3417543
SLCO2A1	14.19735711
SMUG1	20.94386624
SOSTDC1	22.52058787
SSBP4	17.43315977
SUCLG1	18.30306411
TCAF1	38.12813827
