# Supplementary material for: A Mini-Atlas of Gene Expression for the Domestic Goat (Capra hircus)
Source: Front Genet. 2019 Nov 4;10:1080. doi: 10.3389/fgene.2019.01080 (PMC6844187; doi:10.3389/fgene.2019.01080)
Supplement: Supplementary file 4 [file DataSheet_4.zip › liver_ASE.csv]

##Estimates of allele-specific expression at gene level in this tissue using the GeneiASE model
feat	MeanAI
ABCG5	13.3212303
ACTR1A	13.97594827
AFM	34.91017376
AGXT	48.77649541
AHCY	101.7603223
ALAD	20.35059103
AMN	19.65320173
APLP2	122.6969644
APOH	49.11268197
ARGLU1	14.66117476
ATP2B2	14.44116995
BEGAIN	23.12298861
BHMT2	22.41617883
CDC42BPB	15.36187957
CDC42EP1	16.96737002
CMPK2	19.06427745
CRP	51.30944708
CTGF	15.84677088
DCAF12	11.59127511
DDTL	17.16218667
DYNLT1	19.19561721
ECI2	23.83966817
EEF1A1	49.04653793
EHHADH	31.5522715
ENSCHIG00000001702	25.57007674
ENSCHIG00000008186	27.32807587
ENSCHIG00000008405	17.31511089
ENSCHIG00000008585	35.77034084
ENSCHIG00000009100	16.49105994
ENSCHIG00000009304	58.18331966
ENSCHIG00000010079	13.28691504
ENSCHIG00000012768	40.93098344
ENSCHIG00000014748	14.86188489
ENSCHIG00000015324	41.01858486
ENSCHIG00000015460	73.35304721
ENSCHIG00000016541	57.8649539
ENSCHIG00000016784	49.52113579
ENSCHIG00000017360	105.4220996
ENSCHIG00000018075	23.25480179
ENSCHIG00000018775	72.74844036
ENSCHIG00000021630	129.4658271
ENSCHIG00000023354	66.46413987
ENSCHIG00000023872	20.31094366
ENSCHIG00000026069	337.1043967
ENSCHIG00000027118	15.94693766
ETNK1	14.77628374
FBP2	46.56025298
FEN1	43.28585365
FETUB	29.45303822
FMO5	13.78786306
FTCD	27.30109295
FTH1	22.98370171
GALM	31.36339028
GPRC5C	15.51767098
GRHPR	20.56303757
HACL1	26.93530923
HIF1A	14.95711332
HNRNPU	192.0500058
HSD17B11	28.08060961
IARS	20.43199907
IFIT1	33.18112382
IL1R2	13.81982183
IL2RB	16.81936422
KLHDC10	15.74115844
KLKB1	22.76504955
LGI4	20.28412204
LYVE1	39.12531745
MAT1A	22.86501006
MOXD1	22.58669918
MRPL17	141.8652037
MTAP	13.60378888
NEDD4L	16.83882514
PDIA4	125.9328354
PGPEP1	18.37156425
PM20D2	22.44393222
PPT1	14.45340674
PRDX3	151.6042089
PRSS53	15.01774835
PYROXD2	17.84188093
RALB	13.47094442
S100A16	13.95278482
SEC14L3	18.93620678
SEL1L	16.92854324
SGK2	33.05100024
SIPA1	13.52089973
SLC5A9	21.30317681
SLC7A2	17.44925056
SMPD1	14.17325348
SPP2	22.27551236
SULT1B1	14.00192105
SUPT4H1	13.28034713
SYCP2L	16.44571828
TARDBP	15.62862364
TCOF1	229.5615538
THBS4	22.50668814
TMED5	20.50345445
TMEM181	24.49147758
TMEM30B	15.76662626
TNC	20.2356309
TOPBP1	17.80609467
UAP1	19.81138566
UGT2A2	54.94821584
VWA5A	55.35343237
AASS	15.50211068
ADAMTS1	12.19427554
AHNAK	266.3326376
ALDOB	24.68726162
ALKBH1	15.64599236
AMBP	37.01508541
AOC1	16.98371084
APOB	68.68672878
ASIP	14.1842571
ASL	27.98447897
AURKC	42.44037541
BHMT	36.64110447
C1QTNF6	18.87476056
C1R	380.9402011
C3	866.3437053
C6	21.87586473
CAPN3	14.90550706
CD164	20.76702287
CHCHD4	14.00937349
CHIA	20.39570641
CLDN1	12.44057804
COL12A1	13.62505963
COL1A1	210.4704185
CROT	12.11055654
CSNK1D	20.65704267
CTSB	25.87339822
CYP1A1	16.457809
DDX58	17.02611954
DHCR24	543.9197425
ECI1	55.88641449
EIF2B2	15.90181783
EML4	14.03685761
ENSCHIG00000000541	15.85664791
ENSCHIG00000006969	22.30750781
ENSCHIG00000012668	90.71504099
ENSCHIG00000012899	23.02415539
ENSCHIG00000013803	24.98627568
ENSCHIG00000015428	35.12220688
ENSCHIG00000017700	69.59495699
ENSCHIG00000018748	63.99883158
ENSCHIG00000020372	24.21744487
ENSCHIG00000020406	21.21171824
ENSCHIG00000021320	29.67857852
ENSCHIG00000021641	23.41066865
ENSCHIG00000022119	12.98324996
ENSCHIG00000022924	25.93786184
ENSCHIG00000024184	32.7745511
ENSCHIG00000024510	34.36953264
ENSCHIG00000024750	120.6587136
ENSCHIG00000024836	14.39476315
ENSCHIG00000025428	187.7277752
ENSCHIG00000025435	35.71091571
FAH	31.27547201
FBN2	19.49394588
FKBP4	15.79983724
GBP5	37.27594001
GINM1	15.12714439
GPT2	13.68968472
GSE1	14.16338159
GYS2	17.07103171
HPS3	29.11390202
ITIH4	51.3975321
ITSN2	14.8618992
JUP	14.8408129
KCTD20	13.7186599
LTBP1	11.68225253
LYN	14.64910541
MFSD1	12.7017069
NAXD	12.33299621
NPR3	23.01355033
NUDT16	15.21202547
OSBP	15.17766918
PACSIN2	13.15849689
PAM	64.04503122
PANK1	16.85478908
PLA1A	15.05348366
PREB	14.93656554
PROK1	22.63965013
PRSS35	12.63798761
RAB17	16.13074201
RF01955	23.2238941
RF01957	23.25157232
RGL2	91.58891518
RNF10	19.04610807
RTP3	22.33063258
SDS	20.75812609
SERPINH1	24.94700234
SLC22A1	30.93105441
SLC25A47	42.3473252
SLCO2B1	25.1570781
SOD3	13.5625577
SORL1	15.99088195
SPHK2	15.2998222
STMP1	38.36016647
TCF20	91.4758459
TEP1	12.93370771
TF	113.0935528
TIMP2	50.07802951
TM4SF4	21.64963728
TM6SF2	11.47300606
TOMM40L	26.08558859
TOR1AIP2	25.89903569
TRAPPC13	13.8111454
USP22	15.5099001
WARS	24.7707482
ZNF787	26.87905005
ABCC6	28.20351922
ACP6	13.30008113
ACSM3	22.43116298
ALDH1L1	19.81449181
ALDH7A1	15.24165303
ANXA5	298.1672098
AQP3	12.0161341
ARG1	13.04957747
ATP6V1B2	12.37752696
BAZ1B	75.38919355
C1QB	360.9273947
CHP2	19.0643967
CLK1	22.7535556
CMBL	24.9433141
DGAT2	20.61624835
DHCR7	137.9277731
EEF2K	17.49183902
ENSCHIG00000006753	13.88685427
ENSCHIG00000008740	18.73366215
ENSCHIG00000010308	27.19425599
ENSCHIG00000010679	16.06533907
ENSCHIG00000011076	163.6153475
ENSCHIG00000012728	22.05207839
ENSCHIG00000014562	195.9687537
ENSCHIG00000018248	16.41598998
ENSCHIG00000018806	15.57180113
ENSCHIG00000019184	15.64710804
ENSCHIG00000021521	37.15795742
ENSCHIG00000025043	19.35749381
FCER1G	51.4501291
GC	60.13506878
GLT1D1	35.45751529
HSD11B1	354.5580441
HSD17B4	14.01617131
KCTD6	15.50211068
LBP	35.82923761
LGALS3BP	616.2075557
LRRCC1	18.12375011
MTREX	12.82946215
NELFE	21.81770779
PCSK6	14.12942452
PLEKHG3	13.77360226
PLIN5	436.3037247
PPP1CA	15.38107937
PSMA3	14.59648986
SAFB	239.584687
SLC31A1	17.26308977
SPARC	428.7531225
ST3GAL3	13.92056219
TTPA	15.60840468
UBC	29.91643215
VIM	356.0785069
VNN1	22.01416232
ACAD9	54.03474177
AGP	293.1026207
ATL2	15.49763372
COLGALT1	17.98163714
CTSF	17.38278057
EIF2A	18.96432458
EIF3E	14.38875922
ELMOD3	17.36535167
ENSCHIG00000001609	23.48156089
ENSCHIG00000009256	14.63323069
ENSCHIG00000018336	23.49413566
ENSCHIG00000022608	15.5433574
ENSCHIG00000024655	20.15452653
ENSCHIG00000024673	15.67233946
ENSCHIG00000025214	15.71819227
GCLC	15.36882672
HNF4A	29.82597999
IDNK	15.33208571
MINOS1	32.83524283
MOCS1	18.50206981
NAA50	20.00326003
NADK2	13.82730841
NME6	14.28548209
NPC2	18.98984932
ORAI3	21.63726634
PTPRC	13.65509883
RNF213	64.65236413
RNF7	13.70621189
S100A10	281.3323027
Sep-09	160.4155046
SLC38A3	16.88702122
SPARCL1	76.40910625
TCAF1	21.67222477
TRAF3IP2	13.98546527
