# Supplementary material for: A Mini-Atlas of Gene Expression for the Domestic Goat (Capra hircus)
Source: Front Genet. 2019 Nov 4;10:1080. doi: 10.3389/fgene.2019.01080 (PMC6844187; doi:10.3389/fgene.2019.01080)
Supplement: Supplementary file 4 [file DataSheet_4.zip › ovary_ASE.csv]

##Estimates of allele-specific expression at gene level in this tissue using the GeneiASE model
feat	MeanAI
ACAA1	17.67227859
API5	29.69052054
ATG16L1	19.07628775
C3	292.1565472
CCDC138	24.15509886
CDK5RAP2	20.27130127
CMTM7	15.01349465
COL4A1	126.7423395
COL6A2	29.59518033
CTSB	22.46726136
CYM	33.77226134
EIF2B4	22.143235
ENSCHIG00000006134	24.12457861
ENSCHIG00000012818	14.48633933
ENSCHIG00000013809	28.19760678
ENSCHIG00000021320	13.81715504
ENSCHIG00000022608	18.97936904
ENTPD6	14.3479676
F2R	15.49351774
GATA4	21.59461383
GBP5	96.21037322
GOLGA4	16.65471229
GRB10	33.72155024
GREB1	21.75141033
GSTA4	25.83729905
GULP1	23.37883728
LGALS3BP	195.5721313
MRPL17	96.50386959
MSH2	21.40892097
POLD2	31.54798263
RF00568	16.55623766
RHOBTB3	41.02390967
SERINC5	18.21954225
SERPINH1	30.9402537
SMC4	15.55271105
STK32A	17.25167309
STMP1	34.45515887
TBL2	16.24839181
TCAF1	21.63463296
TF	14.63641769
THBD	22.89123183
TMEM238	24.80402411
VARS2	23.18205225
WNT5A	22.9479942
