# Supplementary material for: A Mini-Atlas of Gene Expression for the Domestic Goat (Capra hircus)
Source: Front Genet. 2019 Nov 4;10:1080. doi: 10.3389/fgene.2019.01080 (PMC6844187; doi:10.3389/fgene.2019.01080)
Supplement: Supplementary file 4 [file DataSheet_4.zip › rumen_ASE.csv]

##Estimates of allele-specific expression at gene level in this tissue using the GeneiASE model
feat	MeanAI
3BHSD	17.72049042
A2ML1	142.4385603
ABCB6	12.88303151
ABLIM1	48.20611699
ACP6	17.03918543
ACTR1A	27.92100329
ANXA1	48.58394694
AQP5	36.29295917
B3GNT3	45.63442729
BAG3	19.85238033
BDKRB2	19.95692488
C1orf116	18.17391537
CDK5RAP2	14.533807
CES2	45.84620748
CMBL	20.63065139
ELMOD3	14.65185573
EMC7	282.5321728
ENSCHIG00000005102	75.66297088
ENSCHIG00000011425	41.78527011
ENSCHIG00000012278	30.00485998
ENSCHIG00000013135	20.73533414
ENSCHIG00000013644	17.95161801
ENSCHIG00000013950	18.61693696
ENSCHIG00000015512	25.36112304
ENSCHIG00000019803	39.08618173
ENSCHIG00000021234	23.2194456
ENSCHIG00000021894	16.95948844
ENSCHIG00000023504	82.02303608
ENSCHIG00000024184	36.51701074
ENSCHIG00000026684	21.50185648
EVPL	41.19667466
FABP4	32.00720718
FDFT1	18.83332321
FERMT1	21.61937537
GRHL1	13.83809062
GYG1	14.6823118
IMP4	19.60246746
IMPA1	16.81002067
INSL3	20.53842804
JAK3	35.06951755
KLK13	20.08162308
KLK14	18.61239907
KRT14	52.85409848
KRT17	43.94338745
LANCL1	18.93052198
LRRC1	327.3292073
LRRCC1	16.24972636
LRRK1	14.52997976
LY6G6C	16.98616372
LYPD5	33.70697775
MAP28	34.50027589
MEIS1	248.9151327
MFGE8	62.21433008
MLXIP	17.0127472
MMP28	23.93056007
MX1	25.54122223
NDRG2	23.68266051
PAPSS2	14.61963595
PPL	23.08437551
RECQL	20.21034646
RSRP1	20.67951162
S100A10	26.59694101
S100A16	90.19026176
SAMD9	18.04753497
SERPINH1	26.37357457
SH3PXD2B	18.03188392
SHISA5	47.37341028
SLC38A2	13.74456837
SLC39A13	18.49545186
SLC9A8	24.6216043
SPARC	36.10404317
SULT1C3	24.78062428
TGM3	27.93426173
TIMP2	56.57163963
TMOD3	21.86165267
TMPRSS13	200.8813839
TNKS1BP1	17.91768043
TRMT10B	13.08014475
TSPAN14	17.96895601
UBC	45.37002469
AARS	16.31455832
ABHD2	15.43022434
ACAD9	30.7930338
ARRDC4	24.93251994
C1orf131	27.75540715
C1R	21.53602801
C22orf23	50.66548068
CD177	22.62079773
CERS3	16.23847514
CNP	24.44634707
COL4A1	420.1676644
CRNN	55.76461828
CTSF	14.43797171
CWH43	22.53380783
ENSCHIG00000005345	17.76445404
ENSCHIG00000007384	38.99985857
ENSCHIG00000009100	18.72589736
ENSCHIG00000012186	706.0704331
ENSCHIG00000014152	58.66952105
ENSCHIG00000015928	29.71701204
ENSCHIG00000020121	153.6906123
ENSCHIG00000021630	37.90908293
ENSCHIG00000021641	27.93102863
ENSCHIG00000022554	17.32158673
ENSCHIG00000022608	16.10668739
ENSCHIG00000023941	74.32630669
ENSCHIG00000024891	75.07337502
ENSCHIG00000025214	26.89914064
ENSCHIG00000027096	25.74751584
FAM20C	15.91774811
FBXO42	18.18272005
IL27RA	18.39625472
ISOC1	17.77606299
KIAA0513	13.68371535
KLF5	17.94994541
KLHDC4	20.00057242
KRT10	23.97609164
KRT15	99.41943828
KRT4	73.78076414
LIMS2	14.24950801
MFSD6	21.86765612
MICALL1	26.56785485
NCCRP1	20.93428137
NXPE2	22.75408401
PAOX	17.05846879
PDIA4	22.14797078
PLA2G2F	14.05139676
PSMB8	22.79695018
RF01957	40.25644484
RPL10A	25.95505589
RPL37	18.84759924
SELENOF	16.12190164
SH3D19	17.47413447
SLC31A1	20.71856422
SLCO2A1	15.45747355
SMUG1	18.2023869
SNRNP200	193.0292765
SREBF2	210.0261097
SSBP4	25.34198217
TBL2	15.75901532
TOR3A	13.90321944
TXNIP	505.7872661
TXNRD3	19.34271878
