# Supplementary material for: A Mini-Atlas of Gene Expression for the Domestic Goat (Capra hircus)
Source: Front Genet. 2019 Nov 4;10:1080. doi: 10.3389/fgene.2019.01080 (PMC6844187; doi:10.3389/fgene.2019.01080)
Supplement: Supplementary file 4 [file DataSheet_4.zip › skeletal_muscle_longitudinal_dorsal_ASE.csv]

##Estimates of allele-specific expression at gene level in this tissue using the GeneiASE model
feat	MeanAI
ACTN2	28.02158187
ACTN3	199.9705806
AHCY	31.55524284
CALR	331.3582863
CAPN3	25.07882342
CAST	14.65102117
CLCN1	18.20282437
COL1A1	265.8713714
CRAT	23.86180497
CS	21.58895742
DDIT4L	29.3169073
DGKZ	14.23406971
EEF1A1	36.53623518
ENSCHIG00000010079	14.28736349
ENSCHIG00000014708	38.18930767
ENSCHIG00000021630	35.92257087
ENSCHIG00000026733	34.48480989
GPT2	23.45659982
HRC	223.9962438
IFRD1	18.63251018
INHA	14.65991708
IRF2BP2	14.95003604
ITIH4	18.59395541
MB	17.16971573
MRPL51	28.78802281
MYH2	262.1454074
MYH3	322.8458967
OBSCN	37.58400841
OLFM1	12.98891028
PDE4DIP	21.22198269
PM20D2	61.08618772
POPDC3	15.61610771
PSTPIP2	16.04920196
PTK6	29.15508519
RAB1B	15.93861048
SLC25A34	28.01069139
TMEM182	22.49086982
VAPA	18.26342385
APP	143.714974
ARNT	13.02509651
CCNK	18.10729128
CD164	15.44168508
COL4A1	100.8568171
CTSB	22.7113074
DNM1L	12.82881859
ENSCHIG00000004799	24.24938758
ENSCHIG00000011324	65.30455703
ENSCHIG00000017807	679.7907416
ENSCHIG00000024184	18.0348225
ENSCHIG00000025435	20.89161342
ENSCHIG00000025782	18.33081059
ENSCHIG00000025853	17.72144666
FBXO31	26.94838306
HK2	13.1500755
IFI35	22.79944835
JPH1	655.3182003
MAMSTR	32.7945587
MAP3K20	18.37062927
MLXIP	29.79915709
MYBPH	20.68943216
MYH7	403.9140321
MYH8	17.04145205
NCOA6	146.4365884
NRAP	18.57424001
PAM	30.72864171
PARVB	17.85383907
PIP4K2B	15.55729061
PKIA	18.95990438
PRDX3	22.42881358
RASIP1	15.37649263
RASSF4	14.3480046
RF01872	282.910039
RF01957	53.95922892
RFLNB	19.03816461
RNF10	24.21030674
S100A2	19.58964006
SEMA3C	14.6938854
SERPINH1	41.45367875
SLC16A6	30.02879492
SPARC	36.84843212
TIMP2	128.4785775
ANKRD13B	19.42806119
ATP1A2	26.16060916
B3GALNT2	33.61154893
CASTOR2	17.76676995
CCSAP	39.82350555
CHRNE	14.04150671
COQ9	20.83007447
ENSCHIG00000002497	23.96548721
ENSCHIG00000018248	17.1160255
ENSCHIG00000021275	27.18037445
ENSCHIG00000025454	572.2007836
FBP2	16.28674393
FKBP4	19.98837656
IMPA2	41.79312692
KEAP1	95.87082774
LIMS2	30.97338102
MICALL1	15.37448447
MSL2	38.40793461
OBSL1	213.5491412
PPTC7	26.48744397
PRPF19	15.07188069
RF01955	34.32013063
RPL10A	32.29836294
S100A14	18.40154816
SLC30A2	17.41577721
TECR	18.1766687
TMTC1	16.45832105
WIPF3	16.9707919
