# Supplementary material for: A Mini-Atlas of Gene Expression for the Domestic Goat (Capra hircus)
Source: Front Genet. 2019 Nov 4;10:1080. doi: 10.3389/fgene.2019.01080 (PMC6844187; doi:10.3389/fgene.2019.01080)
Supplement: Supplementary file 4 [file DataSheet_4.zip › skin_ASE.csv]

##Estimates of allele-specific expression at gene level in this tissue using the GeneiASE model
feat	MeanAI
ABHD4	16.63762713
ACTR1A	16.68594889
AHCY	67.59135003
ALKBH1	18.51416321
AMN	18.40661191
ASIP	27.36758324
CCDC50	16.53537644
CDS1	21.39791014
CLN6	21.78505709
CMTM8	22.08156555
CREG1	15.32444186
CRNN	19.33844728
CYB561	13.05017693
EEF1A1	69.14249273
ENDOD1	17.63628017
ENSCHIG00000002248	31.45087936
ENSCHIG00000002703	17.59648433
ENSCHIG00000011302	24.87012848
ENSCHIG00000012524	14.46573944
ENSCHIG00000013806	833.836793
ENSCHIG00000015422	22.13965658
ENSCHIG00000016840	17.57074183
ENSCHIG00000018033	213.7022233
ENSCHIG00000018684	128.738821
ENSCHIG00000019803	225.0540133
ENSCHIG00000020535	68.25711632
ENSCHIG00000021234	19.78797096
ENSCHIG00000021630	59.87945833
ENSCHIG00000021753	143.956809
ENSCHIG00000021923	91.58372539
ENSCHIG00000022057	89.41742987
ENSCHIG00000023504	184.583023
ENSCHIG00000025214	19.64913809
ENSCHIG00000026057	22.15171452
ENSCHIG00000026301	127.2320657
ENSCHIG00000027083	14.20125551
EVPL	31.00895268
FABP4	16.43300456
FEN1	16.4139864
GIGYF1	19.01452062
GPN2	32.3931636
GSDMA	21.72395016
IARS	18.27245068
ITGA3	13.63575
ITGB4	22.35253473
KRT10	77.19944154
KRT14	503.9314222
KRT15	22.31246314
LYVE1	15.75155313
MMS19	16.88586688
MRPL17	129.2202961
MSL1	13.1538799
NXPH4	14.01418153
OCIAD1	17.27266738
PDIA4	36.94488177
PNPLA1	17.97073031
PTK6	18.57534659
RAB1B	18.07746473
RGS5	15.85125148
RNF207	20.88505133
RSRP1	25.07016288
S100A10	27.08864068
S100A16	77.61350346
SEMA3G	16.93794551
SERPINA1	103.3589223
SPARC	63.58249352
STMP1	34.74827279
TCHHL1	19.46030062
TCN2	13.69404768
TF	30.85339973
THBS4	16.17331069
TMEM181	16.88950903
TMEM30B	19.14097526
TSPEAR	26.39757828
ADI1	23.18477505
ARHGEF10	21.26934052
BLCAP	73.14194445
BPIFC	17.25252152
CABLES1	17.63128564
CD164	20.91888211
CTSB	40.10055969
EMC10	288.192871
ENSCHIG00000004536	16.1083073
ENSCHIG00000010406	25.04616018
ENSCHIG00000010679	18.48403063
ENSCHIG00000013361	49.54496891
ENSCHIG00000015597	44.09725539
ENSCHIG00000017849	31.03662446
ENSCHIG00000021038	19.54402443
ENSCHIG00000021641	17.39473261
ENSCHIG00000024184	19.33507139
ENSCHIG00000024762	34.46804049
ENSCHIG00000024910	24.47628766
ENSCHIG00000025428	205.4812227
ENSCHIG00000025435	59.94090051
ENSCHIG00000025484	16.79201904
ENSCHIG00000025510	36.63684673
HSD17B4	15.27861874
IL1R2	16.72368033
KRT17	28.02243329
LYG2	19.00729504
MYLK	13.61103433
NDRG2	287.210876
NME4	14.13806246
PDLIM7	24.43542231
PIP4K2B	24.59529115
PLK3	17.62933239
PRSS53	16.09341317
PSMA3	15.76328445
PTPN11	27.97834779
QSOX1	60.64884553
RAPGEFL1	16.52950107
RCN3	370.5874074
RF01955	44.77257254
RF01957	37.47393054
RNF10	22.40861698
SERPINB10	28.47150451
SERPINH1	42.28188822
SLC20A2	15.63301719
SRD5A1	16.98944846
TAP1	15.37987264
TCF20	51.55988771
TGM3	407.9247418
THEM5	20.72350253
THUMPD3	14.6040402
TMEM238	36.93049365
TMEM63A	21.89415961
TMX3	16.94560233
USP22	17.5062791
ABLIM1	49.87011264
ACP6	29.36580601
ANTXR1	76.59111024
ANXA5	17.2199237
BAG3	20.29776771
C1QB	86.65966719
CDK5RAP2	16.97139561
COL4A2	14.01574614
CSKMT	15.44689825
CST6	351.1028511
EIF2S1	14.63207824
ENSCHIG00000003716	40.55193146
ENSCHIG00000012034	53.00337574
ENSCHIG00000013950	30.34550366
ENSCHIG00000016311	531.6351018
ENSCHIG00000022668	41.11400247
ENSCHIG00000026233	52.47963377
FASN	23.3810545
FKBP4	17.24623722
GOLGA4	13.81311262
IGFBP5	281.0581475
KRT4	15.10364241
KRT85	54.25037023
LAMB1	13.7970832
LANCL1	28.39210254
LAYN	16.42586858
LYPD5	54.61429095
MARK4	16.07491221
MCCC2	14.93224517
MFGE8	305.9928171
NCOR2	72.92621934
PCOLCE2	13.70355594
PI4KB	106.7196964
PLB1	18.3252208
PTPN21	17.20143305
PYROXD1	18.49840718
RANBP3	12.55776777
RNF213	19.97356117
SCEL	17.15867095
SHISA5	29.89240047
SOX21	13.30399795
TMEM159	41.14740581
TRIP6	16.69603104
TSPAN14	26.03780861
UBC	43.39168059
VDR	159.1545706
VWA5A	20.49927883
WDFY3	15.22338605
ZNF395	18.90655782
ACAD9	43.95256522
ADAMTS2	20.42430145
ADCY7	18.3938457
C22orf23	41.71900495
COL4A1	425.4027077
CTSF	20.59551318
ENSCHIG00000011214	55.31044203
ENSCHIG00000011715	29.79593177
ENSCHIG00000016650	13.79948573
ENSCHIG00000020984	13.56005243
ENSCHIG00000025280	46.2904103
ENSCHIG00000026902	15.11906578
HGS	104.7116727
IFNGR2	13.54489481
ITGA11	15.11352491
IVD	16.97888024
MFSD6	28.45959852
MT4	27.1114778
PIAS3	13.73097317
PLA2G2F	18.17191853
PPP1R27	55.4876456
RFLNB	29.46502158
RPL10A	30.79884011
SELENOF	17.1868418
SLC31A1	15.40171675
SLCO2A1	19.71120099
SSBP4	25.6053536
TCAF1	24.49719879
THRSP	17.73989061
TXNRD3	20.81395887
USP7	45.18911807
WIPF3	23.19654127
