# Supplementary material for: A Mini-Atlas of Gene Expression for the Domestic Goat (Capra hircus)
Source: Front Genet. 2019 Nov 4;10:1080. doi: 10.3389/fgene.2019.01080 (PMC6844187; doi:10.3389/fgene.2019.01080)
Supplement: Supplementary file 4 [file DataSheet_4.zip › spleen_ASE.csv]

##Estimates of allele-specific expression at gene level in this tissue using the GeneiASE model
feat	MeanAI
ACAA1	20.78362519
ADGRG6	30.09965823
AHCY	44.42459823
AHSG	27.88608682
ALB	76.59952103
AMN	16.88124884
APRT	17.95951836
BAG2	22.32044761
CCNJL	16.84170827
CD14	13.17240494
CDH5	16.63056027
CHTOP	15.13413765
CMPK2	29.06156284
CREG1	23.04622321
DLD	20.75199667
DYNLT1	19.49704629
EEF1A1	61.92549391
ENSCHIG00000006887	40.08725329
ENSCHIG00000009630	16.67950188
ENSCHIG00000012142	36.43309599
ENSCHIG00000013361	63.90768541
ENSCHIG00000013820	13.70934942
ENSCHIG00000015324	149.8648086
ENSCHIG00000015422	20.95040464
ENSCHIG00000015928	41.43046986
ENSCHIG00000018248	31.29062355
ENSCHIG00000019520	15.815997
ENSCHIG00000020926	28.380264
ENSCHIG00000021365	25.43910343
ENSCHIG00000021630	77.33408234
ENSCHIG00000021660	144.7680379
ENSCHIG00000021795	31.39351168
ENSCHIG00000022434	17.79795575
ENSCHIG00000023354	20.64842722
ENSCHIG00000023433	47.35197779
ENSCHIG00000026069	17.1432026
ETS1	245.9733427
GBP5	116.2230255
GPAT4	62.40436039
GPCPD1	16.36131532
GPR55	16.2251678
GRB10	16.54095958
HCK	19.13800499
IL24	17.17994235
ITGAD	26.17668926
KAT2A	350.4754042
KIF18B	17.35277454
LPL	37.49726981
LRRCC1	13.85473038
MINOS1	71.80350398
MRPL17	110.4392038
OSBPL7	17.56967821
PDIA4	48.18658321
PDXK	30.54167703
PHYH	74.36940634
PTER	18.28160977
PTK6	22.15171273
RABL6	16.71398009
RAVER1	19.38793913
RBPJ	14.53384904
RF00093	116.1520486
RPS6KL1	15.32215401
RSAD2	19.68790741
RSRP1	35.49624347
SERPINB9	19.84813924
SERPING1	321.250031
SH3TC1	14.15162356
SIPA1	19.66516614
SLC27A5	33.59067852
SLC40A1	41.04261385
SNED1	29.98996658
STMP1	37.04442674
SZT2	16.87046464
TC2N	25.19977207
TF	93.05785826
TLDC2	17.35811436
TMEM181	25.78349014
ZNF792	15.27217549
ABRACL	20.97876597
ADAM17	17.02205717
AGBL5	20.63197537
AMPD3	24.16475593
ARHGEF10	21.27649448
ASIP	23.64618366
BAC7.5	50.75729131
CAT	524.1281649
CCDC154	17.1393945
CD164	20.97938057
CLCN7	18.29257443
CLN6	18.980579
COL4A1	147.2665022
CTSB	18.13622988
CYBRD1	26.93236431
CYP4V2	22.02660554
DCAF1	18.04740231
DDX58	28.17305451
DERL1	13.77600094
DPT	13.28992733
ECI1	18.76015096
EIF2A	21.2044721
ENSCHIG00000007852	15.27725459
ENSCHIG00000010163	34.22247527
ENSCHIG00000010612	15.91828384
ENSCHIG00000015033	20.7256694
ENSCHIG00000016784	26.56142714
ENSCHIG00000018922	25.59767615
ENSCHIG00000020406	15.46388232
ENSCHIG00000020830	14.39316825
ENSCHIG00000021234	19.09061563
ENSCHIG00000021641	19.93140384
ENSCHIG00000021753	13.48978214
ENSCHIG00000022942	26.18769381
ENSCHIG00000023778	29.87252651
ENSCHIG00000024144	19.57021672
ENSCHIG00000024184	155.3717981
ENSCHIG00000024752	15.81910519
ENSCHIG00000025428	144.5089181
ENSCHIG00000025435	58.59043699
ENSCHIG00000026580	15.59664397
EXOSC7	15.75038516
FABP6	21.87614779
FAM111B	16.56049575
FN1	60.86761999
FOXS1	16.03167677
GABARAPL1	15.73702934
GARS	21.459466
IL27RA	16.64009536
ITGAM	18.6267327
MLXIP	17.09140647
MPEG1	61.51908209
MX2	20.10278388
NEK2	20.44427165
NNAT	22.81783284
OAS1	34.00681351
ODR4	14.6581976
ORAI2	20.5599718
PDLIM7	25.77649731
PIP4K2B	13.69778507
PKN1	22.42033309
PNISR	15.54045428
POLG2	24.65479238
PRSS53	13.54424097
PTPRC	46.39753199
RDH11	15.33367344
RF00056	13.81494058
RF00393	22.41301156
RF01955	31.33546751
RF01957	32.56913866
RFLNB	17.37472364
RGS18	16.57983818
RHOBTB1	15.56393541
RNF10	29.44760512
RNF213	463.9430509
SAMHD1	25.96520213
SAR1B	15.31722724
SERPINA1	31.91168152
SERPINH1	44.73618874
SIT1	14.47869378
SMARCD3	12.16866828
SMG5	26.75049379
SORL1	18.14064597
SPARC	38.32552213
SUN2	33.00585448
TAP1	23.75629944
TCF20	69.85831816
TKT	17.69999261
TMEM238	21.05613444
TMEM63A	25.95293059
TRPM2	18.45190366
USP22	44.06439183
XRN1	27.89205168
YJEFN3	16.09451042
ZCCHC2	24.2525571
ZFAND1	14.82285497
ZMYM6	19.26216119
ZNF470	16.57263103
ADCY7	25.19168618
ADGRG5	20.12915342
C1R	97.09387618
CA2	23.68562399
CCL26	18.67283548
ENSCHIG00000013062	15.04109137
ENSCHIG00000013803	23.08720162
ENSCHIG00000021876	46.03465034
ENSCHIG00000022608	13.60030434
ENSCHIG00000023219	16.58853116
ENSCHIG00000024673	68.85822557
ENSCHIG00000025214	21.28101243
KRR1	15.41075293
LOXL3	20.99191501
MLLT6	19.50905372
MOCS1	20.44039459
PPTC7	23.33816301
RPL10A	26.75347259
SEC24D	15.29325754
SELENOF	19.42269585
SLC8B1	25.93327194
SLCO2A1	48.3047453
SPC25	16.28783867
TCAF1	24.87613193
TRDC	24.92894265
WDR1	106.5199245
