# Supplementary material for: A Mini-Atlas of Gene Expression for the Domestic Goat (Capra hircus)
Source: Front Genet. 2019 Nov 4;10:1080. doi: 10.3389/fgene.2019.01080 (PMC6844187; doi:10.3389/fgene.2019.01080)
Supplement: Supplementary file 4 [file DataSheet_4.zip › testes_ASE.csv]

##Estimates of allele-specific expression at gene level in this tissue using the GeneiASE model
feat	MeanAI
3BHSD	60.92651542
ABHD4	23.68375479
ACTR1A	17.75997626
AHCY	76.66254326
AHSG	45.12284454
ALB	123.1882822
ALDH1A3	27.44412636
AMN	20.48115694
ANXA5	108.1666646
ATP1A2	21.23723386
C11orf58	14.51482543
CAT	15.7354338
CLCA2	36.51522985
COX15	17.20906417
CPD	20.28304645
DAGLB	13.81884219
DHX35	15.14840084
DTX1	21.245311
DYNLT1	15.30201609
EEF1A1	72.57521685
ELMOD3	18.07270078
ENSCHIG00000003603	20.2231468
ENSCHIG00000005295	26.11225745
ENSCHIG00000010079	13.44944152
ENSCHIG00000010625	14.72822698
ENSCHIG00000012142	50.82457904
ENSCHIG00000012902	20.64113903
ENSCHIG00000015460	42.98229611
ENSCHIG00000015681	16.46794496
ENSCHIG00000016354	226.1787716
ENSCHIG00000017121	46.36957806
ENSCHIG00000020926	44.13110646
ENSCHIG00000025214	17.83341825
ETNK1	16.28132542
FEN1	27.65030948
FRMD3	20.1213886
GBP5	102.3199795
HNRNPU	244.1700255
KCTD6	17.88753033
KIF7	20.06389579
LGALS4	18.71303268
MATN2	67.40753175
MRPL17	106.7880081
MVB12B	16.18869492
MYO7A	17.57007186
NKTR	26.37746591
OS9	430.6431018
PDIA4	53.19852975
PHYH	43.15886198
PPFIA2	15.87258928
PPT1	13.75971739
PROS1	20.59189215
PRPF19	269.389793
PTK6	16.05271163
RALB	22.54625454
SGSM1	15.3635323
SIPA1	17.99624045
SLC27A1	22.90910213
SLC39A14	14.46354593
SLC5A6	19.36429391
SMIM10L1	93.60611524
SPARC	38.98001003
STMP1	41.54345033
TF	187.2843665
TMEM181	25.46551108
TRIM4	23.95152638
TSPAN18	14.51202243
ZFAND5	13.90596807
ZNF605	31.5246134
ALKBH1	16.15251777
ALS2CL	34.3677339
ARHGEF10	37.15239173
BLCAP	700.7012221
CACNA1D	14.23816624
CCDC69	18.60643193
CD164	21.59566403
COL12A1	14.64830993
COL4A1	163.1307504
CSNK1D	15.9397107
CTSB	19.3303042
CTSF	22.44288617
DERL1	21.38824889
ECI1	22.27323378
ENSCHIG00000006134	16.47366379
ENSCHIG00000007766	18.72856958
ENSCHIG00000008380	107.727736
ENSCHIG00000010713	18.12304869
ENSCHIG00000013515	408.9619641
ENSCHIG00000017313	14.59508542
ENSCHIG00000020391	13.63907748
ENSCHIG00000021641	17.40550186
ENSCHIG00000023611	88.0171967
ENSCHIG00000024762	16.76670853
ENSCHIG00000025435	96.76628264
ENSCHIG00000026635	26.11947135
ERP44	34.8983097
FKBP15	34.12126346
GABARAPL1	19.30634586
HIBCH	19.19019712
HSD17B3	29.93391835
IGF2R	20.16289757
KCP	18.74156814
LMF1	37.37470002
MB	24.45836499
NAGK	20.80370486
PADI1	16.29361945
PDIA2	18.92537945
PDLIM7	22.94672187
PICK1	24.01607568
PIP4K2B	14.23028664
PLAT	38.17305047
PLAU	16.79434146
POC5	16.48753898
PPTC7	14.70575976
PRDX3	49.30848813
PRSS53	15.91814546
RGL1	23.10539774
RNF10	21.57801176
RPSA	22.32948292
RSRP1	41.36362202
Sep-02	60.89334553
SERPINH1	51.1725281
SIL1	286.6480742
SLC15A1	16.8315734
SNTB1	24.65152689
SPTLC1	24.12375381
TCF20	65.60003651
TCTN1	95.58984859
TMEM114	54.0308447
TMEM63A	29.95576885
TNRC18	17.09904662
TYRO3	307.4637128
UROD	68.47992334
USP22	191.9977298
XRN1	25.67275502
ABCF3	455.7912643
ACP6	23.76239881
ACVRL1	29.20224333
ADAM33	19.71085732
ANXA6	52.45440977
CCS	15.10502689
CDK5RAP2	67.48903756
CLIC1	13.70869012
CNMD	139.4427365
COL11A2	18.07972576
COL6A6	17.00079008
CP	17.63395018
DNMT1	250.9464851
DZIP1L	16.83285799
EMID1	24.23814573
ENSCHIG00000000248	14.5392225
ENSCHIG00000003258	15.11687269
ENSCHIG00000006887	23.59509639
ENSCHIG00000012278	25.91701077
ENSCHIG00000013950	22.07971151
ENSCHIG00000015387	16.14663619
ENSCHIG00000015548	47.11222853
ENSCHIG00000015872	488.6096423
ENSCHIG00000017205	54.439832
ENSCHIG00000018472	16.77712054
ENSCHIG00000019852	17.94639707
ENSCHIG00000020204	800.9646792
ENSCHIG00000020830	21.26774431
ENSCHIG00000021630	294.6248705
ENSCHIG00000021876	38.41061589
ENSCHIG00000023354	22.7422502
ENSCHIG00000024184	34.93401761
ENSCHIG00000026733	17.3460263
GFRA4	15.14364077
GSTA4	22.87298094
HOGA1	29.34014204
IDH2	117.6829337
IQSEC3	19.74518636
KIRREL1	148.4600897
LANCL1	33.31553429
LGALS3BP	273.3550892
LRRC71	14.32107779
MEGF6	19.71065976
MFGE8	30.89050571
MLXIP	14.44457676
NFASC	15.7545962
PDGFB	17.74333105
PDGFRL	16.6798304
PTPN21	21.35709139
PTPRC	20.97589311
RETREG1	17.38969954
RF00093	163.3899659
RNF213	185.3143212
SCARA5	18.58795329
SIGIRR	14.16907092
SLC26A6	18.44365633
SLC31A1	19.78005297
TACC1	16.30721982
TCN2	89.20248009
TM4SF1	45.86523405
TMOD3	19.37946695
TMPO	58.10857049
TSPAN14	18.0816034
UBC	22.08069735
WDFY3	15.44496846
ADAM15	16.55569314
ADRA2B	24.49336964
C1orf198	19.05663983
C7	14.18752941
CAD	17.3209044
CASP3	21.88815008
COLGALT1	38.69270882
DPYSL3	23.1840652
EIF2A	16.73050307
ENPP5	22.51631976
ENSCHIG00000013325	106.6737192
ENSCHIG00000016311	213.9191474
ENSCHIG00000022608	16.15821502
ENSCHIG00000023311	14.7133259
ENSCHIG00000024673	20.06946651
ETHE1	20.29837292
FAM135A	16.57325266
GALNT9	61.20748454
MAP7	17.22626381
MGAT5	25.58261333
MPZL1	18.80474531
MYO1D	15.93149083
PADI3	45.2216522
POFUT2	20.60772586
PPP1R27	86.58837997
RPL10A	39.89234179
RPL37	17.19189847
S100A10	270.3698801
SERPINE2	17.68471589
SSR1	83.05140554
STX7	13.9065572
SULT1C4	19.21669682
TCAF1	16.97348576
TMTC2	12.85418912
