# Supplementary material for: A Mini-Atlas of Gene Expression for the Domestic Goat (Capra hircus)
Source: Front Genet. 2019 Nov 4;10:1080. doi: 10.3389/fgene.2019.01080 (PMC6844187; doi:10.3389/fgene.2019.01080)
Supplement: Supplementary file 4 [file DataSheet_4.zip › thymus_ASE.csv]

##Estimates of allele-specific expression at gene level in this tissue using the GeneiASE model
feat	MeanAI
ABCA5	60.75781477
ACAD8	16.1384838
ADAMTS18	49.99582702
AHCY	57.61048935
ANKRD27	24.66025197
BAG2	31.16672152
C9orf64	19.91323171
CD1E	21.09367824
CD47	19.77879322
CDC42BPB	17.90697468
CDPF1	16.32235225
CIP2A	23.09164571
CNTN2	25.85804998
COG4	12.4831364
CRNKL1	15.13646787
DCLRE1C	18.10200441
DST	230.3881973
DYNLT1	21.53410581
EEF1A1	60.06084717
ENSCHIG00000001969	15.60711782
ENSCHIG00000006887	40.86780315
ENSCHIG00000008220	24.04891743
ENSCHIG00000009630	178.7429621
ENSCHIG00000010163	24.81765805
ENSCHIG00000010403	13.87520775
ENSCHIG00000010963	19.20244823
ENSCHIG00000012015	33.59766125
ENSCHIG00000012278	37.69316306
ENSCHIG00000012366	62.41990493
ENSCHIG00000012503	23.07579259
ENSCHIG00000013361	87.97214923
ENSCHIG00000013502	29.9674598
ENSCHIG00000013794	20.4580401
ENSCHIG00000013806	492.558479
ENSCHIG00000013820	30.90645223
ENSCHIG00000014835	54.41030951
ENSCHIG00000015422	36.24905963
ENSCHIG00000016311	447.3118394
ENSCHIG00000018248	44.5041095
ENSCHIG00000018450	68.05127502
ENSCHIG00000019520	48.9960134
ENSCHIG00000020552	18.63516774
ENSCHIG00000020834	19.70126438
ENSCHIG00000020926	30.1059567
ENSCHIG00000021365	53.14600232
ENSCHIG00000021795	34.2645246
ENSCHIG00000022434	19.04864488
ENSCHIG00000022870	16.54374189
ENSCHIG00000024013	23.32077872
ENSCHIG00000024984	18.91670425
ENSCHIG00000025908	19.09052362
ENSCHIG00000026028	16.86153355
ENSCHIG00000026562	64.74085086
EVL	26.31368004
FEN1	15.03337866
GANAB	297.0914234
GBP5	143.4141829
GCNT4	15.51595954
GRAP2	22.38694594
HMCES	103.9752595
HSD17B11	17.92591021
HUS1	16.10534709
ICAM3	19.19590532
IFRD1	27.90197878
IL20RB	26.60315148
JAML	23.47183215
LRRCC1	18.15954702
MAN2A1	32.08794209
MCL1	401.4331139
MGAT5	33.10312978
MRPL17	125.0474574
MTAP	19.13443368
MXD4	21.2464098
MYO18A	22.48944918
NDUFA6	16.50191888
NOSIP	28.69151194
OARD1	19.32486172
PARVG	25.76583076
PDE3B	19.34314913
PDIA4	80.93374438
PDXK	26.86223113
PIAS3	14.78847721
PIK3C2B	31.60945316
PRDX3	43.74617749
PRNP	18.79842551
PTK6	16.04010882
RAC2	16.00967311
RAVER1	24.28608972
RSRP1	52.35211533
S100A10	17.23782064
S100A12	18.60390713
SEMA7A	16.25873104
SH3BGRL3	17.31034507
SLC12A2	15.02009955
SLC25A3	656.4105236
SRXN1	15.17833349
STMP1	42.00650092
SYNE3	21.00268109
TKT	125.3789781
TMC8	28.57216666
TMEM163	24.95948097
TMEM181	26.05397581
TMEM33	55.94497226
TMEM81	14.97214065
TRAT1	14.18491413
TRIM11	15.6109532
TRIM4	21.98568644
UAP1	16.38895129
UBXN11	17.04389553
WDR48	21.23320367
3BHSD	17.04572829
ADI1	13.01798496
AGBL5	51.33730231
AHNAK	27.60186869
AP3B1	14.4551361
APBB1IP	27.30416486
APP	126.9610242
ASIP	20.65201839
CHRNE	14.90937562
CNTRL	15.35060889
CTSB	31.99576657
CYP2U1	27.88095402
EDEM1	20.61144562
EIF2B4	16.539561
ENO1	759.7468799
ENSCHIG00000007549	35.60902002
ENSCHIG00000008003	41.18513767
ENSCHIG00000009663	55.63280145
ENSCHIG00000013868	13.83921414
ENSCHIG00000014386	19.02670546
ENSCHIG00000015100	23.72263715
ENSCHIG00000018748	43.1562603
ENSCHIG00000021320	17.21655966
ENSCHIG00000021474	24.15169392
ENSCHIG00000021641	20.92769939
ENSCHIG00000023348	17.61078284
ENSCHIG00000025435	123.2250074
ENSCHIG00000026580	19.67153733
ERAP1	17.96102576
EXOSC7	20.91392094
FABP6	25.25948096
HAUS2	18.22808519
HIST2H2AC	14.96574937
HJURP	14.06085189
IGDCC4	53.86520834
IL4R	14.17556246
INPP5E	66.3856701
INPP5F	20.6427556
ITSN2	17.1931248
KIF18B	16.97351824
KREMEN1	14.75206489
KRT4	14.64236184
LRPAP1	25.85349361
MAP7D1	17.32273138
MAST3	19.32993614
NCOR2	110.8752491
NEMP2	14.44465829
P4HA2	20.51263105
PADI2	16.38153608
PARVB	13.01950717
PDLIM7	19.69010338
PIP4K2B	23.89230919
POLG2	26.74662253
PSMB8	26.05429038
PTPRC	31.90364141
RF00056	28.87134857
RF00393	13.3785662
RNF10	22.39947915
RPS6KL1	15.27473232
RPSA	20.45356092
RRP8	18.3827789
SAFB	194.0056963
SMG5	18.50637558
SORL1	19.19888713
SPCS3	18.84254379
STAR	33.91605818
SUN2	17.76794362
TAP1	21.30611191
TIMP2	18.49122712
TMEM154	20.80842712
TMEM238	25.7961229
USP22	136.3468134
XRN1	15.41046205
ZMYM6	20.62895026
ABI1	52.57259045
ABLIM1	43.05380225
ABRACL	31.56829681
ACP6	28.42602014
ACTR1A	17.99893866
ADGRG1	16.81201596
ANXA5	13.98083582
AOAH	47.40853295
ARHGEF1	42.06179
ATP10A	27.1356889
B3GNT3	17.37257248
BAC7.5	24.71065859
C18orf21	30.22459463
C3	26.72514273
CAB39L	13.73197498
CACNB3	11.87154494
CALHM2	15.54108498
CASP8	19.04456925
CBR4	16.28884192
CDK5RAP2	41.42165478
CP	24.94494309
DDX31	20.78281971
DDX49	18.09791688
DNAJC3	15.62926065
ECE1	13.42451448
ECPAS	14.28245472
EML3	16.88445077
ENSCHIG00000002545	14.51406188
ENSCHIG00000011258	15.08245608
ENSCHIG00000011730	21.23588191
ENSCHIG00000012213	43.48361771
ENSCHIG00000013425	79.29765661
ENSCHIG00000013950	16.11024241
ENSCHIG00000017360	64.3002953
ENSCHIG00000019605	17.52030149
ENSCHIG00000020079	90.73010632
ENSCHIG00000021630	32.68403695
ENSCHIG00000021876	97.23217875
ENSCHIG00000023219	17.01388862
ENSCHIG00000024184	20.09388995
ENSCHIG00000025940	165.5905874
ENSCHIG00000026070	18.4961202
ETNK1	15.52811786
FAM20A	15.77022529
GINS1	17.62806745
GNAT2	15.54735505
ITK	25.921077
KIAA1551	15.71772932
KIRREL3	19.79974695
KYAT3	32.60700072
LANCL1	45.27573764
LCP1	32.84767464
MAP4K1	18.14994508
MFGE8	31.94885787
MLH1	16.082675
MYH7B	14.42418826
NOTCH1	18.0394854
PARG	29.75867279
PRXL2A	21.54780138
RAD17	16.68955245
RIMBP2	30.66659245
ROGDI	57.66201497
RPL10A	26.30840033
RPP25L	13.44728851
SEC16A	16.97651606
SERPINH1	50.67231433
SHLD1	24.19164739
SLC23A1	16.53873767
SPHK2	140.9484621
STARD7	16.03826753
TENT4A	16.00610244
TOR1AIP2	20.92054826
TRAF3IP1	16.93769021
TUB	13.53427489
UBC	30.95282821
VIM	683.1107611
ADGRG5	17.06875189
ANXA6	19.07380345
ARHGEF2	14.02853406
ARHGEF4	19.07738565
C1R	58.62485003
CAT	499.7027707
CD4	160.7139882
CD5	17.58688488
CDKN2C	72.8467119
CTNNA1	80.10165087
CUL9	15.64328806
DDX51	14.26459058
EMC1	13.59745491
ENC1	17.49018481
ENSCHIG00000007384	19.5435052
ENSCHIG00000007449	14.98462868
ENSCHIG00000007678	34.19349684
ENSCHIG00000013878	32.58056304
ENSCHIG00000015928	16.76028807
ENSCHIG00000017438	12.77396086
ENSCHIG00000020673	17.78662608
ENSCHIG00000020984	18.93891071
ENSCHIG00000021071	36.15224506
ENSCHIG00000022608	13.37293261
ENSCHIG00000024747	20.01623227
ENSCHIG00000025214	22.57153432
ENSCHIG00000025424	17.79352948
ENSCHIG00000026309	46.75412296
GAPVD1	65.80391776
GIGYF1	14.8743944
HDLBP	23.16940274
INSRR	14.76186581
ITGB7	20.26934586
KIF14	48.62360524
KLHDC4	17.09551592
KRT10	14.99250512
LSS	24.17727748
MINOS1	17.95656322
NDST3	13.31614862
NEIL3	17.67891596
NUP210	55.79631927
ODR4	17.66966758
OSBPL8	15.20900641
PGPEP1	44.81636661
PLAC8	16.81202618
PPTC7	15.45741576
RAC3	15.17795919
RCSD1	23.03407496
RF00026	20.56201537
RFLNB	57.11321225
RNF5	17.28961566
RPL37	19.5475715
RUFY1	17.04372646
SPARC	90.91006015
SSBP4	15.05943266
TRIM35	13.3073476
TTC38	12.31960246
TTF1	15.95409897
UBE3D	22.4276281
WDR1	84.59561328
WSB2	356.2933167
ZHX2	16.59063147
ZNF317	18.22491225
