# Supplementary material for: A Mini-Atlas of Gene Expression for the Domestic Goat (Capra hircus)
Source: Front Genet. 2019 Nov 4;10:1080. doi: 10.3389/fgene.2019.01080 (PMC6844187; doi:10.3389/fgene.2019.01080)
Supplement: Supplementary file 4 [file DataSheet_4.zip › uterine_horn_ASE.csv]

##Estimates of allele-specific expression at gene level in this tissue using the GeneiASE model
feat	MeanAI
ABCC9	16.12425072
API5	59.51193311
ARHGEF2	45.93385488
CCDC138	17.66442381
CCT3	21.04001843
CD44	26.31915893
CDC42EP4	20.58808922
CDCP1	21.83769431
CLDN10	22.78738777
CLIC1	27.53133558
COL6A2	23.89214338
CTSC	22.48972455
DDAH2	36.40826286
DNAJC3	18.16282157
EMC1	15.67522337
ENPP6	31.40964748
ENSCHIG00000006134	20.76082555
ENSCHIG00000012562	15.26184491
ENSCHIG00000016884	14.59745975
ENSCHIG00000021287	14.7460708
ENSCHIG00000021641	15.93145809
ENSCHIG00000021968	32.1768274
ENSCHIG00000024653	24.13841
FAM8A1	14.23843227
FKBP4	17.38055292
FRRS1	45.19545792
FUT1	19.02494276
FZD6	23.2522165
GNAQ	16.82081748
GPCPD1	18.78710392
GRB10	28.32000279
GSTA4	23.13111006
IL1RN	23.70388207
KCNK1	15.79681673
KRT7	38.08259664
LAPTM5	75.95843096
LAYN	18.92302483
LIPM	20.90287878
LRBA	26.30265607
LTBP1	20.48428799
MCCC2	18.5901487
MRPL17	94.40248415
MYH14	15.46663281
MYO10	18.75995828
MYO5C	18.45993559
NAGA	12.17424139
NINL	42.17139155
PARVA	15.55943593
PDIA4	44.94057194
PDXK	21.57842507
PICALM	14.97532213
POLD2	31.6180925
PSMD3	15.30124623
PTPN3	18.85630177
RALB	13.37332222
RECQL	13.49171715
RHOBTB3	51.26302732
RPL19	16.20282912
RTKN	15.30702242
SAFB	16.1282723
SERINC5	21.615788
SERPINH1	24.58512348
SGTB	14.93606127
SH3PXD2B	15.93746673
SLC39A13	14.82368772
SMAD4	22.88775279
SMG5	20.40369186
SPTLC1	15.11193314
STAU2	15.79209394
STMP1	23.55920393
STT3B	19.56891596
SYNPO2	20.89551332
TCAF1	23.01479856
THBS2	14.61418542
TOM1	16.80739432
TP53I3	22.72746877
TSPAN14	38.6381313
VILL	20.73949038
ZC3HAV1L	16.0197467
ZCCHC4	33.74148155
ZNF189	13.69666596
ZNF24	17.10872176
