# Supplementary material for: A Mini-Atlas of Gene Expression for the Domestic Goat (Capra hircus)
Source: Front Genet. 2019 Nov 4;10:1080. doi: 10.3389/fgene.2019.01080 (PMC6844187; doi:10.3389/fgene.2019.01080)
Supplement: Supplementary file 4 [file DataSheet_4.zip › uterus_ASE.csv]

##Estimates of allele-specific expression at gene level in this tissue using the GeneiASE model
feat	MeanAI
ABCC9	17.46702968
ADAM33	18.10473241
ANXA6	27.77906037
API5	27.25608459
ATP2A3	13.59976674
BAG2	18.01640237
C3	346.0710899
CDC42EP4	14.77758524
CDCP1	21.56024913
CLDN10	21.39578817
COL4A2	61.72083139
COL6A2	22.84628199
CTSC	19.72278638
DDAH2	32.87571887
DPY19L4	19.24086528
ENPP6	41.59435659
ENSCHIG00000000945	38.59774427
ENSCHIG00000006134	17.18708627
ENSCHIG00000008380	40.52030662
ENSCHIG00000009202	24.63303082
ENSCHIG00000018051	18.76600412
ENSCHIG00000021968	29.0763619
ENSCHIG00000022355	20.25820002
ENSCHIG00000022608	15.98963257
ENSCHIG00000023433	16.70182628
ENSCHIG00000026028	39.82952055
FAM84A	27.06500871
FBN2	22.17655294
FOXRED2	15.81557407
FRRS1	22.06668881
FUT1	16.15302517
FZD6	22.45281626
GAB1	13.42998584
GPCPD1	25.21967526
GRB10	35.17012926
LAYN	32.69904388
LIPM	18.37594517
LTBP1	20.87385679
MBLAC2	17.77132196
MPZL2	15.4239429
MRPL17	113.327546
MYH14	21.43074984
NINL	41.09078156
PADI2	22.82874069
PDIA4	16.70705464
PDXK	22.1696882
PICALM	18.24740512
PLPPR4	14.28931897
POLD2	27.20511466
RALB	16.25955536
RFLNB	15.61625442
RFXAP	14.37437838
RHOBTB3	54.24654244
SERINC5	20.2082636
SERPINH1	24.25655483
SLC39A13	16.07589173
SPTBN1	164.1019176
STMP1	31.89551646
TCAF1	20.93509909
TDG	20.66575556
TMCO4	14.84092357
TMOD3	20.47297853
TSPAN14	29.28057003
UBC	40.11937215
VILL	37.75988896
ZCCHC4	17.67201655
ZKSCAN8	20.51307254
ZNF24	13.70335913
