# Supplementary material for: A Mini-Atlas of Gene Expression for the Domestic Goat (Capra hircus)
Source: Front Genet. 2019 Nov 4;10:1080. doi: 10.3389/fgene.2019.01080 (PMC6844187; doi:10.3389/fgene.2019.01080)
Supplement: Supplementary file 13 [file Table_7.xlsx]

## Sheet: S8 Table second_pass.transcript
S7 Table: The proportion of transcripts with detectable expression (TPM >1) in the goat mini-atlas relative to the ARS1 reference transcriptome at the transcript level
Transcript type	No. in reference annotation	No. of transcripts of this type expressed (TPM > 1 in at least one tissue)	% transcript of this type expressed (TPM > 1 in at least one tissue)
IG_C_gene	4	4	100
IG_V_gene	6	5	83.33
lincRNA	4675	0	0
miRNA	314	0	0
misc_RNA	352	0	0
Mt_rRNA	2	0	0
Mt_tRNA	22	0	0
processed_pseudogene	152	85	55.92
protein_coding	33896	27801	82.02
pseudogene	70	55	78.57
ribozyme	8	0	0
rRNA	384	0	0
scaRNA	28	0	0
snoRNA	682	0	0
snRNA	1189	0	0
sRNA	2	0	0
TR_C_gene	2	2	100
TR_V_gene	6	6	100
