# Supplementary material for: A Mini-Atlas of Gene Expression for the Domestic Goat (Capra hircus)
Source: Front Genet. 2019 Nov 4;10:1080. doi: 10.3389/fgene.2019.01080 (PMC6844187; doi:10.3389/fgene.2019.01080)
Supplement: Supplementary file 15 [file Table_9.xlsx]

## Sheet: S10 Table second_pass.functiona
S9 Table: The long list of genes annotated using the goat mini-atlas dataset
Gene ID	Protein ID	No. of breed-specific datasets in which this gene meets minimum detection threshold (TPM = 1)	No. of tissue types in which a minimum detection threshold is met (TPM = 1)	No. of tissue types in which a medium expression threshold is met (TPM = 10)	No. of tissue types in which a high expression threshold is met (TPM = 50)	No. of alignments in NCBI nr	No. of alignments in NCBI nr to a ruminant genus (Ovis [sheep, mouflon], Bos [cow, yak], Bubalus [buffalo], Bison [bison], Camelus [camel], Vicugna [alpaca], Pantholops [antelope])	% of alignments in NCBI nr to a ruminant genus	No. of genera this gene can align to	No. of ruminant genera this gene can align to	Highest % of alignments with the same hit name, irrespective of species	Name with highest % of hits	Predicted description in NCBI nr (given if gene has alignments to at least 4 different genera and the same hit name in >= 75% of alignments)	No. of potential descriptions (given only if description is not the same for >= 75% of hits)	Potential descriptions in NCBI nr (if alignments do not have the same hit name in >= 75% of cases)	Candidate gene name (based on lookup of the predicted description in HGNC, assuming there only to be one)	Official description (associated with HGNC gene name)	Quality category	Nearest human RefSeq (lowest p-value alignment >= 50% length of the target protein)	Nearest ruminant RefSeq (lowest p-value alignment >= 50% length of the target protein)	Warnings
ENSCHIG00000000038	ENSCHIP00000000014	1	13	4	0	0	0	0	0	0	0	.	VPS10 domain-containing receptor SorCS2	NA	.	.	.	8	.	.	.
ENSCHIG00000000039	ENSCHIP00000000015	1	3	0	0	4	4	100	3	3	50	multidrug resistance-associated protein 4	multidrug resistance-associated protein 4-like	2	multidrug resistance-associated protein 4 | multidrug resistance-associated protein 4-like	.	.	6	.	XP_006074062.1 (Bubalus bubalis: 92.604% identity in aln 25.3% length of target)	.
ENSCHIG00000000040	ENSCHIP00000000016	0	0	0	0	0	0	0	0	0	0	.	ORF; similar to Drosophila supressor of hairy wing protein, Swiss-Prot Accession Number Q08876	NA	.	.	.	8	.	.	.
ENSCHIG00000000041	ENSCHIP00000000018	1	1	1	1	6	4	66.7	2	2	33.3	UDP-glucuronosyltransferase 2B17	UDP-glucuronosyltransferase 2B17	3	UDP-glucuronosyltransferase 2B17 | UDP-glucuronosyltransferase 2B4 | UDP-glucuronosyltransferase 2B4-like	.	.	6	.	XP_002688369.2 (Bos taurus: 92.073% identity in aln 61.7% length of target)	.
ENSCHIG00000000042	ENSCHIP00000000019	0	0	0	0	0	0	0	0	0	0	.	transformer-2 protein homolog beta isoform 1	NA	.	.	.	8	.	.	.
ENSCHIG00000000043	ENSCHIP00000000020	1	13	2	0	4	4	100	3	3	100	PI-PLC X domain-containing protein 1	PI-PLC X domain-containing protein 1	1	PI-PLC X domain-containing protein 1	.	.	6	.	XP_012012352.1 (Ovis aries musimon: 98.765% identity in aln 100.0% length of target)	.
ENSCHIG00000000044	ENSCHIP00000000021	0	0	0	0	0	0	0	0	0	0	.	transformer-2 protein homolog beta	NA	.	.	.	8	.	.	multiple unknown genes (33) match this description (it also matches ENSCHIG00000000973, ENSCHIG00000001132, ENSCHIG00000003260, ENSCHIG00000005496, ENSCHIG00000005644, ENSCHIG00000006497, ENSCHIG00000006727, ENSCHIG00000007083, ENSCHIG00000007414, ENSCHIG00000007914, ENSCHIG00000008982, ENSCHIG00000009135, ENSCHIG00000009192, ENSCHIG00000009542, ENSCHIG00000009633, ENSCHIG00000009841, ENSCHIG0000…
ENSCHIG00000000047	ENSCHIP00000000025	0	0	0	0	0	0	0	0	0	0	.	ATP-dependent RNA helicase DDX3X	NA	.	.	.	8	.	.	.
ENSCHIG00000000048	ENSCHIP00000000027	1	1	0	0	2	1	50	2	1	100	melanoma antigen preferentially expressed in tumors	melanoma antigen preferentially expressed in tumors	1	.	PRAME	preferentially expressed antigen in melanoma	1	.	XP_005965219.1 (Pantholops hodgsonii: 98.0% identity in aln 100.0% length of target)	.
ENSCHIG00000000049	ENSCHIP00000000028	0	0	0	0	0	0	0	0	0	0	.	syntaxin-binding protein 2	NA	.	.	.	8	.	.	.
ENSCHIG00000000050	ENSCHIP00000000029	1	18	18	10	12	8	66.7	9	6	50	cytochrome c oxidase subunit 7B, mitochondrial	cytochrome c oxidase subunit 7B, mitochondrial	4	cytochrome c oxidase subunit 7B, mitochondrial | cytochrome c oxidase subunit 7B, mitochondrial-like | RecName: Full=Cytochrome c oxidase subunit 7B, mitochondrial; AltName: Full=Cytochrome c oxidase polypeptide VIIb; AltName: Full=IHQ; Flags: Precursor | cytochrome c oxidase subunit 7B, mitochondrial precursor	.	.	6	.	XP_005700660.1 (Capra hircus: 100.000% identity in aln 94.1% length of target)	.
ENSCHIG00000000051	ENSCHIP00000000030	0	0	0	0	0	0	0	0	0	0	.	Transformer-2 protein like protein beta	NA	.	.	.	8	.	.	.
ENSCHIG00000000052	ENSCHIP00000000031	0	0	0	0	0	0	0	0	0	0	.	testis-specific Y-encoded protein 1-like	NA	.	.	.	8	.	.	.
ENSCHIG00000000053	ENSCHIP00000000032	1	18	7	1	5	2	40	2	2	20	cytochrome P450 2D14	cytochrome P450 2D6	5	cytochrome P450 2D14 | cytochrome P-450IID | RecName: Full=Cytochrome P450 2D14; AltName: Full=CYPIID14 | cytochrome P450 2D6 | cytochrome P450 2D14-like	.	.	6	.	NP_001232903.1 (Ovis aries musimon: 97.000% identity in aln 100.0% length of target)	.
ENSCHIG00000000054	ENSCHIP00000000034	0	0	0	0	0	0	0	0	0	0	.	uncharacterized protein CXorf66 homolog	NA	.	.	.	8	.	.	.
ENSCHIG00000000056	ENSCHIP00000000037	0	0	0	0	1	1	100	1	1	100	cysteine--tRNA ligase, cytoplasmic	cysteine--tRNA ligase, cytoplasmic	1	cysteine--tRNA ligase, cytoplasmic	.	.	6	.	XP_006041333.1 (Bubalus bubalis: 91.525% identity in aln 7.1% length of target)	.
ENSCHIG00000000057	ENSCHIP00000000038	1	18	18	18	17	3	17.6	144	3	64.7	small nuclear ribonucleoprotein Sm D3	small nuclear ribonucleoprotein Sm D3	5	small nuclear ribonucleoprotein Sm D3 | small nuclear ribonucleoprotein Sm D3-like | Chain D, Crystal Structure Of Human Spliceosomal U1 Snrnp | Small nuclear ribonucleoprotein Sm D3 | Small nuclear ribonucleoprotein D3	.	.	6	.	XP_011953486.2 (Ovis aries: 100.000% identity in aln 84.0% length of target)	.
ENSCHIG00000000058	ENSCHIP00000000040	1	18	10	0	0	0	0	0	0	0	.	calcineurin-binding protein cabin-1	NA	.	.	.	8	.	.	.
ENSCHIG00000000059	ENSCHIP00000000043	0	0	0	0	0	0	0	0	0	0	.	eukaryotic translation initiation factor 1-like	NA	.	.	.	8	.	.	.
ENSCHIG00000000060	ENSCHIP00000000044	1	1	0	0	0	0	0	0	0	0	.	LOW QUALITY PROTEIN: protein shisa-2 homolog	NA	.	.	.	8	.	.	.
ENSCHIG00000000062	ENSCHIP00000000046	0	0	0	0	1	0	0	1	0	100	Olfactory receptor 10A2	Olfactory receptor 10A2	1	Olfactory receptor 10A2	.	.	7	.	.	.
ENSCHIG00000000063	ENSCHIP00000000047	0	0	0	0	0	0	0	0	0	0	.	E3 ubiquitin-protein ligase RNF168	NA	.	RNF168	E3 ubiquitin-protein ligase RNF168	8	.	.	RNF168 already in ARS1 (associated with ENSCHIG00000023259)
ENSCHIG00000000069	ENSCHIP00000000057	1	18	18	12	0	0	0	0	0	0	.	transmembrane protein 254	NA	.	.	.	8	.	.	.
ENSCHIG00000000070	ENSCHIP00000000058	1	18	18	7	54	4	7.4	57	4	96.3	INO80 complex subunit C	INO80 complex subunit C	NA	.	INO80C	INO80 complex subunit C	1	.	NP_001098874.1 (Bos taurus: 98.4% identity in aln 100.0% length of target) | XP_006059210.1 (Bubalus bubalis: 99.0% identity in aln 100.0% length of target) | XP_004020480.1 (Ovis aries: 97.9% identity in aln 100.0% length of target)	.
ENSCHIG00000000078	ENSCHIP00000000079	0	0	0	0	0	0	0	0	0	0	.	hypothetical protein EGM_11184	NA	.	.	.	8	.	.	.
ENSCHIG00000000079	ENSCHIP00000000080	0	0	0	0	0	0	0	0	0	0	.	cysteine--tRNA ligase, cytoplasmic-like	NA	.	.	.	8	.	.	.
ENSCHIG00000000080	ENSCHIP00000000081	1	12	0	0	0	0	0	0	0	0	.	neuroserpin	NA	.	.	.	8	.	.	.
ENSCHIG00000000081	ENSCHIP00000000085	0	0	0	0	0	0	0	0	0	0	.	zinc finger protein 280B	NA	.	.	.	8	.	.	.
ENSCHIG00000000082	ENSCHIP00000000087	1	18	7	0	13	6	46.2	10	5	100	DNA topoisomerase 3-beta-1	DNA topoisomerase 3-beta-1	NA	.	.	.	1	.	XP_012013093.1 (Ovis aries musimon: 98.7% identity in aln 100.0% length of target) | NP_001193635.1 (Bos taurus: 97.4% identity in aln 100.0% length of target) | XP_006065664.1 (Bubalus bubalis: 97.1% identity in aln 100.0% length of target) | XP_010850479.1 (Bison bison bison: 97.2% identity in aln 100.0% length of target) | XP_006213369.1 (Vicugna pacos: 94.5% identity in aln 100.0% length of t…	.
ENSCHIG00000000083	ENSCHIP00000000089	1	9	0	0	5	5	100	5	4	60	secretoglobin family 1C member 1	secretoglobin family 1C member 1	3	secretoglobin family 1C member 1 | secretoglobin family 1C member 1 precursor | secretoglobin family 1C member 1-like	.	.	6	.	XP_004019795.1 (Ovis aries: 95.789% identity in aln 100.0% length of target)	.
ENSCHIG00000000085	ENSCHIP00000000091	0	0	0	0	0	0	0	0	0	0	.	zinc finger protein 280B	NA	.	.	.	8	.	.	.
ENSCHIG00000000086	ENSCHIP00000000092	0	0	0	0	0	0	0	0	0	0	.	ORF; similar to Drosophila supressor of hairy wing protein, Swiss-Prot Accession Number Q08876	NA	.	.	.	8	.	.	.
ENSCHIG00000000088	ENSCHIP00000000095	0	0	0	0	0	0	0	0	0	0	.	keratin-associated protein 9-2-like	NA	.	.	.	8	.	.	.
ENSCHIG00000000089	ENSCHIP00000000097	1	18	15	1	0	0	0	0	0	0	.	mediator of RNA polymerase II transcription subunit 12	NA	.	.	.	8	.	.	.
ENSCHIG00000000090	ENSCHIP00000000099	0	0	0	0	2	2	100	1	1	100	protein FAM205A-like	protein FAM205A-like	1	protein FAM205A-like	.	.	6	.	XP_004005334.1 (Ovis aries: 97.416% identity in aln 98.5% length of target)	.
ENSCHIG00000000091	ENSCHIP00000000100	1	2	1	1	0	0	0	0	0	0	.	keratin-associated protein 9-2-like	NA	.	.	.	8	.	.	.
ENSCHIG00000000092	ENSCHIP00000000101	1	3	1	1	4	3	75	2	2	50	UDP-glucuronosyltransferase 2B4-like	UDP-glucuronosyltransferase 2B17	3	UDP-glucuronosyltransferase 2B4-like | UDP-glucuronosyltransferase 2B17 | UDP-glucuronosyltransferase 2B4	.	.	6	.	XP_002688369.2 (Bos taurus: 96.013% identity in aln 56.6% length of target)	.
ENSCHIG00000000094	ENSCHIP00000000103	0	0	0	0	0	0	0	0	0	0	.	.	NA	.	.	.	.	.	.	.
ENSCHIG00000000095	ENSCHIP00000000105	0	0	0	0	0	0	0	0	0	0	.	ski-like protein	NA	.	.	.	8	.	.	.
ENSCHIG00000000097	ENSCHIP00000000108	1	17	7	5	0	0	0	0	0	0	.	Annexin A8	NA	.	.	.	8	.	.	.
ENSCHIG00000000098	ENSCHIP00000000109	1	13	2	0	0	0	0	0	0	0	.	sushi repeat-containing protein SRPX2	NA	.	.	.	8	.	.	.
ENSCHIG00000000100	ENSCHIP00000000112	1	18	16	3	146	13	8.9	72	6	89.7	long-chain-fatty-acid--CoA ligase 4	long-chain-fatty-acid--CoA ligase 4	NA	.	.	.	1	.	XP_014336940.1 (Bos mutus: 99.6% identity in aln 100.0% length of target) | XP_015317069.1 (Bos taurus: 99.9% identity in aln 100.0% length of target) | XP_006071647.1 (Bubalus bubalis: 98.8% identity in aln 100.0% length of target) | XP_006182625.1 (Camelus ferus: 97.2% identity in aln 100.0% length of target) | XP_015104138.1 (Vicugna pacos: 96.9% identity in aln 100.0% length of target) | XP_0…	.
ENSCHIG00000000106	ENSCHIP00000000123	1	18	17	1	0	0	0	0	0	0	.	mediator of RNA polymerase II transcription subunit 15	NA	.	.	.	8	.	.	.
ENSCHIG00000000115	ENSCHIP00000000144	0	0	0	0	1	0	0	1	0	100	C15H11orf74 protein	C15H11orf74 protein	1	C15H11orf74 protein	.	.	7	.	.	.
ENSCHIG00000000116	ENSCHIP00000000145	0	0	0	0	0	0	0	0	0	0	.	LOW QUALITY PROTEIN: protein CXorf40A	NA	.	.	.	8	.	.	.
ENSCHIG00000000117	ENSCHIP00000000146	0	0	0	0	0	0	0	0	0	0	.	mast cell protease 2 precursor	NA	.	.	.	8	.	.	.
ENSCHIG00000000118	ENSCHIP00000000149	1	17	10	0	0	0	0	0	0	0	.	LOW QUALITY PROTEIN: G-protein-signaling modulator 1	NA	.	.	.	8	.	.	.
ENSCHIG00000000120	ENSCHIP00000000152	0	0	0	0	0	0	0	0	0	0	.	ORF; similar to Drosophila supressor of hairy wing protein, Swiss-Prot Accession Number Q08876	NA	.	.	.	8	.	.	.
ENSCHIG00000000125	ENSCHIP00000000157	1	2	0	0	1	1	100	1	1	100	fragile X mental retardation 1 neighbor protein	fragile X mental retardation 1 neighbor protein	1	fragile X mental retardation 1 neighbor protein	.	.	6	.	XP_004022336.3 (Ovis aries: 98.201% identity in aln 100.0% length of target)	.
ENSCHIG00000000126	ENSCHIP00000000158	1	8	0	0	0	0	0	0	0	0	.	NKG2D ligand 3-like	NA	.	.	.	8	.	.	.
ENSCHIG00000000129	ENSCHIP00000000162	1	17	9	1	0	0	0	0	0	0	.	hCG2002594, isoform CRA_b	NA	.	.	.	8	.	.	.
ENSCHIG00000000130	ENSCHIP00000000164	1	14	1	0	0	0	0	0	0	0	.	cytochrome P450 2D14	NA	.	.	.	8	.	.	.
ENSCHIG00000000131	ENSCHIP00000000168	1	18	18	17	1	1	100	1	1	100	39S ribosomal protein L40, mitochondrial	39S ribosomal protein L40, mitochondrial	1	39S ribosomal protein L40, mitochondrial	.	.	6	.	XP_005218368.1 (Bos taurus: 96.117% identity in aln 100.0% length of target)	.
ENSCHIG00000000140	ENSCHIP00000000186	1	18	18	18	10	7	70	6	4	70	NADH dehydrogenase [ubiquinone] 1 alpha subcomplex subunit 1	NADH dehydrogenase [ubiquinone] 1 alpha subcomplex subunit 1	2	NADH dehydrogenase [ubiquinone] 1 alpha subcomplex subunit 1 | NADH dehydrogenase [ubiquinone] 1 alpha subcomplex subunit 1-like	.	.	6	.	XP_005962159.1 (Pantholops hodgsonii: 98.571% identity in aln 100.0% length of target)	.
ENSCHIG00000000142	ENSCHIP00000000188	1	18	18	9	20	5	25	17	4	90	annexin A7	annexin A7	NA	.	ANXA7	annexin A7	1	.	XP_011974428.1 (Ovis aries musimon: 99.2% identity in aln 100.0% length of target) | XP_005226475.1 (Bos taurus: 98.4% identity in aln 100.0% length of target) | XP_006052738.1 (Bubalus bubalis: 98.8% identity in aln 100.0% length of target) | XP_010850584.1 (Bison bison bison: 97.9% identity in aln 100.0% length of target) | XP_011960673.1 (Ovis aries: 99.2% identity in aln 100.0% length of targ…	.
ENSCHIG00000000145	ENSCHIP00000000194	1	3	0	0	0	0	0	0	0	0	.	sal-like protein 3	NA	.	.	.	8	.	.	.
ENSCHIG00000000148	ENSCHIP00000000199	0	0	0	0	0	0	0	0	0	0	.	LOW QUALITY PROTEIN: heat shock transcription factor, X-linked-like	NA	.	.	.	8	.	.	.
ENSCHIG00000000149	ENSCHIP00000000201	1	2	2	1	7	6	85.7	3	3	85.7	carbonic anhydrase 1	carbonic anhydrase 1	2	carbonic anhydrase 1 | carbonic anhydrase 1-like	.	.	7	.	.	.
ENSCHIG00000000150	ENSCHIP00000000202	0	0	0	0	0	0	0	0	0	0	.	transcription initiation factor TFIID subunit 11	NA	.	TAF11	TATA-box binding protein associated factor 11	8	.	.	.
ENSCHIG00000000153	ENSCHIP00000000207	1	17	0	0	0	0	0	0	0	0	.	LOW QUALITY PROTEIN: tumor necrosis factor receptor superfamily member 10A-like	NA	.	.	.	8	.	.	.
ENSCHIG00000000154	ENSCHIP00000000208	1	4	0	0	0	0	0	0	0	0	.	LOW QUALITY PROTEIN: CD48 antigen-like	NA	.	.	.	8	.	.	.
ENSCHIG00000000156	ENSCHIP00000000212	0	0	0	0	0	0	0	0	0	0	.	proteasome subunit beta type-6	NA	.	PSMB6	proteasome subunit beta 6	8	.	.	multiple unknown genes (2) match this description (it also matches ENSCHIG00000009624, ENSCHIG00000023176)
ENSCHIG00000000157	ENSCHIP00000000214	0	0	0	0	0	0	0	0	0	0	.	LOW QUALITY PROTEIN: melanoma-associated antigen B3-like	NA	.	.	.	8	.	.	.
ENSCHIG00000000159	ENSCHIP00000000216	1	17	8	0	0	0	0	0	0	0	.	LOC100126043 protein	NA	.	.	.	8	.	.	.
ENSCHIG00000000160	ENSCHIP00000000217	1	18	17	0	0	0	0	0	0	0	.	protein DGCR6L	NA	.	.	.	8	.	.	.
ENSCHIG00000000161	ENSCHIP00000000218	0	0	0	0	0	0	0	0	0	0	.	olfactory receptor 5AS1	NA	.	.	.	8	.	.	.
ENSCHIG00000000162	ENSCHIP00000000220	1	18	18	4	23	1	4.3	11	1	39.1	pyruvate dehydrogenase E1 component subunit alpha, somatic form, mitochondrial	pyruvate dehydrogenase E1 component subunit alpha, somatic form, mitochondrial	12	pyruvate dehydrogenase E1 component subunit alpha, somatic form, mitochondrial | Pyruvate dehydrogenase E1 component subunit alpha, somatic form, mitochondrial | Chain A, Crystal Structure Of The Pyruvate Dehydrogenase (E1p) Component Of Human Pyruvate Dehydrogenase Complex | Chain A, Human Pyruvate Dehydrogenase | pyruvate dehydrogenase E1 component subunit alpha, somatic form, mitochondrial iso…	.	.	7	.	.	.
ENSCHIG00000000164	ENSCHIP00000000222	1	18	0	0	6	3	50	6	2	83.3	tenomodulin	tenomodulin	NA	.	TNMD	tenomodulin	1	.	NP_001093418.1 (Bos taurus: 99.1% identity in aln 100.0% length of target) | XP_004022554.1 (Ovis aries: 100.0% identity in aln 100.0% length of target)	.
ENSCHIG00000000166	ENSCHIP00000000224	0	0	0	0	0	0	0	0	0	0	.	putative RNA-binding protein 3	NA	.	.	.	8	.	.	.
ENSCHIG00000000167	ENSCHIP00000000226	1	18	18	3	2	2	100	2	2	50	RNA-binding motif protein, X-linked 2	RNA-binding motif protein, X-linked 2-like	2	RNA-binding motif protein, X-linked 2 | RNA-binding motif protein, X-linked 2-like	.	.	6	.	XP_012014839.1 (Ovis aries musimon: 97.633% identity in aln 94.4% length of target)	.
ENSCHIG00000000169	ENSCHIP00000000232	1	18	8	0	8	7	87.5	3	3	37.5	zinc finger protein 271-like	zinc finger protein 271-like	3	zinc finger protein 271-like | zinc finger protein 397 | zinc finger protein 271	.	.	6	.	XP_005977203.1 (Pantholops hodgsonii: 97.010% identity in aln 97.0% length of target)	.
ENSCHIG00000000170	ENSCHIP00000000233	1	18	12	0	2	0	0	2	0	100	ETS-related transcription factor Elf-4	ETS-related transcription factor Elf-4	1	ETS-related transcription factor Elf-4	.	.	7	.	.	.
ENSCHIG00000000174	ENSCHIP00000000237	1	18	15	0	0	0	0	0	0	0	.	KIF1-binding protein	NA	.	.	.	8	.	.	.
ENSCHIG00000000175	ENSCHIP00000000238	0	0	0	0	0	0	0	0	0	0	.	phosphatidylethanolamine-binding protein 1	NA	.	PEBP1	phosphatidylethanolamine binding protein 1	8	.	.	multiple unknown genes (3) match this description (it also matches ENSCHIG00000001969, ENSCHIG00000011889, ENSCHIG00000017044)
ENSCHIG00000000177	ENSCHIP00000000240	0	0	0	0	0	0	0	0	0	0	.	elongation of very long chain fatty acids protein 6	NA	.	.	.	8	.	.	.
ENSCHIG00000000178	ENSCHIP00000000241	0	0	0	0	0	0	0	0	0	0	.	axin interactor, dorsalization-associated protein	NA	.	.	.	8	.	.	.
ENSCHIG00000000180	ENSCHIP00000000247	1	18	17	0	0	0	0	0	0	0	.	heparan-alpha-glucosaminide N-acetyltransferase	NA	.	.	.	8	.	.	.
ENSCHIG00000000182	ENSCHIP00000000252	0	0	0	0	0	0	0	0	0	0	.	LOW QUALITY PROTEIN: PI-PLC X domain-containing protein 1-like	NA	.	.	.	8	.	.	.
ENSCHIG00000000183	ENSCHIP00000000254	1	1	0	0	0	0	0	0	0	0	.	fibrous sheath-interacting protein 2-like	NA	.	.	.	8	.	.	.
ENSCHIG00000000184	ENSCHIP00000000255	1	5	0	0	0	0	0	0	0	0	.	tumor necrosis factor receptor superfamily member 26-like	NA	.	.	.	8	.	.	.
ENSCHIG00000000185	ENSCHIP00000000256	1	18	5	0	0	0	0	0	0	0	.	serine/threonine-protein phosphatase 2A regulatory subunit B'' subunit beta	NA	.	PPP2R2B	serine/threonine-protein phosphatase 2A regulatory subunit B'' subunit beta	8	.	.	PPP2R2B already in ARS1 (associated with ENSCHIG00000014943)
ENSCHIG00000000186	ENSCHIP00000000257	0	0	0	0	0	0	0	0	0	0	.	transformer-2 protein homolog beta isoform 1	NA	.	.	.	8	.	.	.
ENSCHIG00000000187	ENSCHIP00000000259	1	17	8	1	0	0	0	0	0	0	.	Apoptosis-inducing factor, mitochondrion-associated, 3	NA	.	.	.	8	.	.	.
ENSCHIG00000000188	ENSCHIP00000000260	1	18	15	2	122	5	4.1	230	4	49.2	protein yippee-like 1	protein yippee-like 1	17	protein yippee-like 1 | protein yippee-like 2 | protein yippee-like CG15309 | Protein yippee-like 2 | protein yippee-like 1-like | rCG63249 | protein yippee | predicted protein | Protein yippee-like | Protein yippee-like CG15309 | Protein yippee-like protein | Protein yippee-like 1 | yippee-like d | YPEL1 protein | yippee-like c | protein yippee-like 1 isoform 2 | protein yippee-like 1 isoform 1	.	.	6	.	XP_012013084.1 (Ovis aries musimon: 98.319% identity in aln 100.0% length of target)	.
ENSCHIG00000000189	ENSCHIP00000000261	1	17	9	1	0	0	0	0	0	0	.	protein FAM83H	NA	.	.	.	8	.	.	.
ENSCHIG00000000190	ENSCHIP00000000264	0	0	0	0	0	0	0	0	0	0	.	transformer-2 protein homolog beta	NA	.	.	.	8	.	.	multiple unknown genes (33) match this description (it also matches ENSCHIG00000000973, ENSCHIG00000001132, ENSCHIG00000003260, ENSCHIG00000005496, ENSCHIG00000005644, ENSCHIG00000006497, ENSCHIG00000006727, ENSCHIG00000007083, ENSCHIG00000007414, ENSCHIG00000007914, ENSCHIG00000008982, ENSCHIG00000009135, ENSCHIG00000009192, ENSCHIG00000009542, ENSCHIG00000009633, ENSCHIG00000009841, ENSCHIG0000…
ENSCHIG00000000191	ENSCHIP00000000265	1	1	1	1	12	9	75	6	5	91.7	sodium-dependent phosphate transport protein 3	sodium-dependent phosphate transport protein 3	NA	.	.	.	1	.	XP_005892283.1 (Bos mutus: 97.5% identity in aln 100.0% length of target) | NP_001033207.1 (Bos taurus: 97.9% identity in aln 100.0% length of target) | XP_006048093.1 (Bubalus bubalis: 98.1% identity in aln 100.0% length of target) | XP_014412699.1 (Camelus ferus: 93.7% identity in aln 100.0% length of target) | XP_005982831.1 (Pantholops hodgsonii: 98.5% identity in aln 100.0% length of target)…	.
ENSCHIG00000000192	ENSCHIP00000000267	1	1	0	0	0	0	0	0	0	0	.	ubiquitin-conjugating enzyme E2 D3	NA	.	.	.	8	.	.	.
ENSCHIG00000000193	ENSCHIP00000000268	0	0	0	0	0	0	0	0	0	0	.	testis-specific Y-encoded protein 1	NA	.	.	.	8	.	.	.
ENSCHIG00000000194	ENSCHIP00000000269	0	0	0	0	0	0	0	0	0	0	.	bovid-specific transcript Y-linked 1	NA	.	.	.	8	.	.	.
ENSCHIG00000000195	ENSCHIP00000000270	0	0	0	0	1	1	100	1	1	100	spermatid nuclear transition protein 3-like	spermatid nuclear transition protein 3-like	1	spermatid nuclear transition protein 3-like	.	.	6	.	XP_004022345.1 (Ovis aries: 98.182% identity in aln 100.0% length of target)	.
ENSCHIG00000000196	ENSCHIP00000000271	1	18	16	13	0	0	0	0	0	0	.	four and a half LIM domains protein 1	NA	.	.	.	8	.	.	.
ENSCHIG00000000198	ENSCHIP00000000274	1	18	17	3	50	5	10	39	3	80	fragile X mental retardation protein 1	fragile X mental retardation protein 1	NA	.	.	.	1	.	XP_012026098.1 (Ovis aries musimon: 99.8% identity in aln 95.7% length of target) | NP_001179079.1 (Bos taurus: 99.7% identity in aln 100.0% length of target) | XP_006080246.1 (Bubalus bubalis: 100.0% identity in aln 99.3% length of target) | XP_004022337.1 (Ovis aries: 100.0% identity in aln 100.0% length of target)	.
ENSCHIG00000000199	ENSCHIP00000000277	1	12	0	0	2	2	100	1	1	100	cationic amino acid transporter 3-like	cationic amino acid transporter 3-like	1	.	SLC7A3	SLC7A3	4	.	.	SLC7A3 already in ARS1 (associated with ENSCHIG00000012862)
ENSCHIG00000000200	ENSCHIP00000000278	1	13	6	0	0	0	0	0	0	0	.	synaptotagmin-15	NA	.	.	.	8	.	.	.
ENSCHIG00000000204	ENSCHIP00000000282	1	17	12	0	63	6	9.5	53	5	93.7	kelch-like protein 22	kelch-like protein 22	NA	.	.	.	1	NP_116164.2 (92.9% identity in aln 100.0% length of target)	XP_012019649.1 (Ovis aries musimon: 99.4% identity in aln 100.0% length of target) | NP_001192702.1 (Bos taurus: 98.0% identity in aln 100.0% length of target) | XP_006065616.1 (Bubalus bubalis: 98.0% identity in aln 100.0% length of target) | XP_006178771.2 (Camelus ferus: 95.3% identity in aln 91.0% length of target) | XP_006219132.2 (Vicugna pacos: 95.3% identity in aln 91.4% length of target)	.
ENSCHIG00000000208	ENSCHIP00000000288	0	0	0	0	0	0	0	0	0	0	.	oxysterol-binding protein-related protein 1	NA	.	OSBPL1A	oxysterol-binding protein-related protein 1	8	.	.	OSBPL1A already in ARS1 (associated with ENSCHIG00000000386)
ENSCHIG00000000209	ENSCHIP00000000289	0	0	0	0	0	0	0	0	0	0	.	.	NA	.	.	.	.	.	.	.
ENSCHIG00000000216	ENSCHIP00000000299	1	18	6	0	25	9	36	9	4	96	centrosomal protein of 192 kDa	centrosomal protein of 192 kDa	NA	.	.	.	4	.	.	multiple unknown genes (2) match this description (it also matches ENSCHIG00000000216, ENSCHIG00000000257)
ENSCHIG00000000217	ENSCHIP00000000300	0	0	0	0	0	0	0	0	0	0	.	glutaredoxin-related protein 5, mitochondrial	NA	.	.	.	8	.	.	.
ENSCHIG00000000218	ENSCHIP00000000301	1	18	18	18	0	0	0	0	0	0	.	.	NA	.	.	.	.	.	.	.
ENSCHIG00000000220	ENSCHIP00000000304	0	0	0	0	0	0	0	0	0	0	.	neuroblastoma breakpoint family member 4-like	NA	.	.	.	8	.	.	.
ENSCHIG00000000222	ENSCHIP00000000305	0	0	0	0	0	0	0	0	0	0	.	zinc finger protein 280B-like	NA	.	.	.	8	.	.	.
ENSCHIG00000000226	ENSCHIP00000000315	1	18	2	0	15	0	0	13	0	80	Uncharacterized protein C18orf8	Uncharacterized protein C18orf8	NA	.	.	.	5	.	.	.
ENSCHIG00000000227	ENSCHIP00000000316	0	0	0	0	0	0	0	0	0	0	.	transformer-2 protein homolog beta	NA	.	.	.	8	.	.	multiple unknown genes (33) match this description (it also matches ENSCHIG00000000973, ENSCHIG00000001132, ENSCHIG00000003260, ENSCHIG00000005496, ENSCHIG00000005644, ENSCHIG00000006497, ENSCHIG00000006727, ENSCHIG00000007083, ENSCHIG00000007414, ENSCHIG00000007914, ENSCHIG00000008982, ENSCHIG00000009135, ENSCHIG00000009192, ENSCHIG00000009542, ENSCHIG00000009633, ENSCHIG00000009841, ENSCHIG0000…
ENSCHIG00000000230	ENSCHIP00000000320	1	18	15	3	2	2	100	2	2	100	acyl-coenzyme A thioesterase 13	acyl-coenzyme A thioesterase 13	1	acyl-coenzyme A thioesterase 13	.	.	6	.	XP_004019151.1 (Ovis aries: 99.153% identity in aln 80.3% length of target)	.
ENSCHIG00000000231	ENSCHIP00000000321	0	0	0	0	0	0	0	0	0	0	.	uncharacterized protein CXorf66 homolog	NA	.	.	.	8	.	.	.
ENSCHIG00000000233	ENSCHIP00000000324	1	4	0	0	5	5	100	3	3	100	mitogen-activated protein kinase kinase kinase 15	mitogen-activated protein kinase kinase kinase 15	1	mitogen-activated protein kinase kinase kinase 15	.	.	6	.	XP_011961751.1 (Ovis aries: 98.870% identity in aln 58.8% length of target)	.
ENSCHIG00000000236	ENSCHIP00000000328	0	0	0	0	0	0	0	0	0	0	.	protein phosphatase 1 regulatory subunit 1B	NA	.	.	.	8	.	.	.
ENSCHIG00000000237	ENSCHIP00000000330	0	0	0	0	0	0	0	0	0	0	.	RNA-binding motif protein, X chromosome-like	NA	.	.	.	8	.	.	.
ENSCHIG00000000238	ENSCHIP00000000331	1	18	18	17	0	0	0	0	0	0	.	chitinase domain-containing protein 1	NA	.	.	.	8	.	.	.
ENSCHIG00000000239	ENSCHIP00000000332	1	18	1	1	4	4	100	1	1	100	protein FAM35A	protein FAM35A	1	protein FAM35A	.	.	6	.	XP_012007956.1 (Ovis aries musimon: 97.821% identity in aln 100.0% length of target)	.
ENSCHIG00000000243	ENSCHIP00000000338	1	6	1	1	2	2	100	2	2	100	transcription cofactor vestigial-like protein 1	transcription cofactor vestigial-like protein 1	1	transcription cofactor vestigial-like protein 1	.	.	6	.	XP_011962653.1 (Ovis aries: 100.000% identity in aln 71.0% length of target)	.
ENSCHIG00000000244	ENSCHIP00000000340	1	18	3	0	50	4	8	48	3	94	sodium/hydrogen exchanger 6	sodium/hydrogen exchanger 6	NA	.	.	.	1	.	XP_011997569.1 (Ovis aries musimon: 99.4% identity in aln 100.0% length of target) | XP_005227607.1 (Bos taurus: 99.7% identity in aln 100.0% length of target) | XP_006212202.1 (Vicugna pacos: 98.9% identity in aln 100.0% length of target)	.
ENSCHIG00000000245	ENSCHIP00000000344	1	16	0	0	0	0	0	0	0	0	.	zinc finger and SCAN domain-containing protein 30	NA	.	.	.	8	.	.	.
ENSCHIG00000000247	ENSCHIP00000000346	1	18	16	0	47	6	12.8	42	5	93.6	regulator of nonsense transcripts 3B	regulator of nonsense transcripts 3B	NA	.	UPF3B	UPF3 regulator of nonsense transcripts homolog B (yeast)	1	.	XP_005227496.1 (Bos taurus: 99.6% identity in aln 100.0% length of target) | XP_006046176.1 (Bubalus bubalis: 99.8% identity in aln 100.0% length of target) | XP_006185333.1 (Camelus ferus: 97.3% identity in aln 100.0% length of target) | XP_006215946.1 (Vicugna pacos: 97.5% identity in aln 100.0% length of target) | XP_004022437.1 (Ovis aries: 100.0% identity in aln 100.0% length of target)	.
ENSCHIG00000000248	ENSCHIP00000000347	1	18	17	9	2	2	100	2	2	100	nucleolar RNA helicase 2	nucleolar RNA helicase 2	1	.	DDX21	DEAD-box helicase 21	1	.	XP_005978742.1 (Pantholops hodgsonii: 98.5% identity in aln 96.3% length of target) | NP_001263383.1 (Ovis aries: 99.1% identity in aln 96.3% length of target)	.
ENSCHIG00000000249	ENSCHIP00000000348	0	0	0	0	47	4	8.5	31	3	76.6	pro-neuregulin-3, membrane-bound isoform	pro-neuregulin-3, membrane-bound isoform	NA	.	NRG3	neuregulin 3	1	.	XP_005902658.1 (Bos mutus: 97.1% identity in aln 100.0% length of target)	.
ENSCHIG00000000252	ENSCHIP00000000352	0	0	0	0	0	0	0	0	0	0	.	olfactory receptor 5L2-like	NA	.	.	.	8	.	.	.
ENSCHIG00000000253	ENSCHIP00000000353	1	13	6	2	2	2	100	2	2	100	collagen alpha-1(XIII) chain	collagen alpha-1(XIII) chain	1	collagen alpha-1(XIII) chain	.	.	6	.	XP_014961352.1 (Ovis aries musimon: 98.843% identity in aln 59.2% length of target)	.
ENSCHIG00000000256	ENSCHIP00000000364	1	1	0	0	0	0	0	0	0	0	.	.	NA	.	.	.	.	.	.	.
ENSCHIG00000000257	ENSCHIP00000000365	1	18	15	0	11	8	72.7	4	4	100	centrosomal protein of 192 kDa	centrosomal protein of 192 kDa	NA	.	.	.	4	.	.	multiple unknown genes (2) match this description (it also matches ENSCHIG00000000216, ENSCHIG00000000257)
ENSCHIG00000000258	ENSCHIP00000000366	1	1	0	0	0	0	0	0	0	0	.	tropomyosin alpha-4 chain isoform Tpm4.2cy	NA	.	.	.	8	.	.	.
ENSCHIG00000000259	ENSCHIP00000000367	0	0	0	0	0	0	0	0	0	0	.	endogenous retrovirus group K member 25 Env polyprotein-like	NA	.	.	.	8	.	.	.
ENSCHIG00000000260	ENSCHIP00000000368	0	0	0	0	2	2	100	1	1	100	spermatid nuclear transition protein 3	spermatid nuclear transition protein 3	1	.	TNP3	TNP3	2	.	XP_014960729.1 (Ovis aries: 94.4% identity in aln 80.9% length of target)	multiple unknown genes (11) match this description (it also matches ENSCHIG00000000260, ENSCHIG00000000378, ENSCHIG00000000412, ENSCHIG00000010316, ENSCHIG00000012240, ENSCHIG00000012555, ENSCHIG00000012915, ENSCHIG00000014203, ENSCHIG00000016685, ENSCHIG00000019316, ENSCHIG00000021454)
ENSCHIG00000000261	ENSCHIP00000000369	0	0	0	0	0	0	0	0	0	0	.	heat shock transcription factor, Y-linked-like	NA	.	.	.	8	.	.	.
ENSCHIG00000000262	ENSCHIP00000000370	0	0	0	0	0	0	0	0	0	0	.	.	NA	.	.	.	.	.	.	.
ENSCHIG00000000263	ENSCHIP00000000371	1	1	1	1	8	8	100	4	4	50	taurochenodeoxycholic 6 alpha-hydroxylase-like	taurochenodeoxycholic 6 alpha-hydroxylase-like	4	taurochenodeoxycholic 6 alpha-hydroxylase-like | cytochrome P450 4A11-like | cytochrome P450, family 4, subfamily A, polypeptide 11 | cytochrome P450, family 4, subfamily A, polypeptide 22	.	.	6	.	XP_010832723.1 (Bison bison bison: 93.673% identity in aln 95.3% length of target)	.
ENSCHIG00000000264	ENSCHIP00000000372	1	2	0	0	0	0	0	0	0	0	.	protein Dok-7-like	NA	.	.	.	8	.	.	.
ENSCHIG00000000266	ENSCHIP00000000375	0	0	0	0	0	0	0	0	0	0	.	TPA: 60S ribosomal protein L4-like	NA	.	.	.	8	.	.	.
ENSCHIG00000000267	ENSCHIP00000000376	0	0	0	0	0	0	0	0	0	0	.	transformer-2 protein homolog beta	NA	.	.	.	8	.	.	multiple unknown genes (33) match this description (it also matches ENSCHIG00000000973, ENSCHIG00000001132, ENSCHIG00000003260, ENSCHIG00000005496, ENSCHIG00000005644, ENSCHIG00000006497, ENSCHIG00000006727, ENSCHIG00000007083, ENSCHIG00000007414, ENSCHIG00000007914, ENSCHIG00000008982, ENSCHIG00000009135, ENSCHIG00000009192, ENSCHIG00000009542, ENSCHIG00000009633, ENSCHIG00000009841, ENSCHIG0000…
ENSCHIG00000000270	ENSCHIP00000000379	0	0	0	0	0	0	0	0	0	0	.	melanoma-associated antigen 10-like	NA	.	MAGEA10	MAGE family member A10	8	.	.	multiple unknown genes (3) match this description (it also matches ENSCHIG00000018828, ENSCHIG00000019036, ENSCHIG00000022330)
ENSCHIG00000000271	ENSCHIP00000000380	1	13	0	0	0	0	0	0	0	0	.	uncharacterized protein LOC105603002	NA	.	.	.	8	.	.	.
ENSCHIG00000000272	ENSCHIP00000000381	0	0	0	0	2	2	100	2	2	50	serine protease 52	serine protease 52-like	2	serine protease 52 | serine protease 52-like	.	.	6	.	XP_005964604.1 (Pantholops hodgsonii: 98.333% identity in aln 99.7% length of target)	.
ENSCHIG00000000275	ENSCHIP00000000385	0	0	0	0	0	0	0	0	0	0	.	CDC42 small effector protein 2	NA	.	.	.	8	.	.	.
ENSCHIG00000000276	ENSCHIP00000000386	1	3	0	0	2	2	100	2	2	50	multidrug resistance-associated protein 4-like	multidrug resistance-associated protein 4-like	2	multidrug resistance-associated protein 4-like | multidrug resistance-associated protein 4	.	.	6	.	XP_012040249.1 (Ovis aries: 93.162% identity in aln 94.4% length of target)	.
ENSCHIG00000000278	ENSCHIP00000000388	1	18	18	15	19	4	21.1	13	3	36.8	glutamate dehydrogenase 1, mitochondrial	glutamate dehydrogenase 1, mitochondrial	10	glutamate dehydrogenase 1, mitochondrial | glutamate dehydrogenase | glutamate dehydrogenase 1, mitochondrial-like | Glutamate dehydrogenase 1, mitochondrial | glutamate dehydrogenase 1, mitochondrial precursor | glutamate dehydrogenase 1 | glutamate dehydrogenase 2, mitochondrial | glutamate dehydrogenase 2 | Chain A, Structure Of Human Glutamate Dehydrogenase-Apo Form | TAT-human glutamate dehy…	.	.	6	.	NP_001265496.1 (Ovis aries: 100.000% identity in aln 100.0% length of target)	.
ENSCHIG00000000283	ENSCHIP00000000397	0	0	0	0	0	0	0	0	0	0	.	pro-neuregulin-3, membrane-bound isoform	NA	.	NRG3	neuregulin 3	8	.	.	.
ENSCHIG00000000289	ENSCHIP00000000407	1	18	16	0	5	5	100	4	4	80	membrane magnesium transporter 1	membrane magnesium transporter 1	NA	.	MMGT1	membrane magnesium transporter 1	1	.	XP_005904113.1 (Bos mutus: 99.4% identity in aln 100.0% length of target) | XP_006056314.1 (Bubalus bubalis: 99.4% identity in aln 100.0% length of target) | XP_005968671.1 (Pantholops hodgsonii: 100.0% identity in aln 99.4% length of target) | XP_004022366.1 (Ovis aries: 100.0% identity in aln 100.0% length of target)	.
ENSCHIG00000000291	ENSCHIP00000000409	1	1	0	0	7	7	100	5	5	100	coiled-coil domain-containing protein 178	coiled-coil domain-containing protein 178	NA	.	.	.	2	.	XP_011994767.1 (Ovis aries musimon: 97.9% identity in aln 83.2% length of target) | XP_005893028.1 (Bos mutus: 93.9% identity in aln 84.8% length of target) | XP_015315552.1 (Bos taurus: 93.6% identity in aln 82.4% length of target) | XP_006054908.1 (Bubalus bubalis: 93.3% identity in aln 82.5% length of target) | XP_010848089.1 (Bison bison bison: 93.4% identity in aln 81.8% length of target) | …	.
ENSCHIG00000000295	ENSCHIP00000000413	0	0	0	0	0	0	0	0	0	0	.	olfactory receptor 1009-like	NA	.	.	.	8	.	.	.
ENSCHIG00000000296	ENSCHIP00000000414	1	18	18	18	0	0	0	0	0	0	.	protein PET100 homolog, mitochondrial	NA	.	.	.	8	.	.	.
ENSCHIG00000000297	ENSCHIP00000000415	0	0	0	0	0	0	0	0	0	0	.	NKG2D ligand 1-like	NA	.	.	.	8	.	.	.
ENSCHIG00000000298	ENSCHIP00000000416	1	7	2	0	0	0	0	0	0	0	.	Niemann-Pick C1 protein-like	NA	.	.	.	8	.	.	.
ENSCHIG00000000300	ENSCHIP00000000418	1	17	1	0	1	1	100	1	1	100	natural killer cell receptor 2B4	natural killer cell receptor 2B4	1	natural killer cell receptor 2B4	.	.	6	.	XP_012039927.1 (Ovis aries: 94.521% identity in aln 79.3% length of target)	.
ENSCHIG00000000301	ENSCHIP00000000419	1	11	1	0	178	19	10.7	73	6	85.4	ubiquitin carboxyl-terminal hydrolase 33	ubiquitin carboxyl-terminal hydrolase 33	NA	.	.	.	4	.	.	.
ENSCHIG00000000302	ENSCHIP00000000420	1	18	18	1	0	0	0	0	0	0	.	tyrosyl-DNA phosphodiesterase 2	NA	.	.	.	8	.	.	.
ENSCHIG00000000305	ENSCHIP00000000429	0	0	0	0	0	0	0	0	0	0	.	Protein TFG	NA	.	.	.	8	.	.	.
ENSCHIG00000000308	ENSCHIP00000000433	1	18	18	9	4	1	25	4	1	100	serine/arginine-rich splicing factor 10	serine/arginine-rich splicing factor 10	NA	.	SRSF10	SRSF10	3	.	XP_004005562.1 (Ovis aries: 97.5% identity in aln 72.0% length of target)	SRSF10 already in ARS1 (associated with ENSCHIG00000018516)
ENSCHIG00000000309	ENSCHIP00000000436	1	1	0	0	0	0	0	0	0	0	.	neuroblastoma breakpoint family member 4-like	NA	.	.	.	8	.	.	.
ENSCHIG00000000311	ENSCHIP00000000438	1	8	1	0	17	8	47.1	14	5	82.4	protein FAM25A	protein FAM25A	NA	.	FAM25A	family with sequence similarity 25 member A	1	.	XP_015316541.1 (Bos taurus: 96.6% identity in aln 100.0% length of target) | XP_006217452.1 (Vicugna pacos: 92.1% identity in aln 100.0% length of target)	.
ENSCHIG00000000315	ENSCHIP00000000445	1	18	18	16	226	8	3.5	170	3	74.3	40S ribosomal protein S24	40S ribosomal protein S24	21	40S ribosomal protein S24 | 40S ribosomal protein S24-like | 40S ribosomal protein S24 isoform 1 | ribosomal protein S24 | RecName: Full=40S ribosomal protein S24 | ribosomal protein S24, isoform CRA_g | Chain Y, Rabbit 40s Ribosomal Subunit In Complex With Eif1. | 40S ribosomal protein S24-like protein | mCG128701 | 40S ribosomal protein S24 isoform a | 40S ribosomal protein S24 isoform 3 | mCG7…	RPS24	ribosomal protein S24	7	.	.	.
ENSCHIG00000000316	ENSCHIP00000000446	0	0	0	0	0	0	0	0	0	0	.	.	NA	.	.	.	.	.	.	.
ENSCHIG00000000318	ENSCHIP00000000448	0	0	0	0	3	3	100	2	2	100	RNA polymerase II elongation factor ELL2-like	RNA polymerase II elongation factor ELL2-like	1	RNA polymerase II elongation factor ELL2-like	.	.	6	.	XP_012027825.1 (Ovis aries musimon: 96.513% identity in aln 100.0% length of target)	.
ENSCHIG00000000320	ENSCHIP00000000451	1	16	1	0	53	5	9.4	33	4	83	protein DDX26B	protein DDX26B	NA	.	.	.	1	XP_005262451.1 (93.6% identity in aln 99.8% length of target)	XP_011997577.1 (Ovis aries musimon: 99.8% identity in aln 100.0% length of target) | XP_010819760.1 (Bos taurus: 99.1% identity in aln 100.0% length of target) | XP_006219571.1 (Vicugna pacos: 95.2% identity in aln 99.8% length of target) | XP_004022368.1 (Ovis aries: 99.8% identity in aln 100.0% length of target)	.
ENSCHIG00000000323	ENSCHIP00000000457	0	0	0	0	0	0	0	0	0	0	.	wee1-like protein kinase 2	NA	.	.	.	8	.	.	.
ENSCHIG00000000324	ENSCHIP00000000458	1	18	3	0	75	16	21.3	47	7	94.7	methionine synthase	methionine synthase	NA	.	.	.	1	.	XP_011980498.1 (Ovis aries musimon: 99.6% identity in aln 100.0% length of target) | NP_001025469.1 (Bos taurus: 97.9% identity in aln 100.0% length of target) | XP_006050227.1 (Bubalus bubalis: 97.4% identity in aln 100.0% length of target) | XP_010858416.1 (Bison bison bison: 97.9% identity in aln 100.0% length of target) | XP_006176008.2 (Camelus ferus: 93.5% identity in aln 99.4% length of ta…	.
ENSCHIG00000000326	ENSCHIP00000000463	0	0	0	0	0	0	0	0	0	0	.	mCG127344, isoform CRA_b	NA	.	.	.	8	.	.	.
ENSCHIG00000000329	ENSCHIP00000000469	1	14	0	0	0	0	0	0	0	0	.	T-cell receptor alpha chain V region CTL-F3	NA	.	.	.	8	.	.	.
ENSCHIG00000000330	ENSCHIP00000000470	1	1	0	0	0	0	0	0	0	0	.	Purkinje cell protein 2 homolog	NA	.	.	.	8	.	.	.
ENSCHIG00000000332	ENSCHIP00000000474	0	0	0	0	6	5	83.3	4	4	33.3	gastric triacylglycerol lipase-like	gastric triacylglycerol lipase-like	4	gastric triacylglycerol lipase-like | gastric triacylglycerol lipase | Gastric triacylglycerol lipase | gastric triacylglycerol lipase precursor	.	.	6	.	XP_005969164.1 (Pantholops hodgsonii: 94.962% identity in aln 100.0% length of target)	.
ENSCHIG00000000333	ENSCHIP00000000475	1	5	3	0	11	7	63.6	9	5	100	B(0,+)-type amino acid transporter 1	B(0,+)-type amino acid transporter 1	NA	.	.	.	3	.	XP_014959552.1 (Ovis aries musimon: 95.2% identity in aln 63.2% length of target) | XP_005897819.1 (Bos mutus: 93.3% identity in aln 51.7% length of target) | NP_001030226.1 (Bos taurus: 93.7% identity in aln 51.7% length of target) | XP_006061453.1 (Bubalus bubalis: 93.3% identity in aln 51.7% length of target) | XP_010847229.1 (Bison bison bison: 93.3% identity in aln 51.7% length of target) | …	.
ENSCHIG00000000334	ENSCHIP00000000476	1	18	18	18	4	4	100	5	4	100	proteasome assembly chaperone 3	proteasome assembly chaperone 3	NA	.	PSMG3	proteasome assembly chaperone 3	1	.	NP_001039524.1 (Bos taurus: 92.6% identity in aln 100.0% length of target) | XP_006046072.1 (Bubalus bubalis: 91.8% identity in aln 100.0% length of target) | XP_010847622.1 (Bison bison bison: 91.8% identity in aln 100.0% length of target) | XP_004021118.1 (Ovis aries: 96.7% identity in aln 100.0% length of target)	.
ENSCHIG00000000335	ENSCHIP00000000477	0	0	0	0	0	0	0	0	0	0	.	heat shock transcription factor, Y-linked-like	NA	.	.	.	8	.	.	.
ENSCHIG00000000337	ENSCHIP00000000479	0	0	0	0	0	0	0	0	0	0	.	40S ribosomal protein S3a	NA	.	.	.	8	.	.	.
ENSCHIG00000000338	ENSCHIP00000000480	1	5	0	0	0	0	0	0	0	0	.	coiled-coil domain-containing protein 116	NA	.	.	.	8	.	.	.
ENSCHIG00000000339	ENSCHIP00000000481	0	0	0	0	0	0	0	0	0	0	.	uncharacterized protein LOC102481371	NA	.	.	.	8	.	.	.
ENSCHIG00000000341	ENSCHIP00000000483	1	15	0	0	0	0	0	0	0	0	.	phosphoinositide 3-kinase regulatory subunit 4	NA	.	PIK3R4	phosphoinositide 3-kinase regulatory subunit 4	8	.	.	.
ENSCHIG00000000342	ENSCHIP00000000484	1	9	1	1	4	4	100	2	2	75	serpin A3-5-like	serpin A3-5-like	2	serpin A3-5-like | serpin A3-6-like	.	.	6	.	XP_004022991.3 (Ovis aries: 93.043% identity in aln 46.7% length of target)	.
ENSCHIG00000000343	ENSCHIP00000000485	1	18	11	0	0	0	0	0	0	0	.	zinc finger protein 133-like	NA	.	.	.	8	.	.	.
ENSCHIG00000000344	ENSCHIP00000000486	0	0	0	0	0	0	0	0	0	0	.	MAGUK p55 subfamily member 7	NA	.	.	.	8	.	.	.
ENSCHIG00000000348	ENSCHIP00000000492	1	18	9	0	0	0	0	0	0	0	.	MAP7 domain-containing protein 3	NA	.	.	.	8	.	.	.
ENSCHIG00000000349	ENSCHIP00000000494	1	17	3	1	0	0	0	0	0	0	.	zinc finger protein 280C	NA	.	.	.	8	.	.	.
ENSCHIG00000000356	ENSCHIP00000000510	1	9	0	0	0	0	0	0	0	0	.	transcriptional adapter 2-beta	NA	.	.	.	8	.	.	.
ENSCHIG00000000358	ENSCHIP00000000512	1	18	10	0	0	0	0	0	0	0	.	myelin basic protein	NA	.	.	.	8	.	.	.
ENSCHIG00000000363	ENSCHIP00000000518	0	0	0	0	0	0	0	0	0	0	.	general transcription factor IIE subunit 2	NA	.	.	.	8	.	.	.
ENSCHIG00000000364	ENSCHIP00000000520	1	2	1	0	3	3	100	3	3	100	PDZ domain-containing protein 4	PDZ domain-containing protein 4	1	PDZ domain-containing protein 4	.	.	6	.	XP_012020183.1 (Ovis aries musimon: 99.606% identity in aln 97.6% length of target)	.
ENSCHIG00000000365	ENSCHIP00000000521	1	18	18	17	23	3	13	34	3	100	non-POU domain-containing octamer-binding protein	non-POU domain-containing octamer-binding protein	NA	.	.	.	1	.	NP_001040019.1 (Bos taurus: 100.0% identity in aln 100.0% length of target) | XP_005954891.1 (Pantholops hodgsonii: 99.5% identity in aln 98.8% length of target) | XP_004022221.1 (Ovis aries: 99.8% identity in aln 100.0% length of target)	.
ENSCHIG00000000367	ENSCHIP00000000524	1	5	0	0	0	0	0	0	0	0	.	chordin-like protein 1	NA	.	.	.	8	.	.	.
ENSCHIG00000000370	ENSCHIP00000000528	1	1	1	0	0	0	0	0	0	0	.	leucine-rich repeat-containing protein 74B	NA	.	.	.	8	.	.	.
ENSCHIG00000000371	ENSCHIP00000000529	1	13	3	1	0	0	0	0	0	0	.	LOW QUALITY PROTEIN: cationic amino acid transporter 3-like	NA	.	.	.	8	.	.	.
ENSCHIG00000000373	ENSCHIP00000000530	1	17	0	0	0	0	0	0	0	0	.	protein FAM92A1	NA	.	.	.	8	.	.	.
ENSCHIG00000000375	ENSCHIP00000000533	1	18	7	0	0	0	0	0	0	0	.	protein diaphanous homolog 2-like	NA	.	.	.	8	.	.	.
ENSCHIG00000000378	ENSCHIP00000000537	0	0	0	0	2	2	100	1	1	100	spermatid nuclear transition protein 3	spermatid nuclear transition protein 3	1	.	TNP3	TNP3	1	.	XP_014960729.1 (Ovis aries: 94.5% identity in aln 100.0% length of target)	.
ENSCHIG00000000379	ENSCHIP00000000538	1	18	11	0	0	0	0	0	0	0	.	MAP7 domain-containing protein 3	NA	.	.	.	8	.	.	.
ENSCHIG00000000384	ENSCHIP00000000543	0	0	0	0	0	0	0	0	0	0	.	spermatid nuclear transition protein 3-like	NA	.	.	.	8	.	.	.
ENSCHIG00000000385	ENSCHIP00000000544	1	2	1	1	1	1	100	1	1	100	synaptopodin 2-like protein	synaptopodin 2-like protein	1	.	SYNPO2L	synaptopodin 2 like	1	.	XP_011974399.1 (Ovis aries musimon: 98.7% identity in aln 100.0% length of target)	.
ENSCHIG00000000387	ENSCHIP00000000547	0	0	0	0	0	0	0	0	0	0	.	hepatoma-derived growth factor, related protein 3, isoform CRA_a	NA	.	.	.	8	.	.	.
ENSCHIG00000000395	ENSCHIP00000000563	1	15	1	0	0	0	0	0	0	0	.	BOLA class I histocompatibility antigen, alpha chain BL3-7-like	NA	.	.	.	8	.	.	.
ENSCHIG00000000396	ENSCHIP00000000564	1	18	4	0	3	3	100	1	1	100	granulocyte-macrophage colony-stimulating factor receptor subunit alpha-like	granulocyte-macrophage colony-stimulating factor receptor subunit alpha-like	1	granulocyte-macrophage colony-stimulating factor receptor subunit alpha-like	.	.	6	.	XP_012012334.1 (Ovis aries musimon: 96.283% identity in aln 68.3% length of target)	.
ENSCHIG00000000397	ENSCHIP00000000566	1	18	17	6	0	0	0	0	0	0	.	6-phosphofructokinase, liver type	NA	.	.	.	8	.	.	.
ENSCHIG00000000398	ENSCHIP00000000569	1	18	18	3	0	0	0	0	0	0	.	uncharacterized protein C7orf50 homolog	NA	.	.	.	8	.	.	.
ENSCHIG00000000399	ENSCHIP00000000570	1	18	0	0	0	0	0	0	0	0	.	zinc finger CW-type PWWP domain protein 2-like	NA	.	.	.	8	.	.	.
ENSCHIG00000000400	ENSCHIP00000000571	1	9	3	1	1	1	100	1	1	100	GTPase IMAP family member 7-like	GTPase IMAP family member 7-like	1	.	GIMAP7	GTPase, IMAP family member 7	1	.	XP_014950621.1 (Ovis aries: 93.8% identity in aln 97.0% length of target)	.
ENSCHIG00000000401	ENSCHIP00000000572	1	8	0	0	0	0	0	0	0	0	.	NKG2D ligand 2-like	NA	.	.	.	8	.	.	.
ENSCHIG00000000402	ENSCHIP00000000573	0	0	0	0	0	0	0	0	0	0	.	epididymis-specific alpha-mannosidase-like	NA	.	.	.	8	.	.	.
ENSCHIG00000000403	ENSCHIP00000000576	1	18	2	0	0	0	0	0	0	0	.	uncharacterized protein C6orf62 homolog	NA	.	.	.	8	.	.	.
ENSCHIG00000000404	ENSCHIP00000000577	1	3	0	0	0	0	0	0	0	0	.	UPF0472 protein C16orf72	NA	.	.	.	8	.	.	.
ENSCHIG00000000405	ENSCHIP00000000578	1	18	18	18	139	2	1.4	177	1	64.7	ubiquitin-conjugating enzyme E2 L3	ubiquitin-conjugating enzyme E2 L3 isoform 4	15	ubiquitin-conjugating enzyme E2 L3 | ubiquitin-conjugating enzyme E2 L3-like | Ubiquitin-conjugating enzyme E2 L3 | Ube2l3l protein | ubiquitin-conjugating enzyme | ubiquitin conjugating enzyme E2L 3 S homeolog | Chain C, System-wide Modulation Of Hect E3 Ligases With Selective Ubiquitin Variant Probes: Wwp1, Ubv P2.3 And Ubch7 | Chain C, Crystal Structure Of E. Coli O157:h7 E3 Ubiquitin Ligase, …	.	.	6	NP_001243284.1 (99.315% identity in aln 68.9% length of target)	.	.
ENSCHIG00000000406	ENSCHIP00000000579	0	0	0	0	0	0	0	0	0	0	.	eukaryotic translation initiation factor 1A, Y-linked	NA	.	.	.	8	.	.	.
ENSCHIG00000000407	ENSCHIP00000000580	1	18	18	18	44	5	11.4	96	4	70.5	cysteine-rich protein 1	Homo sapiens cysteine-rich protein 1 (intestinal)	11	cysteine-rich protein 1 | cysteine-rich protein 2 | cysteine-rich protein 1-like | cysteine-rich protein 1 (intestinal) | Cysteine-rich protein 1 (intestinal) | rCG27793, isoform CRA_c | Cysteine-rich protein 2 | cysteine-rich protein 1 (intestinal), isoform CRA_a | Chain A, Cysteine Rich Intestinal Protein, Nmr, 48 Structures | cysteine-rich heart protein | Homo sapiens cysteine-rich protein 1 (…	.	.	7	.	.	.
ENSCHIG00000000408	ENSCHIP00000000581	0	0	0	0	0	0	0	0	0	0	.	zinc finger protein 280B-like	NA	.	.	.	8	.	.	.
ENSCHIG00000000409	ENSCHIP00000000582	1	18	13	0	5	4	80	3	3	80	zinc finger protein 133	zinc finger protein 133	2	zinc finger protein 133 | zinc finger protein 133-like	.	.	6	.	NP_001103560.1 (Bos taurus: 97.950% identity in aln 100.0% length of target)	.
ENSCHIG00000000411	ENSCHIP00000000584	1	18	0	0	6	2	33.3	3	1	50	protein diaphanous homolog 2	protein diaphanous homolog 2	4	protein diaphanous homolog 2 | diaphanous homolog 2 (Drosophila), isoform CRA_c | diaphanous homolog 2 (Drosophila), isoform CRA_a | diaphanous homolog 2 (Drosophila), isoform CRA_b	.	.	6	.	XP_014960156.1 (Ovis aries: 99.444% identity in aln 37.1% length of target)	.
ENSCHIG00000000412	ENSCHIP00000000585	0	0	0	0	2	2	100	1	1	100	spermatid nuclear transition protein 3	spermatid nuclear transition protein 3	1	.	TNP3	TNP3	1	.	XP_014960729.1 (Ovis aries: 94.5% identity in aln 100.0% length of target)	.
ENSCHIG00000000415	ENSCHIP00000000589	1	15	12	6	0	0	0	0	0	0	.	collagen alpha-5(IV) chain	NA	.	.	.	8	.	.	.
ENSCHIG00000000418	ENSCHIP00000000592	0	0	0	0	0	0	0	0	0	0	.	spermatid nuclear transition protein 3-like	NA	.	.	.	8	.	.	.
ENSCHIG00000000419	ENSCHIP00000000594	1	2	0	0	0	0	0	0	0	0	.	uncharacterized protein KIAA1210 homolog	NA	.	.	.	8	.	.	.
ENSCHIG00000000424	ENSCHIP00000000602	0	0	0	0	0	0	0	0	0	0	.	olfactory receptor 5L2-like	NA	.	.	.	8	.	.	.
ENSCHIG00000000427	ENSCHIP00000000605	1	18	17	0	0	0	0	0	0	0	.	huntingtin	NA	.	.	.	8	.	.	.
ENSCHIG00000000430	ENSCHIP00000000608	1	1	0	0	0	0	0	0	0	0	.	LOW QUALITY PROTEIN: testis-specific Y-encoded protein 3-like	NA	.	.	.	8	.	.	.
ENSCHIG00000000431	ENSCHIP00000000609	1	7	0	0	2	2	100	1	1	100	GTPase IMAP family member 5-like	GTPase IMAP family member 5-like	1	.	GIMAP5	GTPase, IMAP family member 5	1	.	XP_012032732.1 (Ovis aries: 93.2% identity in aln 100.0% length of target)	.
ENSCHIG00000000432	ENSCHIP00000000610	0	0	0	0	0	0	0	0	0	0	.	interferon omega-1-like	NA	.	.	.	8	.	.	.
ENSCHIG00000000434	ENSCHIP00000000612	1	1	0	0	0	0	0	0	0	0	.	melanoma-associated antigen 8-like	NA	.	.	.	8	.	.	.
ENSCHIG00000000436	ENSCHIP00000000614	0	0	0	0	15	6	40	11	5	80	gamma-crystallin D	gamma-crystallin D	NA	.	.	.	1	.	XP_012004424.1 (Ovis aries musimon: 99.4% identity in aln 100.0% length of target) | NP_776716.1 (Bos taurus: 97.7% identity in aln 100.0% length of target) | XP_006044654.1 (Bubalus bubalis: 97.7% identity in aln 100.0% length of target) | XP_010859374.1 (Bison bison bison: 97.7% identity in aln 100.0% length of target) | XP_005979636.1 (Pantholops hodgsonii: 94.8% identity in aln 100.0% length …	.
ENSCHIG00000000440	ENSCHIP00000000628	1	3	1	0	0	0	0	0	0	0	.	plasma membrane calcium-transporting ATPase 3	NA	.	.	.	8	.	.	.
ENSCHIG00000000441	ENSCHIP00000000632	1	18	17	0	4	0	0	4	0	75	Putative ribosomal RNA methyltransferase 1	Putative ribosomal RNA methyltransferase 1	NA	.	.	.	5	.	.	.
ENSCHIG00000000442	ENSCHIP00000000633	0	0	0	0	0	0	0	0	0	0	.	.	NA	.	.	.	.	.	.	.
ENSCHIG00000000444	ENSCHIP00000000635	0	0	0	0	2	2	100	1	1	100	olfactory receptor 5M9-like	olfactory receptor 5M9-like	1	olfactory receptor 5M9-like	.	.	6	.	XP_014946492.1 (Ovis aries musimon: 93.243% identity in aln 100.0% length of target)	.
ENSCHIG00000000445	ENSCHIP00000000636	1	18	3	0	21	10	47.6	11	3	81	protein diaphanous homolog 2	protein diaphanous homolog 2	NA	.	.	.	1	.	NP_001077258.1 (Bos taurus: 94.8% identity in aln 91.3% length of target)	.
ENSCHIG00000000446	ENSCHIP00000000637	1	18	17	2	71	5	7	60	5	87.3	transcription factor Dp-1	transcription factor Dp-1	NA	.	TFDP1	transcription factor Dp-1	1	NP_009042.1 (93.4% identity in aln 96.1% length of target)	XP_011974791.1 (Ovis aries musimon: 99.5% identity in aln 100.0% length of target) | NP_001069497.1 (Bos taurus: 99.0% identity in aln 100.0% length of target) | XP_006076678.1 (Bubalus bubalis: 98.8% identity in aln 100.0% length of target) | XP_006176795.1 (Camelus ferus: 95.1% identity in aln 100.0% length of target) | XP_006218245.1 (Vicugna pacos: 95.1% identity in aln 100.0% length of targe…	.
ENSCHIG00000000449	ENSCHIP00000000642	0	0	0	0	0	0	0	0	0	0	.	annexin A2	NA	.	.	.	8	.	.	.
ENSCHIG00000000450	ENSCHIP00000000643	1	15	10	6	242	10	4.1	107	6	76.9	collagen alpha-6(IV) chain	collagen alpha-6(IV) chain	NA	.	.	.	4	.	.	.
ENSCHIG00000000453	ENSCHIP00000000647	0	0	0	0	0	0	0	0	0	0	.	spermatid nuclear transition protein 3-like	NA	.	.	.	8	.	.	.
ENSCHIG00000000454	ENSCHIP00000000648	1	9	0	0	0	0	0	0	0	0	.	cancer/testis antigen 47A-like	NA	.	.	.	8	.	.	.
ENSCHIG00000000456	ENSCHIP00000000651	1	3	0	0	2	2	100	2	2	100	spermadhesin-1-like	spermadhesin-1-like	1	spermadhesin-1-like	.	.	6	.	XP_005959102.1 (Pantholops hodgsonii: 95.522% identity in aln 100.0% length of target)	.
ENSCHIG00000000457	ENSCHIP00000000654	1	18	14	0	0	0	0	0	0	0	.	histone deacetylase 8	NA	.	.	.	8	.	.	.
ENSCHIG00000000460	ENSCHIP00000000652	1	6	0	0	0	0	0	0	0	0	.	transmembrane protein FAM155A	NA	.	.	.	8	.	.	.
ENSCHIG00000000463	ENSCHIP00000000657	1	18	2	0	0	0	0	0	0	0	.	zinc finger protein 688	NA	.	.	.	8	.	.	.
ENSCHIG00000000466	ENSCHIP00000000662	0	0	0	0	0	0	0	0	0	0	.	voltage-dependent anion-selective channel protein 3 isoform 2	NA	.	.	.	8	.	.	.
ENSCHIG00000000467	ENSCHIP00000000665	1	4	2	1	0	0	0	0	0	0	.	uncharacterized protein LOC790886 precursor	NA	.	.	.	8	.	.	.
ENSCHIG00000000470	ENSCHIP00000000667	0	0	0	0	0	0	0	0	0	0	.	LOW QUALITY PROTEIN: olfactory receptor 5D18-like	NA	.	.	.	8	.	.	.
ENSCHIG00000000471	ENSCHIP00000000668	0	0	0	0	0	0	0	0	0	0	.	ubiquitin-like	NA	.	.	.	8	.	.	.
ENSCHIG00000000475	ENSCHIP00000000670	1	2	0	0	187	14	7.5	103	6	77	DNA polymerase beta	DNA polymerase beta	NA	.	POLB	DNA polymerase beta	4	.	.	.
ENSCHIG00000000477	ENSCHIP00000000672	1	10	0	0	0	0	0	0	0	0	.	E3 ubiquitin-protein ligase RNF167	NA	.	.	.	8	.	.	.
ENSCHIG00000000479	ENSCHIP00000000674	0	0	0	0	0	0	0	0	0	0	.	bovid-specific transcript Y-linked 4	NA	.	.	.	8	.	.	.
ENSCHIG00000000481	ENSCHIP00000000682	1	18	17	6	3	3	100	2	2	100	TIMELESS-interacting protein	TIMELESS-interacting protein	1	TIMELESS-interacting protein	.	.	6	.	XP_014962046.1 (Ovis aries musimon: 99.654% identity in aln 95.4% length of target)	.
ENSCHIG00000000485	ENSCHIP00000000692	1	3	0	0	0	0	0	0	0	0	.	EP300-interacting inhibitor of differentiation 1	NA	.	EID1	EP300 interacting inhibitor of differentiation 1	8	.	.	.
ENSCHIG00000000490	ENSCHIP00000000699	1	18	14	0	0	0	0	0	0	0	.	protein SSXT-like	NA	.	.	.	8	.	.	.
ENSCHIG00000000492	ENSCHIP00000000700	1	18	0	0	1	1	100	1	1	100	zinc finger protein 211	zinc finger protein 211	1	zinc finger protein 211	.	.	6	.	XP_015313957.1 (Bos taurus: 94.320% identity in aln 99.8% length of target)	.
ENSCHIG00000000498	ENSCHIP00000000706	1	9	0	0	2	2	100	2	2	50	epidermal growth factor-like protein 6	epidermal growth factor-like protein 6-like	2	epidermal growth factor-like protein 6 | epidermal growth factor-like protein 6-like	.	.	6	.	XP_005962553.1 (Pantholops hodgsonii: 95.048% identity in aln 95.1% length of target)	.
ENSCHIG00000000499	ENSCHIP00000000711	1	18	18	0	50	3	6	56	3	98	pre-mRNA-splicing factor 18	pre-mRNA-splicing factor 18	NA	.	PRPF18	pre-mRNA processing factor 18	1	.	XP_005214233.1 (Bos taurus: 100.0% identity in aln 100.0% length of target) | XP_010858250.1 (Bison bison bison: 99.7% identity in aln 99.1% length of target) | XP_014415260.1 (Camelus ferus: 99.1% identity in aln 100.0% length of target)	.
ENSCHIG00000000500	ENSCHIP00000000708	0	0	0	0	5	4	80	3	3	40	olfactory receptor 52I1-like	olfactory receptor 52I1-like	4	olfactory receptor 52I1-like | olfactory receptor 52I2-like | olfactory receptor 52I1 | Olfactory receptor 52I2	.	.	6	.	XP_011951344.1 (Ovis aries: 96.765% identity in aln 100.0% length of target)	.
ENSCHIG00000000505	ENSCHIP00000000715	1	3	0	0	1	1	100	1	1	100	multidrug resistance-associated protein 4-like	multidrug resistance-associated protein 4-like	1	multidrug resistance-associated protein 4-like	.	.	6	.	XP_012040249.1 (Ovis aries: 93.137% identity in aln 82.3% length of target)	.
ENSCHIG00000000507	ENSCHIP00000000722	1	5	0	0	0	0	0	0	0	0	.	Protein shisa-6-like protein	NA	.	.	.	8	.	.	.
ENSCHIG00000000511	ENSCHIP00000000726	1	17	3	0	464	30	6.5	170	6	56	ribosomal protein S6 kinase alpha-6	ribosomal protein S6 kinase alpha-6-like	26	ribosomal protein S6 kinase alpha-6 | ribosomal protein S6 kinase alpha-3 | Ribosomal protein S6 kinase alpha-6 | ribosomal protein S6 kinase alpha-6-like | Ribosomal protein S6 kinase alpha-3 | ribosomal protein S6 kinase alpha-3-like | RPS6KA3 | RPS6KA6 | ribosomal protein S6 kinase 3 | Ribosomal protein S6 kinase, 90kDa, polypeptide 3 | Chain A, Structural Diversity Of The Active Conformation …	.	.	7	.	.	.
ENSCHIG00000000517	ENSCHIP00000000728	0	0	0	0	5	4	80	4	4	60	olfactory receptor 14J1-like	olfactory receptor 14J1-like	2	olfactory receptor 14J1-like | olfactory receptor 14J1	.	.	6	.	XP_005965562.1 (Pantholops hodgsonii: 94.839% identity in aln 93.4% length of target)	.
ENSCHIG00000000518	ENSCHIP00000000756	1	1	0	0	0	0	0	0	0	0	.	solute carrier family 22 member 9-like	NA	.	SLC22A9	solute carrier family 22 member 9-like	8	.	.	.
ENSCHIG00000000533	ENSCHIP00000000736	1	1	1	0	0	0	0	0	0	0	.	keratin-associated protein 10-11-like	NA	.	.	.	8	.	.	.
ENSCHIG00000000542	ENSCHIP00000000820	0	0	0	0	169	6	3.6	130	3	43.8	cytochrome c	cytochrome c-like	19	cytochrome c | cytochrome c-like | Cytochrome c | cytochrome c, somatic | RecName: Full=Cytochrome c | cytochrome c, somatic-like | apocytochrome c | somatic cytochrome c | mCG126825 | mCG115977 | cytochrome c-like protein | Chain A, Cytochrome C At Low Ionic Strength | Chain B, Crystal Structure Of A Complex Between Electron Transfer Partners, Cytochrome C Peroxidase And Cytochrome C | cytochrom…	.	.	6	.	XP_005960005.1 (Pantholops hodgsonii: 98.095% identity in aln 100.0% length of target)	.
ENSCHIG00000000547	ENSCHIP00000000785	1	7	2	1	0	0	0	0	0	0	.	cationic amino acid transporter 3-like	NA	.	SLC7A3	SLC7A3	8	.	.	SLC7A3 already in ARS1 (associated with ENSCHIG00000012862)
ENSCHIG00000000549	ENSCHIP00000000745	1	18	18	13	5	0	0	5	0	100	UPF0693 protein C10orf32 homolog	UPF0693 protein C10orf32 homolog	NA	.	C10orf32	C10orf32	5	.	.	.
ENSCHIG00000000568	ENSCHIP00000000746	1	4	0	0	19	15	78.9	6	5	52.6	interferon omega-1-like	interferon omega-1-like	5	interferon omega-1-like | interferon omega-1 | interferon | interferon omega | interferon-tau	.	.	6	.	XP_005209954.1 (Bos taurus: 91.795% identity in aln 100.0% length of target)	.
ENSCHIG00000000573	ENSCHIP00000000767	1	8	1	1	0	0	0	0	0	0	.	.	NA	.	.	.	.	.	.	.
ENSCHIG00000000575	ENSCHIP00000000761	1	16	9	2	0	0	0	0	0	0	.	LOW QUALITY PROTEIN: protein BEX3-like	NA	.	.	.	8	.	.	.
ENSCHIG00000000581	ENSCHIP00000000923	1	1	0	0	0	0	0	0	0	0	.	LOW QUALITY PROTEIN: tripartite motif-containing protein 5-like	NA	.	.	.	8	.	.	.
ENSCHIG00000000591	ENSCHIP00000000817	1	18	13	2	0	0	0	0	0	0	.	rab-like protein 2B	NA	.	.	.	8	.	.	.
ENSCHIG00000000607	ENSCHIP00000000753	1	10	4	1	4	4	100	1	1	100	GTPase IMAP family member 5-like	GTPase IMAP family member 5-like	1	.	GIMAP5	GTPase, IMAP family member 5	1	.	XP_012027699.1 (Ovis aries musimon: 90.3% identity in aln 97.4% length of target) | XP_012032743.1 (Ovis aries: 91.3% identity in aln 97.4% length of target)	.
ENSCHIG00000000612	ENSCHIP00000000771	1	16	4	0	65	7	10.8	53	6	87.7	neuroserpin	neuroserpin	NA	.	.	.	1	.	XP_005905740.1 (Bos mutus: 98.8% identity in aln 100.0% length of target) | XP_006077358.1 (Bubalus bubalis: 98.3% identity in aln 100.0% length of target) | XP_006183876.1 (Camelus ferus: 93.6% identity in aln 95.6% length of target) | XP_006200900.1 (Vicugna pacos: 92.9% identity in aln 95.6% length of target) | XP_005960909.1 (Pantholops hodgsonii: 98.5% identity in aln 100.0% length of target…	.
ENSCHIG00000000615	ENSCHIP00000000770	1	18	3	0	65	2	3.1	83	2	90.8	claudin-12	claudin-12	NA	.	.	.	1	NP_036261.1 (95.1% identity in aln 100.0% length of target)	NP_001069591.1 (Bos taurus: 100.0% identity in aln 100.0% length of target) | XP_005982874.1 (Pantholops hodgsonii: 99.2% identity in aln 100.0% length of target)	.
ENSCHIG00000000618	ENSCHIP00000000754	0	0	0	0	12	5	41.7	53	4	66.7	small integral membrane protein 15	small integral membrane protein 15-like	2	small integral membrane protein 15 | small integral membrane protein 15-like	.	.	6	.	XP_005972403.1 (Pantholops hodgsonii: 91.892% identity in aln 100.0% length of target)	.
ENSCHIG00000000620	ENSCHIP00000000755	1	18	6	0	1	1	100	1	1	100	calcium-binding mitochondrial carrier protein SCaMC-1-like	calcium-binding mitochondrial carrier protein SCaMC-1-like	1	calcium-binding mitochondrial carrier protein SCaMC-1-like	.	.	6	.	XP_011979377.1 (Ovis aries musimon: 97.802% identity in aln 78.1% length of target)	.
ENSCHIG00000000627	ENSCHIP00000000750	1	11	0	0	0	0	0	0	0	0	.	putative spermatogenesis-associated protein 31D4	NA	.	.	.	8	.	.	.
ENSCHIG00000000654	ENSCHIP00000000787	0	0	0	0	44	4	9.1	135	3	75	14-3-3 protein theta	14-3-3 protein theta	NA	.	.	.	1	NP_006817.1 (97.1% identity in aln 99.6% length of target)	XP_005905570.1 (Bos mutus: 96.7% identity in aln 99.6% length of target) | XP_010850352.1 (Bison bison bison: 96.3% identity in aln 99.6% length of target) | XP_005967894.1 (Pantholops hodgsonii: 95.9% identity in aln 99.6% length of target)	.
ENSCHIG00000000669	ENSCHIP00000000813	0	0	0	0	0	0	0	0	0	0	.	unnamed protein product	NA	.	.	.	8	.	.	.
ENSCHIG00000000686	ENSCHIP00000000959	0	0	0	0	0	0	0	0	0	0	.	cationic amino acid transporter 3-like	NA	.	SLC7A3	SLC7A3	8	.	.	SLC7A3 already in ARS1 (associated with ENSCHIG00000012862)
ENSCHIG00000000692	ENSCHIP00000000798	0	0	0	0	0	0	0	0	0	0	.	PDZ and LIM domain protein 1	NA	.	PDLIM1	PDZ and LIM domain 1	8	.	.	.
ENSCHIG00000000696	ENSCHIP00000000805	0	0	0	0	0	0	0	0	0	0	.	mast cell protease 3	NA	.	.	.	8	.	.	.
ENSCHIG00000000698	ENSCHIP00000000779	1	4	0	0	1	1	100	1	1	100	glutamate receptor ionotropic, delta-2	glutamate receptor ionotropic, delta-2	1	glutamate receptor ionotropic, delta-2	.	.	6	.	XP_015327055.1 (Bos taurus: 95.890% identity in aln 72.3% length of target)	.
ENSCHIG00000000713	ENSCHIP00000000815	1	15	1	0	117	12	10.3	170	4	56.4	60S ribosomal protein L17	similar to ribosomal protein L17	22	60S ribosomal protein L17 | 60S ribosomal protein L17-like | ribosomal protein L17 | Rpl17 protein | mCG50146 | ribosomal protein L17 S homeolog | Ribosomal protein L17 | mCG3798 | mCG1028606 | hCG22804, isoform CRA_a | mCG1047290 | mCG50909 | RPL17 protein | similar to ribosomal protein L17 | RecName: Full=60S ribosomal protein L17 | 60S ribosomal protein L17 isoform 8 | hCG2004593 | hCG39912, i…	.	.	7	.	.	.
ENSCHIG00000000714	ENSCHIP00000000778	0	0	0	0	26	0	0	78	0	73.1	transformer-2 protein homolog beta	transformer-2 protein homolog beta isoform 1	8	transformer-2 protein homolog beta | splicing factor, arginine/serine-rich 10 (transformer 2 homolog, Drosophila) variant | Transformer-2 protein-like protein beta | transformer-2 protein homolog beta isoform 1 | transformer 2 beta homolog | splicing factor, arginine/serine-rich 10 (transformer 2 homolog, Drosophila), isoform CRA_c | mCG1657 | mCG127344, isoform CRA_b	.	.	6	.	NP_004584.1 (Homo sapiens: 96.528% identity in aln 100.0% length of target)	.
ENSCHIG00000000741	ENSCHIP00000000783	1	14	0	0	1	1	100	1	1	100	protein phosphatase 1 regulatory subunit 3F	protein phosphatase 1 regulatory subunit 3F	1	protein phosphatase 1 regulatory subunit 3F	.	.	6	.	XP_012016199.1 (Ovis aries musimon: 99.480% identity in aln 95.4% length of target)	.
ENSCHIG00000000748	ENSCHIP00000000793	1	4	0	0	88	9	10.2	91	4	76.1	60S ribosomal protein L23a	60S ribosomal protein L23a	NA	.	RPL23A	ribosomal protein L23a	1	NP_000975.2 (97.4% identity in aln 100.0% length of target)	XP_014337154.1 (Bos mutus: 96.8% identity in aln 100.0% length of target) | XP_006185001.1 (Camelus ferus: 94.2% identity in aln 100.0% length of target)	.
ENSCHIG00000000760	ENSCHIP00000000799	0	0	0	0	29	0	0	77	0	62.1	transformer-2 protein homolog beta	transformer-2 protein homolog beta	11	transformer-2 protein homolog beta | transformer-2 protein homolog beta-like | transformer-2 protein homolog beta isoform 2 | splicing factor, arginine/serine-rich 10 (transformer 2 homolog, Drosophila) variant | Transformer-2 protein-like protein beta | transformer-2 protein homolog beta isoform 1 | transformer 2 beta homolog | Transformer-2 protein like protein beta | splicing factor, arginine/…	.	.	7	.	.	multiple unknown genes (33) match this description (it also matches ENSCHIG00000000973, ENSCHIG00000001132, ENSCHIG00000003260, ENSCHIG00000005496, ENSCHIG00000005644, ENSCHIG00000006497, ENSCHIG00000006727, ENSCHIG00000007083, ENSCHIG00000007414, ENSCHIG00000007914, ENSCHIG00000008982, ENSCHIG00000009135, ENSCHIG00000009192, ENSCHIG00000009542, ENSCHIG00000009633, ENSCHIG00000009841, ENSCHIG0000…
ENSCHIG00000000766	ENSCHIP00000000801	1	18	18	18	0	0	0	0	0	0	.	transcription factor BTF3 4	NA	.	.	.	8	.	.	.
ENSCHIG00000000770	ENSCHIP00000000797	0	0	0	0	0	0	0	0	0	0	.	RNA export protein-like protein of BERV-K1	NA	.	.	.	8	.	.	.
ENSCHIG00000000786	ENSCHIP00000000808	1	8	0	0	147	14	9.5	177	4	56.5	60S ribosomal protein L17	similar to ribosomal protein L17	24	60S ribosomal protein L17 | 60S ribosomal protein L17-like | ribosomal protein L17 | Rpl17 protein | similar to ribosomal protein L17 | mCG50146 | ribosomal protein L17 S homeolog | mCG49303 | Ribosomal protein L17 | mCG3798 | mCG1028606 | hCG22804, isoform CRA_a | mCG1047290 | mCG50909 | hCG20217 | RPL17 protein | RecName: Full=60S ribosomal protein L17 | hCG2004593 | 60S ribosomal protein L17 i…	.	.	7	.	.	.
ENSCHIG00000000790	ENSCHIP00000000807	0	0	0	0	10	8	80	4	4	50	olfactory receptor 6B2-like	olfactory receptor 6B2-like	3	olfactory receptor 6B2-like | olfactory receptor 6B2 | Olfactory receptor 6B2	.	.	6	.	XP_004003497.1 (Ovis aries: 98.693% identity in aln 100.0% length of target)	.
ENSCHIG00000000797	ENSCHIP00000000889	0	0	0	0	0	0	0	0	0	0	.	LOW QUALITY PROTEIN: PI-PLC X domain-containing protein 1-like	NA	.	.	.	8	.	.	.
ENSCHIG00000000811	ENSCHIP00000000869	1	18	18	8	17	6	35.3	14	4	82.4	39S ribosomal protein L15, mitochondrial	39S ribosomal protein L15, mitochondrial	NA	.	MRPL15	mitochondrial ribosomal protein L15	1	.	XP_011969785.1 (Ovis aries musimon: 100.0% identity in aln 90.3% length of target) | XP_006077037.1 (Bubalus bubalis: 98.3% identity in aln 100.0% length of target) | XP_005966489.1 (Pantholops hodgsonii: 98.7% identity in aln 100.0% length of target) | XP_004011730.1 (Ovis aries: 99.7% identity in aln 100.0% length of target)	.
ENSCHIG00000000816	ENSCHIP00000000814	1	18	18	12	0	0	0	0	0	0	.	GTP-binding nuclear protein Ran-like	NA	.	.	.	8	.	.	.
ENSCHIG00000000866	ENSCHIP00000000839	1	18	18	14	1	0	0	1	0	100	Uncharacterized protein C1orf21	Uncharacterized protein C1orf21	1	Uncharacterized protein C1orf21	.	.	7	.	.	.
ENSCHIG00000000879	ENSCHIP00000000821	1	18	16	3	10	9	90	4	4	50	histone-lysine N-methyltransferase SETMAR-like	histone-lysine N-methyltransferase SETMAR	4	histone-lysine N-methyltransferase SETMAR-like | histone-lysine N-methyltransferase SETMAR | mariner-like transposase | Histone-lysine N-methyltransferase SETMAR	SETMAR	SET domain and mariner transposase fusion gene	6	.	XP_004003398.2 (Ovis aries: 98.813% identity in aln 58.3% length of target)	.
ENSCHIG00000000883	ENSCHIP00000000833	1	18	18	18	78	2	2.6	182	2	70.5	60S ribosomal protein L37a	60S ribosomal protein L37a-like	7	60S ribosomal protein L37a | 60S ribosomal protein L37a-like | 60S ribosomal protein L37a-like protein | mCG7661 | Chain p, Structure Of The Mammalian 60s Ribosomal Subunit (this Entry Contains The Large Ribosomal Proteins) | mCG112980, isoform CRA_b | ribosomal protein L37a	.	.	7	.	.	.
ENSCHIG00000000905	ENSCHIP00000000831	0	0	0	0	12	5	41.7	53	4	66.7	small integral membrane protein 15	small integral membrane protein 15-like	2	small integral membrane protein 15 | small integral membrane protein 15-like	.	.	6	.	XP_005972403.1 (Pantholops hodgsonii: 91.892% identity in aln 100.0% length of target)	.
ENSCHIG00000000917	ENSCHIP00000000840	1	4	0	0	87	10	11.5	91	5	73.6	60S ribosomal protein L23a	60S ribosomal protein L23a	12	60S ribosomal protein L23a | 60S ribosomal protein L23a-like | ribosomal protein L23a | Rpl23a protein | mCG1034428 | hCG16001, isoform CRA_b | ribosomal protein L23a, isoform CRA_a | COX assembly mitochondrial protein homolog | homology to rat ribosomal protein L23 | ribosomal protein L23a Y-linked protein | hCG16001, isoform CRA_a | 60S ribosomal protein L23a-like isoform 1	RPL23A	ribosomal protein L23a	7	.	.	multiple unknown genes (6) match this description (it also matches ENSCHIG00000000748, ENSCHIG00000003100, ENSCHIG00000007457, ENSCHIG00000009652, ENSCHIG00000019330, ENSCHIG00000021757)
ENSCHIG00000000919	ENSCHIP00000000830	0	0	0	0	26	0	0	78	0	73.1	transformer-2 protein homolog beta	transformer-2 protein homolog beta isoform 1	8	transformer-2 protein homolog beta | splicing factor, arginine/serine-rich 10 (transformer 2 homolog, Drosophila) variant | Transformer-2 protein-like protein beta | transformer-2 protein homolog beta isoform 1 | transformer 2 beta homolog | splicing factor, arginine/serine-rich 10 (transformer 2 homolog, Drosophila), isoform CRA_c | mCG1657 | mCG127344, isoform CRA_b	.	.	6	.	NP_004584.1 (Homo sapiens: 96.875% identity in aln 100.0% length of target)	.
ENSCHIG00000000926	ENSCHIP00000000835	1	18	11	0	0	0	0	0	0	0	.	Reverse transcriptase (RNA-dependent DNA polymerase)	NA	.	.	.	8	.	.	.
ENSCHIG00000000931	ENSCHIP00000000842	0	0	0	0	21	19	90.5	5	5	61.9	olfactory receptor 4X2-like	olfactory receptor 4X2-like	3	olfactory receptor 4X2-like | olfactory receptor 4X2 | Olfactory receptor 4X2	.	.	6	.	XP_012025486.1 (Ovis aries musimon: 95.469% identity in aln 100.0% length of target)	.
ENSCHIG00000000944	ENSCHIP00000001045	0	0	0	0	0	0	0	0	0	0	.	fer-1-like protein 4	NA	.	.	.	8	.	.	.
ENSCHIG00000000945	ENSCHIP00000000896	1	18	13	2	47	14	29.8	39	8	87.2	alpha-N-acetylgalactosaminide alpha-2,6-sialyltransferase 6	alpha-N-acetylgalactosaminide alpha-2,6-sialyltransferase 6	NA	.	.	.	1	.	NP_001001151.2 (Bos taurus: 99.4% identity in aln 100.0% length of target) | XP_006065482.1 (Bubalus bubalis: 99.1% identity in aln 100.0% length of target) | XP_014412353.1 (Camelus ferus: 94.3% identity in aln 100.0% length of target) | XP_015095796.1 (Vicugna pacos: 94.0% identity in aln 100.0% length of target) | XP_005982695.1 (Pantholops hodgsonii: 99.1% identity in aln 100.0% length of tar…	.
ENSCHIG00000000956	ENSCHIP00000000846	0	0	0	0	358	17	4.7	308	5	25.7	histone H3.3-like	histone H3.3	72	histone H3.3-like | histone H3-like | histone H3.3 | histone H3 | Histone H3 | Histone H3.3 | histone H3-like centromeric protein CSE4 | histone 3 | histone H3.2 | histone H3.1-like | histone H3.3C | predicted protein | histone H3.1 | core histone H2A/H2B/H3/H4 | replacement histone H3.3 | H3 histone, family 3A | histone H3.3B | H3 histone | Chain E, Crystal Structure Of The Heterotypic Nucleosom…	.	.	7	.	.	.
ENSCHIG00000000961	ENSCHIP00000001021	1	1	0	0	2	2	100	2	2	100	myelin transcription factor 1	myelin transcription factor 1	1	myelin transcription factor 1	.	.	6	.	XP_010834834.1 (Bison bison bison: 98.507% identity in aln 97.5% length of target)	.
ENSCHIG00000000973	ENSCHIP00000000848	0	0	0	0	4	0	0	15	0	100	transformer-2 protein homolog beta	transformer-2 protein homolog beta	NA	.	.	.	5	.	.	multiple unknown genes (33) match this description (it also matches ENSCHIG00000000973, ENSCHIG00000001132, ENSCHIG00000003260, ENSCHIG00000005496, ENSCHIG00000005644, ENSCHIG00000006497, ENSCHIG00000006727, ENSCHIG00000007083, ENSCHIG00000007414, ENSCHIG00000007914, ENSCHIG00000008982, ENSCHIG00000009135, ENSCHIG00000009192, ENSCHIG00000009542, ENSCHIG00000009633, ENSCHIG00000009841, ENSCHIG0000…
ENSCHIG00000000975	ENSCHIP00000000853	0	0	0	0	16	14	87.5	7	6	56.2	olfactory receptor 5AN1-like	olfactory receptor 5AN1	3	olfactory receptor 5AN1-like | olfactory receptor 5AN1 | Olfactory receptor 5AN1	.	.	6	.	XP_011951856.1 (Ovis aries: 97.756% identity in aln 100.0% length of target)	.
ENSCHIG00000001009	ENSCHIP00000000854	0	0	0	0	0	0	0	0	0	0	.	unnamed protein product	NA	.	.	.	8	.	.	.
ENSCHIG00000001018	ENSCHIP00000000875	0	0	0	0	0	0	0	0	0	0	.	methyltransferase-like protein 16	NA	.	METTL16	methyltransferase-like protein 16	8	.	.	.
ENSCHIG00000001025	ENSCHIP00000000870	1	16	4	1	0	0	0	0	0	0	.	roundabout homolog 1-like	NA	.	.	.	8	.	.	.
ENSCHIG00000001046	ENSCHIP00000000878	0	0	0	0	1	1	100	1	1	100	ATP synthase subunit epsilon, mitochondrial-like	ATP synthase subunit epsilon, mitochondrial-like	1	ATP synthase subunit epsilon, mitochondrial-like	.	.	6	.	XP_005967344.1 (Pantholops hodgsonii: 98.039% identity in aln 100.0% length of target)	.
ENSCHIG00000001049	ENSCHIP00000000866	0	0	0	0	1	1	100	1	1	100	cAMP-specific 3',5'-cyclic phosphodiesterase 4D	cAMP-specific 3',5'-cyclic phosphodiesterase 4D	1	cAMP-specific 3',5'-cyclic phosphodiesterase 4D	.	.	6	.	XP_011979750.1 (Ovis aries musimon: 100.000% identity in aln 18.5% length of target)	.
ENSCHIG00000001073	ENSCHIP00000000908	0	0	0	0	55	2	3.6	65	2	78.2	profilin-2	profilin-2	NA	.	.	.	1	.	XP_006063174.1 (Bubalus bubalis: 93.6% identity in aln 100.0% length of target)	.
ENSCHIG00000001076	ENSCHIP00000000893	1	7	0	0	271	24	8.9	138	6	38	40S ribosomal protein S4, X isoform-like	40S ribosomal protein S4, X isoform-like	19	40S ribosomal protein S4, X isoform-like | 40S ribosomal protein S4 | 40S ribosomal protein S4, X isoform | 40S ribosomal protein S4-like | ribosomal protein S4 | Single copy abundant mRNA protein | 40S ribosomal protein S4, Y isoform 1 | ribosomal protein S4, Y-linked 2 | ribosomal protein S4, X-linked X isoform (predicted) | ribosomal protein S4, X-linked, isoform CRA_a | RPS4X protein | Protei…	.	.	7	.	.	.
ENSCHIG00000001083	ENSCHIP00000000892	1	18	18	14	37	4	10.8	58	4	91.9	SNRPN upstream reading frame protein	SNRPN upstream reading frame protein	NA	.	SNURF	SNRPN upstream reading frame	1	NP_005669.2 (95.8% identity in aln 100.0% length of target)	NP_776888.1 (Bos taurus: 97.2% identity in aln 100.0% length of target)	.
ENSCHIG00000001084	ENSCHIP00000000880	0	0	0	0	26	0	0	78	0	73.1	transformer-2 protein homolog beta	transformer-2 protein homolog beta isoform 1	8	transformer-2 protein homolog beta | splicing factor, arginine/serine-rich 10 (transformer 2 homolog, Drosophila) variant | Transformer-2 protein-like protein beta | transformer-2 protein homolog beta isoform 1 | mCG1657 | transformer 2 beta homolog | splicing factor, arginine/serine-rich 10 (transformer 2 homolog, Drosophila), isoform CRA_c | mCG127344, isoform CRA_b	.	.	6	.	NP_004584.1 (Homo sapiens: 96.875% identity in aln 100.0% length of target)	.
ENSCHIG00000001100	ENSCHIP00000000911	0	0	0	0	0	0	0	0	0	0	.	hypothetical protein EGM_04855	NA	.	.	.	8	.	.	.
ENSCHIG00000001102	ENSCHIP00000004297	1	11	3	0	0	0	0	0	0	0	.	multidrug resistance protein 1	NA	.	.	.	8	.	.	.
ENSCHIG00000001109	ENSCHIP00000000936	1	15	2	0	0	0	0	0	0	0	.	EF-hand domain-containing protein D1	NA	.	EFHD1	EF-hand domain-containing protein D1	8	.	.	.
ENSCHIG00000001113	ENSCHIP00000000897	0	0	0	0	1	0	0	0	0	100	RecName: Full=Uncharacterized protein C21orf140 homolog	RecName: Full=Uncharacterized protein C21orf140 homolog	1	RecName: Full=Uncharacterized protein C21orf140 homolog	.	.	7	.	.	.
ENSCHIG00000001120	ENSCHIP00000000890	1	1	0	0	0	0	0	0	0	0	.	NKG2-A/NKG2-B type II integral membrane protein-like	NA	.	KLRC1	killer cell lectin like receptor C1	8	.	.	multiple unknown genes (2) match this description (it also matches ENSCHIG00000009906, ENSCHIG00000011398)
ENSCHIG00000001132	ENSCHIP00000000899	0	0	0	0	6	0	0	19	0	83.3	transformer-2 protein homolog beta	transformer-2 protein homolog beta	NA	.	.	.	5	.	.	multiple unknown genes (33) match this description (it also matches ENSCHIG00000000973, ENSCHIG00000001132, ENSCHIG00000003260, ENSCHIG00000005496, ENSCHIG00000005644, ENSCHIG00000006497, ENSCHIG00000006727, ENSCHIG00000007083, ENSCHIG00000007414, ENSCHIG00000007914, ENSCHIG00000008982, ENSCHIG00000009135, ENSCHIG00000009192, ENSCHIG00000009542, ENSCHIG00000009633, ENSCHIG00000009841, ENSCHIG0000…
ENSCHIG00000001147	ENSCHIP00000000930	1	18	18	7	4	4	100	4	3	75	28S ribosomal protein S26, mitochondrial	28S ribosomal protein S26, mitochondrial	NA	.	.	.	1	.	XP_011964619.1 (Ovis aries musimon: 99.5% identity in aln 100.0% length of target) | XP_005894005.1 (Bos mutus: 94.6% identity in aln 100.0% length of target) | XP_006042784.1 (Bubalus bubalis: 94.6% identity in aln 100.0% length of target)	.
ENSCHIG00000001152	ENSCHIP00000000912	0	0	0	0	9	5	55.6	5	4	100	olfactory receptor 51I2	olfactory receptor 51I2	NA	.	OR51I2	OR51I2	1	.	XP_012022444.1 (Ovis aries musimon: 94.7% identity in aln 100.0% length of target) | XP_005911589.1 (Bos mutus: 94.1% identity in aln 100.0% length of target) | XP_006062093.1 (Bubalus bubalis: 94.7% identity in aln 100.0% length of target) | XP_005984102.1 (Pantholops hodgsonii: 95.3% identity in aln 100.0% length of target)	.
ENSCHIG00000001164	ENSCHIP00000000902	0	0	0	0	26	0	0	78	0	73.1	transformer-2 protein homolog beta	transformer-2 protein homolog beta isoform 1	8	transformer-2 protein homolog beta | splicing factor, arginine/serine-rich 10 (transformer 2 homolog, Drosophila) variant | Transformer-2 protein-like protein beta | transformer-2 protein homolog beta isoform 1 | mCG1657 | transformer 2 beta homolog | splicing factor, arginine/serine-rich 10 (transformer 2 homolog, Drosophila), isoform CRA_c | mCG127344, isoform CRA_b	.	.	6	.	NP_004584.1 (Homo sapiens: 96.875% identity in aln 100.0% length of target)	.
ENSCHIG00000001169	ENSCHIP00000000910	0	0	0	0	4	3	75	3	2	100	olfactory receptor 1A1	olfactory receptor 1A1	1	.	OR1A1	olfactory receptor family 1 subfamily A member 1	1	.	XP_012006551.1 (Ovis aries musimon: 95.5% identity in aln 100.0% length of target) | XP_005975853.1 (Pantholops hodgsonii: 93.9% identity in aln 100.0% length of target) | XP_004013303.1 (Ovis aries: 95.8% identity in aln 100.0% length of target)	.
ENSCHIG00000001191	ENSCHIP00000001016	1	4	0	0	449	42	9.4	156	7	11.8	histone H2B type 1-like	histone H2B type 1-K	102	histone H2B type 1-like | histone H2B type 2-E-like | histone H2B type 1 | histone H2B type 2-F | histone H2B type 1-B | histone H2B type 1-M-like | histone H2B type 1-N-like | histone H2B type 1-K-like | histone H2B type 2-F-like | histone H2B type 1-N | histone H2B 7 | histone H2B type 1-H | histone H2B type 1-M | histone H2B 8-like | histone H2B type 2-E | histone H2B type 1-J-like | histone H…	.	.	6	.	NP_542160.1 (Homo sapiens: 100.000% identity in aln 100.0% length of target)	.
ENSCHIG00000001203	ENSCHIP00000000921	0	0	0	0	6	5	83.3	4	4	66.7	olfactory receptor 10AG1-like	olfactory receptor 10AG1-like	2	olfactory receptor 10AG1-like | olfactory receptor 10AG1	.	.	6	.	XP_012028679.1 (Ovis aries musimon: 96.970% identity in aln 92.5% length of target)	.
ENSCHIG00000001204	ENSCHIP00000000920	1	16	6	2	142	7	4.9	68	4	88	alpha-N-acetylgalactosaminide alpha-2,6-sialyltransferase 3	alpha-N-acetylgalactosaminide alpha-2,6-sialyltransferase 3	NA	.	ST6GALNAC4	ST6GALNAC4	3	XP_016856428.1 (97.1% identity in aln 59.6% length of target)	XP_010801708.1 (Bos taurus: 99.3% identity in aln 50.9% length of target) | XP_010855909.1 (Bison bison bison: 98.5% identity in aln 54.8% length of target) | XP_014416654.1 (Camelus ferus: 98.5% identity in aln 56.4% length of target) | XP_005976296.1 (Pantholops hodgsonii: 100.0% identity in aln 67.2% length of target)	ST6GALNAC4 already in ARS1 (associated with ENSCHIG00000012912)
ENSCHIG00000001218	ENSCHIP00000000922	0	0	0	0	15	13	86.7	5	4	80	olfactory receptor 10H3-like	olfactory receptor 10H3-like	NA	.	.	.	1	.	XP_011984323.2 (Ovis aries musimon: 97.5% identity in aln 97.8% length of target) | XP_006057910.1 (Bubalus bubalis: 90.4% identity in aln 90.8% length of target) | XP_010843886.1 (Bison bison bison: 94.8% identity in aln 99.7% length of target) | XP_014951083.1 (Ovis aries: 91.1% identity in aln 96.6% length of target)	.
ENSCHIG00000001219	ENSCHIP00000001010	1	18	18	4	32	5	15.6	38	4	84.4	splicing factor U2AF 26 kDa subunit	splicing factor U2AF 26 kDa subunit	NA	.	U2AF1L4	U2 small nuclear RNA auxiliary factor 1 like 4	1	.	XP_005908266.1 (Bos mutus: 100.0% identity in aln 91.7% length of target) | NP_001029950.1 (Bos taurus: 100.0% identity in aln 100.0% length of target) | XP_006068853.1 (Bubalus bubalis: 100.0% identity in aln 91.7% length of target) | XP_010847328.1 (Bison bison bison: 100.0% identity in aln 91.7% length of target) | XP_005958266.1 (Pantholops hodgsonii: 100.0% identity in aln 91.7% length of ta…	.
ENSCHIG00000001240	ENSCHIP00000000928	0	0	0	0	60	0	0	131	0	65	transformer-2 protein homolog beta	Sfrs10 protein	13	transformer-2 protein homolog beta | Transformer-2 protein beta | transformer-2 protein homolog beta-like | Transformer-2 protein like protein beta | splicing factor, arginine/serine-rich 10 (transformer 2 homolog, Drosophila) variant | Transformer-2 protein-like protein beta | transformer-2 protein homolog beta isoform 1 | transformer-2 protein-like protein beta | mCG1657 | Sfrs10 protein | tran…	.	.	7	.	.	.
ENSCHIG00000001263	ENSCHIP00000000964	0	0	0	0	0	0	0	0	0	0	.	LOW QUALITY PROTEIN: HAUS augmin-like complex subunit 3	NA	.	.	.	8	.	.	.
ENSCHIG00000001274	ENSCHIP00000000943	0	0	0	0	0	0	0	0	0	0	.	LOW QUALITY PROTEIN: tyrosine-protein phosphatase non-receptor type substrate 1-like	NA	.	.	.	8	.	.	.
ENSCHIG00000001275	ENSCHIP00000000967	0	0	0	0	0	0	0	0	0	0	.	rho guanine nucleotide exchange factor 7	NA	.	.	.	8	.	.	.
ENSCHIG00000001315	ENSCHIP00000000939	0	0	0	0	22	0	0	76	0	68.2	transformer-2 protein homolog beta	transformer-2 protein homolog beta	7	transformer-2 protein homolog beta | transformer-2 protein homolog beta-like | splicing factor, arginine/serine-rich 10 (transformer 2 homolog, Drosophila) variant | transformer-2 protein homolog beta isoform 1 | transformer-2 protein homolog beta isoform 2 | transformer 2 beta homolog | mCG127344, isoform CRA_b	.	.	7	.	.	multiple unknown genes (33) match this description (it also matches ENSCHIG00000000973, ENSCHIG00000001132, ENSCHIG00000003260, ENSCHIG00000005496, ENSCHIG00000005644, ENSCHIG00000006497, ENSCHIG00000006727, ENSCHIG00000007083, ENSCHIG00000007414, ENSCHIG00000007914, ENSCHIG00000008982, ENSCHIG00000009135, ENSCHIG00000009192, ENSCHIG00000009542, ENSCHIG00000009633, ENSCHIG00000009841, ENSCHIG0000…
ENSCHIG00000001329	ENSCHIP00000000980	1	14	8	1	100	9	9	63	7	83	rho guanine nucleotide exchange factor 5	rho guanine nucleotide exchange factor 5	NA	.	.	.	3	.	XP_006073405.1 (Bubalus bubalis: 99.1% identity in aln 58.1% length of target)	.
ENSCHIG00000001334	ENSCHIP00000000942	0	0	0	0	4	0	0	2	0	25	seven transmembrane helix receptor	olfactory receptor 551	4	seven transmembrane helix receptor | olfactory receptor 551 | hCG1645405 | Olfactory receptor 551	.	.	7	.	.	.
ENSCHIG00000001342	ENSCHIP00000001037	0	0	0	0	161	6	3.7	114	3	44.1	cytochrome c	cytochrome c-like	19	cytochrome c | cytochrome c-like | Cytochrome c | cytochrome c, somatic | RecName: Full=Cytochrome c | cytochrome c, somatic-like | somatic cytochrome c | Chain A, Cytochrome C At Low Ionic Strength | Chain B, Crystal Structure Of A Complex Between Electron Transfer Partners, Cytochrome C Peroxidase And Cytochrome C | Chain B, K13r Mutant Of Horse Cytochrome C And Yeast Cytochrome C Peroxidase Co…	.	.	6	.	XP_005960005.1 (Pantholops hodgsonii: 99.048% identity in aln 100.0% length of target)	.
ENSCHIG00000001352	ENSCHIP00000000946	1	1	1	1	5	4	80	3	3	40	intelectin-2-like	intelectin-2 precursor	3	intelectin-2-like | intelectin-2 precursor | intelectin-3	.	.	6	.	NP_001098404.1 (Ovis aries: 96.285% identity in aln 100.0% length of target)	.
ENSCHIG00000001374	ENSCHIP00000000968	1	13	0	0	0	0	0	0	0	0	.	LOW QUALITY PROTEIN: uncharacterized protein KIAA0754 homolog	NA	.	.	.	8	.	.	.
ENSCHIG00000001384	ENSCHIP00000000972	1	18	18	16	121	6	5	179	5	63.6	GTP-binding nuclear protein Ran	GTP-binding nuclear protein Ran	28	GTP-binding nuclear protein Ran | GTP-binding nuclear protein Ran-like | GTP-binding nuclear protein Ran, testis-specific isoform | Homo sapiens RAN, member RAS oncogene family | RAN, member RAS oncogene family | Chain A, Canine Gdp-Ran | chromodomain-helicase-DNA-binding protein 1 | GTP-binding nuclear protein | Chain C, Structure Of The Karyopherin Beta2-ran Gppnhp Nuclear Transport Complex | G…	.	.	7	.	.	.
ENSCHIG00000001385	ENSCHIP00000000949	0	0	0	0	17	6	35.3	11	4	88.2	olfactory receptor 52H1	olfactory receptor 52H1	NA	.	OR52H1	olfactory receptor family 52 subfamily H member 1	1	.	XP_005906948.1 (Bos mutus: 95.5% identity in aln 100.0% length of target) | XP_010858674.1 (Bison bison bison: 96.2% identity in aln 100.0% length of target) | XP_005982122.1 (Pantholops hodgsonii: 92.0% identity in aln 99.7% length of target)	.
ENSCHIG00000001390	ENSCHIP00000000950	0	0	0	0	7	7	100	5	5	85.7	olfactory receptor 7C2-like	olfactory receptor 7C2-like	NA	.	.	.	1	.	XP_006073586.1 (Bubalus bubalis: 91.2% identity in aln 100.0% length of target) | XP_010856695.1 (Bison bison bison: 91.2% identity in aln 100.0% length of target) | XP_005962999.1 (Pantholops hodgsonii: 94.7% identity in aln 100.0% length of target) | XP_004009273.1 (Ovis aries: 95.6% identity in aln 100.0% length of target)	.
ENSCHIG00000001410	ENSCHIP00000000954	1	18	18	13	2	0	0	1	0	50	Retrovirus-related Pol polyprotein LINE-1	Retrovirus-related Pol polyprotein LINE-1	2	Retrovirus-related Pol polyprotein LINE-1 | endonuclease reverse transcriptase	.	.	7	.	.	.
ENSCHIG00000001411	ENSCHIP00000000960	0	0	0	0	4	3	75	3	3	100	olfactory receptor 2L2	olfactory receptor 2L2	1	.	OR2L2	olfactory receptor family 2 subfamily L member 2	1	.	XP_005903671.1 (Bos mutus: 98.4% identity in aln 100.0% length of target) | XP_006070058.1 (Bubalus bubalis: 97.1% identity in aln 100.0% length of target) | XP_005977837.1 (Pantholops hodgsonii: 97.1% identity in aln 100.0% length of target)	.
ENSCHIG00000001441	ENSCHIP00000001100	1	18	18	18	91	5	5.5	89	3	78	60S ribosomal protein L13	60S ribosomal protein L13	NA	.	.	.	1	.	XP_005892455.1 (Bos mutus: 98.6% identity in aln 100.0% length of target) | NP_001015543.1 (Bos taurus: 100.0% identity in aln 100.0% length of target) | XP_005956376.1 (Pantholops hodgsonii: 97.2% identity in aln 100.0% length of target) | XP_012040690.1 (Ovis aries: 91.9% identity in aln 100.0% length of target)	.
ENSCHIG00000001465	ENSCHIP00000000963	1	9	2	1	2	1	50	3	1	50	type II small proline-rich protein	type II small proline-rich protein	2	type II small proline-rich protein | small proline-rich protein 2E-like	.	.	7	.	.	.
ENSCHIG00000001505	ENSCHIP00000000981	0	0	0	0	48	9	18.8	29	6	81.2	olfactory receptor 2W3	olfactory receptor 2W3	NA	.	.	.	1	.	XP_012027720.1 (Ovis aries musimon: 97.8% identity in aln 100.0% length of target) | XP_005910844.1 (Bos mutus: 96.0% identity in aln 100.0% length of target) | XP_006070067.1 (Bubalus bubalis: 96.6% identity in aln 100.0% length of target) | XP_010844912.1 (Bison bison bison: 97.2% identity in aln 100.0% length of target) | XP_006178088.1 (Camelus ferus: 94.5% identity in aln 98.1% length of tar…	.
ENSCHIG00000001509	ENSCHIP00000000988	0	0	0	0	0	0	0	0	0	0	.	putative 60S ribosomal protein L37a	NA	.	.	.	8	.	.	.
ENSCHIG00000001515	ENSCHIP00000000994	1	9	0	0	134	9	6.7	152	4	74.6	transcription factor BTF3	transcription factor BTF3	18	transcription factor BTF3 | transcription factor BTF3-like | Transcription factor BTF3 | basic transcription factor 3 | basic transcription factor 3 L homeolog | transcription factor BTF3 isoform 1 | Basic transcription factor 3 | basic transcription factor 3-1 | transcription factor BTF3 isoform B | BTF3a | Homo sapiens basic transcription factor 3 | transcription factor BTF3-like protein | simi…	BTF3	basic transcription factor 3	6	.	NP_001020485.1 (Bos taurus: 98.726% identity in aln 96.9% length of target)	multiple unknown genes (2) match this description (it also matches ENSCHIG00000008528, ENSCHIG00000020581)
ENSCHIG00000001538	ENSCHIP00000000990	1	9	0	0	351	34	9.7	69	7	52.4	latrophilin-3	latrophilin-3-like	15	latrophilin-3 | adhesion G protein-coupled receptor L3 | latrophilin-3-like | latrophilin-3-like protein | Latrophilin-3 | adhesion G protein-coupled receptor L3 precursor | latrophilin 3 | latrophilin 3, isoform CRA_e | Calcium-independent alpha-latrotoxin receptor 3 | adhesion G protein-coupled receptor L3 isoform 1 precursor | RecName: Full=Adhesion G protein-coupled receptor L3; AltName: Full…	.	.	7	.	.	.
ENSCHIG00000001541	ENSCHIP00000000984	1	9	3	0	0	0	0	0	0	0	.	LOW QUALITY PROTEIN: apolipoprotein L2-like	NA	.	.	.	8	.	.	.
ENSCHIG00000001593	ENSCHIP00000001034	0	0	0	0	168	3	1.8	175	3	74.4	40S ribosomal protein S6	40S ribosomal protein S6	18	40S ribosomal protein S6 | ribosomal protein S6 | 40S ribosomal protein S6-like | 40S ribosomal protein S6-like protein | Phosphoprotein NP33 | ribosomal protein S6 (predicted) | Chain G, Structure Of The Hcv Ires Bound To The Human Ribosome | Chain q, M48s Late-stage Initiation Complex, Purified From Rabbit Reticulocytes Lysates, Displaying Eif2 Ternary Complex And Eif3 I And G Subunits Relocate…	RPS6	ribosomal protein S6	6	.	NP_001015548.1 (Bos taurus: 97.590% identity in aln 100.0% length of target)	multiple unknown genes (2) match this description (it also matches ENSCHIG00000009557, ENSCHIG00000011545)
ENSCHIG00000001600	ENSCHIP00000001005	0	0	0	0	15	14	93.3	7	7	100	olfactory receptor 51M1	olfactory receptor 51M1	NA	.	OR51M1	olfactory receptor family 51 subfamily M member 1	1	.	XP_012027284.1 (Ovis aries musimon: 95.9% identity in aln 100.0% length of target) | XP_005906061.1 (Bos mutus: 94.1% identity in aln 100.0% length of target) | XP_002693322.1 (Bos taurus: 94.1% identity in aln 100.0% length of target) | XP_006061649.1 (Bubalus bubalis: 93.4% identity in aln 100.0% length of target) | XP_010830578.1 (Bison bison bison: 90.6% identity in aln 97.6% length of target…	.
ENSCHIG00000001609	ENSCHIP00000001279	1	4	2	1	72	6	8.3	49	5	54.2	cytochrome P450 2A13	cytochrome P450 2A13-like	18	cytochrome P450 2A13 | cytochrome P450 2A13-like | cytochrome P450 2A3 | cytochrome P450 2A6 | cytochrome P450 2A | cytochrome P450 | cytochrome P450 2A13 variant 5 | cytochrome P450, family 2, subfamily A, polypeptide 23 precursor | cytochrome P450 2A13-like precursor | cytochrome P450, family 2, subfamily A, polypeptide 24 precursor | cytochrome P450 2A19 | cytochrome P450 family 2 subfamily A …	.	.	6	.	XP_005963575.1 (Pantholops hodgsonii: 99.595% identity in aln 100.0% length of target)	.
ENSCHIG00000001629	ENSCHIP00000001064	0	0	0	0	0	0	0	0	0	0	.	Peptidyl-prolyl cis-trans isomerase FKBP1A	NA	.	.	.	8	.	.	.
ENSCHIG00000001653	ENSCHIP00000001033	0	0	0	0	37	11	29.7	29	5	94.6	olfactory receptor 6C3	olfactory receptor 6C3	NA	.	.	.	3	NP_473445.1 (91.4% identity in aln 71.4% length of target)	XP_012027125.1 (Ovis aries musimon: 97.7% identity in aln 70.4% length of target) | XP_005910768.1 (Bos mutus: 97.3% identity in aln 70.4% length of target) | XP_002687656.1 (Bos taurus: 95.4% identity in aln 70.4% length of target) | XP_006069487.1 (Bubalus bubalis: 98.2% identity in aln 70.4% length of target) | XP_010834576.1 (Bison bison bison: 92.2% identity in aln 71.6% length of target) | …	multiple unknown genes (2) match this description (it also matches ENSCHIG00000001653, ENSCHIG00000016606)
ENSCHIG00000001675	ENSCHIP00000001053	1	18	7	3	4	2	50	4	2	75	rho-related GTP-binding protein RhoU	rho-related GTP-binding protein RhoU	NA	.	.	.	1	.	XP_012026919.1 (Ovis aries musimon: 99.6% identity in aln 100.0% length of target) | NP_001091616.1 (Bos taurus: 98.8% identity in aln 100.0% length of target)	.
ENSCHIG00000001685	ENSCHIP00000001031	1	7	3	0	0	0	0	0	0	0	.	LOW QUALITY PROTEIN: interferon-induced very large GTPase 1-like	NA	.	.	.	8	.	.	.
ENSCHIG00000001687	ENSCHIP00000001052	1	1	0	0	0	0	0	0	0	0	.	.	NA	.	.	.	.	.	.	.
ENSCHIG00000001713	ENSCHIP00000001046	0	0	0	0	33	24	72.7	7	5	51.5	olfactory receptor 10H3-like	olfactory receptor 10H3-like	5	olfactory receptor 10H3-like | olfactory receptor 10H3 | olfactory receptor 10H4-like | olfactory receptor 10H4 | Olfactory receptor 10H4	.	.	6	.	XP_010832294.1 (Bison bison bison: 97.143% identity in aln 97.5% length of target)	.
ENSCHIG00000001717	ENSCHIP00000001084	0	0	0	0	0	0	0	0	0	0	.	Chromobox homolog 3 (Drosophila HP1 gamma)	NA	.	.	.	8	.	.	.
ENSCHIG00000001726	ENSCHIP00000001048	0	0	0	0	22	0	0	76	0	68.2	transformer-2 protein homolog beta	transformer-2 protein homolog beta	7	transformer-2 protein homolog beta | transformer-2 protein homolog beta-like | splicing factor, arginine/serine-rich 10 (transformer 2 homolog, Drosophila) variant | transformer-2 protein homolog beta isoform 1 | transformer-2 protein homolog beta isoform 2 | transformer 2 beta homolog | mCG127344, isoform CRA_b	.	.	7	.	.	multiple unknown genes (33) match this description (it also matches ENSCHIG00000000973, ENSCHIG00000001132, ENSCHIG00000003260, ENSCHIG00000005496, ENSCHIG00000005644, ENSCHIG00000006497, ENSCHIG00000006727, ENSCHIG00000007083, ENSCHIG00000007414, ENSCHIG00000007914, ENSCHIG00000008982, ENSCHIG00000009135, ENSCHIG00000009192, ENSCHIG00000009542, ENSCHIG00000009633, ENSCHIG00000009841, ENSCHIG0000…
ENSCHIG00000001740	ENSCHIP00000001043	1	18	4	0	0	0	0	0	0	0	.	LOW QUALITY PROTEIN: interferon-induced very large GTPase 1-like	NA	.	.	.	8	.	.	.
ENSCHIG00000001750	ENSCHIP00000001055	0	0	0	0	7	5	71.4	5	5	57.1	olfactory receptor 7D2	olfactory receptor 7D2	3	olfactory receptor 7D2 | olfactory receptor 7D2-like | Olfactory receptor 7D2	.	.	6	.	XP_012033238.1 (Ovis aries: 99.359% identity in aln 100.0% length of target)	.
ENSCHIG00000001765	ENSCHIP00000001066	1	18	18	3	7	5	71.4	7	4	42.9	coiled-coil-helix-coiled-coil-helix domain-containing protein 2	coiled-coil-helix-coiled-coil-helix domain-containing protein 2	3	coiled-coil-helix-coiled-coil-helix domain-containing protein 2 | coiled-coil-helix-coiled-coil-helix domain-containing protein 2, mitochondrial-like | coiled-coil-helix-coiled-coil-helix domain-containing protein 2, mitochondrial	.	.	6	.	XP_005887011.1 (Bos mutus: 94.771% identity in aln 100.0% length of target)	.
ENSCHIG00000001781	ENSCHIP00000001245	0	0	0	0	3	3	100	2	2	66.7	pregnancy-associated glycoprotein 4-like	pregnancy-associated glycoprotein 4-like	2	pregnancy-associated glycoprotein 4-like | pregnancy-associated glycoprotein 1-like	.	.	6	.	XP_012025138.1 (Ovis aries musimon: 96.053% identity in aln 100.0% length of target)	.
ENSCHIG00000001799	ENSCHIP00000001101	1	18	18	15	40	3	7.5	40	3	85	double-stranded RNA-binding protein Staufen homolog 1	double-stranded RNA-binding protein Staufen homolog 1	NA	.	.	.	1	.	XP_002692543.2 (Bos taurus: 98.1% identity in aln 100.0% length of target) | XP_010833378.1 (Bison bison bison: 97.9% identity in aln 100.0% length of target)	.
ENSCHIG00000001816	ENSCHIP00000001067	1	18	18	18	0	0	0	0	0	0	.	uncharacterized protein C4orf3 homolog	NA	.	.	.	8	.	.	.
ENSCHIG00000001835	ENSCHIP00000001119	0	0	0	0	0	0	0	0	0	0	.	gastric triacylglycerol lipase-like	NA	.	.	.	8	.	.	.
ENSCHIG00000001842	ENSCHIP00000001085	0	0	0	0	26	0	0	78	0	73.1	transformer-2 protein homolog beta	transformer-2 protein homolog beta isoform 1	8	transformer-2 protein homolog beta | splicing factor, arginine/serine-rich 10 (transformer 2 homolog, Drosophila) variant | Transformer-2 protein-like protein beta | transformer-2 protein homolog beta isoform 1 | mCG1657 | transformer 2 beta homolog | splicing factor, arginine/serine-rich 10 (transformer 2 homolog, Drosophila), isoform CRA_c | mCG127344, isoform CRA_b	.	.	6	.	NP_004584.1 (Homo sapiens: 96.875% identity in aln 100.0% length of target)	.
ENSCHIG00000001844	ENSCHIP00000001078	0	0	0	0	9	6	66.7	6	4	55.6	olfactory receptor 52A1	olfactory receptor 52A1	3	olfactory receptor 52A1 | olfactory receptor 52A1-like | olfactory receptor 52A5	OR52A1	olfactory receptor family 52 subfamily A member 1	6	.	XP_011951315.1 (Ovis aries: 99.679% identity in aln 91.2% length of target)	.
ENSCHIG00000001881	ENSCHIP00000001083	1	7	0	0	5	5	100	2	2	60	GTPase IMAP family member 1	GTPase IMAP family member 1	2	GTPase IMAP family member 1 | GTPase IMAP family member 1-like	.	.	6	.	XP_012027992.1 (Ovis aries musimon: 96.066% identity in aln 96.8% length of target)	.
ENSCHIG00000001884	ENSCHIP00000001089	0	0	0	0	28	14	50	11	7	89.3	olfactory receptor 2J3	olfactory receptor 2J3	NA	.	OR2J3	olfactory receptor family 2 subfamily J member 3	1	.	XP_012026118.1 (Ovis aries musimon: 97.4% identity in aln 100.0% length of target) | XP_005901989.1 (Bos mutus: 93.4% identity in aln 99.7% length of target) | XP_015315414.1 (Bos taurus: 92.4% identity in aln 98.7% length of target) | XP_006049951.1 (Bubalus bubalis: 97.1% identity in aln 100.0% length of target) | XP_010830667.1 (Bison bison bison: 96.1% identity in aln 100.0% length of target)…	.
ENSCHIG00000001892	ENSCHIP00000001092	0	0	0	0	4	3	75	2	2	50	olfactory receptor 10AG1	olfactory receptor 10AG1-like	3	olfactory receptor 10AG1 | Olfactory receptor 10AG1 | olfactory receptor 10AG1-like	.	.	6	.	XP_010835784.1 (Bison bison bison: 95.238% identity in aln 79.7% length of target)	.
ENSCHIG00000001904	ENSCHIP00000001110	1	4	0	0	62	5	8.1	173	2	53.2	60S ribosomal protein L34	60S ribosomal protein L34	9	60S ribosomal protein L34 | 60S ribosomal protein L34-like | ribosomal protein L34 | 60S ribosomal protein L34-like protein | Rpl34 protein | RPL34 protein | ribosomal protein L34 L homeolog | mCG1030300 | mCG5258, isoform CRA_b	.	.	7	.	.	.
ENSCHIG00000001907	ENSCHIP00000001093	0	0	0	0	26	0	0	78	0	73.1	transformer-2 protein homolog beta	transformer-2 protein homolog beta isoform 1	8	transformer-2 protein homolog beta | splicing factor, arginine/serine-rich 10 (transformer 2 homolog, Drosophila) variant | Transformer-2 protein-like protein beta | transformer-2 protein homolog beta isoform 1 | mCG1657 | transformer 2 beta homolog | splicing factor, arginine/serine-rich 10 (transformer 2 homolog, Drosophila), isoform CRA_c | mCG127344, isoform CRA_b	.	.	6	.	NP_004584.1 (Homo sapiens: 96.875% identity in aln 100.0% length of target)	.
ENSCHIG00000001910	ENSCHIP00000001133	1	17	0	0	0	0	0	0	0	0	.	calponin-2-like	NA	.	.	.	8	.	.	.
ENSCHIG00000001921	ENSCHIP00000001306	1	18	18	16	0	0	0	0	0	0	.	lysosomal alpha-mannosidase	NA	.	MAN2B1	lysosomal alpha-mannosidase	8	.	.	.
ENSCHIG00000001926	ENSCHIP00000001097	1	1	1	0	1	1	100	1	1	100	melanoma-associated antigen B18-like	melanoma-associated antigen B18-like	1	melanoma-associated antigen B18-like	.	.	6	.	XP_012028059.1 (Ovis aries musimon: 92.128% identity in aln 100.0% length of target)	.
ENSCHIG00000001928	ENSCHIP00000001103	1	1	1	0	3	3	100	2	2	66.7	keratin-associated protein 9-9-like	keratin-associated protein 9-9-like	2	keratin-associated protein 9-9-like | keratin-associated protein 9-2-like	.	.	6	.	XP_012028838.1 (Ovis aries musimon: 90.576% identity in aln 97.4% length of target)	.
ENSCHIG00000001933	ENSCHIP00000001212	1	14	1	1	0	0	0	0	0	0	.	dynein regulatory complex protein 1	NA	.	.	.	8	.	.	.
ENSCHIG00000001968	ENSCHIP00000001114	0	0	0	0	4	3	75	3	3	75	interferon omega-1-like	interferon omega-1-like	2	interferon omega-1-like | interferon-tau	.	.	6	.	XP_005209954.1 (Bos taurus: 90.256% identity in aln 100.0% length of target)	.
ENSCHIG00000001969	ENSCHIP00000001146	0	0	0	0	56	6	10.7	47	5	91.1	phosphatidylethanolamine-binding protein 1	phosphatidylethanolamine-binding protein 1	NA	.	PEBP1	phosphatidylethanolamine binding protein 1	1	NP_002558.1 (91.4% identity in aln 100.0% length of target)	NP_001028795.1 (Bos taurus: 96.8% identity in aln 100.0% length of target) | XP_006074296.1 (Bubalus bubalis: 97.3% identity in aln 100.0% length of target) | XP_004017427.1 (Ovis aries: 97.9% identity in aln 100.0% length of target)	.
ENSCHIG00000001975	ENSCHIP00000001121	0	0	0	0	14	14	100	4	4	57.1	olfactory receptor 145-like	olfactory receptor 145-like	4	olfactory receptor 145-like | olfactory receptor 8B3 | olfactory receptor 145 | olfactory receptor Olr1242-like	.	.	6	.	XP_012027907.1 (Ovis aries musimon: 97.742% identity in aln 100.0% length of target)	.
ENSCHIG00000001983	ENSCHIP00000001112	1	2	0	0	1	1	100	1	1	100	retinoic acid early transcript 1G protein-like	retinoic acid early transcript 1G protein-like	1	retinoic acid early transcript 1G protein-like	.	.	6	.	XP_005960885.1 (Pantholops hodgsonii: 91.220% identity in aln 43.6% length of target)	.
ENSCHIG00000002027	ENSCHIP00000001131	0	0	0	0	0	0	0	0	0	0	.	Transformer-2 protein-like protein beta	NA	.	.	.	8	.	.	.
ENSCHIG00000002045	ENSCHIP00000001150	1	11	3	3	0	0	0	0	0	0	.	lingual antimicrobial peptide	NA	.	.	.	8	.	.	.
ENSCHIG00000002051	ENSCHIP00000001149	1	18	18	14	0	0	0	0	0	0	.	CDGSH iron-sulfur domain-containing protein 3, mitochondrial	NA	.	.	.	8	.	.	.
ENSCHIG00000002054	ENSCHIP00000001136	0	0	0	0	26	0	0	78	0	73.1	transformer-2 protein homolog beta	transformer-2 protein homolog beta isoform 1	8	transformer-2 protein homolog beta | splicing factor, arginine/serine-rich 10 (transformer 2 homolog, Drosophila) variant | Transformer-2 protein-like protein beta | transformer-2 protein homolog beta isoform 1 | mCG1657 | transformer 2 beta homolog | splicing factor, arginine/serine-rich 10 (transformer 2 homolog, Drosophila), isoform CRA_c | mCG127344, isoform CRA_b	.	.	6	.	NP_004584.1 (Homo sapiens: 96.875% identity in aln 100.0% length of target)	.
ENSCHIG00000002076	ENSCHIP00000001152	0	0	0	0	29	5	17.2	33	5	75.9	POU domain class 3 transcription factor 4	POU domain class 3 transcription factor 4	NA	.	.	.	4	.	.	.
ENSCHIG00000002097	ENSCHIP00000001154	1	18	17	5	3	0	0	1	0	33.3	Retrovirus-related Pol polyprotein LINE-1	LINE-1 reverse transcriptase-like protein	3	Retrovirus-related Pol polyprotein LINE-1 | LINE-1 reverse transcriptase-like protein | endonuclease reverse transcriptase	.	.	7	.	.	.
ENSCHIG00000002146	ENSCHIP00000001172	0	0	0	0	22	0	0	76	0	68.2	transformer-2 protein homolog beta	transformer-2 protein homolog beta	7	transformer-2 protein homolog beta | transformer-2 protein homolog beta-like | splicing factor, arginine/serine-rich 10 (transformer 2 homolog, Drosophila) variant | transformer-2 protein homolog beta isoform 1 | transformer-2 protein homolog beta isoform 2 | transformer 2 beta homolog | mCG127344, isoform CRA_b	.	.	7	.	.	multiple unknown genes (33) match this description (it also matches ENSCHIG00000000973, ENSCHIG00000001132, ENSCHIG00000003260, ENSCHIG00000005496, ENSCHIG00000005644, ENSCHIG00000006497, ENSCHIG00000006727, ENSCHIG00000007083, ENSCHIG00000007414, ENSCHIG00000007914, ENSCHIG00000008982, ENSCHIG00000009135, ENSCHIG00000009192, ENSCHIG00000009542, ENSCHIG00000009633, ENSCHIG00000009841, ENSCHIG0000…
ENSCHIG00000002169	ENSCHIP00000001182	0	0	0	0	29	0	0	77	0	62.1	transformer-2 protein homolog beta	transformer-2 protein homolog beta	11	transformer-2 protein homolog beta | transformer-2 protein homolog beta-like | splicing factor, arginine/serine-rich 10 (transformer 2 homolog, Drosophila) variant | Transformer-2 protein-like protein beta | transformer-2 protein homolog beta isoform 1 | Insulin-like growth factor 2 mRNA-binding protein 2 | transformer-2 protein homolog beta isoform 2 | transformer 2 beta homolog | Transformer-2 …	.	.	7	.	.	multiple unknown genes (33) match this description (it also matches ENSCHIG00000000973, ENSCHIG00000001132, ENSCHIG00000003260, ENSCHIG00000005496, ENSCHIG00000005644, ENSCHIG00000006497, ENSCHIG00000006727, ENSCHIG00000007083, ENSCHIG00000007414, ENSCHIG00000007914, ENSCHIG00000008982, ENSCHIG00000009135, ENSCHIG00000009192, ENSCHIG00000009542, ENSCHIG00000009633, ENSCHIG00000009841, ENSCHIG0000…
ENSCHIG00000002172	ENSCHIP00000001316	0	0	0	0	0	0	0	0	0	0	.	maestro heat-like repeat-containing protein family member 2B	NA	.	.	.	8	.	.	.
ENSCHIG00000002173	ENSCHIP00000001176	0	0	0	0	26	0	0	78	0	73.1	transformer-2 protein homolog beta	transformer-2 protein homolog beta isoform 1	8	transformer-2 protein homolog beta | splicing factor, arginine/serine-rich 10 (transformer 2 homolog, Drosophila) variant | Transformer-2 protein-like protein beta | transformer-2 protein homolog beta isoform 1 | mCG1657 | transformer 2 beta homolog | splicing factor, arginine/serine-rich 10 (transformer 2 homolog, Drosophila), isoform CRA_c | mCG127344, isoform CRA_b	.	.	6	.	NP_004584.1 (Homo sapiens: 96.875% identity in aln 100.0% length of target)	.
ENSCHIG00000002176	ENSCHIP00000001203	0	0	0	0	42	30	71.4	7	5	31	interferon alpha-H-like	interferon alpha-H-like	21	interferon alpha-H-like | interferon alpha-H | interferon alpha-B-like | interferon alpha-A | interferon alpha-A precursor | interferon alpha-1 | RecName: Full=Interferon alpha-1; Flags: Precursor | interferon alpha-C | interferon-alpha 1 | interferon alpha-D | interferon alpha-F | interferon-alpha | RecName: Full=Interferon alpha-D; Flags: Precursor | interferon alpha-G precursor | RecName: Full…	.	.	6	.	XP_005962195.1 (Pantholops hodgsonii: 98.413% identity in aln 100.0% length of target)	.
ENSCHIG00000002177	ENSCHIP00000001183	0	0	0	0	4	3	75	4	3	100	actin-like protein 10	actin-like protein 10	NA	.	.	.	1	.	XP_011970346.1 (Ovis aries musimon: 99.2% identity in aln 93.4% length of target) | XP_006075808.1 (Bubalus bubalis: 96.1% identity in aln 100.0% length of target)	.
ENSCHIG00000002183	ENSCHIP00000001190	1	18	18	13	34	2	5.9	70	1	94.1	trafficking protein particle complex subunit 5	trafficking protein particle complex subunit 5	NA	.	.	.	1	NP_777554.1 (99.5% identity in aln 100.0% length of target)	XP_005890809.2 (Bos mutus: 100.0% identity in aln 91.3% length of target) | NP_001071317.1 (Bos taurus: 99.5% identity in aln 100.0% length of target)	.
ENSCHIG00000002189	ENSCHIP00000001196	1	16	6	2	0	0	0	0	0	0	.	galectin-9B-like	NA	.	.	.	8	.	.	.
ENSCHIG00000002208	ENSCHIP00000001194	0	0	0	0	8	7	87.5	5	5	62.5	olfactory receptor 4B1-like	olfactory receptor 4B1-like	3	olfactory receptor 4B1-like | olfactory receptor 4B1 | Olfactory receptor 4B1	.	.	6	.	XP_014956347.1 (Ovis aries: 98.058% identity in aln 99.0% length of target)	multiple unknown genes (2) match this description (it also matches ENSCHIG00000009449, ENSCHIG00000010203)
ENSCHIG00000002212	ENSCHIP00000001189	0	0	0	0	4	3	75	3	2	75	serine protease 55	serine protease 55	2	serine protease 55 | Serine protease 55	.	.	6	.	XP_011998872.1 (Ovis aries musimon: 96.970% identity in aln 73.6% length of target)	.
ENSCHIG00000002220	ENSCHIP00000001231	1	5	2	0	0	0	0	0	0	0	.	LOW QUALITY PROTEIN: cytochrome P450 2C23-like	NA	.	.	.	8	.	.	.
ENSCHIG00000002234	ENSCHIP00000001223	1	18	2	0	97	11	11.3	57	4	94.8	NADH dehydrogenase [ubiquinone] iron-sulfur protein 8, mitochondrial	NADH dehydrogenase [ubiquinone] iron-sulfur protein 8, mitochondrial	NA	.	.	.	1	.	XP_011972881.1 (Ovis aries musimon: 97.5% identity in aln 92.9% length of target) | NP_001289598.1 (Bos taurus: 97.0% identity in aln 92.9% length of target) | XP_006064034.1 (Bubalus bubalis: 96.4% identity in aln 92.9% length of target) | XP_010835973.1 (Bison bison bison: 97.0% identity in aln 92.9% length of target)	.
ENSCHIG00000002239	ENSCHIP00000001198	0	0	0	0	10	8	80	4	4	60	olfactory receptor 8B12-like	olfactory receptor 8B12-like	4	olfactory receptor 8B12-like | olfactory receptor 145 | olfactory receptor 145-like | Olfactory receptor 145	.	.	6	.	XP_012023479.1 (Ovis aries musimon: 97.444% identity in aln 100.0% length of target)	.
ENSCHIG00000002240	ENSCHIP00000001317	1	18	18	18	21	11	52.4	9	5	33.3	succinate dehydrogenase [ubiquinone] cytochrome b small subunit, mitochondrial	succinate dehydrogenase [ubiquinone] cytochrome b small subunit, mitochondrial	9	succinate dehydrogenase [ubiquinone] cytochrome b small subunit, mitochondrial | succinate dehydrogenase complex subunit D | succinate dehydrogenase [ubiquinone] cytochrome b small subunit, mitochondrial-like | SDHD protein | RecName: Full=Succinate dehydrogenase [ubiquinone] cytochrome b small subunit, mitochondrial; Short=CybS; AltName: Full=CII-4; AltName: Full=QPs3; AltName: Full=Succinate de…	.	.	6	.	XP_004016072.1 (Ovis aries: 98.742% identity in aln 100.0% length of target)	.
ENSCHIG00000002248	ENSCHIP00000001257	1	6	2	1	3	3	100	2	2	100	epithelial chloride channel protein-like	epithelial chloride channel protein-like	1	epithelial chloride channel protein-like	.	.	6	.	XP_004002208.1 (Ovis aries: 98.230% identity in aln 100.0% length of target)	.
ENSCHIG00000002249	ENSCHIP00000001207	0	0	0	0	26	0	0	78	0	73.1	transformer-2 protein homolog beta	transformer-2 protein homolog beta isoform 1	8	transformer-2 protein homolog beta | splicing factor, arginine/serine-rich 10 (transformer 2 homolog, Drosophila) variant | Transformer-2 protein-like protein beta | transformer-2 protein homolog beta isoform 1 | mCG1657 | transformer 2 beta homolog | splicing factor, arginine/serine-rich 10 (transformer 2 homolog, Drosophila), isoform CRA_c | mCG127344, isoform CRA_b	.	.	6	.	NP_004584.1 (Homo sapiens: 96.875% identity in aln 100.0% length of target)	.
ENSCHIG00000002251	ENSCHIP00000001232	1	18	18	18	60	4	6.7	173	2	58.3	S-phase kinase-associated protein 1	S-phase kinase-associated protein 1	14	S-phase kinase-associated protein 1 | S-phase kinase-associated protein 1-like | S-phase kinase-associated protein 1a | s-phase kinase-associated protein 1 | Chain B, Structural Basis For Selection Of Glycosylated Substrate By Scffbs1 Ubiquitin Ligase | S-phase kinase-associated protein 1A | S-phase kinase-associated protein 1A (p19A), isoform CRA_d | RNA polymerase II elongation factor | OCP2 | …	.	.	7	.	.	.
ENSCHIG00000002265	ENSCHIP00000001226	1	1	0	0	11	3	27.3	12	3	81.8	protein tyrosine phosphatase type IVA 1-like	protein tyrosine phosphatase type IVA 1-like	NA	.	PTP4A1	protein tyrosine phosphatase type IVA, member 1	1	.	XP_006067385.1 (Bubalus bubalis: 99.4% identity in aln 100.0% length of target) | XP_005983658.1 (Pantholops hodgsonii: 99.4% identity in aln 100.0% length of target)	.
ENSCHIG00000002268	ENSCHIP00000001211	0	0	0	0	4	2	50	2	2	25	olfactory receptor 8H1-like	olfactory receptor 8H1-like	4	olfactory receptor 8H1-like | olfactory receptor 8H3 | Olfactory receptor 8H3 | olfactory receptor 8H3-like	.	.	6	.	XP_012023186.1 (Ovis aries musimon: 96.764% identity in aln 100.0% length of target)	.
ENSCHIG00000002271	ENSCHIP00000001208	0	0	0	0	26	0	0	78	0	73.1	transformer-2 protein homolog beta	transformer-2 protein homolog beta isoform 1	8	transformer-2 protein homolog beta | splicing factor, arginine/serine-rich 10 (transformer 2 homolog, Drosophila) variant | Transformer-2 protein-like protein beta | transformer-2 protein homolog beta isoform 1 | mCG1657 | transformer 2 beta homolog | splicing factor, arginine/serine-rich 10 (transformer 2 homolog, Drosophila), isoform CRA_c | mCG127344, isoform CRA_b	.	.	6	.	NP_004584.1 (Homo sapiens: 96.875% identity in aln 100.0% length of target)	.
ENSCHIG00000002294	ENSCHIP00000001216	0	0	0	0	16	14	87.5	5	5	56.2	olfactory receptor 5AN1-like	olfactory receptor 5AN1-like	3	olfactory receptor 5AN1-like | olfactory receptor 5AN1 | Olfactory receptor 5AN1	.	.	6	.	XP_011951855.1 (Ovis aries: 96.474% identity in aln 100.0% length of target)	.
ENSCHIG00000002303	ENSCHIP00000001532	1	18	18	2	92	7	7.6	72	6	72.8	DNA polymerase beta	DNA polymerase beta	24	DNA polymerase beta | polymerase beta | POLB | beta-polymerase | Chain A, Ternary Complex Of D256e Mutant Of Dna Polymerase Beta | Chain A, Co-crystal Structure Of K72e Variant Of Rat Polymerase Beta: Enzyme- Dna Binary Complex | Chain A, Structure Of Human Dna Polymerase Beta 279na Mutant Complexed With G In The Template Base Paired With Incoming Non-hydrolyzable Ctp | Chain A, Binary Complex Cr…	POLB	DNA polymerase beta	6	.	NP_001029936.1 (Bos taurus: 100.000% identity in aln 100.0% length of target)	.
ENSCHIG00000002309	ENSCHIP00000001217	1	2	1	1	2	2	100	2	2	100	transmembrane protein 45A	transmembrane protein 45A	1	transmembrane protein 45A	TMEM45A	transmembrane protein 45A	6	.	XP_004002931.1 (Ovis aries: 96.809% identity in aln 100.0% length of target)	.
ENSCHIG00000002321	ENSCHIP00000001227	1	18	7	1	7	6	85.7	5	4	71.4	ribonuclease K6	ribonuclease K6	3	ribonuclease K6 | RNASE6 protein | ribonuclease K6 precursor	.	.	6	.	XP_012026471.1 (Ovis aries musimon: 98.052% identity in aln 100.0% length of target)	.
ENSCHIG00000002351	ENSCHIP00000001244	0	0	0	0	0	0	0	0	0	0	.	non-histone chromosomal protein HMG-14	NA	.	HMGN1	high mobility group nucleosome binding domain 1	8	.	.	multiple unknown genes (3) match this description (it also matches ENSCHIG00000003914, ENSCHIG00000004774, ENSCHIG00000008484)
ENSCHIG00000002354	ENSCHIP00000001238	0	0	0	0	9	7	77.8	3	3	66.7	olfactory receptor 10A3	olfactory receptor 10A3	3	olfactory receptor 10A3 | olfactory receptor 10A3-like | Olfactory receptor 10A3	OR10A3	olfactory receptor 10A3	6	.	XP_012009505.1 (Ovis aries musimon: 93.312% identity in aln 100.0% length of target)	.
ENSCHIG00000002358	ENSCHIP00000001275	0	0	0	0	0	0	0	0	0	0	.	ADP-ribosylation factor 6-like	NA	.	.	.	8	.	.	.
ENSCHIG00000002362	ENSCHIP00000001251	1	15	1	0	0	0	0	0	0	0	.	.	NA	.	.	.	.	.	.	.
ENSCHIG00000002363	ENSCHIP00000001240	0	0	0	0	5	4	80	3	3	80	olfactory receptor 5M10-like	olfactory receptor 5M10-like	2	olfactory receptor 5M10-like | olfactory receptor 5M1-like	.	.	6	.	XP_012023177.1 (Ovis aries musimon: 96.774% identity in aln 100.0% length of target)	.
ENSCHIG00000002364	ENSCHIP00000001241	0	0	0	0	6	2	33.3	5	2	50	olfactory receptor 2S2	olfactory receptor 2S2	2	olfactory receptor 2S2 | olfactory receptor 2S2-like	.	.	7	.	.	.
ENSCHIG00000002368	ENSCHIP00000001265	0	0	0	0	0	0	0	0	0	0	.	.	NA	.	.	.	.	.	.	.
ENSCHIG00000002370	ENSCHIP00000001239	0	0	0	0	10	8	80	5	5	40	olfactory receptor 7A10	olfactory receptor 7A17	4	olfactory receptor 7A10 | olfactory receptor 7A10-like | olfactory receptor 7A17 | Olfactory receptor 7A10	OR7A17	olfactory receptor family 7 subfamily A member 17	6	.	XP_012028166.1 (Ovis aries musimon: 95.873% identity in aln 100.0% length of target)	multiple unknown genes (3) match this description (it also matches ENSCHIG00000009729, ENSCHIG00000011586, ENSCHIG00000025494)
ENSCHIG00000002384	ENSCHIP00000001247	1	8	5	1	10	8	80	5	4	80	aquaporin-7	aquaporin-7	NA	.	AQP7	aquaporin 7	1	.	XP_005903083.1 (Bos mutus: 93.0% identity in aln 100.0% length of target) | XP_005210408.1 (Bos taurus: 93.6% identity in aln 100.0% length of target) | XP_006066760.1 (Bubalus bubalis: 93.9% identity in aln 100.0% length of target) | XP_005967680.1 (Pantholops hodgsonii: 99.1% identity in aln 100.0% length of target) | XP_004004192.1 (Ovis aries: 99.1% identity in aln 100.0% length of target)	.
ENSCHIG00000002396	ENSCHIP00000001270	1	5	0	0	85	9	10.6	59	6	77.6	spindlin-2B	spindlin-2B	NA	.	SPIN2B	spindlin family member 2B	1	.	XP_014946305.1 (Ovis aries musimon: 97.7% identity in aln 99.6% length of target) | NP_001099126.1 (Bos taurus: 98.5% identity in aln 100.0% length of target) | XP_010842874.1 (Bison bison bison: 98.1% identity in aln 100.0% length of target) | XP_006219804.1 (Vicugna pacos: 96.5% identity in aln 100.0% length of target) | XP_011963354.1 (Ovis aries: 97.3% identity in aln 100.0% length of target)	.
ENSCHIG00000002399	ENSCHIP00000001260	0	0	0	0	10	8	80	5	4	50	interferon beta-2-like	interferon beta	3	interferon beta-2-like | interferon beta-2 | interferon beta	.	.	7	.	.	.
ENSCHIG00000002408	ENSCHIP00000001262	0	0	0	0	1	1	100	1	1	100	C-C motif chemokine 1	C-C motif chemokine 1	1	C-C motif chemokine 1	.	.	6	.	XP_004013255.2 (Ovis aries: 97.849% identity in aln 95.9% length of target)	.
ENSCHIG00000002412	ENSCHIP00000001274	1	12	0	0	122	7	5.7	158	3	25.4	eukaryotic translation initiation factor 1	eukaryotic translation initiation factor 1	20	eukaryotic translation initiation factor 1 | eukaryotic translation initiation factor 1b | eukaryotic translation initiation factor 1b-like | eukaryotic translation initiation factor 1-like | Eukaryotic translation initiation factor 1 | Eukaryotic translation initiation factor 1b | eukaryotic translation initiation factor 1B | translation factor sui1 homolog | gastrin-like protein | mCG1035752 | …	.	.	6	.	XP_014334753.1 (Bos mutus: 96.809% identity in aln 81.0% length of target)	.
ENSCHIG00000002422	ENSCHIP00000001364	0	0	0	0	0	0	0	0	0	0	.	ubiquitin-conjugating enzyme E2 D3-like	NA	.	.	.	8	.	.	.
ENSCHIG00000002425	ENSCHIP00000001284	1	18	18	16	0	0	0	0	0	0	.	Protein FAM165B	NA	.	.	.	8	.	.	.
ENSCHIG00000002437	ENSCHIP00000001277	1	13	3	0	1	0	0	0	0	100	OVC10-2	OVC10-2	1	OVC10-2	.	.	7	.	.	.
ENSCHIG00000002443	ENSCHIP00000001309	1	18	0	0	74	7	9.5	37	4	86.5	phosphatidate cytidylyltransferase, mitochondrial	phosphatidate cytidylyltransferase, mitochondrial	NA	.	TAMM41	TAM41 mitochondrial translocator assembly and maintenance homolog	1	XP_016861214.1 (91.1% identity in aln 98.1% length of target)	XP_011969724.1 (Ovis aries musimon: 99.4% identity in aln 100.0% length of target) | XP_005896179.1 (Bos mutus: 98.2% identity in aln 100.0% length of target) | XP_010860742.1 (Bison bison bison: 98.2% identity in aln 100.0% length of target) | XP_006206868.1 (Vicugna pacos: 93.2% identity in aln 100.0% length of target)	.
ENSCHIG00000002449	ENSCHIP00000001294	1	18	18	0	11	11	100	5	4	100	UPF0488 protein C8orf33 homolog	UPF0488 protein C8orf33 homolog	NA	.	.	.	1	.	XP_012020630.1 (Ovis aries musimon: 98.4% identity in aln 100.0% length of target) | XP_005904570.1 (Bos mutus: 97.9% identity in aln 100.0% length of target) | NP_001039618.1 (Bos taurus: 96.8% identity in aln 100.0% length of target) | XP_006070124.1 (Bubalus bubalis: 97.3% identity in aln 100.0% length of target) | XP_005959778.1 (Pantholops hodgsonii: 98.9% identity in aln 100.0% length of ta…	.
ENSCHIG00000002450	ENSCHIP00000001268	1	4	1	1	6	6	100	5	5	83.3	UDP-glucuronosyltransferase 2C1-like	UDP-glucuronosyltransferase 2C1-like	NA	.	UGT2C1	UGT2C1	1	.	XP_012023560.1 (Ovis aries musimon: 99.2% identity in aln 100.0% length of target) | XP_006071198.1 (Bubalus bubalis: 95.1% identity in aln 100.0% length of target) | XP_010850427.1 (Bison bison bison: 96.2% identity in aln 100.0% length of target) | XP_005985501.1 (Pantholops hodgsonii: 98.9% identity in aln 100.0% length of target) | XP_004009928.1 (Ovis aries: 99.1% identity in aln 100.0% leng…	.
ENSCHIG00000002451	ENSCHIP00000001287	1	4	1	0	0	0	0	0	0	0	.	.	NA	.	.	.	.	.	.	.
ENSCHIG00000002457	ENSCHIP00000001273	0	0	0	0	22	0	0	76	0	68.2	transformer-2 protein homolog beta	transformer-2 protein homolog beta	7	transformer-2 protein homolog beta | transformer-2 protein homolog beta-like | splicing factor, arginine/serine-rich 10 (transformer 2 homolog, Drosophila) variant | transformer-2 protein homolog beta isoform 1 | transformer-2 protein homolog beta isoform 2 | transformer 2 beta homolog | mCG127344, isoform CRA_b	.	.	7	.	.	multiple unknown genes (33) match this description (it also matches ENSCHIG00000000973, ENSCHIG00000001132, ENSCHIG00000003260, ENSCHIG00000005496, ENSCHIG00000005644, ENSCHIG00000006497, ENSCHIG00000006727, ENSCHIG00000007083, ENSCHIG00000007414, ENSCHIG00000007914, ENSCHIG00000008982, ENSCHIG00000009135, ENSCHIG00000009192, ENSCHIG00000009542, ENSCHIG00000009633, ENSCHIG00000009841, ENSCHIG0000…
ENSCHIG00000002486	ENSCHIP00000001288	1	15	11	0	18	1	5.6	95	1	61.1	small nuclear ribonucleoprotein G	Small nuclear ribonucleoprotein G	6	small nuclear ribonucleoprotein G | small nuclear ribonucleoprotein G-like | Small nuclear ribonucleoprotein G | small nuclear ribonucleoprotein G isoform a | small nuclear ribonucleoprotein G-like protein | RecName: Full=Putative small nuclear ribonucleoprotein G-like protein 15	.	.	7	.	.	.
ENSCHIG00000002488	ENSCHIP00000001278	0	0	0	0	71	8	11.3	43	5	80.3	cytosolic carboxypeptidase 6	cytosolic carboxypeptidase 6	NA	.	AGBL4	ATP/GTP binding protein like 4	3	.	XP_011998201.1 (Ovis aries musimon: 100.0% identity in aln 59.6% length of target) | XP_015322130.1 (Bos taurus: 99.6% identity in aln 55.4% length of target) | XP_006053714.1 (Bubalus bubalis: 99.6% identity in aln 51.8% length of target) | XP_006195865.2 (Camelus ferus: 96.0% identity in aln 65.4% length of target) | XP_015091532.1 (Vicugna pacos: 96.5% identity in aln 56.2% length of target)	.
ENSCHIG00000002492	ENSCHIP00000001303	1	17	11	0	95	10	10.5	162	4	87.4	40S ribosomal protein S15A	40S ribosomal protein S15A	NA	.	RPS15A	RPS15A	1	NP_001010.2 (97.7% identity in aln 100.0% length of target)	XP_011984926.1 (Ovis aries musimon: 96.2% identity in aln 100.0% length of target) | XP_005899584.1 (Bos mutus: 96.9% identity in aln 100.0% length of target) | XP_006055254.1 (Bubalus bubalis: 96.2% identity in aln 100.0% length of target) | XP_005956339.1 (Pantholops hodgsonii: 98.5% identity in aln 100.0% length of target)	.
ENSCHIG00000002500	ENSCHIP00000001293	1	1	1	1	6	5	83.3	5	4	66.7	apolipoprotein F-like	apolipoprotein F-like	3	apolipoprotein F-like | ApoN protein | apolipoprotein F	.	.	6	.	XP_004006628.1 (Ovis aries: 99.605% identity in aln 100.0% length of target)	.
ENSCHIG00000002503	ENSCHIP00000001299	0	0	0	0	0	0	0	0	0	0	.	LOW QUALITY PROTEIN: ATP-dependent RNA helicase DHX29-like	NA	.	.	.	8	.	.	.
ENSCHIG00000002528	ENSCHIP00000001291	0	0	0	0	3	0	0	3	0	100	transformer-2 protein homolog beta	transformer-2 protein homolog beta	1	transformer-2 protein homolog beta	.	.	7	.	.	multiple unknown genes (33) match this description (it also matches ENSCHIG00000000973, ENSCHIG00000001132, ENSCHIG00000003260, ENSCHIG00000005496, ENSCHIG00000005644, ENSCHIG00000006497, ENSCHIG00000006727, ENSCHIG00000007083, ENSCHIG00000007414, ENSCHIG00000007914, ENSCHIG00000008982, ENSCHIG00000009135, ENSCHIG00000009192, ENSCHIG00000009542, ENSCHIG00000009633, ENSCHIG00000009841, ENSCHIG0000…
ENSCHIG00000002541	ENSCHIP00000001342	0	0	0	0	5	3	60	5	3	60	gastrokine-3-like	gastrokine-3-like	3	gastrokine-3-like | gastrokine-3 | Gastrokine-3	.	.	6	.	XP_004005867.1 (Ovis aries: 99.432% identity in aln 97.2% length of target)	.
ENSCHIG00000002544	ENSCHIP00000001312	1	18	18	1	0	0	0	0	0	0	.	S-adenosylmethionine mitochondrial carrier protein	NA	.	.	.	8	.	.	.
ENSCHIG00000002545	ENSCHIP00000001330	1	13	2	0	0	0	0	0	0	0	.	uncharacterized protein C16orf71 homolog	NA	.	.	.	8	.	.	.
ENSCHIG00000002553	ENSCHIP00000001324	0	0	0	0	0	0	0	0	0	0	.	AH receptor-interacting protein	NA	.	.	.	8	.	.	.
ENSCHIG00000002566	ENSCHIP00000001313	0	0	0	0	7	7	100	5	5	85.7	olfactory receptor 7C2-like	olfactory receptor 7C2-like	NA	.	.	.	1	.	XP_006073586.1 (Bubalus bubalis: 90.3% identity in aln 100.0% length of target) | XP_010856695.1 (Bison bison bison: 92.5% identity in aln 100.0% length of target) | XP_005963014.1 (Pantholops hodgsonii: 95.6% identity in aln 100.0% length of target) | XP_004009257.1 (Ovis aries: 97.2% identity in aln 100.0% length of target)	.
ENSCHIG00000002577	ENSCHIP00000001379	0	0	0	0	380	14	3.7	278	7	19.2	histone H3-like	histone H3.1-like	88	histone H3-like | histone H3 | histone H3.1-like | histone H3.1 | Histone H3 | histone H3-like centromeric protein CSE4 | histone H3.2 | histone 3 | histone H3-like centromeric protein CSE4-like | histone H3.2-like | histone H3.3 | predicted protein | core histone H2A/H2B/H3/H4 | Histone H3.1 | histone H3.1t | histone H3.v1 | RecName: Full=Histone H3 | histone H3, embryonic-like | histone cluster…	.	.	7	.	.	.
ENSCHIG00000002613	ENSCHIP00000001327	0	0	0	0	0	0	0	0	0	0	.	phosphatase and actin regulator 1-like	NA	.	.	.	8	.	.	.
ENSCHIG00000002621	ENSCHIP00000001337	0	0	0	0	26	0	0	78	0	73.1	transformer-2 protein homolog beta	transformer-2 protein homolog beta isoform 1	8	transformer-2 protein homolog beta | splicing factor, arginine/serine-rich 10 (transformer 2 homolog, Drosophila) variant | Transformer-2 protein-like protein beta | transformer-2 protein homolog beta isoform 1 | mCG1657 | transformer 2 beta homolog | splicing factor, arginine/serine-rich 10 (transformer 2 homolog, Drosophila), isoform CRA_c | mCG127344, isoform CRA_b	.	.	6	.	NP_004584.1 (Homo sapiens: 97.222% identity in aln 100.0% length of target)	.
ENSCHIG00000002625	ENSCHIP00000001374	0	0	0	0	0	0	0	0	0	0	.	unnamed protein product	NA	.	.	.	8	.	.	.
ENSCHIG00000002626	ENSCHIP00000001326	1	4	2	1	0	0	0	0	0	0	.	mucin-13	NA	.	.	.	8	.	.	.
ENSCHIG00000002628	ENSCHIP00000001346	1	18	13	0	10	6	60	9	5	100	complex I intermediate-associated protein 30, mitochondrial	complex I intermediate-associated protein 30, mitochondrial	NA	.	.	.	1	.	XP_005904027.1 (Bos mutus: 97.6% identity in aln 100.0% length of target) | NP_001193003.1 (Bos taurus: 97.3% identity in aln 100.0% length of target) | XP_006066302.1 (Bubalus bubalis: 97.9% identity in aln 100.0% length of target) | XP_010846289.1 (Bison bison bison: 97.0% identity in aln 100.0% length of target) | XP_005978489.1 (Pantholops hodgsonii: 97.6% identity in aln 100.0% length of tar…	.
ENSCHIG00000002630	ENSCHIP00000001332	0	0	0	0	7	5	71.4	4	4	57.1	olfactory receptor 5D18-like	olfactory receptor 5D18-like	3	olfactory receptor 5D18-like | olfactory receptor 5D18 | Olfactory receptor 5D18	.	.	6	.	XP_012021733.1 (Ovis aries musimon: 98.403% identity in aln 100.0% length of target)	.
ENSCHIG00000002631	ENSCHIP00000001336	1	2	0	0	0	0	0	0	0	0	.	.	NA	.	.	.	.	.	.	.
ENSCHIG00000002653	ENSCHIP00000001378	1	14	10	2	0	0	0	0	0	0	.	tumor necrosis factor receptor superfamily member 18	NA	.	.	.	8	.	.	.
ENSCHIG00000002669	ENSCHIP00000001351	1	17	1	0	0	0	0	0	0	0	.	putative protein FAM172B	NA	.	.	.	8	.	.	.
ENSCHIG00000002699	ENSCHIP00000001347	0	0	0	0	11	8	72.7	5	4	63.6	olfactory receptor 2AG1	olfactory receptor 2AG1	2	olfactory receptor 2AG1 | olfactory receptor 2AG1-like	.	.	6	.	XP_014956335.1 (Ovis aries: 97.452% identity in aln 100.0% length of target)	.
ENSCHIG00000002703	ENSCHIP00000001354	1	1	1	0	0	0	0	0	0	0	.	keratin-associated protein 9-2	NA	.	.	.	8	.	.	.
ENSCHIG00000002736	ENSCHIP00000001384	1	18	18	17	0	0	0	0	0	0	.	actin-related protein 2/3 complex subunit 2	NA	.	.	.	8	.	.	.
ENSCHIG00000002753	ENSCHIP00000001360	0	0	0	0	11	10	90.9	4	4	100	olfactory receptor 8A1	olfactory receptor 8A1	NA	.	OR8A1	olfactory receptor family 8 subfamily A member 1	1	.	XP_012023477.1 (Ovis aries musimon: 98.1% identity in aln 100.0% length of target) | XP_005904007.1 (Bos mutus: 94.8% identity in aln 100.0% length of target) | XP_002699244.1 (Bos taurus: 95.1% identity in aln 100.0% length of target) | XP_010827828.1 (Bison bison bison: 92.9% identity in aln 100.0% length of target) | XP_005954036.1 (Pantholops hodgsonii: 97.7% identity in aln 100.0% length of …	.
ENSCHIG00000002756	ENSCHIP00000001361	1	1	1	0	0	0	0	0	0	0	.	.	NA	.	.	.	.	.	.	.
ENSCHIG00000002774	ENSCHIP00000001368	0	0	0	0	26	0	0	78	0	73.1	transformer-2 protein homolog beta	transformer-2 protein homolog beta isoform 1	8	transformer-2 protein homolog beta | splicing factor, arginine/serine-rich 10 (transformer 2 homolog, Drosophila) variant | Transformer-2 protein-like protein beta | transformer-2 protein homolog beta isoform 1 | mCG1657 | transformer 2 beta homolog | splicing factor, arginine/serine-rich 10 (transformer 2 homolog, Drosophila), isoform CRA_c | mCG127344, isoform CRA_b	.	.	6	.	NP_004584.1 (Homo sapiens: 96.875% identity in aln 100.0% length of target)	.
ENSCHIG00000002778	ENSCHIP00000001362	1	18	10	0	1	1	100	1	1	100	zinc finger protein 154-like	zinc finger protein 154-like	1	zinc finger protein 154-like	.	.	6	.	XP_012005822.2 (Ovis aries musimon: 98.345% identity in aln 85.1% length of target)	.
ENSCHIG00000002807	ENSCHIP00000001377	0	0	0	0	4	4	100	3	3	75	interferon omega-1-like	interferon omega-1-like	2	interferon omega-1-like | interferon omega-1	.	.	6	.	XP_005209954.1 (Bos taurus: 90.769% identity in aln 100.0% length of target)	.
ENSCHIG00000002847	ENSCHIP00000001380	1	18	13	0	2	0	0	1	0	50	Retrovirus-related Pol polyprotein LINE-1	Retrovirus-related Pol polyprotein LINE-1	2	Retrovirus-related Pol polyprotein LINE-1 | endonuclease reverse transcriptase	.	.	7	.	.	.
ENSCHIG00000002859	ENSCHIP00000001388	1	3	0	0	77	6	7.8	139	4	77.9	vesicle transport protein GOT1B	vesicle transport protein GOT1B	NA	.	.	.	2	NP_057156.1 (97.3% identity in aln 81.9% length of target)	XP_011978375.1 (Ovis aries musimon: 98.2% identity in aln 81.9% length of target) | XP_004006845.1 (Ovis aries: 96.5% identity in aln 81.9% length of target)	multiple unknown genes (2) match this description (it also matches ENSCHIG00000002859, ENSCHIG00000026904)
ENSCHIG00000002864	ENSCHIP00000001392	1	1	1	1	2	1	50	2	1	50	keratin-associated protein 8-1-like	keratin-associated protein 8-2	2	keratin-associated protein 8-1-like | keratin-associated protein 8-2	.	.	7	.	.	.
ENSCHIG00000002871	ENSCHIP00000001411	0	0	0	0	16	10	62.5	11	6	62.5	glycine cleavage system H protein, mitochondrial	glycine cleavage system H protein, mitochondrial	4	glycine cleavage system H protein, mitochondrial | glycine cleavage system H protein, mitochondrial-like | glycine cleavage system H protein, mitochondrial precursor | Glycine cleavage system H protein, mitochondrial	.	.	6	.	XP_014955871.1 (Ovis aries: 97.688% identity in aln 100.0% length of target)	.
ENSCHIG00000002879	ENSCHIP00000001450	1	1	0	0	0	0	0	0	0	0	.	nuclease-sensitive element-binding protein 1	NA	.	.	.	8	.	.	.
ENSCHIG00000002882	ENSCHIP00000001394	1	1	0	0	7	7	100	5	5	100	probable E3 ubiquitin-protein ligase TRIML2	probable E3 ubiquitin-protein ligase TRIML2	NA	.	.	.	1	.	XP_014946640.1 (Ovis aries musimon: 97.5% identity in aln 100.0% length of target) | XP_005893434.1 (Bos mutus: 93.8% identity in aln 100.0% length of target) | XP_002698724.1 (Bos taurus: 93.8% identity in aln 100.0% length of target) | XP_006057492.1 (Bubalus bubalis: 92.5% identity in aln 100.0% length of target) | XP_010834126.1 (Bison bison bison: 93.8% identity in aln 100.0% length of targe…	.
ENSCHIG00000002883	ENSCHIP00000001401	0	0	0	0	13	8	61.5	8	7	100	olfactory receptor 51I2	olfactory receptor 51I2	NA	.	OR51I2	OR51I2	1	.	XP_014946031.1 (Ovis aries musimon: 95.0% identity in aln 100.0% length of target) | XP_005911588.1 (Bos mutus: 90.6% identity in aln 100.0% length of target) | XP_006062070.1 (Bubalus bubalis: 91.6% identity in aln 100.0% length of target) | XP_014414791.1 (Camelus ferus: 90.0% identity in aln 100.0% length of target) | XP_006203634.1 (Vicugna pacos: 90.9% identity in aln 100.0% length of target…	.
ENSCHIG00000002896	ENSCHIP00000001456	1	18	12	0	36	7	19.4	29	5	88.9	TGF-beta-activated kinase 1 and MAP3K7-binding protein 3	TGF-beta-activated kinase 1 and MAP3K7-binding protein 3	NA	.	.	.	1	.	XP_012018206.1 (Ovis aries musimon: 99.7% identity in aln 100.0% length of target) | XP_005899807.1 (Bos mutus: 98.9% identity in aln 100.0% length of target) | XP_006191246.1 (Camelus ferus: 96.7% identity in aln 100.0% length of target) | XP_006209477.1 (Vicugna pacos: 96.2% identity in aln 100.0% length of target) | XP_005982617.1 (Pantholops hodgsonii: 99.7% identity in aln 100.0% length of t…	.
ENSCHIG00000002910	ENSCHIP00000001410	0	0	0	0	5	5	100	5	4	60	NADH dehydrogenase [ubiquinone] 1 subunit C1, mitochondrial	NADH dehydrogenase [ubiquinone] 1 subunit C1, mitochondrial	3	NADH dehydrogenase [ubiquinone] 1 subunit C1, mitochondrial | NADH dehydrogenase [ubiquinone] 1 subunit C1, mitochondrial precursor | NADH dehydrogenase [ubiquinone] 1 subunit C1, mitochondrial-like	.	.	6	.	XP_004017292.1 (Ovis aries: 94.737% identity in aln 100.0% length of target)	.
ENSCHIG00000002918	ENSCHIP00000001533	1	17	6	2	0	0	0	0	0	0	.	bridging integrator 2	NA	.	BIN2	bridging integrator 2	8	.	.	.
ENSCHIG00000002920	ENSCHIP00000001421	0	0	0	0	7	6	85.7	2	2	57.1	interferon beta-2-like	interferon beta-2-like	3	interferon beta-2-like | interferon beta-2 | interferon beta	.	.	6	.	XP_011988480.1 (Ovis aries musimon: 96.774% identity in aln 100.0% length of target)	.
ENSCHIG00000002926	ENSCHIP00000001423	1	6	0	0	6	1	16.7	3	1	83.3	zinc finger protein 169	zinc finger protein 169	2	zinc finger protein 169 | zinc finger protein 169-like	.	.	6	.	XP_011971194.1 (Ovis aries: 95.556% identity in aln 15.0% length of target)	.
ENSCHIG00000002929	ENSCHIP00000001422	0	0	0	0	67	14	20.9	31	6	97	olfactory receptor 56A4	olfactory receptor 56A4	NA	.	OR56A4	olfactory receptor family 56 subfamily A member 4	1	.	XP_012021449.1 (Ovis aries musimon: 97.8% identity in aln 100.0% length of target) | XP_005896345.1 (Bos mutus: 96.2% identity in aln 100.0% length of target) | XP_003587012.1 (Bos taurus: 93.5% identity in aln 98.7% length of target) | XP_006053152.1 (Bubalus bubalis: 91.7% identity in aln 100.0% length of target) | XP_010832777.1 (Bison bison bison: 95.8% identity in aln 100.0% length of target…	.
ENSCHIG00000002946	ENSCHIP00000001490	1	18	8	0	0	0	0	0	0	0	.	SH3 domain-containing kinase-binding protein 1	NA	.	.	.	8	.	.	.
ENSCHIG00000002948	ENSCHIP00000001420	1	18	2	0	3	3	100	2	2	66.7	C-type lectin domain family 12 member A	C-type lectin domain family 12 member A-like	2	C-type lectin domain family 12 member A | C-type lectin domain family 12 member A-like	.	.	6	.	XP_005963359.1 (Pantholops hodgsonii: 93.585% identity in aln 100.0% length of target)	.
ENSCHIG00000002951	ENSCHIP00000001432	0	0	0	0	7	7	100	1	1	100	olfactory receptor 12D2	olfactory receptor 12D2	1	.	OR12D2	olfactory receptor family 12 subfamily D member 2 (gene/pseudogene)	1	.	XP_012025868.1 (Ovis aries musimon: 98.4% identity in aln 100.0% length of target) | XP_011963361.1 (Ovis aries: 94.7% identity in aln 100.0% length of target)	.
ENSCHIG00000002954	ENSCHIP00000001434	0	0	0	0	12	11	91.7	5	5	100	olfactory receptor 1L8	olfactory receptor 1L8	NA	.	.	.	1	.	XP_012027500.1 (Ovis aries musimon: 94.5% identity in aln 100.0% length of target) | XP_003586715.1 (Bos taurus: 93.2% identity in aln 100.0% length of target) | XP_006055054.1 (Bubalus bubalis: 94.8% identity in aln 100.0% length of target) | XP_010830616.1 (Bison bison bison: 96.5% identity in aln 100.0% length of target) | XP_005974018.1 (Pantholops hodgsonii: 97.4% identity in aln 100.0% leng…	.
ENSCHIG00000002964	ENSCHIP00000001454	1	3	0	0	1	1	100	1	1	100	SRA stem-loop-interacting RNA-binding protein, mitochondrial-like	SRA stem-loop-interacting RNA-binding protein, mitochondrial-like	1	SRA stem-loop-interacting RNA-binding protein, mitochondrial-like	.	.	6	.	XP_005955218.1 (Pantholops hodgsonii: 93.636% identity in aln 100.0% length of target)	.
ENSCHIG00000002971	ENSCHIP00000001460	1	4	0	0	385	21	5.5	315	6	27	histone H4-like	Histone H4	78	histone H4-like | histone H4 | histone H3.1-like | Histone H4 | histone H3-like | histone H3.1 | histone H3 | core histone H2A/H2B/H3/H4 | histone h4 | Histone core | RecName: Full=Histone H4 | histone H2B.3-like | predicted protein | histone-fold-containing protein | histone H2A type 1-D-like | transcriptional regulatory protein AlgP-like | histone 4 | histone H3.1t-like | Chain B, The Nucleosom…	.	.	7	.	.	.
ENSCHIG00000002996	ENSCHIP00000001444	0	0	0	0	11	10	90.9	5	5	54.5	olfactory receptor 1J4-like	olfactory receptor 1J4-like	3	olfactory receptor 1J4-like | olfactory receptor 1J4 | Olfactory receptor 1J4	.	.	6	.	XP_010842308.1 (Bison bison bison: 92.013% identity in aln 100.0% length of target)	.
ENSCHIG00000003011	ENSCHIP00000001457	0	0	0	0	0	0	0	0	0	0	.	INO80 complex subunit B	NA	.	INO80B	INO80 complex subunit B	8	.	.	.
ENSCHIG00000003017	ENSCHIP00000001467	1	14	4	1	10	7	70	8	6	60	C-C chemokine receptor type 1	C-C chemokine receptor type 1	3	C-C chemokine receptor type 1 | c-C chemokine receptor type 1 | c-C chemokine receptor type 1-like	.	.	6	.	XP_004018563.1 (Ovis aries: 99.155% identity in aln 100.0% length of target)	.
ENSCHIG00000003027	ENSCHIP00000001483	0	0	0	0	0	0	0	0	0	0	.	uncharacterized protein C12orf71 homolog	NA	.	.	.	8	.	.	.
ENSCHIG00000003042	ENSCHIP00000001471	0	0	0	0	1	0	0	1	0	100	transformer-2 protein homolog beta-like	transformer-2 protein homolog beta-like	1	transformer-2 protein homolog beta-like	.	.	7	.	.	.
ENSCHIG00000003049	ENSCHIP00000001503	0	0	0	0	0	0	0	0	0	0	.	spermatogenesis-associated serine-rich protein 2	NA	.	SPATS2	spermatogenesis-associated serine-rich protein 2	8	.	.	.
ENSCHIG00000003071	ENSCHIP00000001544	1	18	15	1	56	5	8.9	48	5	89.3	serine/threonine-protein kinase PAK 1	serine/threonine-protein kinase PAK 1	NA	.	.	.	1	.	NP_001070366.1 (Bos taurus: 99.8% identity in aln 100.0% length of target) | XP_006191703.1 (Camelus ferus: 99.3% identity in aln 100.0% length of target) | XP_006213701.1 (Vicugna pacos: 99.1% identity in aln 100.0% length of target) | XP_004019485.1 (Ovis aries: 100.0% identity in aln 100.0% length of target)	.
ENSCHIG00000003073	ENSCHIP00000001534	1	4	0	0	149	12	8.1	82	5	65.8	L-lactate dehydrogenase A chain	L-lactate dehydrogenase A chain	22	L-lactate dehydrogenase A chain | L-lactate dehydrogenase A chain-like | lactate dehydrogenase A | L-lactate dehydrogenase A chain isoform 1 | lactate dehydrogenase-A | Chain A, Rabbit Muscle L-lactate Dehydrogenase In Complex With Nadh And Oxamate | Chain A, Rat Ldha In Complex With N-(2-(Methylamino)-1,3- Benzothiazol-6-Yl)acetamide | RecName: Full=L-lactate dehydrogenase A chain; Short=LDH-A |…	.	.	6	.	XP_005967134.1 (Pantholops hodgsonii: 99.398% identity in aln 92.0% length of target)	.
ENSCHIG00000003074	ENSCHIP00000001502	0	0	0	0	13	1	7.7	11	1	84.6	40S ribosomal protein S27-like	40S ribosomal protein S27-like	NA	.	.	.	1	.	XP_005977893.1 (Pantholops hodgsonii: 90.1% identity in aln 100.0% length of target)	.
ENSCHIG00000003085	ENSCHIP00000001515	0	0	0	0	149	7	4.7	139	4	92.6	60S ribosomal protein L5	60S ribosomal protein L5	NA	.	RPL5	ribosomal protein L5	1	NP_000960.2 (96.3% identity in aln 100.0% length of target)	NP_001030383.1 (Bos taurus: 96.6% identity in aln 100.0% length of target) | XP_006197385.1 (Vicugna pacos: 94.9% identity in aln 100.0% length of target) | XP_005983309.1 (Pantholops hodgsonii: 96.3% identity in aln 100.0% length of target) | XP_004018480.1 (Ovis aries: 97.0% identity in aln 100.0% length of target)	.
ENSCHIG00000003088	ENSCHIP00000001501	0	0	0	0	5	4	80	4	3	80	olfactory receptor 2L2	olfactory receptor 2L2	NA	.	OR2L2	olfactory receptor family 2 subfamily L member 2	1	.	XP_012024547.1 (Ovis aries musimon: 95.6% identity in aln 100.0% length of target) | XP_010826984.1 (Bison bison bison: 95.6% identity in aln 100.0% length of target) | XP_004009480.1 (Ovis aries: 95.3% identity in aln 100.0% length of target)	.
ENSCHIG00000003096	ENSCHIP00000001521	0	0	0	0	26	0	0	78	0	73.1	transformer-2 protein homolog beta	transformer-2 protein homolog beta isoform 1	8	transformer-2 protein homolog beta | splicing factor, arginine/serine-rich 10 (transformer 2 homolog, Drosophila) variant | Transformer-2 protein-like protein beta | transformer-2 protein homolog beta isoform 1 | mCG1657 | transformer 2 beta homolog | splicing factor, arginine/serine-rich 10 (transformer 2 homolog, Drosophila), isoform CRA_c | mCG127344, isoform CRA_b	.	.	6	.	NP_004584.1 (Homo sapiens: 97.222% identity in aln 100.0% length of target)	.
ENSCHIG00000003098	ENSCHIP00000001524	1	1	0	0	44	9	20.5	35	4	88.6	sentrin-specific protease 8	sentrin-specific protease 8	NA	.	SENP8	SUMO/sentrin peptidase family member, NEDD8 specific	1	NP_660205.3 (90.0% identity in aln 99.5% length of target)	XP_011984463.1 (Ovis aries musimon: 98.6% identity in aln 100.0% length of target) | XP_005892239.1 (Bos mutus: 95.3% identity in aln 100.0% length of target) | XP_002692753.1 (Bos taurus: 95.7% identity in aln 95.9% length of target) | XP_006056976.1 (Bubalus bubalis: 96.7% identity in aln 100.0% length of target) | XP_005971616.1 (Pantholops hodgsonii: 97.6% identity in aln 100.0% length of tar…	.
ENSCHIG00000003100	ENSCHIP00000001517	1	14	0	0	85	8	9.4	94	4	80	60S ribosomal protein L23a	60S ribosomal protein L23a	NA	.	RPL23A	ribosomal protein L23a	1	NP_000975.2 (97.4% identity in aln 100.0% length of target)	XP_014337154.1 (Bos mutus: 96.8% identity in aln 100.0% length of target) | XP_006185001.1 (Camelus ferus: 94.2% identity in aln 100.0% length of target)	.
ENSCHIG00000003109	ENSCHIP00000001523	0	0	0	0	0	0	0	0	0	0	.	bovid-specific transcript Y-linked 4	NA	.	.	.	8	.	.	.
ENSCHIG00000003111	ENSCHIP00000001541	1	1	0	0	0	0	0	0	0	0	.	PDZ domain-containing protein 11	NA	.	.	.	8	.	.	.
ENSCHIG00000003132	ENSCHIP00000001529	0	0	0	0	0	0	0	0	0	0	.	TPA: NADH dehydrogenase-like	NA	.	.	.	8	.	.	.
ENSCHIG00000003138	ENSCHIP00000001526	1	11	1	1	1	1	100	1	1	100	endogenous retrovirus group K member 25 Env polyprotein-like	endogenous retrovirus group K member 25 Env polyprotein-like	1	endogenous retrovirus group K member 25 Env polyprotein-like	.	.	6	.	XP_014946954.1 (Ovis aries musimon: 91.901% identity in aln 75.5% length of target)	.
ENSCHIG00000003152	ENSCHIP00000001547	0	0	0	0	21	19	90.5	5	5	38.1	olfactory receptor-like protein DTMT	olfactory receptor 1E2	5	olfactory receptor-like protein DTMT | olfactory receptor 1E2-like | olfactory receptor 1E5-like | olfactory receptor 1E2 | olfactory receptor-like protein DTMT-like	.	.	7	.	.	.
ENSCHIG00000003159	ENSCHIP00000001868	1	18	18	14	168	4	2.4	167	4	65.5	eukaryotic translation initiation factor 2 subunit 3	eukaryotic translation initiation factor 2 subunit 3	18	eukaryotic translation initiation factor 2 subunit 3 | eukaryotic translation initiation factor 2 subunit 3-like | Eukaryotic translation initiation factor 2 subunit 3 | eukaryotic translation initiation factor 2 subunit 3, Y-linked-like | eFI-2-gamma | eukaryotic translation initiation factor 2 subunit 3, Y-linked | eukaryotic translation initiation factor 2 subunit 3, X-linked | eukaryotic tran…	.	.	6	.	NP_001039582.1 (Bos taurus: 100.000% identity in aln 100.0% length of target)	.
ENSCHIG00000003164	ENSCHIP00000001557	1	18	10	1	2	2	100	2	2	100	semaphorin-4D	semaphorin-4D	1	semaphorin-4D	.	.	6	.	XP_004004110.1 (Ovis aries: 91.667% identity in aln 16.3% length of target)	.
ENSCHIG00000003168	ENSCHIP00000001548	0	0	0	0	0	0	0	0	0	0	.	spindlin-1	NA	.	.	.	8	.	.	.
ENSCHIG00000003176	ENSCHIP00000001552	1	1	0	0	4	4	100	3	3	50	melanoma-associated antigen B16	melanoma-associated antigen B16-like	2	melanoma-associated antigen B16 | melanoma-associated antigen B16-like	.	.	6	.	XP_004022614.1 (Ovis aries: 98.214% identity in aln 52.5% length of target)	.
ENSCHIG00000003188	ENSCHIP00000001594	1	18	18	0	71	8	11.3	72	6	94.4	ribosomal RNA small subunit methyltransferase NEP1	ribosomal RNA small subunit methyltransferase NEP1	NA	.	EMG1	EMG1, N1-specific pseudouridine methyltransferase	1	.	XP_005907557.1 (Bos mutus: 99.6% identity in aln 100.0% length of target) | NP_001039662.2 (Bos taurus: 99.2% identity in aln 100.0% length of target) | XP_006065920.1 (Bubalus bubalis: 99.2% identity in aln 100.0% length of target) | XP_006173068.1 (Camelus ferus: 94.7% identity in aln 100.0% length of target) | XP_006210947.1 (Vicugna pacos: 94.3% identity in aln 100.0% length of target) | XP_0…	.
ENSCHIG00000003189	ENSCHIP00000001567	0	0	0	0	12	3	25	11	2	66.7	cytochrome c oxidase subunit 6C	cytochrome c oxidase subunit 6C-like	4	cytochrome c oxidase subunit 6C | cytochrome c oxidase subunit 6C-like | Chain I, Bovine Heart Cytochrome C Oxidase At The Fully Oxidized State | Chain I, Structure Of Bovine Heart Cytochrome C Oxidase At The Fully Oxidized State	.	.	6	.	XP_005964968.1 (Pantholops hodgsonii: 97.297% identity in aln 100.0% length of target)	.
ENSCHIG00000003197	ENSCHIP00000001558	1	8	1	1	0	0	0	0	0	0	.	CMRF35-like molecule 6-like	NA	.	.	.	8	.	.	.
ENSCHIG00000003203	ENSCHIP00000001583	1	1	0	0	93	4	4.3	133	3	81.7	40S ribosomal protein S15	40S ribosomal protein S15	NA	.	RPS15	ribosomal protein S15	1	.	XP_005890528.1 (Bos mutus: 93.1% identity in aln 98.6% length of target) | NP_001019712.1 (Bos taurus: 97.2% identity in aln 100.0% length of target) | XP_006175584.1 (Camelus ferus: 95.1% identity in aln 98.0% length of target) | XP_014951508.1 (Ovis aries: 96.6% identity in aln 100.0% length of target)	.
ENSCHIG00000003210	ENSCHIP00000001575	0	0	0	0	0	0	0	0	0	0	.	ribosomal RNA processing protein 36 homolog	NA	.	.	.	8	.	.	.
ENSCHIG00000003216	ENSCHIP00000001576	1	4	2	0	1	1	100	1	1	100	multidrug resistance-associated protein 4-like	multidrug resistance-associated protein 4-like	1	multidrug resistance-associated protein 4-like	.	.	6	.	XP_006056363.1 (Bubalus bubalis: 90.833% identity in aln 100.0% length of target)	.
ENSCHIG00000003235	ENSCHIP00000001578	0	0	0	0	3	3	100	2	2	100	olfactory receptor 52H1	olfactory receptor 52H1	1	.	OR52H1	olfactory receptor family 52 subfamily H member 1	1	.	XP_012027809.1 (Ovis aries musimon: 97.8% identity in aln 100.0% length of target) | XP_005960467.1 (Pantholops hodgsonii: 98.4% identity in aln 100.0% length of target) | XP_004016278.1 (Ovis aries: 97.2% identity in aln 100.0% length of target)	.
ENSCHIG00000003237	ENSCHIP00000001573	0	0	0	0	0	0	0	0	0	0	.	odorant-binding protein-like	NA	.	.	.	8	.	.	.
ENSCHIG00000003238	ENSCHIP00000001572	1	18	7	0	3	0	0	1	0	33.3	Retrovirus-related Pol polyprotein LINE-1	LINE-1 reverse transcriptase-like protein	3	Retrovirus-related Pol polyprotein LINE-1 | LINE-1 reverse transcriptase-like protein | endonuclease reverse transcriptase	.	.	7	.	.	.
ENSCHIG00000003240	ENSCHIP00000001577	1	11	0	0	0	0	0	0	0	0	.	.	NA	.	.	.	.	.	.	.
ENSCHIG00000003252	ENSCHIP00000001582	0	0	0	0	26	0	0	78	0	73.1	transformer-2 protein homolog beta	transformer-2 protein homolog beta isoform 1	8	transformer-2 protein homolog beta | splicing factor, arginine/serine-rich 10 (transformer 2 homolog, Drosophila) variant | Transformer-2 protein-like protein beta | transformer-2 protein homolog beta isoform 1 | mCG1657 | transformer 2 beta homolog | splicing factor, arginine/serine-rich 10 (transformer 2 homolog, Drosophila), isoform CRA_c | mCG127344, isoform CRA_b	.	.	6	.	NP_004584.1 (Homo sapiens: 96.875% identity in aln 100.0% length of target)	.
ENSCHIG00000003253	ENSCHIP00000001595	1	14	0	0	0	0	0	0	0	0	.	CST complex subunit STN1	NA	.	.	.	8	.	.	.
ENSCHIG00000003257	ENSCHIP00000001584	0	0	0	0	0	0	0	0	0	0	.	beta-defensin 122 precursor	NA	.	.	.	8	.	.	.
ENSCHIG00000003258	ENSCHIP00000001596	1	18	18	18	3	3	100	2	2	66.7	CD59 glycoprotein	CD59 glycoprotein	2	CD59 glycoprotein | CD59 glycoprotein-like	.	.	6	.	XP_011989622.1 (Ovis aries musimon: 97.541% identity in aln 100.0% length of target)	.
ENSCHIG00000003260	ENSCHIP00000001585	0	0	0	0	4	0	0	15	0	100	transformer-2 protein homolog beta	transformer-2 protein homolog beta	NA	.	.	.	5	.	.	multiple unknown genes (33) match this description (it also matches ENSCHIG00000000973, ENSCHIG00000001132, ENSCHIG00000003260, ENSCHIG00000005496, ENSCHIG00000005644, ENSCHIG00000006497, ENSCHIG00000006727, ENSCHIG00000007083, ENSCHIG00000007414, ENSCHIG00000007914, ENSCHIG00000008982, ENSCHIG00000009135, ENSCHIG00000009192, ENSCHIG00000009542, ENSCHIG00000009633, ENSCHIG00000009841, ENSCHIG0000…
ENSCHIG00000003262	ENSCHIP00000001597	1	7	1	0	25	5	20	32	5	68	cytochrome b-c1 complex subunit 9	cytochrome b-c1 complex subunit 9	5	cytochrome b-c1 complex subunit 9 | cytochrome b-c1 complex subunit 9-like | Chain J, Crystal Structure Of Bovine Mitochondrial Cytochrome Bc1 Complex, Alpha Carbon Atoms Only | Chain J, Cytochrome Bc1 Complex From Bovine | Chain J, Cytochrome Bc1 Complex From Chicken	.	.	6	.	NP_001107195.1 (Bos taurus: 98.438% identity in aln 100.0% length of target)	.
ENSCHIG00000003268	ENSCHIP00000001590	0	0	0	0	9	8	88.9	6	5	77.8	olfactory receptor 2G2-like	olfactory receptor 2G2-like	NA	.	.	.	1	.	XP_012026663.1 (Ovis aries musimon: 98.1% identity in aln 100.0% length of target) | XP_006043782.1 (Bubalus bubalis: 95.1% identity in aln 100.0% length of target) | XP_010844925.1 (Bison bison bison: 95.8% identity in aln 100.0% length of target) | XP_005977808.1 (Pantholops hodgsonii: 97.4% identity in aln 100.0% length of target) | XP_004008792.1 (Ovis aries: 98.1% identity in aln 100.0% leng…	.
ENSCHIG00000003269	ENSCHIP00000001650	1	5	0	0	0	0	0	0	0	0	.	translationally-controlled tumor protein	NA	.	.	.	8	.	.	.
ENSCHIG00000003272	ENSCHIP00000001608	1	18	5	0	12	8	66.7	7	5	91.7	connector enhancer of kinase suppressor of ras 3	connector enhancer of kinase suppressor of ras 3	NA	.	.	.	1	.	XP_012009039.1 (Ovis aries musimon: 100.0% identity in aln 100.0% length of target) | XP_005211122.1 (Bos taurus: 99.5% identity in aln 100.0% length of target) | XP_006074424.1 (Bubalus bubalis: 99.5% identity in aln 100.0% length of target) | XP_010839150.1 (Bison bison bison: 99.3% identity in aln 100.0% length of target) | XP_005956700.1 (Pantholops hodgsonii: 99.3% identity in aln 99.6% leng…	.
ENSCHIG00000003288	ENSCHIP00000001592	0	0	0	0	9	5	55.6	4	3	55.6	olfactory receptor 2AG2	olfactory receptor 2AG2-like	4	olfactory receptor 2AG2 | olfactory receptor 2AG1-like | Olfactory receptor 2AG2 | olfactory receptor 2AG2-like	.	.	6	.	XP_004016252.1 (Ovis aries: 96.774% identity in aln 100.0% length of target)	.
ENSCHIG00000003295	ENSCHIP00000001609	0	0	0	0	0	0	0	0	0	0	.	acyl-protein thioesterase 2	NA	.	.	.	8	.	.	.
ENSCHIG00000003300	ENSCHIP00000001603	0	0	0	0	26	0	0	78	0	73.1	transformer-2 protein homolog beta	transformer-2 protein homolog beta isoform 1	8	transformer-2 protein homolog beta | splicing factor, arginine/serine-rich 10 (transformer 2 homolog, Drosophila) variant | Transformer-2 protein-like protein beta | transformer-2 protein homolog beta isoform 1 | mCG1657 | transformer 2 beta homolog | splicing factor, arginine/serine-rich 10 (transformer 2 homolog, Drosophila), isoform CRA_c | mCG127344, isoform CRA_b	.	.	6	.	NP_004584.1 (Homo sapiens: 96.875% identity in aln 100.0% length of target)	.
ENSCHIG00000003303	ENSCHIP00000001665	0	0	0	0	0	0	0	0	0	0	.	proteasome subunit alpha type-1	NA	.	PSMA1	proteasome subunit alpha 1	8	.	.	.
ENSCHIG00000003338	ENSCHIP00000001619	0	0	0	0	26	15	57.7	13	5	46.2	olfactory receptor 10A5	olfactory receptor 10A5	6	olfactory receptor 10A5 | olfactory receptor 10A5-like | olfactory receptor 10A2 | olfactory receptor 10A2-like | TPA_inf: olfactory receptor OR11-85 | Olfactory receptor 10A5	.	.	6	.	XP_012024578.1 (Ovis aries musimon: 96.530% identity in aln 100.0% length of target)	.
ENSCHIG00000003352	ENSCHIP00000001622	0	0	0	0	22	0	0	76	0	68.2	transformer-2 protein homolog beta	transformer-2 protein homolog beta	7	transformer-2 protein homolog beta | transformer-2 protein homolog beta-like | splicing factor, arginine/serine-rich 10 (transformer 2 homolog, Drosophila) variant | transformer-2 protein homolog beta isoform 1 | transformer-2 protein homolog beta isoform 2 | transformer 2 beta homolog | mCG127344, isoform CRA_b	.	.	7	.	.	multiple unknown genes (33) match this description (it also matches ENSCHIG00000000973, ENSCHIG00000001132, ENSCHIG00000003260, ENSCHIG00000005496, ENSCHIG00000005644, ENSCHIG00000006497, ENSCHIG00000006727, ENSCHIG00000007083, ENSCHIG00000007414, ENSCHIG00000007914, ENSCHIG00000008982, ENSCHIG00000009135, ENSCHIG00000009192, ENSCHIG00000009542, ENSCHIG00000009633, ENSCHIG00000009841, ENSCHIG0000…
ENSCHIG00000003378	ENSCHIP00000001638	0	0	0	0	6	5	83.3	4	4	50	olfactory receptor 6N2-like	olfactory receptor 6N1-like	3	olfactory receptor 6N2-like | olfactory receptor 6N2 | olfactory receptor 6N1-like	.	.	6	.	XP_014945456.1 (Ovis aries musimon: 98.408% identity in aln 100.0% length of target)	.
ENSCHIG00000003392	ENSCHIP00000001639	1	2	0	0	0	0	0	0	0	0	.	reticulon-1	NA	.	.	.	8	.	.	.
ENSCHIG00000003393	ENSCHIP00000001646	0	0	0	0	11	3	27.3	9	3	72.7	olfactory receptor 2S2-like	olfactory receptor 2S2-like	4	olfactory receptor 2S2-like | olfactory receptor 156 | olfactory receptor 2S2 | olfactory receptor	.	.	6	.	XP_012003185.1 (Ovis aries musimon: 99.371% identity in aln 100.0% length of target)	.
ENSCHIG00000003395	ENSCHIP00000001657	1	4	0	0	29	6	20.7	25	6	65.5	cytochrome c oxidase subunit 4 isoform 1, mitochondrial	cytochrome c oxidase subunit 4 isoform 1, mitochondrial precursor	5	cytochrome c oxidase subunit 4 isoform 1, mitochondrial | cytochrome c oxidase subunit 4 isoform 1, mitochondrial-like | mitochondrial cytochrome c oxidase subunit IV isoform 1 | mitochondrial cytochrome c oxidase subunit 4 isoform 1 | cytochrome c oxidase subunit 4 isoform 1, mitochondrial precursor	.	.	6	.	NP_001001439.1 (Bos taurus: 98.817% identity in aln 100.0% length of target)	.
ENSCHIG00000003399	ENSCHIP00000001647	0	0	0	0	8	7	87.5	5	5	37.5	olfactory receptor 1E2-like	olfactory receptor 1E2-like	5	olfactory receptor 1E2-like | olfactory receptor-like protein DTMT | olfactory receptor 1E5 | olfactory receptor 1E5-like | Olfactory receptor 1E5	.	.	6	.	XP_005975848.1 (Pantholops hodgsonii: 98.408% identity in aln 100.0% length of target)	.
ENSCHIG00000003401	ENSCHIP00000001669	1	8	0	0	0	0	0	0	0	0	.	NCL protein	NA	.	.	.	8	.	.	.
ENSCHIG00000003404	ENSCHIP00000001644	0	0	0	0	32	6	18.8	23	6	71.9	olfactory receptor 10R2	olfactory receptor 10R2-like	5	olfactory receptor 10R2 | olfactory receptor 10R2-like | olfactory receptor, family 10, subfamily R, member 2 | Olfactory receptor 10R2 | OR10R2	.	.	6	.	XP_005957456.1 (Pantholops hodgsonii: 99.029% identity in aln 95.4% length of target)	.
ENSCHIG00000003407	ENSCHIP00000001651	0	0	0	0	24	7	29.2	21	6	91.7	olfactory receptor 51V1	olfactory receptor 51V1	NA	.	OR51V1	olfactory receptor family 51 subfamily V member 1	1	.	XP_012019998.1 (Ovis aries musimon: 97.1% identity in aln 99.7% length of target) | XP_006040004.1 (Bubalus bubalis: 97.8% identity in aln 99.7% length of target) | XP_010826844.1 (Bison bison bison: 97.8% identity in aln 99.7% length of target) | XP_006183149.1 (Camelus ferus: 93.6% identity in aln 99.4% length of target) | XP_006203653.1 (Vicugna pacos: 93.6% identity in aln 99.4% length of tar…	.
ENSCHIG00000003411	ENSCHIP00000001673	1	18	18	3	0	0	0	0	0	0	.	hypothetical protein M91_06704	NA	.	.	.	8	.	.	.
ENSCHIG00000003414	ENSCHIP00000001684	1	18	18	18	38	4	10.5	49	4	89.5	up-regulated during skeletal muscle growth protein 5	up-regulated during skeletal muscle growth protein 5	NA	.	.	.	1	NP_116136.1 (94.8% identity in aln 100.0% length of target)	NP_001106789.1 (Bos taurus: 100.0% identity in aln 100.0% length of target) | XP_006187639.1 (Camelus ferus: 93.1% identity in aln 100.0% length of target) | XP_006201806.1 (Vicugna pacos: 96.6% identity in aln 100.0% length of target)	.
ENSCHIG00000003420	ENSCHIP00000001654	0	0	0	0	29	0	0	77	0	62.1	transformer-2 protein homolog beta	transformer-2 protein homolog beta	11	transformer-2 protein homolog beta | transformer-2 protein homolog beta-like | splicing factor, arginine/serine-rich 10 (transformer 2 homolog, Drosophila) variant | Transformer-2 protein-like protein beta | transformer-2 protein homolog beta isoform 1 | Insulin-like growth factor 2 mRNA-binding protein 2 | transformer-2 protein homolog beta isoform 2 | transformer 2 beta homolog | Transformer-2 …	.	.	7	.	.	multiple unknown genes (33) match this description (it also matches ENSCHIG00000000973, ENSCHIG00000001132, ENSCHIG00000003260, ENSCHIG00000005496, ENSCHIG00000005644, ENSCHIG00000006497, ENSCHIG00000006727, ENSCHIG00000007083, ENSCHIG00000007414, ENSCHIG00000007914, ENSCHIG00000008982, ENSCHIG00000009135, ENSCHIG00000009192, ENSCHIG00000009542, ENSCHIG00000009633, ENSCHIG00000009841, ENSCHIG0000…
ENSCHIG00000003428	ENSCHIP00000001663	0	0	0	0	14	6	42.9	12	5	100	retinol dehydrogenase 14	retinol dehydrogenase 14	NA	.	.	.	1	.	XP_011976480.1 (Ovis aries musimon: 98.8% identity in aln 100.0% length of target) | NP_001068701.1 (Bos taurus: 97.3% identity in aln 100.0% length of target) | XP_006054376.1 (Bubalus bubalis: 96.4% identity in aln 100.0% length of target) | XP_010838820.1 (Bison bison bison: 96.7% identity in aln 100.0% length of target) | XP_005973677.1 (Pantholops hodgsonii: 98.5% identity in aln 100.0% leng…	.
ENSCHIG00000003445	ENSCHIP00000001666	0	0	0	0	13	7	53.8	9	6	76.9	olfactory receptor 4D2-like	olfactory receptor 4D2-like	NA	.	.	.	1	.	XP_012028639.1 (Ovis aries musimon: 97.1% identity in aln 100.0% length of target) | XP_006076301.1 (Bubalus bubalis: 98.1% identity in aln 100.0% length of target) | XP_010859956.1 (Bison bison bison: 98.3% identity in aln 100.0% length of target) | XP_006216490.2 (Vicugna pacos: 91.4% identity in aln 97.1% length of target) | XP_005962493.1 (Pantholops hodgsonii: 94.2% identity in aln 100.0% le…	.
ENSCHIG00000003453	ENSCHIP00000001691	1	3	1	0	0	0	0	0	0	0	.	hypothetical protein M91_13462	NA	.	.	.	8	.	.	.
ENSCHIG00000003454	ENSCHIP00000001679	0	0	0	0	133	8	6	171	6	46.6	60S ribosomal protein L30	60S ribosomal protein L30-like	11	60S ribosomal protein L30 | 60S ribosomal protein L30-like | ribosomal protein L30 | Rpl30 protein | ribosomal protein L30 S homeolog | 60S ribosomal protein L30-like protein | ribosomal protein L30 L homeolog | mCG10153 | mCG9260 | Chain A, Crystal Structure Of Human Ribosomal Protein L30e | RPL30	.	.	7	.	.	.
ENSCHIG00000003458	ENSCHIP00000001668	1	1	0	0	2	2	100	1	1	50	melanoma-associated antigen B17-like	melanoma-associated antigen B17-like	2	melanoma-associated antigen B17-like | melanoma-associated antigen B4-like	.	.	6	.	XP_012018977.1 (Ovis aries musimon: 91.837% identity in aln 100.0% length of target)	.
ENSCHIG00000003461	ENSCHIP00000001682	0	0	0	0	0	0	0	0	0	0	.	transformer-2 protein homolog beta	NA	.	.	.	8	.	.	multiple unknown genes (33) match this description (it also matches ENSCHIG00000000973, ENSCHIG00000001132, ENSCHIG00000003260, ENSCHIG00000005496, ENSCHIG00000005644, ENSCHIG00000006497, ENSCHIG00000006727, ENSCHIG00000007083, ENSCHIG00000007414, ENSCHIG00000007914, ENSCHIG00000008982, ENSCHIG00000009135, ENSCHIG00000009192, ENSCHIG00000009542, ENSCHIG00000009633, ENSCHIG00000009841, ENSCHIG0000…
ENSCHIG00000003466	ENSCHIP00000001681	1	4	0	0	3	3	100	3	3	100	potassium channel subfamily K member 16-like	potassium channel subfamily K member 16-like	1	potassium channel subfamily K member 16-like	.	.	6	.	XP_005978630.1 (Pantholops hodgsonii: 99.313% identity in aln 100.0% length of target)	.
ENSCHIG00000003467	ENSCHIP00000001694	0	0	0	0	36	4	11.1	33	3	94.4	homeobox protein Nkx-6.3	homeobox protein Nkx-6.3	NA	.	.	.	1	.	XP_011981322.1 (Ovis aries musimon: 98.5% identity in aln 100.0% length of target) | XP_005901840.1 (Bos mutus: 96.4% identity in aln 98.4% length of target) | XP_002698770.1 (Bos taurus: 97.3% identity in aln 100.0% length of target) | XP_006078694.1 (Bubalus bubalis: 98.5% identity in aln 100.0% length of target)	.
ENSCHIG00000003468	ENSCHIP00000001676	0	0	0	0	26	0	0	78	0	73.1	transformer-2 protein homolog beta	transformer-2 protein homolog beta isoform 1	8	transformer-2 protein homolog beta | splicing factor, arginine/serine-rich 10 (transformer 2 homolog, Drosophila) variant | Transformer-2 protein-like protein beta | transformer-2 protein homolog beta isoform 1 | mCG1657 | transformer 2 beta homolog | splicing factor, arginine/serine-rich 10 (transformer 2 homolog, Drosophila), isoform CRA_c | mCG127344, isoform CRA_b	.	.	6	.	NP_004584.1 (Homo sapiens: 96.875% identity in aln 100.0% length of target)	.
ENSCHIG00000003469	ENSCHIP00000001690	0	0	0	0	23	2	8.7	33	2	95.7	MRG/MORF4L-binding protein	MRG/MORF4L-binding protein	NA	.	.	.	1	NP_060740.1 (96.1% identity in aln 100.0% length of target)	NP_001193490.1 (Bos taurus: 99.0% identity in aln 100.0% length of target) | XP_004014464.1 (Ovis aries: 97.5% identity in aln 100.0% length of target)	.
ENSCHIG00000003490	ENSCHIP00000001707	0	0	0	0	43	8	18.6	32	6	53.5	olfactory receptor 2B2	olfactory receptor 2B2	5	olfactory receptor 2B2 | olfactory receptor 2B6-like | olfactory receptor 2B6 | olfactory receptor Olr1694 | olfactory receptor 124	OR2B2	olfactory receptor family 2 subfamily B member 2	6	.	XP_012025852.1 (Ovis aries musimon: 96.497% identity in aln 100.0% length of target)	multiple unknown genes (2) match this description (it also matches ENSCHIG00000008532, ENSCHIG00000010461)
ENSCHIG00000003495	ENSCHIP00000001705	1	18	12	2	1	1	100	1	1	100	acidic repeat-containing protein	acidic repeat-containing protein	1	acidic repeat-containing protein	.	.	6	.	XP_005954890.1 (Pantholops hodgsonii: 94.419% identity in aln 59.0% length of target)	.
ENSCHIG00000003507	ENSCHIP00000001733	1	3	0	0	0	0	0	0	0	0	.	zinc finger protein 322	NA	.	ZNF322	zinc finger protein 322	8	.	.	.
ENSCHIG00000003521	ENSCHIP00000001734	1	10	4	3	0	0	0	0	0	0	.	immunoglobulin V lambda chain	NA	.	.	.	8	.	.	.
ENSCHIG00000003525	ENSCHIP00000001736	1	18	15	0	0	0	0	0	0	0	.	40S ribosomal protein S21	NA	.	.	.	8	.	.	.
ENSCHIG00000003527	ENSCHIP00000001723	0	0	0	0	66	5	7.6	72	4	95.5	failed axon connections homolog	failed axon connections homolog	NA	.	.	.	2	XP_011534491.1 (98.0% identity in aln 77.7% length of target)	.	multiple unknown genes (2) match this description (it also matches ENSCHIG00000003527, ENSCHIG00000013818)
ENSCHIG00000003536	ENSCHIP00000001766	1	1	0	0	0	0	0	0	0	0	.	cyclin-dependent kinase 2	NA	.	.	.	8	.	.	.
ENSCHIG00000003537	ENSCHIP00000001751	1	3	0	0	3	3	100	2	2	100	testis-expressed sequence 101 protein	testis-expressed sequence 101 protein	1	testis-expressed sequence 101 protein	.	.	6	.	XP_012017986.1 (Ovis aries musimon: 98.024% identity in aln 100.0% length of target)	.
ENSCHIG00000003540	ENSCHIP00000001763	1	2	0	0	0	0	0	0	0	0	.	galectin-12	NA	.	.	.	8	.	.	.
ENSCHIG00000003542	ENSCHIP00000001740	1	16	11	2	4	1	25	4	1	75	cGMP-dependent 3',5'-cyclic phosphodiesterase	cGMP-dependent 3',5'-cyclic phosphodiesterase	NA	.	.	.	4	.	.	.
ENSCHIG00000003545	ENSCHIP00000001732	1	18	17	0	0	0	0	0	0	0	.	mediator of RNA polymerase II transcription subunit 10	NA	.	.	.	8	.	.	.
ENSCHIG00000003556	ENSCHIP00000001760	1	5	0	0	12	9	75	10	4	58.3	ferritin light chain	ferritin light chain	3	ferritin light chain | ferritin light chain-like | histone RNA hairpin-binding protein	.	.	6	.	NP_777217.1 (Bos taurus: 97.143% identity in aln 100.0% length of target)	.
ENSCHIG00000003560	ENSCHIP00000001739	0	0	0	0	2	2	100	2	2	100	olfactory receptor 2L2	olfactory receptor 2L2	1	.	OR2L2	olfactory receptor family 2 subfamily L member 2	1	.	XP_005910833.1 (Bos mutus: 96.5% identity in aln 100.0% length of target) | XP_010846101.1 (Bison bison bison: 96.5% identity in aln 100.0% length of target)	.
ENSCHIG00000003580	ENSCHIP00000001753	1	18	18	18	280	20	7.1	196	6	70.4	40S ribosomal protein S27-like	ribosomal protein S27	19	40S ribosomal protein S27-like | 40S ribosomal protein S27 | ribosomal protein S27 | 40S ribosomal protein S27-like protein | ribosomal protein S27-like | ribosomal protein S27-1 | 40S ribosomal protein S27-1 | Glutamate [NMDA] receptor subunit epsilon-2 | Ribosomal protein S27-like | 40S ribosomal protein s27 | rCG56651, isoform CRA_a | Chain b, Structure Of The Hcv Ires Bound To The Human Ribos…	.	.	7	.	.	.
ENSCHIG00000003622	ENSCHIP00000001752	0	0	0	0	78	9	11.5	62	7	80.8	olfactory receptor 4M1	olfactory receptor 4M1	NA	.	.	.	1	NP_001005500.1 (93.0% identity in aln 100.0% length of target)	XP_012025633.1 (Ovis aries musimon: 98.7% identity in aln 98.1% length of target) | XP_005908915.1 (Bos mutus: 97.4% identity in aln 100.0% length of target) | XP_002690800.2 (Bos taurus: 98.4% identity in aln 100.0% length of target) | XP_010831162.1 (Bison bison bison: 98.1% identity in aln 98.1% length of target) | XP_006191273.1 (Camelus ferus: 94.2% identity in aln 98.1% length of target) | …	.
ENSCHIG00000003629	ENSCHIP00000001775	0	0	0	0	0	0	0	0	0	0	.	LOW QUALITY PROTEIN: acyl-CoA-binding domain-containing protein 6-like	NA	.	.	.	8	.	.	.
ENSCHIG00000003630	ENSCHIP00000001744	0	0	0	0	22	0	0	76	0	68.2	transformer-2 protein homolog beta	transformer-2 protein homolog beta	7	transformer-2 protein homolog beta | transformer-2 protein homolog beta-like | splicing factor, arginine/serine-rich 10 (transformer 2 homolog, Drosophila) variant | transformer-2 protein homolog beta isoform 1 | transformer-2 protein homolog beta isoform 2 | transformer 2 beta homolog | mCG127344, isoform CRA_b	.	.	7	.	.	multiple unknown genes (33) match this description (it also matches ENSCHIG00000000973, ENSCHIG00000001132, ENSCHIG00000003260, ENSCHIG00000005496, ENSCHIG00000005644, ENSCHIG00000006497, ENSCHIG00000006727, ENSCHIG00000007083, ENSCHIG00000007414, ENSCHIG00000007914, ENSCHIG00000008982, ENSCHIG00000009135, ENSCHIG00000009192, ENSCHIG00000009542, ENSCHIG00000009633, ENSCHIG00000009841, ENSCHIG0000…
ENSCHIG00000003642	ENSCHIP00000001754	1	2	2	1	6	6	100	5	5	50	probable cystatin-16	probable cystatin-16	3	probable cystatin-16 | probable cystatin-16-like | probable cystatin-16 precursor	.	.	6	.	XP_004014353.1 (Ovis aries: 98.462% identity in aln 67.7% length of target)	.
ENSCHIG00000003665	ENSCHIP00000001759	0	0	0	0	0	0	0	0	0	0	.	glutaredoxin-1	NA	.	.	.	8	.	.	multiple unknown genes (2) match this description (it also matches ENSCHIG00000011826, ENSCHIG00000020673)
ENSCHIG00000003667	ENSCHIP00000001772	0	0	0	0	0	0	0	0	0	0	.	cysteine--tRNA ligase, cytoplasmic-like	NA	.	.	.	8	.	.	.
ENSCHIG00000003675	ENSCHIP00000001789	1	3	0	0	0	0	0	0	0	0	.	uncharacterized protein LOC781494	NA	.	.	.	8	.	.	.
ENSCHIG00000003679	ENSCHIP00000001761	1	15	6	3	2	2	100	1	1	100	ladinin-1-like	ladinin-1-like	1	ladinin-1-like	.	.	6	.	XP_014963444.1 (Ovis aries musimon: 96.304% identity in aln 100.0% length of target)	.
ENSCHIG00000003688	ENSCHIP00000001784	0	0	0	0	26	0	0	78	0	73.1	transformer-2 protein homolog beta	transformer-2 protein homolog beta isoform 1	8	transformer-2 protein homolog beta | splicing factor, arginine/serine-rich 10 (transformer 2 homolog, Drosophila) variant | Transformer-2 protein-like protein beta | transformer-2 protein homolog beta isoform 1 | mCG1657 | transformer 2 beta homolog | splicing factor, arginine/serine-rich 10 (transformer 2 homolog, Drosophila), isoform CRA_c | mCG127344, isoform CRA_b	.	.	6	.	NP_004584.1 (Homo sapiens: 96.875% identity in aln 100.0% length of target)	.
ENSCHIG00000003692	ENSCHIP00000001787	0	0	0	0	4	3	75	3	2	100	60S ribosomal protein L29	60S ribosomal protein L29	1	60S ribosomal protein L29	.	.	6	.	NP_001014862.1 (Bos taurus: 94.737% identity in aln 100.0% length of target)	.
ENSCHIG00000003698	ENSCHIP00000001793	1	12	1	0	25	4	16	39	4	92	up-regulated during skeletal muscle growth protein 5	up-regulated during skeletal muscle growth protein 5	NA	.	.	.	1	NP_116136.1 (93.1% identity in aln 100.0% length of target)	NP_001106789.1 (Bos taurus: 98.3% identity in aln 100.0% length of target) | XP_006187639.1 (Camelus ferus: 91.4% identity in aln 100.0% length of target) | XP_006201806.1 (Vicugna pacos: 94.8% identity in aln 100.0% length of target)	.
ENSCHIG00000003712	ENSCHIP00000001786	1	2	2	2	0	0	0	0	0	0	.	butyrophilin subfamily 1 member A1-like	NA	.	BTN1A1	BTN1A1	8	.	.	BTN1A1 already in ARS1 (associated with ENSCHIG00000022347)
ENSCHIG00000003716	ENSCHIP00000001776	1	2	1	1	0	0	0	0	0	0	.	interleukin-37	NA	.	.	.	8	.	.	.
ENSCHIG00000003717	ENSCHIP00000002002	1	18	16	0	54	4	7.4	46	2	96.3	WD repeat-containing protein 11	WD repeat-containing protein 11	NA	.	.	.	1	NP_060587.8 (96.3% identity in aln 99.7% length of target)	XP_011964101.1 (Ovis aries musimon: 99.0% identity in aln 94.0% length of target) | XP_004020287.1 (Ovis aries: 99.7% identity in aln 100.0% length of target)	.
ENSCHIG00000003722	ENSCHIP00000001799	1	18	1	0	8	8	100	4	4	75	ADP-ribosyltransferase 5	ADP-ribosyltransferase 5	NA	.	ART5	ADP-ribosyltransferase 5	1	.	XP_012010535.1 (Ovis aries musimon: 95.9% identity in aln 100.0% length of target) | XP_015330254.1 (Bos taurus: 94.0% identity in aln 100.0% length of target) | XP_010847761.1 (Bison bison bison: 92.7% identity in aln 100.0% length of target) | XP_004016325.1 (Ovis aries: 93.7% identity in aln 100.0% length of target)	.
ENSCHIG00000003740	ENSCHIP00000001794	0	0	0	0	37	3	8.1	27	3	59.5	olfactory receptor 2S2-like	olfactory receptor 2S2-like	8	olfactory receptor 2S2-like | olfactory receptor 2S2 | olfactory receptor 13C7 | OR13C7 | RecName: Full=Olfactory receptor 13C7 | olfactory receptor Olr837 | Putative olfactory receptor ENSP00000348552 | olfactory receptor 13C7-like	.	.	6	.	XP_010844424.1 (Bison bison bison: 96.238% identity in aln 100.0% length of target)	.
ENSCHIG00000003741	ENSCHIP00000001922	1	18	14	1	0	0	0	0	0	0	.	zinc finger protein 638	NA	.	.	.	8	.	.	.
ENSCHIG00000003744	ENSCHIP00000001795	1	1	0	0	3	3	100	2	2	100	melanoma-associated antigen B16-like	melanoma-associated antigen B16-like	1	melanoma-associated antigen B16-like	.	.	6	.	XP_011996483.2 (Ovis aries musimon: 99.415% identity in aln 55.3% length of target)	.
ENSCHIG00000003747	ENSCHIP00000001848	1	4	1	1	4	3	75	4	3	50	c-C motif chemokine 3-like	C-C motif chemokine 3-like	3	c-C motif chemokine 3-like | C-C motif chemokine 3 | C-C motif chemokine 3-like	.	.	6	.	XP_004013243.1 (Ovis aries: 100.000% identity in aln 100.0% length of target)	.
ENSCHIG00000003751	ENSCHIP00000001790	0	0	0	0	0	0	0	0	0	0	.	spermatogenesis-associated protein 31E1-like	NA	.	SPATA31E1	spermatogenesis-associated protein 31E1-like	8	.	.	.
ENSCHIG00000003779	ENSCHIP00000001882	0	0	0	0	1	0	0	1	0	100	cytochrome c, somatic	cytochrome c, somatic	1	cytochrome c, somatic	.	.	7	.	.	.
ENSCHIG00000003780	ENSCHIP00000001805	0	0	0	0	19	0	0	74	0	63.2	transformer-2 protein homolog beta	transformer-2 protein homolog beta	6	transformer-2 protein homolog beta | transformer-2 protein homolog beta-like | Transformer-2 protein-like protein beta | transformer-2 protein homolog beta isoform 1 | transformer 2 beta homolog | splicing factor, arginine/serine-rich 10 (transformer 2 homolog, Drosophila), isoform CRA_c	.	.	7	.	.	multiple unknown genes (33) match this description (it also matches ENSCHIG00000000973, ENSCHIG00000001132, ENSCHIG00000003260, ENSCHIG00000005496, ENSCHIG00000005644, ENSCHIG00000006497, ENSCHIG00000006727, ENSCHIG00000007083, ENSCHIG00000007414, ENSCHIG00000007914, ENSCHIG00000008982, ENSCHIG00000009135, ENSCHIG00000009192, ENSCHIG00000009542, ENSCHIG00000009633, ENSCHIG00000009841, ENSCHIG0000…
ENSCHIG00000003792	ENSCHIP00000001802	1	2	0	0	0	0	0	0	0	0	.	hypothetical protein TSA_TSAs00017g03461	NA	.	.	.	8	.	.	.
ENSCHIG00000003793	ENSCHIP00000001807	0	0	0	0	4	1	25	5	1	100	olfactory receptor 4F21-like	olfactory receptor 4F21-like	NA	.	.	.	1	.	XP_012024125.1 (Ovis aries musimon: 98.1% identity in aln 98.7% length of target)	.
ENSCHIG00000003817	ENSCHIP00000001817	0	0	0	0	12	9	75	5	5	58.3	olfactory receptor 6M1-like	olfactory receptor 6M1-like	3	olfactory receptor 6M1-like | olfactory receptor 6M1 | Olfactory receptor 6M1	.	.	6	.	XP_004019835.1 (Ovis aries: 97.460% identity in aln 100.0% length of target)	.
ENSCHIG00000003818	ENSCHIP00000001819	0	0	0	0	2	0	0	2	0	100	transformer-2 protein homolog beta	transformer-2 protein homolog beta	1	transformer-2 protein homolog beta	.	.	7	.	.	multiple unknown genes (33) match this description (it also matches ENSCHIG00000000973, ENSCHIG00000001132, ENSCHIG00000003260, ENSCHIG00000005496, ENSCHIG00000005644, ENSCHIG00000006497, ENSCHIG00000006727, ENSCHIG00000007083, ENSCHIG00000007414, ENSCHIG00000007914, ENSCHIG00000008982, ENSCHIG00000009135, ENSCHIG00000009192, ENSCHIG00000009542, ENSCHIG00000009633, ENSCHIG00000009841, ENSCHIG0000…
ENSCHIG00000003828	ENSCHIP00000001828	1	1	0	0	0	0	0	0	0	0	.	60S ribosomal protein L34-like	NA	.	.	.	8	.	.	.
ENSCHIG00000003841	ENSCHIP00000001863	1	18	14	4	18	4	22.2	15	3	94.4	lymphokine-activated killer T-cell-originated protein kinase	lymphokine-activated killer T-cell-originated protein kinase	NA	.	.	.	1	.	XP_005900128.1 (Bos mutus: 98.4% identity in aln 99.4% length of target) | NP_001095648.1 (Bos taurus: 99.4% identity in aln 99.4% length of target) | XP_006058968.1 (Bubalus bubalis: 99.4% identity in aln 99.4% length of target) | XP_006194070.1 (Camelus ferus: 93.2% identity in aln 99.7% length of target)	.
ENSCHIG00000003856	ENSCHIP00000001833	1	18	1	0	2	0	0	1	0	50	Retrovirus-related Pol polyprotein LINE-1	Retrovirus-related Pol polyprotein LINE-1	2	Retrovirus-related Pol polyprotein LINE-1 | LINE-1 reverse transcriptase-like protein	.	.	7	.	.	.
ENSCHIG00000003870	ENSCHIP00000001854	0	0	0	0	0	0	0	0	0	0	.	microtubule-actin cross-linking factor 1-like	NA	.	.	.	8	.	.	.
ENSCHIG00000003872	ENSCHIP00000001885	0	0	0	0	0	0	0	0	0	0	.	60S ribosomal protein L23-like	NA	.	.	.	8	.	.	.
ENSCHIG00000003874	ENSCHIP00000001838	1	16	3	0	1	1	100	1	1	100	ADP-ribosyl cyclase 1	ADP-ribosyl cyclase 1	1	ADP-ribosyl cyclase 1	.	.	6	.	XP_005985130.1 (Pantholops hodgsonii: 90.511% identity in aln 75.5% length of target)	.
ENSCHIG00000003884	ENSCHIP00000001858	1	5	0	0	48	14	29.2	48	4	56.2	cytochrome c oxidase subunit 7C, mitochondrial	cytochrome c oxidase subunit 7C, mitochondrial	7	cytochrome c oxidase subunit 7C, mitochondrial | cytochrome c oxidase subunit 7C, mitochondrial-like | cytochrome c oxidase subunit 7C, mitochondrial precursor | mCG17670 | mCG14133 | cytochrome c oxidase subunit VIIc | protein IQ-DOMAIN 14-like	.	.	6	.	XP_005683467.1 (Capra hircus: 100.000% identity in aln 100.0% length of target)	.
ENSCHIG00000003894	ENSCHIP00000001846	1	18	18	9	4	4	100	4	3	50	sodium/potassium-transporting ATPase subunit beta-3	sodium/potassium-transporting ATPase subunit beta-3-like	2	sodium/potassium-transporting ATPase subunit beta-3 | sodium/potassium-transporting ATPase subunit beta-3-like	.	.	6	.	XP_005971400.1 (Pantholops hodgsonii: 100.000% identity in aln 100.0% length of target)	.
ENSCHIG00000003914	ENSCHIP00000001859	0	0	0	0	47	9	19.1	38	7	100	non-histone chromosomal protein HMG-14	non-histone chromosomal protein HMG-14	NA	.	HMGN1	high mobility group nucleosome binding domain 1	1	.	XP_012026324.1 (Ovis aries musimon: 97.0% identity in aln 100.0% length of target) | NP_001029944.1 (Bos taurus: 98.0% identity in aln 100.0% length of target) | XP_006069431.1 (Bubalus bubalis: 96.0% identity in aln 100.0% length of target) | XP_005971462.1 (Pantholops hodgsonii: 92.1% identity in aln 99.0% length of target)	.
ENSCHIG00000003918	ENSCHIP00000001931	0	0	0	0	0	0	0	0	0	0	.	26S protease regulatory subunit 10B	NA	.	PSMC6	26S protease regulatory subunit 10B	8	.	.	PSMC6 already in ARS1 (associated with ENSCHIG00000017291)
ENSCHIG00000003920	ENSCHIP00000001965	1	18	18	9	82	2	2.4	117	2	82.9	ras-related protein Rab-4B	ras-related protein Rab-4B	NA	.	RAB4B	RAB4B, member RAS oncogene family	2	.	XP_005963573.1 (Pantholops hodgsonii: 100.0% identity in aln 89.3% length of target) | XP_012045814.1 (Ovis aries: 100.0% identity in aln 89.3% length of target)	.
ENSCHIG00000003941	ENSCHIP00000001874	0	0	0	0	0	0	0	0	0	0	.	probable palmitoyltransferase ZDHHC16	NA	.	.	.	8	.	.	.
ENSCHIG00000003945	ENSCHIP00000001988	1	18	18	18	208	5	2.4	175	4	76.9	60S ribosomal protein L7a	60S ribosomal protein L7a	NA	.	RPL7A	ribosomal protein L7a	1	NP_000963.1 (99.2% identity in aln 92.5% length of target)	NP_001035610.1 (Bos taurus: 99.6% identity in aln 92.5% length of target) | XP_014407817.1 (Camelus ferus: 98.4% identity in aln 92.5% length of target) | XP_005984921.1 (Pantholops hodgsonii: 99.6% identity in aln 92.5% length of target) | XP_004005614.1 (Ovis aries: 100.0% identity in aln 92.5% length of target)	.
ENSCHIG00000003951	ENSCHIP00000001860	1	18	0	0	0	0	0	0	0	0	.	unnamed protein product	NA	.	.	.	8	.	.	.
ENSCHIG00000003968	ENSCHIP00000001862	0	0	0	0	1	1	100	1	1	100	NUT family member 2G	NUT family member 2G	1	NUT family member 2G	.	.	6	.	XP_011988209.1 (Ovis aries musimon: 98.082% identity in aln 100.0% length of target)	.
ENSCHIG00000003998	ENSCHIP00000001873	0	0	0	0	40	8	20	30	6	52.5	olfactory receptor 2B2	olfactory receptor 2B2	5	olfactory receptor 2B2 | olfactory receptor 2B6-like | olfactory receptor 2B6 | olfactory receptor Olr1694 | olfactory receptor 124	OR2B2	olfactory receptor family 2 subfamily B member 2	6	.	XP_012025852.1 (Ovis aries musimon: 96.815% identity in aln 100.0% length of target)	multiple unknown genes (2) match this description (it also matches ENSCHIG00000008532, ENSCHIG00000010461)
ENSCHIG00000004055	ENSCHIP00000001884	0	0	0	0	2	0	0	2	0	100	transformer-2 protein homolog beta	transformer-2 protein homolog beta	1	transformer-2 protein homolog beta	.	.	7	.	.	multiple unknown genes (33) match this description (it also matches ENSCHIG00000000973, ENSCHIG00000001132, ENSCHIG00000003260, ENSCHIG00000005496, ENSCHIG00000005644, ENSCHIG00000006497, ENSCHIG00000006727, ENSCHIG00000007083, ENSCHIG00000007414, ENSCHIG00000007914, ENSCHIG00000008982, ENSCHIG00000009135, ENSCHIG00000009192, ENSCHIG00000009542, ENSCHIG00000009633, ENSCHIG00000009841, ENSCHIG0000…
ENSCHIG00000004057	ENSCHIP00000001883	0	0	0	0	21	4	19	60	4	95.2	DNA-directed RNA polymerase III subunit RPC10	DNA-directed RNA polymerase III subunit RPC10	NA	.	.	.	1	.	XP_004020739.1 (Ovis aries: 90.1% identity in aln 93.5% length of target)	.
ENSCHIG00000004073	ENSCHIP00000001887	0	0	0	0	1	0	0	1	0	100	transformer-2 protein homolog beta-like	transformer-2 protein homolog beta-like	1	transformer-2 protein homolog beta-like	.	.	7	.	.	.
ENSCHIG00000004079	ENSCHIP00000001890	1	18	15	0	1	0	0	1	0	100	U6 snRNA-associated Sm-like protein LSm5-like	U6 snRNA-associated Sm-like protein LSm5-like	1	U6 snRNA-associated Sm-like protein LSm5-like	.	.	7	.	.	.
ENSCHIG00000004080	ENSCHIP00000001889	0	0	0	0	5	5	100	4	4	80	olfactory receptor 502-like	olfactory receptor 502-like	NA	.	.	.	1	.	XP_006052891.1 (Bubalus bubalis: 91.2% identity in aln 100.0% length of target) | XP_010827668.1 (Bison bison bison: 91.6% identity in aln 100.0% length of target) | XP_004016651.1 (Ovis aries: 95.6% identity in aln 100.0% length of target)	.
ENSCHIG00000004082	ENSCHIP00000001891	0	0	0	0	3	3	100	2	2	66.7	olfactory receptor 10A3-like	olfactory receptor 10A3	2	olfactory receptor 10A3-like | olfactory receptor 10A3	OR10A3	olfactory receptor 10A3	6	.	XP_002693114.1 (Bos taurus: 92.675% identity in aln 100.0% length of target)	.
ENSCHIG00000004089	ENSCHIP00000001897	1	1	1	0	0	0	0	0	0	0	.	LOW QUALITY PROTEIN: ladinin-1-like	NA	.	.	.	8	.	.	.
ENSCHIG00000004098	ENSCHIP00000001895	1	1	1	1	0	0	0	0	0	0	.	keratin-associated protein 9-1	NA	.	.	.	8	.	.	.
ENSCHIG00000004099	ENSCHIP00000001898	1	12	0	0	0	0	0	0	0	0	.	interactor protein for cytohesin exchange factors 1	NA	.	.	.	8	.	.	.
ENSCHIG00000004104	ENSCHIP00000001900	0	0	0	0	7	6	85.7	5	3	57.1	HIG1 domain family member 1A, mitochondrial	HIG1 domain family member 1A, mitochondrial-like	3	HIG1 domain family member 1A, mitochondrial | HIG1 domain family member 1A, mitochondrial-like | HIG1 domain family member 1A	.	.	6	.	XP_005970555.1 (Pantholops hodgsonii: 95.699% identity in aln 100.0% length of target)	.
ENSCHIG00000004109	ENSCHIP00000001945	1	2	0	0	380	14	3.7	278	7	19.2	histone H3-like	histone H3.1-like	88	histone H3-like | histone H3 | histone H3.1-like | histone H3.1 | Histone H3 | histone H3-like centromeric protein CSE4 | histone H3.2 | histone 3 | histone H3-like centromeric protein CSE4-like | histone H3.2-like | histone H3.3 | predicted protein | core histone H2A/H2B/H3/H4 | Histone H3.1 | histone H3.1t | histone H3.v1 | RecName: Full=Histone H3 | histone H3, embryonic-like | histone cluster…	.	.	7	.	.	.
ENSCHIG00000004124	ENSCHIP00000001935	1	3	0	0	161	10	6.2	100	7	60.9	60S ribosomal protein L10-like	60S ribosomal protein L10	17	60S ribosomal protein L10-like | 60S ribosomal protein L10 | ribosomal protein L10 | 50S ribosomal protein L16 | RPL10L | ribosomal protein L10, isoform CRA_c | ribosomal protein L10 variant | 60s ribosomal protein L10 | Chain I, Structure Of The Mammalian 60s Ribosomal Subunit (this Entry Contains The Large Ribosomal Proteins) | ribosomal protein 10 | 60S ribosomal protein L10 isoform a | riboso…	RPL10	60S ribosomal protein L10	7	.	.	.
ENSCHIG00000004128	ENSCHIP00000001899	1	3	2	0	0	0	0	0	0	0	.	NKG2D ligand 3-like	NA	.	.	.	8	.	.	.
ENSCHIG00000004140	ENSCHIP00000001930	0	0	0	0	0	0	0	0	0	0	.	LOW QUALITY PROTEIN: olfactory receptor 24-like	NA	.	.	.	8	.	.	.
ENSCHIG00000004151	ENSCHIP00000001912	0	0	0	0	26	0	0	78	0	73.1	transformer-2 protein homolog beta	transformer-2 protein homolog beta isoform 1	8	transformer-2 protein homolog beta | splicing factor, arginine/serine-rich 10 (transformer 2 homolog, Drosophila) variant | Transformer-2 protein-like protein beta | transformer-2 protein homolog beta isoform 1 | mCG1657 | transformer 2 beta homolog | splicing factor, arginine/serine-rich 10 (transformer 2 homolog, Drosophila), isoform CRA_c | mCG127344, isoform CRA_b	.	.	6	.	NP_004584.1 (Homo sapiens: 96.875% identity in aln 100.0% length of target)	.
ENSCHIG00000004169	ENSCHIP00000001921	1	17	6	1	426	17	4	147	5	85.2	schwannomin-interacting protein 1	schwannomin-interacting protein 1	NA	.	SCHIP1	schwannomin interacting protein 1	1	.	NP_001039877.1 (Bos taurus: 98.8% identity in aln 100.0% length of target) | XP_006072914.1 (Bubalus bubalis: 99.2% identity in aln 100.0% length of target) | XP_006190499.1 (Camelus ferus: 98.8% identity in aln 100.0% length of target) | XP_005984884.1 (Pantholops hodgsonii: 99.2% identity in aln 100.0% length of target) | XP_004003259.1 (Ovis aries: 99.6% identity in aln 100.0% length of target)	.
ENSCHIG00000004177	ENSCHIP00000002096	0	0	0	0	0	0	0	0	0	0	.	polycystic kidney disease protein 1-like 2	NA	.	PKD1L2	polycystic kidney disease protein 1-like 2	8	.	.	.
ENSCHIG00000004197	ENSCHIP00000001928	1	6	0	0	0	0	0	0	0	0	.	TPA: glutaredoxin (thioltransferase)-like	NA	.	.	.	8	.	.	.
ENSCHIG00000004218	ENSCHIP00000001936	0	0	0	0	10	2	20	86	1	40	small nuclear ribonucleoprotein E	small nuclear ribonucleoprotein E	5	small nuclear ribonucleoprotein E | small nuclear ribonucleoprotein E-like | small nuclear ribonucleoprotein E isoform 1 | small nuclear ribonucleoprotein E, isoform CRA_a | Small nuclear ribonucleoprotein E	.	.	7	.	.	.
ENSCHIG00000004225	ENSCHIP00000001990	1	18	18	18	85	7	8.2	63	4	94.1	mitochondrial fission factor	mitochondrial fission factor	NA	.	MFF	mitochondrial fission factor	1	XP_005246739.1 (94.8% identity in aln 91.8% length of target)	XP_005202967.1 (Bos taurus: 100.0% identity in aln 100.0% length of target) | XP_006178718.1 (Camelus ferus: 97.3% identity in aln 100.0% length of target) | XP_006207987.1 (Vicugna pacos: 97.6% identity in aln 100.0% length of target) | XP_005957540.1 (Pantholops hodgsonii: 99.7% identity in aln 100.0% length of target)	.
ENSCHIG00000004229	ENSCHIP00000001944	0	0	0	0	0	0	0	0	0	0	.	60S ribosomal protein L35	NA	.	.	.	8	.	.	multiple unknown genes (2) match this description (it also matches ENSCHIG00000010782, ENSCHIG00000012200)
ENSCHIG00000004238	ENSCHIP00000001940	1	7	0	0	396	17	4.3	325	5	25.5	histone H3.3-like	histone H3.3-like	79	histone H3.3-like | histone H3-like | histone H3 | histone H3.3 | Histone H3 | Histone H3.3 | histone H3-like centromeric protein CSE4 | histone 3 | histone H3.2 | predicted protein | histone H3.3C | core histone H2A/H2B/H3/H4 | histone H3.1-like | replacement histone H3.3 | histone H3, embryonic-like | histone | RecName: Full=Histone H3.2 | H3 histone, family 3A | histone cluster 2, H3c2 | histo…	.	.	7	.	.	.
ENSCHIG00000004264	ENSCHIP00000001974	1	18	18	2	132	4	3	192	3	41.7	histone-binding protein RBBP4	histone-binding protein RBBP4	26	histone-binding protein RBBP4 | probable histone-binding protein Caf1 | histone-binding protein RBBP4-like | Histone-binding protein RBBP4 | RecName: Full=Histone-binding protein RBBP4; AltName: Full=Retinoblastoma-binding protein 4; Short=RBBP-4 | retinoblastoma-binding protein 4 (rbbp4) | chromatin assembly factor 1, p55 subunit, isoform A | Chain A, Crystal Structure Of Nurf55 In Complex With …	.	.	7	.	.	.
ENSCHIG00000004273	ENSCHIP00000002022	1	18	6	2	37	8	21.6	39	6	94.6	GRB2-related adapter protein	GRB2-related adapter protein	NA	.	.	.	1	.	XP_011982796.1 (Ovis aries musimon: 96.8% identity in aln 100.0% length of target) | XP_005887335.1 (Bos mutus: 96.8% identity in aln 100.0% length of target) | NP_001095643.1 (Bos taurus: 96.3% identity in aln 100.0% length of target) | XP_006048909.1 (Bubalus bubalis: 97.2% identity in aln 100.0% length of target) | XP_006213892.1 (Vicugna pacos: 94.0% identity in aln 100.0% length of target) |…	.
ENSCHIG00000004287	ENSCHIP00000001953	0	0	0	0	26	0	0	78	0	73.1	transformer-2 protein homolog beta	transformer-2 protein homolog beta isoform 1	8	transformer-2 protein homolog beta | splicing factor, arginine/serine-rich 10 (transformer 2 homolog, Drosophila) variant | Transformer-2 protein-like protein beta | transformer-2 protein homolog beta isoform 1 | mCG1657 | transformer 2 beta homolog | splicing factor, arginine/serine-rich 10 (transformer 2 homolog, Drosophila), isoform CRA_c | mCG127344, isoform CRA_b	.	.	6	.	NP_004584.1 (Homo sapiens: 96.875% identity in aln 100.0% length of target)	.
ENSCHIG00000004292	ENSCHIP00000001964	0	0	0	0	0	0	0	0	0	0	.	olfactory receptor 6C68-like	NA	.	.	.	8	.	.	.
ENSCHIG00000004302	ENSCHIP00000001972	1	7	0	0	2	1	50	2	1	100	tumor necrosis factor ligand superfamily member 9	tumor necrosis factor ligand superfamily member 9	1	tumor necrosis factor ligand superfamily member 9	.	.	6	.	XP_011995102.1 (Ovis aries musimon: 98.016% identity in aln 100.0% length of target)	.
ENSCHIG00000004325	ENSCHIP00000001968	0	0	0	0	18	10	55.6	9	4	100	olfactory receptor 1A1	olfactory receptor 1A1	NA	.	OR1A1	olfactory receptor family 1 subfamily A member 1	1	.	XP_012006552.1 (Ovis aries musimon: 98.1% identity in aln 100.0% length of target) | XP_014332306.1 (Bos mutus: 91.3% identity in aln 99.7% length of target) | XP_006079861.1 (Bubalus bubalis: 95.1% identity in aln 99.0% length of target) | XP_010859960.1 (Bison bison bison: 96.8% identity in aln 100.0% length of target) | XP_012040879.1 (Ovis aries: 98.4% identity in aln 100.0% length of target)	.
ENSCHIG00000004328	ENSCHIP00000001973	1	1	1	0	17	10	58.8	9	5	58.8	solute carrier family 22 member 9	solute carrier family 22 member 9-like	2	solute carrier family 22 member 9 | solute carrier family 22 member 9-like	SLC22A9	solute carrier family 22 member 9-like	6	.	XP_012028531.1 (Ovis aries musimon: 96.269% identity in aln 79.3% length of target)	.
ENSCHIG00000004337	ENSCHIP00000001979	0	0	0	0	13	6	46.2	12	5	76.9	olfactory receptor 24	olfactory receptor 24	NA	.	.	.	1	.	XP_012000155.1 (Ovis aries musimon: 95.2% identity in aln 100.0% length of target) | XP_003586304.1 (Bos taurus: 95.5% identity in aln 100.0% length of target) | XP_010853799.1 (Bison bison bison: 95.2% identity in aln 100.0% length of target) | XP_004008551.1 (Ovis aries: 96.8% identity in aln 100.0% length of target)	.
ENSCHIG00000004341	ENSCHIP00000001976	0	0	0	0	21	12	57.1	12	6	61.9	olfactory receptor 51L1-like	olfactory receptor 51L1-like	4	olfactory receptor 51L1-like | olfactory receptor 51G2 | olfactory receptor 51L1 | olfactory receptor 51G1	.	.	6	.	XP_014956282.1 (Ovis aries: 98.119% identity in aln 100.0% length of target)	.
ENSCHIG00000004370	ENSCHIP00000001984	1	18	17	0	0	0	0	0	0	0	.	hypothetical protein	NA	.	.	.	8	.	.	.
ENSCHIG00000004385	ENSCHIP00000001993	0	0	0	0	0	0	0	0	0	0	.	hypothetical protein M91_19765	NA	.	.	.	8	.	.	.
ENSCHIG00000004392	ENSCHIP00000001995	1	2	0	0	5	5	100	4	4	60	olfactory receptor 4D9-like	olfactory receptor 4D9-like	3	olfactory receptor 4D9-like | olfactory receptor 4D11-like | olfactory receptor 4D9	.	.	6	.	XP_005958745.1 (Pantholops hodgsonii: 98.714% identity in aln 100.0% length of target)	.
ENSCHIG00000004398	ENSCHIP00000001992	0	0	0	0	13	11	84.6	3	3	61.5	olfactory receptor 52A1-like	olfactory receptor 52A1-like	3	olfactory receptor 52A1-like | olfactory receptor 52A1 | Olfactory receptor 52A1	.	.	6	.	XP_004016708.1 (Ovis aries: 97.468% identity in aln 100.0% length of target)	.
ENSCHIG00000004404	ENSCHIP00000002073	1	1	0	0	0	0	0	0	0	0	.	chymotrypsinogen B precursor	NA	.	.	.	8	.	.	.
ENSCHIG00000004429	ENSCHIP00000001998	1	18	14	0	0	0	0	0	0	0	.	mCG13462	NA	.	.	.	8	.	.	.
ENSCHIG00000004443	ENSCHIP00000002008	0	0	0	0	0	0	0	0	0	0	.	small integral membrane protein 10-like	NA	.	.	.	8	.	.	.
ENSCHIG00000004449	ENSCHIP00000002003	1	14	7	2	5	4	80	5	4	20	neuroendocrine secretory protein 55	neuroendocrine secretory protein 55	5	neuroendocrine secretory protein 55 | GNAS protein | neuroendocrine secretory protein 55-like | guanine nucleotide-binding protein G(s) subunit alpha isoforms short | SCG6 (secretogranin VI) isoform SCG6 precursor	.	.	6	.	XP_011964338.1 (Ovis aries musimon: 99.585% identity in aln 100.0% length of target)	.
ENSCHIG00000004451	ENSCHIP00000002015	1	18	18	16	5	5	100	4	4	100	proline-rich protein 13	proline-rich protein 13	NA	.	.	.	1	.	XP_005902188.1 (Bos mutus: 98.6% identity in aln 100.0% length of target) | NP_001033136.1 (Bos taurus: 98.6% identity in aln 100.0% length of target) | XP_006047532.1 (Bubalus bubalis: 97.9% identity in aln 100.0% length of target) | XP_010856231.1 (Bison bison bison: 99.3% identity in aln 100.0% length of target) | XP_004006347.1 (Ovis aries: 100.0% identity in aln 100.0% length of target)	.
ENSCHIG00000004461	ENSCHIP00000002047	1	18	18	16	9	5	55.6	6	5	77.8	28S ribosomal protein S18c, mitochondrial	28S ribosomal protein S18c, mitochondrial	NA	.	.	.	1	.	XP_011992384.1 (Ovis aries musimon: 95.6% identity in aln 95.1% length of target) | NP_001039973.1 (Bos taurus: 95.4% identity in aln 91.6% length of target) | XP_006072482.1 (Bubalus bubalis: 96.9% identity in aln 91.6% length of target) | XP_010844256.1 (Bison bison bison: 96.2% identity in aln 91.6% length of target)	.
ENSCHIG00000004462	ENSCHIP00000002017	0	0	0	0	19	4	21.1	18	2	78.9	olfactory receptor 2S2-like	olfactory receptor 2S2-like	NA	.	.	.	1	.	XP_012003186.1 (Ovis aries musimon: 97.8% identity in aln 100.0% length of target) | XP_015328026.1 (Bos taurus: 98.7% identity in aln 100.0% length of target) | XP_011976592.1 (Ovis aries: 98.1% identity in aln 100.0% length of target)	.
ENSCHIG00000004464	ENSCHIP00000002011	1	7	1	0	0	0	0	0	0	0	.	rCG49416, isoform CRA_a	NA	.	.	.	8	.	.	.
ENSCHIG00000004473	ENSCHIP00000002014	0	0	0	0	6	5	83.3	5	5	83.3	olfactory receptor 8J3	olfactory receptor 8J3	NA	.	OR8J3	olfactory receptor family 8 subfamily J member 3	1	.	XP_005908447.1 (Bos mutus: 95.2% identity in aln 99.4% length of target) | XP_006080838.1 (Bubalus bubalis: 94.3% identity in aln 99.4% length of target) | XP_010845214.1 (Bison bison bison: 94.9% identity in aln 99.4% length of target) | XP_005979693.1 (Pantholops hodgsonii: 93.7% identity in aln 100.0% length of target)	.
ENSCHIG00000004497	ENSCHIP00000002030	0	0	0	0	9	8	88.9	5	4	66.7	cytochrome c oxidase subunit 7C, mitochondrial-like	cytochrome c oxidase subunit 7C, mitochondrial	2	cytochrome c oxidase subunit 7C, mitochondrial-like | cytochrome c oxidase subunit 7C, mitochondrial	.	.	6	.	XP_005209785.1 (Bos taurus: 92.063% identity in aln 100.0% length of target)	.
ENSCHIG00000004500	ENSCHIP00000002018	1	18	4	0	2	2	100	2	2	50	HERV-V_19q13.41 provirus ancestral Env polyprotein 2-like	endogenous retrovirus group V member 1 Env polyprotein-like	2	HERV-V_19q13.41 provirus ancestral Env polyprotein 2-like | endogenous retrovirus group V member 1 Env polyprotein-like	.	.	6	.	XP_014946200.1 (Ovis aries musimon: 99.145% identity in aln 100.0% length of target)	.
ENSCHIG00000004503	ENSCHIP00000002025	0	0	0	0	0	0	0	0	0	0	.	uncharacterized protein LOC101103876	NA	.	.	.	8	.	.	.
ENSCHIG00000004506	ENSCHIP00000002024	0	0	0	0	3	2	66.7	2	2	66.7	olfactory receptor 5F1	olfactory receptor 5F1-like	2	olfactory receptor 5F1 | olfactory receptor 5F1-like	.	.	6	.	XP_005984638.1 (Pantholops hodgsonii: 97.134% identity in aln 100.0% length of target)	.
ENSCHIG00000004512	ENSCHIP00000002125	1	6	0	0	0	0	0	0	0	0	.	CPAMD8 protein	NA	.	.	.	8	.	.	.
ENSCHIG00000004524	ENSCHIP00000002072	1	18	9	0	2	2	100	3	2	100	cyclin-dependent kinase 14	cyclin-dependent kinase 14	1	cyclin-dependent kinase 14	.	.	6	.	XP_004007752.1 (Ovis aries: 99.292% identity in aln 100.0% length of target)	.
ENSCHIG00000004531	ENSCHIP00000002037	0	0	0	0	55	2	3.6	135	1	65.5	small nuclear ribonucleoprotein E	small nuclear ribonucleoprotein E	9	small nuclear ribonucleoprotein E | Small nuclear ribonucleoprotein E | small nuclear ribonucleoprotein E-like | small nuclear ribonucleoprotein polypeptide E | small nuclear ribonucleoprotein E isoform 1 | small nuclear ribonucleoprotein polypeptide E L homeolog | small nuclear ribonucleoprotein E, isoform CRA_a | hCG23490, isoform CRA_a | small nuclear ribonucleoprotein e	.	.	7	.	.	.
ENSCHIG00000004535	ENSCHIP00000002033	1	3	0	0	213	10	4.7	69	7	75.6	protocadherin-9	protocadherin-9	NA	.	PCDH9	PCDH9	4	.	.	PCDH9 already in ARS1 (associated with ENSCHIG00000016798)
ENSCHIG00000004536	ENSCHIP00000002032	1	1	1	1	0	0	0	0	0	0	.	high-glycine tyrosine keratin type II.2	NA	.	.	.	8	.	.	.
ENSCHIG00000004564	ENSCHIP00000002052	1	4	1	1	8	6	75	6	4	50	keratin-associated protein 3-3-like	keratin-associated protein 3-3-like	4	keratin-associated protein 3-3-like | keratin-associated protein 3-3 | keratin, high sulfur matrix protein, IIIB3 | high-sulfur keratin BIIIB4 protein	.	.	6	.	XP_005964865.1 (Pantholops hodgsonii: 97.959% identity in aln 100.0% length of target)	.
ENSCHIG00000004565	ENSCHIP00000002044	0	0	0	0	20	7	35	13	6	85	olfactory receptor 51I2	olfactory receptor 51I2	NA	.	OR51I2	OR51I2	1	.	XP_012025760.1 (Ovis aries musimon: 97.1% identity in aln 100.0% length of target) | XP_005906943.1 (Bos mutus: 96.2% identity in aln 100.0% length of target) | XP_006061652.1 (Bubalus bubalis: 96.7% identity in aln 97.1% length of target) | XP_006185689.1 (Camelus ferus: 92.9% identity in aln 98.4% length of target) | XP_006203494.1 (Vicugna pacos: 92.9% identity in aln 98.4% length of target) |…	.
ENSCHIG00000004574	ENSCHIP00000002050	1	17	1	0	6	6	100	5	5	100	vimentin-type intermediate filament-associated coiled-coil protein	vimentin-type intermediate filament-associated coiled-coil protein	NA	.	.	.	1	.	XP_011995043.1 (Ovis aries musimon: 98.8% identity in aln 100.0% length of target) | XP_005901793.1 (Bos mutus: 95.8% identity in aln 100.0% length of target) | NP_001098841.1 (Bos taurus: 96.4% identity in aln 100.0% length of target) | XP_006067248.1 (Bubalus bubalis: 97.0% identity in aln 100.0% length of target) | XP_010826514.1 (Bison bison bison: 91.6% identity in aln 100.0% length of targe…	.
ENSCHIG00000004588	ENSCHIP00000002055	0	0	0	0	22	9	40.9	13	5	50	olfactory receptor 10H1	olfactory receptor 10H1	2	olfactory receptor 10H1 | olfactory receptor 10H1-like	.	.	6	.	XP_011984318.2 (Ovis aries musimon: 99.365% identity in aln 100.0% length of target)	.
ENSCHIG00000004594	ENSCHIP00000002049	1	17	1	0	2	2	100	2	2	100	APC membrane recruitment protein 1	APC membrane recruitment protein 1	1	APC membrane recruitment protein 1	.	.	6	.	XP_004022078.1 (Ovis aries: 99.455% identity in aln 98.5% length of target)	.
ENSCHIG00000004607	ENSCHIP00000002058	0	0	0	0	1	1	100	1	1	100	TATA-box-binding protein-like	TATA-box-binding protein-like	1	TATA-box-binding protein-like	.	.	6	.	XP_006074808.1 (Bubalus bubalis: 93.770% identity in aln 100.0% length of target)	.
ENSCHIG00000004621	ENSCHIP00000002076	1	14	0	0	0	0	0	0	0	0	.	KATNB1-like protein 1	NA	.	KATNBL1	katanin regulatory subunit B1 like 1	8	.	.	.
ENSCHIG00000004630	ENSCHIP00000002094	1	18	18	1	0	0	0	0	0	0	.	40S ribosomal protein S25-like	NA	.	.	.	8	.	.	.
ENSCHIG00000004670	ENSCHIP00000002080	0	0	0	0	4	4	100	3	3	100	olfactory receptor 1052-like	olfactory receptor 1052-like	1	olfactory receptor 1052-like	.	.	6	.	XP_012023184.1 (Ovis aries musimon: 97.712% identity in aln 98.1% length of target)	.
ENSCHIG00000004691	ENSCHIP00000002087	0	0	0	0	6	4	66.7	5	3	66.7	olfactory receptor 481-like	olfactory receptor 481-like	2	olfactory receptor 481-like | olfactory receptor 481	.	.	6	.	XP_005961888.1 (Pantholops hodgsonii: 99.038% identity in aln 100.0% length of target)	.
ENSCHIG00000004703	ENSCHIP00000002097	0	0	0	0	3	2	66.7	5	2	33.3	transmembrane emp24 domain-containing protein 9	transmembrane emp24 domain-containing protein 9 precursor	3	transmembrane emp24 domain-containing protein 9 | transmembrane emp24 domain-containing protein 9 precursor | transmembrane emp24 protein transport domain containing 9	.	.	6	.	NP_001029984.1 (Bos taurus: 91.489% identity in aln 100.0% length of target)	.
ENSCHIG00000004704	ENSCHIP00000002084	1	1	0	0	0	0	0	0	0	0	.	TPA: hypothetical protein BOS_10471	NA	.	.	.	8	.	.	.
ENSCHIG00000004713	ENSCHIP00000002118	0	0	0	0	27	5	18.5	20	5	96.3	olfactory receptor 6C2	olfactory receptor 6C2	NA	.	OR6C2	olfactory receptor family 6 subfamily C member 2	1	.	XP_005899079.1 (Bos mutus: 97.0% identity in aln 95.5% length of target) | XP_006054387.1 (Bubalus bubalis: 96.3% identity in aln 93.7% length of target) | XP_010860020.1 (Bison bison bison: 96.6% identity in aln 95.5% length of target) | XP_005975622.1 (Pantholops hodgsonii: 98.3% identity in aln 95.5% length of target) | XP_004007536.1 (Ovis aries: 99.0% identity in aln 95.5% length of target)	.
ENSCHIG00000004716	ENSCHIP00000002117	1	10	5	3	0	0	0	0	0	0	.	homeobox protein Hox-A9	NA	.	HOXA9	homeobox protein Hox-A9	8	.	.	.
ENSCHIG00000004750	ENSCHIP00000002109	0	0	0	0	19	6	31.6	16	5	100	olfactory receptor 52D1	olfactory receptor 52D1	NA	.	OR52D1	olfactory receptor family 52 subfamily D member 1	1	.	XP_012027807.1 (Ovis aries musimon: 99.4% identity in aln 100.0% length of target) | XP_005896329.1 (Bos mutus: 95.6% identity in aln 100.0% length of target) | XP_006053638.1 (Bubalus bubalis: 94.6% identity in aln 100.0% length of target) | XP_010842608.1 (Bison bison bison: 96.2% identity in aln 100.0% length of target) | XP_005960466.1 (Pantholops hodgsonii: 98.1% identity in aln 100.0% lengt…	.
ENSCHIG00000004756	ENSCHIP00000002105	1	15	2	0	0	0	0	0	0	0	.	protein HEG homolog 1	NA	.	.	.	8	.	.	.
ENSCHIG00000004774	ENSCHIP00000002121	1	18	18	18	51	9	17.6	41	7	100	non-histone chromosomal protein HMG-14	non-histone chromosomal protein HMG-14	NA	.	HMGN1	high mobility group nucleosome binding domain 1	1	.	XP_012026324.1 (Ovis aries musimon: 99.0% identity in aln 100.0% length of target) | NP_001029944.1 (Bos taurus: 100.0% identity in aln 100.0% length of target) | XP_006069431.1 (Bubalus bubalis: 98.0% identity in aln 100.0% length of target) | XP_005971462.1 (Pantholops hodgsonii: 94.1% identity in aln 99.0% length of target)	.
ENSCHIG00000004785	ENSCHIP00000002138	0	0	0	0	0	0	0	0	0	0	.	heat shock transcription factor, X-linked-like	NA	.	.	.	8	.	.	.
ENSCHIG00000004786	ENSCHIP00000002186	0	0	0	0	0	0	0	0	0	0	.	Protein mago nashi-like protein 2	NA	.	.	.	8	.	.	.
ENSCHIG00000004811	ENSCHIP00000002150	1	18	18	13	18	4	22.2	20	4	66.7	protein-lysine N-methyltransferase METTL10	protein-lysine N-methyltransferase METTL10	3	protein-lysine N-methyltransferase METTL10 | methyltransferase-like protein 10 | protein FAM53B	.	.	6	.	XP_011964001.1 (Ovis aries musimon: 100.000% identity in aln 100.0% length of target)	.
ENSCHIG00000004814	ENSCHIP00000002127	0	0	0	0	3	3	100	2	2	33.3	PRAME family member 12	PRAME family member 9/15-like	3	PRAME family member 12 | PRAME family member 9/15-like | PRAME family member 12-like	.	.	6	.	XP_005966400.1 (Pantholops hodgsonii: 97.122% identity in aln 58.3% length of target)	.
ENSCHIG00000004819	ENSCHIP00000002131	0	0	0	0	8	6	75	6	4	100	olfactory receptor 1L8	olfactory receptor 1L8	NA	.	.	.	1	.	XP_012015777.1 (Ovis aries musimon: 98.1% identity in aln 100.0% length of target) | XP_005911508.1 (Bos mutus: 94.3% identity in aln 100.0% length of target) | XP_003586714.1 (Bos taurus: 90.4% identity in aln 99.7% length of target) | XP_006057875.1 (Bubalus bubalis: 95.9% identity in aln 100.0% length of target) | XP_005974025.1 (Pantholops hodgsonii: 95.2% identity in aln 100.0% length of tar…	.
ENSCHIG00000004820	ENSCHIP00000002129	0	0	0	0	26	0	0	78	0	73.1	transformer-2 protein homolog beta	transformer-2 protein homolog beta isoform 1	8	transformer-2 protein homolog beta | splicing factor, arginine/serine-rich 10 (transformer 2 homolog, Drosophila) variant | Transformer-2 protein-like protein beta | transformer-2 protein homolog beta isoform 1 | mCG1657 | transformer 2 beta homolog | splicing factor, arginine/serine-rich 10 (transformer 2 homolog, Drosophila), isoform CRA_c | mCG127344, isoform CRA_b	.	.	6	.	NP_004584.1 (Homo sapiens: 96.875% identity in aln 100.0% length of target)	.
ENSCHIG00000004822	ENSCHIP00000002136	0	0	0	0	0	0	0	0	0	0	.	28S ribosomal protein S36, mitochondrial	NA	.	.	.	8	.	.	.
ENSCHIG00000004823	ENSCHIP00000002135	1	3	0	0	0	0	0	0	0	0	.	SNRPN upstream reading frame protein	NA	.	SNURF	SNRPN upstream reading frame	8	.	.	multiple unknown genes (2) match this description (it also matches ENSCHIG00000001083, ENSCHIG00000022019)
ENSCHIG00000004827	ENSCHIP00000002203	1	17	2	0	25	10	40	19	6	80	carbonyl reductase [NADPH] 1	carbonyl reductase [NADPH] 1	NA	.	.	.	1	.	XP_011986046.1 (Ovis aries musimon: 93.9% identity in aln 100.0% length of target) | XP_005905774.1 (Bos mutus: 92.1% identity in aln 100.0% length of target) | NP_001029685.1 (Bos taurus: 94.9% identity in aln 100.0% length of target) | XP_010833147.1 (Bison bison bison: 94.6% identity in aln 100.0% length of target) | XP_006187541.1 (Camelus ferus: 92.1% identity in aln 100.0% length of target)…	.
ENSCHIG00000004840	ENSCHIP00000002133	0	0	0	0	1	1	100	1	1	100	protein piccolo-like	protein piccolo-like	1	protein piccolo-like	.	.	6	.	XP_014960961.1 (Ovis aries musimon: 98.920% identity in aln 100.0% length of target)	.
ENSCHIG00000004844	ENSCHIP00000002142	1	6	0	0	0	0	0	0	0	0	.	myeloid-associated differentiation marker	NA	.	.	.	8	.	.	.
ENSCHIG00000004863	ENSCHIP00000002147	1	1	0	0	83	7	8.4	63	4	65.1	60S ribosomal protein L7	60S ribosomal protein L7	12	60S ribosomal protein L7 | 60S ribosomal protein L7-like | ribosomal protein L7 | Ribosomal protein L7 | Chain F, Structure Of The Mammalian 60s Ribosomal Subunit (this Entry Contains The Large Ribosomal Proteins) | RecName: Full=60S ribosomal protein L7 | RPL7 | ribosomal protein | 60S ribosomal protein L7-like protein | hCG1783090 | hCG2015956 | hCG31916	RPL7	60S ribosomal protein L7	6	.	NP_001014928.1 (Bos taurus: 94.758% identity in aln 100.0% length of target)	.
ENSCHIG00000004866	ENSCHIP00000002148	0	0	0	0	74	13	17.6	41	7	63.5	olfactory receptor 10G2	olfactory receptor 10G2	7	olfactory receptor 10G2 | olfactory receptor 10G2-like | Olfactory receptor 10G2 | olfactory receptor 1511 | Olfactory receptor 1510 | RecName: Full=Olfactory receptor 10G2 | Olfr1511 protein	.	.	6	.	XP_012022592.1 (Ovis aries musimon: 99.371% identity in aln 100.0% length of target)	.
ENSCHIG00000004867	ENSCHIP00000002359	1	2	1	0	16	11	68.8	5	5	18.8	lysozyme C-2-like	lysozyme C-3 precursor	11	lysozyme C-2-like | lysozyme C-2 | lysozyme C-1 precursor | lysozyme C-3 precursor | lysozyme C-1-like precursor | RecName: Full=Lysozyme C-3; AltName: Full=1,4-beta-N-acetylmuramidase C; Flags: Precursor | lysozyme 2a precursor | lysozyme C-2 precursor | Lysozyme C-1 | RecName: Full=Lysozyme C; AltName: Full=1,4-beta-N-acetylmuramidase C; Flags: Precursor | lysozyme C-1	.	.	6	.	NP_001267639.1 (Ovis aries: 97.959% identity in aln 100.0% length of target)	.
ENSCHIG00000004875	ENSCHIP00000002175	1	17	2	0	6	6	100	4	4	100	claudin domain-containing protein 2	claudin domain-containing protein 2	NA	.	.	.	1	.	XP_014946538.1 (Ovis aries musimon: 98.8% identity in aln 91.7% length of target) | XP_005910738.1 (Bos mutus: 95.2% identity in aln 100.0% length of target) | NP_001193222.1 (Bos taurus: 95.8% identity in aln 100.0% length of target) | XP_005962598.1 (Pantholops hodgsonii: 97.6% identity in aln 100.0% length of target) | XP_014955549.1 (Ovis aries: 94.6% identity in aln 91.7% length of target)	.
ENSCHIG00000004878	ENSCHIP00000002158	1	3	0	0	0	0	0	0	0	0	.	6.8 kDa mitochondrial proteolipid	NA	.	.	.	8	.	.	.
ENSCHIG00000004891	ENSCHIP00000002154	0	0	0	0	23	21	91.3	5	5	56.5	olfactory receptor 4D1-like	olfactory receptor 4D1-like	4	olfactory receptor 4D1-like | olfactory receptor 4D1 | Olfactory receptor 4D1 | olfactory receptor 4D2	.	.	6	.	XP_006076303.1 (Bubalus bubalis: 98.071% identity in aln 100.0% length of target)	.
ENSCHIG00000004894	ENSCHIP00000002160	0	0	0	0	0	0	0	0	0	0	.	breakpoint cluster region protein 1	NA	.	.	.	8	.	.	.
ENSCHIG00000004906	ENSCHIP00000002196	0	0	0	0	0	0	0	0	0	0	.	40S ribosomal protein S12	NA	.	RPS12	ribosomal protein S12	8	.	.	multiple unknown genes (3) match this description (it also matches ENSCHIG00000007754, ENSCHIG00000011864, ENSCHIG00000012554)
ENSCHIG00000004915	ENSCHIP00000002161	0	0	0	0	38	14	36.8	16	7	94.7	olfactory receptor 52D1	olfactory receptor 52D1	NA	.	OR52D1	olfactory receptor family 52 subfamily D member 1	1	.	XP_012025757.1 (Ovis aries musimon: 98.4% identity in aln 100.0% length of target) | XP_005906936.1 (Bos mutus: 96.9% identity in aln 100.0% length of target) | XP_002693257.1 (Bos taurus: 97.2% identity in aln 100.0% length of target) | XP_006061655.1 (Bubalus bubalis: 96.5% identity in aln 100.0% length of target) | XP_010858642.1 (Bison bison bison: 96.9% identity in aln 100.0% length of targe…	.
ENSCHIG00000004923	ENSCHIP00000002164	1	3	0	0	0	0	0	0	0	0	.	protocadherin-20	NA	.	.	.	8	.	.	.
ENSCHIG00000004926	ENSCHIP00000002162	0	0	0	0	12	11	91.7	5	5	58.3	olfactory receptor 1J4-like	olfactory receptor 1J4-like	3	olfactory receptor 1J4-like | olfactory receptor 1J4 | Olfactory receptor 1J4	.	.	6	.	XP_010842308.1 (Bison bison bison: 94.569% identity in aln 100.0% length of target)	.
ENSCHIG00000004940	ENSCHIP00000002165	0	0	0	0	61	3	4.9	80	3	90.2	mitochondrial import inner membrane translocase subunit TIM14	mitochondrial import inner membrane translocase subunit TIM14	NA	.	TIM14	TIM14	2	.	NP_001029630.1 (Bos taurus: 93.7% identity in aln 81.9% length of target) | XP_005982491.1 (Pantholops hodgsonii: 93.7% identity in aln 81.9% length of target)	multiple unknown genes (2) match this description (it also matches ENSCHIG00000004940, ENSCHIG00000022989)
ENSCHIG00000004954	ENSCHIP00000002167	0	0	0	0	26	0	0	78	0	73.1	transformer-2 protein homolog beta	transformer-2 protein homolog beta isoform 1	8	transformer-2 protein homolog beta | splicing factor, arginine/serine-rich 10 (transformer 2 homolog, Drosophila) variant | Transformer-2 protein-like protein beta | transformer-2 protein homolog beta isoform 1 | mCG1657 | transformer 2 beta homolog | splicing factor, arginine/serine-rich 10 (transformer 2 homolog, Drosophila), isoform CRA_c | mCG127344, isoform CRA_b	.	.	6	.	NP_004584.1 (Homo sapiens: 96.875% identity in aln 100.0% length of target)	.
ENSCHIG00000004959	ENSCHIP00000002168	1	18	14	0	3	0	0	1	0	33.3	Retrovirus-related Pol polyprotein LINE-1	Retrovirus-related Pol polyprotein LINE-1	3	Retrovirus-related Pol polyprotein LINE-1 | LINE-1 reverse transcriptase-like protein | endonuclease reverse transcriptase	.	.	7	.	.	.
ENSCHIG00000004976	ENSCHIP00000002173	0	0	0	0	32	7	21.9	26	5	90.6	olfactory receptor 6C2	olfactory receptor 6C2	NA	.	OR6C2	olfactory receptor family 6 subfamily C member 2	1	.	XP_012027025.1 (Ovis aries musimon: 99.0% identity in aln 100.0% length of target) | XP_015326623.1 (Bos taurus: 95.5% identity in aln 100.0% length of target) | XP_006040808.1 (Bubalus bubalis: 97.3% identity in aln 100.0% length of target) | XP_010837468.1 (Bison bison bison: 95.8% identity in aln 100.0% length of target) | XP_005975595.1 (Pantholops hodgsonii: 100.0% identity in aln 100.0% len…	.
ENSCHIG00000004977	ENSCHIP00000002172	1	12	0	0	7	7	100	5	5	100	thyroid transcription factor 1-associated protein 26	thyroid transcription factor 1-associated protein 26	NA	.	.	.	1	.	XP_012023880.1 (Ovis aries musimon: 96.7% identity in aln 100.0% length of target) | XP_005898917.1 (Bos mutus: 94.2% identity in aln 100.0% length of target) | NP_001092860.1 (Bos taurus: 94.6% identity in aln 100.0% length of target) | XP_006074906.1 (Bubalus bubalis: 95.9% identity in aln 100.0% length of target) | XP_010830329.1 (Bison bison bison: 93.4% identity in aln 100.0% length of targe…	.
ENSCHIG00000004989	ENSCHIP00000002183	0	0	0	0	26	0	0	78	0	73.1	transformer-2 protein homolog beta	transformer-2 protein homolog beta isoform 1	8	transformer-2 protein homolog beta | splicing factor, arginine/serine-rich 10 (transformer 2 homolog, Drosophila) variant | Transformer-2 protein-like protein beta | transformer-2 protein homolog beta isoform 1 | mCG1657 | transformer 2 beta homolog | splicing factor, arginine/serine-rich 10 (transformer 2 homolog, Drosophila), isoform CRA_c | mCG127344, isoform CRA_b	.	.	6	.	NP_004584.1 (Homo sapiens: 96.875% identity in aln 100.0% length of target)	.
ENSCHIG00000004992	ENSCHIP00000002200	0	0	0	0	76	3	3.9	165	2	73.7	40S ribosomal protein S23	40S ribosomal protein S23	12	40S ribosomal protein S23 | 40S ribosomal protein S23-like | Chain X, Cryo-em Structures Of Ribosomal 80s Complexes With Termination Factors And Cricket Paralysis Virus Ires Reveal The Ires In The Translocated State | 40S ribosomal protein S23-like protein | mCG14520 | mCG127957 | ribosomal protein S28ue-like protein | Ribosomal protein S23 | 40S ribosomal protein S23-like isoform 1 | ribosomal p…	RPS23	40S ribosomal protein S23	7	.	.	RPS23 already in ARS1 (associated with ENSCHIG00000014944)
ENSCHIG00000004998	ENSCHIP00000002179	1	16	0	0	99	2	2	182	2	56.6	60S ribosomal protein L37a	60S ribosomal protein L37a	12	60S ribosomal protein L37a | 60S ribosomal protein L37a-like | ribosomal protein L37a | 60S ribosomal protein L37a-like protein | Grainyhead-like protein 1like protein | mCG7661 | mCG112980, isoform CRA_b | ribosomal protein L37a, isoform CRA_c | ribosomal protein L37a (predicted) | Chain p, Structure Of The Mammalian 60s Ribosomal Subunit (this Entry Contains The Large Ribosomal Proteins) | Puta…	.	.	7	.	.	.
ENSCHIG00000005024	ENSCHIP00000002197	1	18	14	8	60	2	3.3	67	2	91.7	homeodomain-only protein	homeodomain-only protein	NA	.	.	.	1	.	NP_776522.1 (Bos taurus: 100.0% identity in aln 100.0% length of target) | XP_005961716.1 (Pantholops hodgsonii: 98.6% identity in aln 100.0% length of target)	.
ENSCHIG00000005029	ENSCHIP00000002191	1	2	2	0	5	5	100	4	4	100	claudin-22	claudin-22	NA	.	CLDN22	claudin 22	1	.	XP_014961631.1 (Ovis aries musimon: 99.5% identity in aln 99.5% length of target) | XP_006075198.1 (Bubalus bubalis: 97.3% identity in aln 100.0% length of target) | XP_010834118.1 (Bison bison bison: 96.4% identity in aln 100.0% length of target) | XP_005972676.1 (Pantholops hodgsonii: 99.1% identity in aln 99.5% length of target) | XP_014960040.1 (Ovis aries: 98.2% identity in aln 99.5% length …	.
ENSCHIG00000005039	ENSCHIP00000002214	0	0	0	0	0	0	0	0	0	0	.	U1 small nuclear ribonucleoprotein C	NA	.	.	.	8	.	.	.
ENSCHIG00000005044	ENSCHIP00000002190	1	5	0	0	0	0	0	0	0	0	.	copine-4	NA	.	.	.	8	.	.	.
ENSCHIG00000005073	ENSCHIP00000002223	1	6	0	0	251	17	6.8	193	5	69.7	40S ribosomal protein S27-like	40S ribosomal protein S27	17	40S ribosomal protein S27-like | 40S ribosomal protein S27 | ribosomal protein S27 | 40S ribosomal protein S27-like protein | ribosomal protein S27-1 | 40S ribosomal protein S27-1 | ribosomal protein S27-like | Ribosomal protein S27-like | 40S ribosomal protein s27 | Chain b, Structure Of The Hcv Ires Bound To The Human Ribosome | ribosomal protein S27E | hCG2027326 | 40s ribosomal protein S27 | …	.	.	6	.	NP_001021.1 (Homo sapiens: 97.619% identity in aln 100.0% length of target)	.
ENSCHIG00000005075	ENSCHIP00000002198	1	11	0	0	2	2	100	1	1	100	zinc finger protein 501-like	zinc finger protein 501-like	1	zinc finger protein 501-like	.	.	6	.	XP_014963541.1 (Ovis aries musimon: 97.374% identity in aln 93.8% length of target)	.
ENSCHIG00000005078	ENSCHIP00000002201	1	18	9	0	7	6	85.7	4	4	85.7	zinc finger protein 500	zinc finger protein 500	NA	.	ZNF500	zinc finger protein 500	1	.	NP_001098823.1 (Bos taurus: 97.9% identity in aln 100.0% length of target)	.
ENSCHIG00000005099	ENSCHIP00000002216	1	1	1	1	6	0	0	1	0	66.7	keratin-associated protein 6-5	high-glycine tyrosine keratin type II.6	3	keratin-associated protein 6-5 | high-glycine tyrosine keratin type II.6 | keratin associated protein 6	.	.	7	.	.	.
ENSCHIG00000005100	ENSCHIP00000002210	0	0	0	0	22	0	0	76	0	68.2	transformer-2 protein homolog beta	transformer-2 protein homolog beta	7	transformer-2 protein homolog beta | transformer-2 protein homolog beta-like | splicing factor, arginine/serine-rich 10 (transformer 2 homolog, Drosophila) variant | transformer-2 protein homolog beta isoform 1 | transformer-2 protein homolog beta isoform 2 | transformer 2 beta homolog | mCG127344, isoform CRA_b	.	.	7	.	.	multiple unknown genes (33) match this description (it also matches ENSCHIG00000000973, ENSCHIG00000001132, ENSCHIG00000003260, ENSCHIG00000005496, ENSCHIG00000005644, ENSCHIG00000006497, ENSCHIG00000006727, ENSCHIG00000007083, ENSCHIG00000007414, ENSCHIG00000007914, ENSCHIG00000008982, ENSCHIG00000009135, ENSCHIG00000009192, ENSCHIG00000009542, ENSCHIG00000009633, ENSCHIG00000009841, ENSCHIG0000…
ENSCHIG00000005102	ENSCHIP00000002230	1	3	1	1	0	0	0	0	0	0	.	trichohyalin	NA	.	.	.	8	.	.	.
ENSCHIG00000005111	ENSCHIP00000002337	1	7	1	0	9	7	77.8	5	5	33.3	prostaglandin F synthase 2	prostaglandin F synthase 1-like	5	prostaglandin F synthase 2 | prostaglandin F synthase 1 | prostaglandin F synthase 1-like | Prostaglandin F synthase 2 | RecName: Full=Prostaglandin F synthase 2; Short=PGF 2; Short=PGF synthase 2; Short=PGFS2; AltName: Full=Prostaglandin F synthase II; Short=PGFSII; AltName: Full=Prostaglandin-D2 11 reductase 2	.	.	6	.	XP_005976831.1 (Pantholops hodgsonii: 98.142% identity in aln 100.0% length of target)	.
ENSCHIG00000005112	ENSCHIP00000002215	0	0	0	0	31	7	22.6	26	7	90.3	trace amine-associated receptor 3	trace amine-associated receptor 3	NA	.	TAAR3	trace amine associated receptor 3 (gene/pseudogene)	1	.	XP_012014165.2 (Ovis aries musimon: 98.5% identity in aln 100.0% length of target) | XP_005887796.1 (Bos mutus: 98.5% identity in aln 100.0% length of target) | XP_010842593.1 (Bison bison bison: 98.3% identity in aln 100.0% length of target) | XP_006185223.1 (Camelus ferus: 91.8% identity in aln 100.0% length of target) | XP_006200123.1 (Vicugna pacos: 90.7% identity in aln 100.0% length of targ…	.
ENSCHIG00000005122	ENSCHIP00000002213	1	18	12	0	0	0	0	0	0	0	.	tumor necrosis factor receptor superfamily member 10A	NA	.	.	.	8	.	.	.
ENSCHIG00000005130	ENSCHIP00000002232	1	18	18	18	43	2	4.7	70	2	83.7	serine palmitoyltransferase small subunit A	serine palmitoyltransferase small subunit A	NA	.	SPTSSA	serine palmitoyltransferase small subunit A	1	NP_612145.2 (98.5% identity in aln 95.8% length of target)	NP_001181971.1 (Bos taurus: 98.5% identity in aln 100.0% length of target)	.
ENSCHIG00000005142	ENSCHIP00000002220	1	1	0	0	9	7	77.8	4	3	44.4	interferon omega-1-like	interferon omega-1-like	4	interferon omega-1-like | interferon omega-1 | interferon omega | interferon-tau	.	.	6	.	XP_005209954.1 (Bos taurus: 90.769% identity in aln 100.0% length of target)	.
ENSCHIG00000005168	ENSCHIP00000002242	1	17	1	0	4	4	100	4	4	75	zinc finger protein 2	zinc finger protein 2	NA	.	ZNF2	ZNF2	1	.	XP_010808048.1 (Bos taurus: 97.1% identity in aln 100.0% length of target) | XP_010827871.1 (Bison bison bison: 96.0% identity in aln 100.0% length of target) | XP_012029254.1 (Ovis aries: 98.3% identity in aln 100.0% length of target)	.
ENSCHIG00000005169	ENSCHIP00000002249	1	5	0	0	92	4	4.3	157	2	57.6	60S ribosomal protein L23	60S ribosomal protein L23	11	60S ribosomal protein L23 | 60S ribosomal protein L23-like | ribosomal protein L23 | ribosomal protein L17 | 60S ribosomal protein L17 | RecName: Full=60S ribosomal protein L23 | Similar to ribosomal protein L23 | 60S ribosomal protein L23-like protein | ribosomal protein L23 L homeolog | F-box only protein 47 | Ribosomal protein L23	.	.	6	.	NP_000969.1 (Homo sapiens: 97.143% identity in aln 100.0% length of target)	.
ENSCHIG00000005172	ENSCHIP00000002236	1	2	0	0	8	7	87.5	5	5	87.5	zinc finger protein 483	zinc finger protein 483	NA	.	ZNF483	zinc finger protein 483	1	.	NP_001098893.1 (Bos taurus: 94.0% identity in aln 100.0% length of target)	.
ENSCHIG00000005188	ENSCHIP00000002263	1	18	18	16	175	3	1.7	179	3	67.4	actin-related protein 3	actin-related protein 3	14	actin-related protein 3 | actin-related protein 3-like | actin-related protein 3B | Actin-related protein 3 | actin-related protein 3B-like | actin-related protein 3 homolog | actin-related protein 3 isoform 1 | Arp3 | ARP3 actin-related protein 3 homolog S homeolog | Actr3 protein | ARP3 actin-related protein 3 homolog variant | ARP3 actin-related protein 3 homolog (yeast) | RecName: Full=Actin-…	.	.	7	.	.	.
ENSCHIG00000005190	ENSCHIP00000002248	1	18	18	18	4	3	75	3	2	75	40S ribosomal protein S25-like	40S ribosomal protein S25-like	2	40S ribosomal protein S25-like | 40S ribosomal protein S25	.	.	6	.	XP_005958920.1 (Pantholops hodgsonii: 95.968% identity in aln 100.0% length of target)	.
ENSCHIG00000005197	ENSCHIP00000002259	1	18	2	0	0	0	0	0	0	0	.	hypothetical protein LOC155060, isoform CRA_d	NA	.	.	.	8	.	.	.
ENSCHIG00000005203	ENSCHIP00000002240	1	18	18	18	110	14	12.7	144	3	74.5	60S ribosomal protein L35a	60S ribosomal protein L35a	16	60S ribosomal protein L35a | 60S ribosomal protein L35a-like | Leishmanolysin-like peptidase | leishmanolysin-like peptidase | 26S proteasome non-ATPase regulatory subunit 1 | mCG1723 | mCG128032 | ribosomal protein L35a, isoform CRA_a | Mitochondrial folate transporter/carrier | RecName: Full=60S ribosomal protein L35a; AltName: Full=L32 | mCG123716 | ribosomal protein L35a, isoform CRA_c | mCG1…	.	.	6	.	NP_001020492.1 (Bos taurus: 96.364% identity in aln 100.0% length of target)	.
ENSCHIG00000005220	ENSCHIP00000002246	1	1	0	0	12	3	25	79	2	66.7	small EDRK-rich factor 2	small EDRK-rich factor 2	4	small EDRK-rich factor 2 | small EDRK-rich factor 2-like | small EDRK-rich factor 2 isoform b | Small EDRK-rich factor 2	.	.	7	.	.	.
ENSCHIG00000005239	ENSCHIP00000002252	0	0	0	0	0	0	0	0	0	0	.	putative RNA polymerase II subunit A C-terminal domain phosphatase SSU72-like protein 1-like	NA	.	.	.	8	.	.	.
ENSCHIG00000005255	ENSCHIP00000002261	1	16	0	0	9	9	100	4	4	88.9	U3 small nucleolar RNA-associated protein 14 homolog A	U3 small nucleolar RNA-associated protein 14 homolog A	NA	.	UTP14A	UTP14A small subunit processome component	1	.	XP_011985411.1 (Ovis aries musimon: 96.9% identity in aln 100.0% length of target) | XP_005908352.1 (Bos mutus: 93.5% identity in aln 100.0% length of target) | NP_001029413.1 (Bos taurus: 93.6% identity in aln 100.0% length of target) | XP_006065715.1 (Bubalus bubalis: 93.4% identity in aln 100.0% length of target) | XP_005967021.1 (Pantholops hodgsonii: 93.5% identity in aln 100.0% length of ta…	.
ENSCHIG00000005262	ENSCHIP00000002273	1	1	0	0	1	1	100	1	1	100	RNA-binding motif protein, X-linked-like-2	RNA-binding motif protein, X-linked-like-2	1	RNA-binding motif protein, X-linked-like-2	.	.	6	.	XP_012009541.1 (Ovis aries musimon: 100.000% identity in aln 100.0% length of target)	.
ENSCHIG00000005268	ENSCHIP00000002291	0	0	0	0	121	5	4.1	141	3	76	60S ribosomal protein L10a	60S ribosomal protein L10a	NA	.	RPL10A	RPL10A	1	.	XP_014962047.1 (Ovis aries musimon: 96.8% identity in aln 100.0% length of target) | XP_005979789.1 (Pantholops hodgsonii: 92.2% identity in aln 100.0% length of target) | XP_004008784.1 (Ovis aries: 96.8% identity in aln 100.0% length of target)	.
ENSCHIG00000005278	ENSCHIP00000002287	1	11	6	5	0	0	0	0	0	0	.	.	NA	.	.	.	.	.	.	.
ENSCHIG00000005280	ENSCHIP00000002288	1	18	18	16	124	8	6.5	73	4	55.6	mitochondrial import inner membrane translocase subunit TIM16	mitochondrial import inner membrane translocase subunit TIM16	11	mitochondrial import inner membrane translocase subunit TIM16 | coronin-7 | mitochondrial import inner membrane translocase subunit TIM16-like | Coronin-7 | hCG15164, isoform CRA_b | coronin-7-like | CORO7-PAM16 protein | Mitochondria-associated granulocyte macrophage CSF-signaling molecule | rCG49810, isoform CRA_b | CGI-136 protein | Coronin 7 (WD-repeat tumor rejection antigen)-like protein	.	.	6	.	XP_012011483.1 (Ovis aries musimon: 100.000% identity in aln 99.2% length of target)	.
ENSCHIG00000005285	ENSCHIP00000002293	0	0	0	0	79	5	6.3	80	4	86.1	ADP-ribosylation factor-like protein 6-interacting protein 1	ADP-ribosylation factor-like protein 6-interacting protein 1	NA	.	.	.	1	.	XP_005908645.1 (Bos mutus: 98.5% identity in aln 100.0% length of target) | XP_005224824.1 (Bos taurus: 97.5% identity in aln 100.0% length of target) | XP_006177331.1 (Camelus ferus: 98.0% identity in aln 100.0% length of target) | NP_001156029.1 (Ovis aries: 99.0% identity in aln 100.0% length of target)	.
ENSCHIG00000005295	ENSCHIP00000002278	1	13	5	2	11	11	100	4	4	100	laminin subunit alpha-1	laminin subunit alpha-1	NA	.	.	.	4	.	.	.
ENSCHIG00000005308	ENSCHIP00000002502	1	10	3	2	9	6	66.7	2	2	44.4	steroid 17-alpha-hydroxylase/17,20 lyase	steroid 17-alpha-hydroxylase/17,20 lyase	4	steroid 17-alpha-hydroxylase/17,20 lyase | steroid 17-alpha-hydroxylase/17,20 lyase precursor | RecName: Full=Steroid 17-alpha-hydroxylase/17,20 lyase; AltName: Full=17-alpha-hydroxyprogesterone aldolase; AltName: Full=CYPXVII; AltName: Full=Cytochrome P450 17A1; AltName: Full=Cytochrome P450-C17; Short=Cytochrome P450c17 | Cytochrome P450, subfamily XVII	.	.	6	.	XP_011958253.1 (Ovis aries: 98.625% identity in aln 100.0% length of target)	.
ENSCHIG00000005328	ENSCHIP00000002303	1	18	2	0	10	9	90	3	3	90	Fanconi anemia group E protein	FANCE protein	2	Fanconi anemia group E protein | FANCE protein	.	.	7	.	.	.
ENSCHIG00000005334	ENSCHIP00000002298	1	15	0	0	0	0	0	0	0	0	.	LOW QUALITY PROTEIN: NKG2D ligand 1-like	NA	.	.	.	8	.	.	.
ENSCHIG00000005335	ENSCHIP00000002312	0	0	0	0	7	6	85.7	5	5	100	olfactory receptor 6C2	olfactory receptor 6C2	NA	.	OR6C2	olfactory receptor family 6 subfamily C member 2	1	.	XP_012027031.2 (Ovis aries musimon: 99.0% identity in aln 99.4% length of target) | XP_005899082.1 (Bos mutus: 96.8% identity in aln 100.0% length of target) | XP_006076959.1 (Bubalus bubalis: 97.4% identity in aln 100.0% length of target) | XP_010853976.1 (Bison bison bison: 96.7% identity in aln 99.4% length of target) | XP_005975619.1 (Pantholops hodgsonii: 95.8% identity in aln 100.0% length …	.
ENSCHIG00000005337	ENSCHIP00000002316	1	16	5	0	4	3	75	3	3	50	DET1- and DDB1-associated protein 1	DET1- and DDB1-associated protein 1-like	2	DET1- and DDB1-associated protein 1 | DET1- and DDB1-associated protein 1-like	.	.	6	.	XP_005962473.1 (Pantholops hodgsonii: 97.143% identity in aln 100.0% length of target)	.
ENSCHIG00000005353	ENSCHIP00000002333	0	0	0	0	0	0	0	0	0	0	.	uncharacterized protein C19orf52 homolog	NA	.	.	.	8	.	.	.
ENSCHIG00000005364	ENSCHIP00000002318	0	0	0	0	25	24	96	5	5	100	trace amine-associated receptor 6	trace amine-associated receptor 6	NA	.	TAAR6	trace amine associated receptor 6	1	.	XP_012014169.1 (Ovis aries musimon: 99.1% identity in aln 100.0% length of target) | XP_014338087.1 (Bos mutus: 91.9% identity in aln 100.0% length of target) | XP_002690302.1 (Bos taurus: 95.3% identity in aln 100.0% length of target) | XP_006059374.1 (Bubalus bubalis: 95.9% identity in aln 99.7% length of target) | XP_010842602.1 (Bison bison bison: 95.6% identity in aln 100.0% length of target…	.
ENSCHIG00000005367	ENSCHIP00000002314	1	17	13	1	488	8	1.6	162	6	80.1	kelch-like protein 13	kelch-like protein 13	NA	.	.	.	1	.	XP_010826701.1 (Bison bison bison: 100.0% identity in aln 100.0% length of target)	.
ENSCHIG00000005373	ENSCHIP00000002378	1	16	6	4	0	0	0	0	0	0	.	amyloid beta A4 precursor protein-binding family B member 1-interacting protein	NA	.	.	.	8	.	.	.
ENSCHIG00000005384	ENSCHIP00000002382	0	0	0	0	0	0	0	0	0	0	.	LOW QUALITY PROTEIN: intraflagellar transport protein 22 homolog	NA	.	.	.	8	.	.	.
ENSCHIG00000005388	ENSCHIP00000002317	0	0	0	0	3	3	100	2	2	66.7	protein FAM47E	protein FAM47A-like	2	protein FAM47E | protein FAM47A-like	.	.	6	.	XP_005960671.1 (Pantholops hodgsonii: 95.012% identity in aln 100.0% length of target)	.
ENSCHIG00000005412	ENSCHIP00000002329	1	8	0	0	93	8	8.6	76	6	77.4	substance-P receptor	substance-P receptor	NA	.	.	.	3	.	XP_012015596.1 (Ovis aries musimon: 99.2% identity in aln 66.7% length of target)	.
ENSCHIG00000005451	ENSCHIP00000002354	1	17	0	0	0	0	0	0	0	0	.	zinc finger protein 200	NA	.	ZNF200	zinc finger protein 200	8	.	.	.
ENSCHIG00000005453	ENSCHIP00000002338	1	1	1	0	0	0	0	0	0	0	.	.	NA	.	.	.	.	.	.	.
ENSCHIG00000005457	ENSCHIP00000003052	0	0	0	0	0	0	0	0	0	0	.	voltage-dependent N-type calcium channel subunit alpha-1B	NA	.	CACNA1B	voltage-dependent N-type calcium channel subunit alpha-1B	8	.	.	.
ENSCHIG00000005475	ENSCHIP00000002341	1	9	0	0	4	0	0	3	0	100	transformer-2 protein homolog beta	transformer-2 protein homolog beta	1	transformer-2 protein homolog beta	.	.	7	.	.	multiple unknown genes (33) match this description (it also matches ENSCHIG00000000973, ENSCHIG00000001132, ENSCHIG00000003260, ENSCHIG00000005496, ENSCHIG00000005644, ENSCHIG00000006497, ENSCHIG00000006727, ENSCHIG00000007083, ENSCHIG00000007414, ENSCHIG00000007914, ENSCHIG00000008982, ENSCHIG00000009135, ENSCHIG00000009192, ENSCHIG00000009542, ENSCHIG00000009633, ENSCHIG00000009841, ENSCHIG0000…
ENSCHIG00000005483	ENSCHIP00000002358	0	0	0	0	9	7	77.8	7	5	100	protein MIS12 homolog	protein MIS12 homolog	NA	.	MIS12	MIS12, kinetochore complex component	1	.	XP_012023559.1 (Ovis aries musimon: 95.6% identity in aln 100.0% length of target) | NP_001070437.1 (Bos taurus: 92.7% identity in aln 100.0% length of target) | XP_006060092.1 (Bubalus bubalis: 92.2% identity in aln 100.0% length of target) | XP_005968021.1 (Pantholops hodgsonii: 94.2% identity in aln 100.0% length of target) | XP_012040512.1 (Ovis aries: 96.6% identity in aln 100.0% length of t…	.
ENSCHIG00000005492	ENSCHIP00000002356	1	4	0	0	2	2	100	1	1	100	aminoacyl tRNA synthase complex-interacting multifunctional protein 1-like	aminoacyl tRNA synthase complex-interacting multifunctional protein 1-like	1	aminoacyl tRNA synthase complex-interacting multifunctional protein 1-like	.	.	6	.	XP_005977003.1 (Pantholops hodgsonii: 93.891% identity in aln 97.2% length of target)	.
ENSCHIG00000005496	ENSCHIP00000002351	0	0	0	0	2	0	0	13	0	100	transformer-2 protein homolog beta	transformer-2 protein homolog beta	NA	.	.	.	5	.	.	multiple unknown genes (33) match this description (it also matches ENSCHIG00000000973, ENSCHIG00000001132, ENSCHIG00000003260, ENSCHIG00000005496, ENSCHIG00000005644, ENSCHIG00000006497, ENSCHIG00000006727, ENSCHIG00000007083, ENSCHIG00000007414, ENSCHIG00000007914, ENSCHIG00000008982, ENSCHIG00000009135, ENSCHIG00000009192, ENSCHIG00000009542, ENSCHIG00000009633, ENSCHIG00000009841, ENSCHIG0000…
ENSCHIG00000005501	ENSCHIP00000002418	0	0	0	0	380	14	3.7	278	7	19.2	histone H3-like	histone H3.1-like	88	histone H3-like | histone H3 | histone H3.1-like | histone H3.1 | Histone H3 | histone H3-like centromeric protein CSE4 | histone H3.2 | histone 3 | histone H3-like centromeric protein CSE4-like | histone H3.2-like | histone H3.3 | predicted protein | core histone H2A/H2B/H3/H4 | Histone H3.1 | histone H3.1t | histone H3.v1 | RecName: Full=Histone H3 | histone H3, embryonic-like | histone cluster…	.	.	7	.	.	.
ENSCHIG00000005509	ENSCHIP00000002361	0	0	0	0	0	0	0	0	0	0	.	transformer-2 protein homolog beta	NA	.	.	.	8	.	.	multiple unknown genes (33) match this description (it also matches ENSCHIG00000000973, ENSCHIG00000001132, ENSCHIG00000003260, ENSCHIG00000005496, ENSCHIG00000005644, ENSCHIG00000006497, ENSCHIG00000006727, ENSCHIG00000007083, ENSCHIG00000007414, ENSCHIG00000007914, ENSCHIG00000008982, ENSCHIG00000009135, ENSCHIG00000009192, ENSCHIG00000009542, ENSCHIG00000009633, ENSCHIG00000009841, ENSCHIG0000…
ENSCHIG00000005517	ENSCHIP00000002373	1	18	6	0	0	0	0	0	0	0	.	.	NA	.	.	.	.	.	.	.
ENSCHIG00000005522	ENSCHIP00000002434	1	18	18	10	8	5	62.5	4	4	75	cathepsin D	cathepsin D	NA	.	CTSD	cathepsin D	1	.	XP_012027348.1 (Ovis aries musimon: 98.5% identity in aln 100.0% length of target) | XP_014336211.1 (Bos mutus: 97.1% identity in aln 100.0% length of target) | XP_005227353.1 (Bos taurus: 96.8% identity in aln 100.0% length of target) | XP_006051556.1 (Bubalus bubalis: 92.9% identity in aln 97.1% length of target) | XP_010843351.1 (Bison bison bison: 96.8% identity in aln 100.0% length of target)	.
ENSCHIG00000005523	ENSCHIP00000002380	0	0	0	0	70	4	5.7	61	3	91.4	T-complex protein 1 subunit zeta	T-complex protein 1 subunit zeta	NA	.	CCT6A	chaperonin containing TCP1 subunit 6A	1	.	XP_012006620.1 (Ovis aries musimon: 94.3% identity in aln 100.0% length of target) | NP_001029714.1 (Bos taurus: 95.1% identity in aln 100.0% length of target) | XP_006181531.2 (Camelus ferus: 93.4% identity in aln 93.7% length of target) | XP_004020986.1 (Ovis aries: 95.3% identity in aln 100.0% length of target)	.
ENSCHIG00000005530	ENSCHIP00000002385	1	9	2	0	0	0	0	0	0	0	.	multidrug resistance-associated protein 4-like	NA	.	.	.	8	.	.	.
ENSCHIG00000005532	ENSCHIP00000002383	0	0	0	0	33	25	75.8	5	5	36.4	interferon alpha-H-like	interferon alpha-H-like	16	interferon alpha-H-like | interferon alpha-H | interferon alpha-B-like | interferon alpha-A precursor | interferon alpha-1 | RecName: Full=Interferon alpha-1; Flags: Precursor | interferon alpha-D | interferon alpha-F | RecName: Full=Interferon alpha-D; Flags: Precursor | interferon alpha-G precursor | RecName: Full=Interferon alpha-B; Flags: Precursor | interferon alpha-G | interferon alpha-A | …	.	.	6	.	XP_005962195.1 (Pantholops hodgsonii: 96.825% identity in aln 100.0% length of target)	.
ENSCHIG00000005556	ENSCHIP00000002376	1	14	4	0	5	5	100	4	4	80	mesothelin	mesothelin	NA	.	MSLN	mesothelin	1	.	XP_011999674.1 (Ovis aries musimon: 97.3% identity in aln 100.0% length of target) | XP_005886892.1 (Bos mutus: 91.8% identity in aln 100.0% length of target) | XP_006049964.1 (Bubalus bubalis: 91.3% identity in aln 100.0% length of target) | XP_005957696.1 (Pantholops hodgsonii: 93.9% identity in aln 98.7% length of target)	.
ENSCHIG00000005560	ENSCHIP00000002435	1	14	4	1	0	0	0	0	0	0	.	TPA: Fc gamma 2 receptor-like	NA	.	.	.	8	.	.	.
ENSCHIG00000005581	ENSCHIP00000002421	0	0	0	0	0	0	0	0	0	0	.	LOW QUALITY PROTEIN: GTPase IMAP family member 4-like	NA	.	.	.	8	.	.	.
ENSCHIG00000005596	ENSCHIP00000002403	1	18	18	16	0	0	0	0	0	0	.	Peptidyl-prolyl cis-trans isomerase FKBP1A	NA	.	.	.	8	.	.	.
ENSCHIG00000005624	ENSCHIP00000002423	0	0	0	0	0	0	0	0	0	0	.	transcription elongation factor A protein-like 7	NA	.	.	.	8	.	.	.
ENSCHIG00000005644	ENSCHIP00000002406	0	0	0	0	6	0	0	19	0	83.3	transformer-2 protein homolog beta	transformer-2 protein homolog beta	NA	.	.	.	5	.	.	multiple unknown genes (33) match this description (it also matches ENSCHIG00000000973, ENSCHIG00000001132, ENSCHIG00000003260, ENSCHIG00000005496, ENSCHIG00000005644, ENSCHIG00000006497, ENSCHIG00000006727, ENSCHIG00000007083, ENSCHIG00000007414, ENSCHIG00000007914, ENSCHIG00000008982, ENSCHIG00000009135, ENSCHIG00000009192, ENSCHIG00000009542, ENSCHIG00000009633, ENSCHIG00000009841, ENSCHIG0000…
ENSCHIG00000005652	ENSCHIP00000002436	1	14	3	0	6	5	83.3	1	1	83.3	CAAX prenyl protease 2	Hypothetical LOC511138	2	CAAX prenyl protease 2 | Hypothetical LOC511138	.	.	7	.	.	.
ENSCHIG00000005653	ENSCHIP00000002411	1	16	0	0	22	0	0	78	0	72.7	transformer-2 protein homolog beta	Transformer-2 protein-like protein beta	7	transformer-2 protein homolog beta | Transformer-2 protein-like protein beta | transformer-2 protein homolog beta isoform 1 | mCG1657 | transformer-2 protein homolog beta-like | transformer 2 beta homolog | splicing factor, arginine/serine-rich 10 (transformer 2 homolog, Drosophila), isoform CRA_c	.	.	7	.	.	.
ENSCHIG00000005666	ENSCHIP00000002447	1	15	12	1	0	0	0	0	0	0	.	endothelial cell-specific chemotaxis regulator	NA	.	.	.	8	.	.	.
ENSCHIG00000005668	ENSCHIP00000002433	1	10	0	0	0	0	0	0	0	0	.	.	NA	.	.	.	.	.	.	.
ENSCHIG00000005671	ENSCHIP00000002471	1	17	4	2	24	6	25	23	6	79.2	metalloreductase STEAP1	metalloreductase STEAP1	NA	.	STEAP1	STEAP family member 1	1	NP_036581.1 (90.3% identity in aln 100.0% length of target)	NP_001192735.1 (Bos taurus: 97.0% identity in aln 100.0% length of target) | XP_006075297.1 (Bubalus bubalis: 97.6% identity in aln 100.0% length of target) | XP_006193855.1 (Camelus ferus: 92.0% identity in aln 100.0% length of target) | XP_006211919.1 (Vicugna pacos: 92.3% identity in aln 100.0% length of target) | XP_005976676.1 (Pantholops hodgsonii: 98.2% identity in aln 100.0% length of tar…	.
ENSCHIG00000005676	ENSCHIP00000002429	0	0	0	0	1	1	100	1	1	100	interleukin 15-like precursor	interleukin 15-like precursor	1	interleukin 15-like precursor	.	.	6	.	NP_001288142.1 (Bos taurus: 92.308% identity in aln 100.0% length of target)	.
ENSCHIG00000005688	ENSCHIP00000002419	0	0	0	0	0	0	0	0	0	0	.	transformer-2 protein homolog beta	NA	.	.	.	8	.	.	multiple unknown genes (33) match this description (it also matches ENSCHIG00000000973, ENSCHIG00000001132, ENSCHIG00000003260, ENSCHIG00000005496, ENSCHIG00000005644, ENSCHIG00000006497, ENSCHIG00000006727, ENSCHIG00000007083, ENSCHIG00000007414, ENSCHIG00000007914, ENSCHIG00000008982, ENSCHIG00000009135, ENSCHIG00000009192, ENSCHIG00000009542, ENSCHIG00000009633, ENSCHIG00000009841, ENSCHIG0000…
ENSCHIG00000005689	ENSCHIP00000002424	0	0	0	0	15	14	93.3	7	7	100	olfactory receptor 51M1	olfactory receptor 51M1	NA	.	OR51M1	olfactory receptor family 51 subfamily M member 1	1	.	XP_012027286.1 (Ovis aries musimon: 98.8% identity in aln 100.0% length of target) | XP_005906059.1 (Bos mutus: 94.8% identity in aln 100.0% length of target) | XP_002693322.1 (Bos taurus: 91.2% identity in aln 100.0% length of target) | XP_006061648.1 (Bubalus bubalis: 93.9% identity in aln 100.0% length of target) | XP_010830578.1 (Bison bison bison: 94.8% identity in aln 100.0% length of targe…	.
ENSCHIG00000005694	ENSCHIP00000002449	1	1	0	0	0	0	0	0	0	0	.	.	NA	.	.	.	.	.	.	.
ENSCHIG00000005705	ENSCHIP00000002681	1	18	15	1	4	3	75	3	2	75	phosphatidylinositol 3-kinase regulatory subunit beta	phosphatidylinositol 3-kinase regulatory subunit beta	2	phosphatidylinositol 3-kinase regulatory subunit beta | Phosphatidylinositol 3-kinase regulatory subunit beta	.	.	6	.	XP_014961823.1 (Ovis aries musimon: 98.343% identity in aln 100.0% length of target)	.
ENSCHIG00000005720	ENSCHIP00000002501	1	9	1	0	380	14	3.7	278	7	19.2	histone H3-like	histone H3.1-like	88	histone H3-like | histone H3 | histone H3.1-like | histone H3.1 | Histone H3 | histone H3-like centromeric protein CSE4 | histone H3.2 | histone 3 | histone H3-like centromeric protein CSE4-like | histone H3.2-like | histone H3.3 | predicted protein | core histone H2A/H2B/H3/H4 | Histone H3.1 | histone H3.1t | histone H3.v1 | RecName: Full=Histone H3 | histone H3, embryonic-like | histone cluster…	.	.	7	.	.	.
ENSCHIG00000005722	ENSCHIP00000002431	0	0	0	0	0	0	0	0	0	0	.	hypothetical protein M91_21006	NA	.	.	.	8	.	.	.
ENSCHIG00000005734	ENSCHIP00000002448	0	0	0	0	10	9	90	4	4	50	olfactory receptor 12D3-like	olfactory receptor 12D3-like	2	olfactory receptor 12D3-like | olfactory receptor 12D3	.	.	6	.	XP_011956423.1 (Ovis aries: 97.428% identity in aln 96.6% length of target)	.
ENSCHIG00000005742	ENSCHIP00000002439	1	6	0	0	3	3	100	3	3	100	tripartite motif-containing protein 54-like	tripartite motif-containing protein 54-like	1	.	TRIM54	TRIM54	1	.	XP_014335632.1 (Bos mutus: 96.0% identity in aln 100.0% length of target) | XP_005957419.1 (Pantholops hodgsonii: 98.4% identity in aln 100.0% length of target) | XP_011971206.1 (Ovis aries: 99.2% identity in aln 100.0% length of target)	.
ENSCHIG00000005744	ENSCHIP00000002446	0	0	0	0	7	6	85.7	5	5	100	olfactory receptor 6C1	olfactory receptor 6C1	NA	.	.	.	1	.	XP_012027129.1 (Ovis aries musimon: 90.7% identity in aln 100.0% length of target) | XP_005889137.1 (Bos mutus: 97.8% identity in aln 100.0% length of target) | XP_006039821.1 (Bubalus bubalis: 96.8% identity in aln 100.0% length of target) | XP_010834185.1 (Bison bison bison: 97.4% identity in aln 100.0% length of target) | XP_005975624.1 (Pantholops hodgsonii: 98.1% identity in aln 100.0% lengt…	.
ENSCHIG00000005750	ENSCHIP00000002443	1	18	0	0	173	18	10.4	52	5	93.1	protein PTHB1	protein PTHB1	NA	.	.	.	2	.	XP_006194432.2 (Camelus ferus: 93.9% identity in aln 79.2% length of target)	multiple unknown genes (2) match this description (it also matches ENSCHIG00000005750, ENSCHIG00000021044)
ENSCHIG00000005751	ENSCHIP00000002454	0	0	0	0	3	2	66.7	3	2	66.7	rRNA/tRNA 2'-O-methyltransferase fibrillarin-like protein 1	rRNA/tRNA 2'-O-methyltransferase fibrillarin-like protein 1	2	rRNA/tRNA 2'-O-methyltransferase fibrillarin-like protein 1 | rRNA/tRNA 2'-O-methyltransferase fibrillarin-like protein 1-like	.	.	6	.	XP_014944957.1 (Ovis aries musimon: 99.346% identity in aln 71.0% length of target)	.
ENSCHIG00000005764	ENSCHIP00000002470	0	0	0	0	0	0	0	0	0	0	.	Transformer-2 protein like protein beta	NA	.	.	.	8	.	.	.
ENSCHIG00000005767	ENSCHIP00000002456	0	0	0	0	22	0	0	76	0	68.2	transformer-2 protein homolog beta	transformer-2 protein homolog beta	7	transformer-2 protein homolog beta | transformer-2 protein homolog beta-like | splicing factor, arginine/serine-rich 10 (transformer 2 homolog, Drosophila) variant | transformer-2 protein homolog beta isoform 1 | transformer-2 protein homolog beta isoform 2 | transformer 2 beta homolog | mCG127344, isoform CRA_b	.	.	7	.	.	multiple unknown genes (33) match this description (it also matches ENSCHIG00000000973, ENSCHIG00000001132, ENSCHIG00000003260, ENSCHIG00000005496, ENSCHIG00000005644, ENSCHIG00000006497, ENSCHIG00000006727, ENSCHIG00000007083, ENSCHIG00000007414, ENSCHIG00000007914, ENSCHIG00000008982, ENSCHIG00000009135, ENSCHIG00000009192, ENSCHIG00000009542, ENSCHIG00000009633, ENSCHIG00000009841, ENSCHIG0000…
ENSCHIG00000005776	ENSCHIP00000002479	0	0	0	0	4	3	75	3	2	100	60S ribosomal protein L29	60S ribosomal protein L29	1	60S ribosomal protein L29	.	.	6	.	NP_001014862.1 (Bos taurus: 96.053% identity in aln 100.0% length of target)	.
ENSCHIG00000005784	ENSCHIP00000002467	1	18	0	0	0	0	0	0	0	0	.	uncharacterized protein C1orf53-like	NA	.	.	.	8	.	.	.
ENSCHIG00000005785	ENSCHIP00000002484	0	0	0	0	0	0	0	0	0	0	.	transmembrane protein ENSP00000340100 homolog	NA	.	.	.	8	.	.	.
ENSCHIG00000005789	ENSCHIP00000002478	1	2	0	0	13	3	23.1	17	3	84.6	up-regulated during skeletal muscle growth protein 5	up-regulated during skeletal muscle growth protein 5	NA	.	.	.	1	NP_116136.1 (91.4% identity in aln 100.0% length of target)	NP_001106789.1 (Bos taurus: 96.6% identity in aln 100.0% length of target) | XP_006201806.1 (Vicugna pacos: 93.1% identity in aln 100.0% length of target)	.
ENSCHIG00000005794	ENSCHIP00000002540	1	18	18	7	0	0	0	0	0	0	.	hypothetical protein Y1Q_0014652	NA	.	.	.	8	.	.	.
ENSCHIG00000005800	ENSCHIP00000002634	1	18	16	1	0	0	0	0	0	0	.	STE20-related kinase adapter protein alpha	NA	.	.	.	8	.	.	.
ENSCHIG00000005819	ENSCHIP00000002472	1	2	0	0	6	5	83.3	5	4	100	ribonuclease 7	ribonuclease 7	NA	.	RNASE7	ribonuclease A family member 7	1	.	XP_012022544.1 (Ovis aries musimon: 98.1% identity in aln 100.0% length of target) | XP_006062136.1 (Bubalus bubalis: 92.9% identity in aln 100.0% length of target) | XP_010837716.1 (Bison bison bison: 90.4% identity in aln 100.0% length of target) | XP_005960956.1 (Pantholops hodgsonii: 93.6% identity in aln 100.0% length of target) | XP_012036430.1 (Ovis aries: 97.4% identity in aln 100.0% leng…	.
ENSCHIG00000005825	ENSCHIP00000002485	1	10	0	0	1	1	100	1	1	100	peptidyl-prolyl cis-trans isomerase FKBP2-like	peptidyl-prolyl cis-trans isomerase FKBP2-like	1	peptidyl-prolyl cis-trans isomerase FKBP2-like	.	.	6	.	XP_005982242.1 (Pantholops hodgsonii: 92.143% identity in aln 100.0% length of target)	.
ENSCHIG00000005844	ENSCHIP00000002556	1	18	18	17	164	5	3	168	5	73.8	ribosome biogenesis protein NSA2 homolog	ribosome biogenesis protein NSA2 homolog	17	ribosome biogenesis protein NSA2 homolog | Ribosome biogenesis protein NSA2 | TGF-beta-inducible nuclear protein 1 | Ribosome biogenesis protein NSA2 like protein | ribosome biogenesis protein NSA2 homolog isoform 1 | ribosome biogenesis protein NSA2-like | Ribosome biogenesis protein NSA2-like protein | 5730427N09Rik protein | Ribosome biogenesis protein NSA2 homolog | NSA2 ribosome biogenesis-l…	.	.	6	.	XP_010851909.1 (Bison bison bison: 100.000% identity in aln 64.3% length of target)	.
ENSCHIG00000005846	ENSCHIP00000002481	0	0	0	0	22	0	0	76	0	68.2	transformer-2 protein homolog beta	transformer-2 protein homolog beta	7	transformer-2 protein homolog beta | transformer-2 protein homolog beta-like | splicing factor, arginine/serine-rich 10 (transformer 2 homolog, Drosophila) variant | transformer-2 protein homolog beta isoform 1 | transformer-2 protein homolog beta isoform 2 | transformer 2 beta homolog | mCG127344, isoform CRA_b	.	.	7	.	.	multiple unknown genes (33) match this description (it also matches ENSCHIG00000000973, ENSCHIG00000001132, ENSCHIG00000003260, ENSCHIG00000005496, ENSCHIG00000005644, ENSCHIG00000006497, ENSCHIG00000006727, ENSCHIG00000007083, ENSCHIG00000007414, ENSCHIG00000007914, ENSCHIG00000008982, ENSCHIG00000009135, ENSCHIG00000009192, ENSCHIG00000009542, ENSCHIG00000009633, ENSCHIG00000009841, ENSCHIG0000…
ENSCHIG00000005865	ENSCHIP00000002503	0	0	0	0	12	5	41.7	10	3	50	olfactory receptor 2S2-like	olfactory receptor 2S2-like	3	olfactory receptor 2S2-like | olfactory receptor 2S2 | olfactory receptor 13C7-like	.	.	6	.	XP_004004310.1 (Ovis aries: 99.687% identity in aln 100.0% length of target)	.
ENSCHIG00000005868	ENSCHIP00000002528	1	18	18	0	6	0	0	9	0	100	transcription initiation factor TFIID subunit 13	transcription initiation factor TFIID subunit 13	NA	.	.	.	5	.	.	multiple unknown genes (2) match this description (it also matches ENSCHIG00000005868, ENSCHIG00000011331)
ENSCHIG00000005874	ENSCHIP00000002550	0	0	0	0	0	0	0	0	0	0	.	cytochrome P450 1A4	NA	.	.	.	8	.	.	.
ENSCHIG00000005883	ENSCHIP00000002559	1	18	18	17	119	2	1.7	157	1	62.2	ADP-ribosylation factor 4	ADP-ribosylation factor 4	7	ADP-ribosylation factor 4 | ADP-ribosylation factor 5 | ADP-ribosylation factor 4-like | ADP-ribosylation factor 5-like | Chain A, Structure Of Human Adp-Ribosylation Factor 5 | Homo sapiens ADP-ribosylation factor 5 | LOC398551 protein	.	.	6	.	NP_001029702.1 (Bos taurus: 100.000% identity in aln 100.0% length of target)	.
ENSCHIG00000005902	ENSCHIP00000002520	1	2	0	0	0	0	0	0	0	0	.	Ig kappa chain precursor V-III region - human	NA	.	.	.	8	.	.	.
ENSCHIG00000005906	ENSCHIP00000002789	1	18	17	0	0	0	0	0	0	0	.	ribosomal protein S6 kinase beta-1	NA	.	.	.	8	.	.	.
ENSCHIG00000005918	ENSCHIP00000002509	0	0	0	0	22	0	0	76	0	68.2	transformer-2 protein homolog beta	transformer-2 protein homolog beta	7	transformer-2 protein homolog beta | transformer-2 protein homolog beta-like | splicing factor, arginine/serine-rich 10 (transformer 2 homolog, Drosophila) variant | transformer-2 protein homolog beta isoform 1 | transformer-2 protein homolog beta isoform 2 | transformer 2 beta homolog | mCG127344, isoform CRA_b	.	.	7	.	.	multiple unknown genes (33) match this description (it also matches ENSCHIG00000000973, ENSCHIG00000001132, ENSCHIG00000003260, ENSCHIG00000005496, ENSCHIG00000005644, ENSCHIG00000006497, ENSCHIG00000006727, ENSCHIG00000007083, ENSCHIG00000007414, ENSCHIG00000007914, ENSCHIG00000008982, ENSCHIG00000009135, ENSCHIG00000009192, ENSCHIG00000009542, ENSCHIG00000009633, ENSCHIG00000009841, ENSCHIG0000…
ENSCHIG00000005925	ENSCHIP00000002524	0	0	0	0	0	0	0	0	0	0	.	DEAD (Asp-Glu-Ala-Asp) box polypeptide 25, isoform CRA_a	NA	.	.	.	8	.	.	.
ENSCHIG00000005931	ENSCHIP00000002517	1	11	1	0	0	0	0	0	0	0	.	beta-defensin 104A-like	NA	.	.	.	8	.	.	.
ENSCHIG00000005938	ENSCHIP00000002525	1	18	18	18	38	4	10.5	49	4	89.5	up-regulated during skeletal muscle growth protein 5	up-regulated during skeletal muscle growth protein 5	NA	.	.	.	1	NP_116136.1 (94.8% identity in aln 100.0% length of target)	NP_001106789.1 (Bos taurus: 100.0% identity in aln 100.0% length of target) | XP_006187639.1 (Camelus ferus: 93.1% identity in aln 100.0% length of target) | XP_006201806.1 (Vicugna pacos: 96.6% identity in aln 100.0% length of target)	.
ENSCHIG00000005946	ENSCHIP00000002526	1	14	0	0	39	7	17.9	37	6	92.3	solute carrier family 25 member 39	solute carrier family 25 member 39	NA	.	SLC25A39	solute carrier family 25 member 39	1	.	XP_012012838.1 (Ovis aries musimon: 97.2% identity in aln 100.0% length of target) | XP_005220900.1 (Bos taurus: 95.8% identity in aln 100.0% length of target) | XP_006060610.1 (Bubalus bubalis: 95.8% identity in aln 100.0% length of target) | XP_010830751.1 (Bison bison bison: 95.5% identity in aln 100.0% length of target) | XP_015105997.1 (Vicugna pacos: 93.6% identity in aln 100.0% length of t…	.
ENSCHIG00000005960	ENSCHIP00000002581	0	0	0	0	91	6	6.6	76	3	40.7	cytochrome c	cytochrome c-like	18	cytochrome c | cytochrome c-like | cytochrome c, somatic | RecName: Full=Cytochrome c | somatic cytochrome c | cytochrome c, somatic-like | Cytochrome c | Chain A, Cytochrome C At Low Ionic Strength | Chain B, Crystal Structure Of A Complex Between Electron Transfer Partners, Cytochrome C Peroxidase And Cytochrome C | Chain B, K13r Mutant Of Horse Cytochrome C And Yeast Cytochrome C Peroxidase Co…	.	.	6	.	XP_005960005.1 (Pantholops hodgsonii: 96.190% identity in aln 100.0% length of target)	.
ENSCHIG00000005977	ENSCHIP00000002536	1	17	3	0	37	3	8.1	53	3	91.9	transmembrane protein 164	transmembrane protein 164	NA	.	TMEM164	transmembrane protein 164	1	.	XP_005227927.1 (Bos taurus: 99.7% identity in aln 100.0% length of target) | XP_006215253.1 (Vicugna pacos: 99.0% identity in aln 100.0% length of target) | XP_004022472.1 (Ovis aries: 100.0% identity in aln 100.0% length of target)	.
ENSCHIG00000005983	ENSCHIP00000002530	0	0	0	0	5	5	100	5	5	100	olfactory receptor 2AT4	olfactory receptor 2AT4	NA	.	OR2AT4	OR2AT4	1	.	XP_012006437.1 (Ovis aries musimon: 96.3% identity in aln 100.0% length of target) | XP_005903297.1 (Bos mutus: 91.3% identity in aln 100.0% length of target) | XP_006074152.1 (Bubalus bubalis: 92.8% identity in aln 100.0% length of target) | XP_010845893.1 (Bison bison bison: 92.5% identity in aln 100.0% length of target) | XP_005982613.1 (Pantholops hodgsonii: 91.6% identity in aln 100.0% lengt…	.
ENSCHIG00000005984	ENSCHIP00000002529	0	0	0	0	12	10	83.3	5	5	100	olfactory receptor 6C1	olfactory receptor 6C1	NA	.	.	.	1	.	XP_012027129.1 (Ovis aries musimon: 99.4% identity in aln 100.0% length of target) | XP_005910769.1 (Bos mutus: 98.1% identity in aln 100.0% length of target) | XP_002687531.1 (Bos taurus: 90.1% identity in aln 100.0% length of target) | XP_006039821.1 (Bubalus bubalis: 90.1% identity in aln 100.0% length of target) | XP_010830997.1 (Bison bison bison: 98.1% identity in aln 100.0% length of targe…	.
ENSCHIG00000005988	ENSCHIP00000002544	0	0	0	0	13	12	92.3	5	5	69.2	olfactory receptor 10G4-like	olfactory receptor 10G4-like	4	olfactory receptor 10G4-like | olfactory receptor 10G9-like | olfactory receptor 10G9 | olfactory receptor 10G4	.	.	6	.	XP_004019533.1 (Ovis aries: 93.248% identity in aln 100.0% length of target)	.
ENSCHIG00000006002	ENSCHIP00000002574	1	15	12	8	4	3	75	3	2	50	prostaglandin-H2 D-isomerase precursor	prostaglandin-H2 D-isomerase precursor	2	prostaglandin-H2 D-isomerase precursor | prostaglandin-H2 D-isomerase	.	.	6	.	NP_001009257.1 (Ovis aries musimon: 97.382% identity in aln 100.0% length of target)	.
ENSCHIG00000006005	ENSCHIP00000002538	1	2	0	0	0	0	0	0	0	0	.	NKG2D ligand 3-like	NA	.	.	.	8	.	.	.
ENSCHIG00000006012	ENSCHIP00000002543	0	0	0	0	6	5	83.3	5	5	100	olfactory receptor 6C4	olfactory receptor 6C4	NA	.	OR6C4	OR6C4	1	.	XP_012016164.1 (Ovis aries musimon: 90.9% identity in aln 99.0% length of target) | XP_005910165.1 (Bos mutus: 96.8% identity in aln 100.0% length of target) | XP_010837474.1 (Bison bison bison: 97.1% identity in aln 100.0% length of target) | XP_006183518.1 (Camelus ferus: 90.3% identity in aln 99.0% length of target) | XP_005975593.1 (Pantholops hodgsonii: 99.4% identity in aln 100.0% length of…	.
ENSCHIG00000006022	ENSCHIP00000002568	1	5	2	0	4	4	100	3	3	50	glutathione S-transferase A1-like	glutathione S-transferase A1-like	3	glutathione S-transferase A1-like | glutathione S-transferase A1 | glutathione S-transferase A5	.	.	6	.	XP_004018947.1 (Ovis aries: 97.297% identity in aln 100.0% length of target)	.
ENSCHIG00000006029	ENSCHIP00000002548	1	14	1	0	0	0	0	0	0	0	.	NKG2D ligand 1-like	NA	.	.	.	8	.	.	.
ENSCHIG00000006032	ENSCHIP00000002590	0	0	0	0	0	0	0	0	0	0	.	LOW QUALITY PROTEIN: TAF5-like RNA polymerase II p300/CBP-associated factor-associated factor 65 kDa subunit 5L	NA	.	.	.	8	.	.	.
ENSCHIG00000006053	ENSCHIP00000002604	1	15	0	0	0	0	0	0	0	0	.	nucleolar RNA helicase 2	NA	.	DDX21	DEAD-box helicase 21	8	.	.	.
ENSCHIG00000006056	ENSCHIP00000002640	0	0	0	0	147	6	4.1	105	3	43.5	cytochrome c	cytochrome c-like	19	cytochrome c | cytochrome c-like | cytochrome c, somatic | Cytochrome c | RecName: Full=Cytochrome c | cytochrome c, somatic-like | somatic cytochrome c | Chain A, Cytochrome C At Low Ionic Strength | Chain B, Crystal Structure Of A Complex Between Electron Transfer Partners, Cytochrome C Peroxidase And Cytochrome C | Chain B, K13r Mutant Of Horse Cytochrome C And Yeast Cytochrome C Peroxidase Co…	.	.	6	.	XP_005960005.1 (Pantholops hodgsonii: 98.095% identity in aln 100.0% length of target)	.
ENSCHIG00000006082	ENSCHIP00000002578	1	16	1	0	5	5	100	2	2	100	protein CEBPZOS-like	protein CEBPZOS-like	1	protein CEBPZOS-like	.	.	6	.	XP_014944186.1 (Ovis aries musimon: 97.500% identity in aln 100.0% length of target)	.
ENSCHIG00000006087	ENSCHIP00000002575	1	18	13	6	350	14	4	122	4	88.6	septin-6	septin-6	NA	.	.	.	1	XP_006724811.1 (98.6% identity in aln 96.8% length of target)	XP_014945094.1 (Ovis aries musimon: 100.0% identity in aln 93.1% length of target) | XP_005887281.1 (Bos mutus: 99.8% identity in aln 97.2% length of target) | XP_005227494.1 (Bos taurus: 99.8% identity in aln 100.0% length of target) | XP_006046173.1 (Bubalus bubalis: 99.8% identity in aln 96.1% length of target) | XP_014415273.1 (Camelus ferus: 100.0% identity in aln 98.1% length of target) | X…	.
ENSCHIG00000006121	ENSCHIP00000002603	1	6	2	0	7	7	100	5	5	100	2-acylglycerol O-acyltransferase 1	2-acylglycerol O-acyltransferase 1	NA	.	DGAT1	DGAT1	1	.	XP_011968962.1 (Ovis aries musimon: 97.0% identity in aln 100.0% length of target) | NP_001001153.1 (Bos taurus: 91.6% identity in aln 100.0% length of target) | XP_006079705.1 (Bubalus bubalis: 92.2% identity in aln 100.0% length of target) | XP_010835371.1 (Bison bison bison: 91.9% identity in aln 100.0% length of target) | XP_005971186.1 (Pantholops hodgsonii: 94.6% identity in aln 100.0% leng…	.
ENSCHIG00000006125	ENSCHIP00000002576	1	1	0	0	6	6	100	5	5	100	protein FAM26D	protein FAM26D	NA	.	FAM26D	family with sequence similarity 26 member D	1	.	XP_005896925.1 (Bos mutus: 94.9% identity in aln 99.7% length of target) | NP_001094603.1 (Bos taurus: 95.2% identity in aln 99.1% length of target) | XP_006055747.1 (Bubalus bubalis: 95.2% identity in aln 99.7% length of target) | XP_010860126.1 (Bison bison bison: 94.9% identity in aln 99.7% length of target) | XP_005965071.1 (Pantholops hodgsonii: 98.7% identity in aln 99.7% length of target) …	.
ENSCHIG00000006134	ENSCHIP00000002620	1	18	18	18	136	5	3.7	117	4	74.3	annexin A2	NMDA receptor-regulated protein 2	16	annexin A2 | Annexin A2 | annexin A2-like | RecName: Full=Annexin A2; AltName: Full=Annexin-2 | RecName: Full=Putative annexin A2-like protein; AltName: Full=Annexin A2 pseudogene 2; AltName: Full=Lipocortin II pseudogene | annexin A2 isoform 1 | Chain A, Structure Of Human Annexin A2 In The Presence Of Calcium Ions | Chain A, Crystal Structure Of Bovine Annexin A2 | little elongation complex sub…	.	.	7	.	.	.
ENSCHIG00000006146	ENSCHIP00000002587	1	3	1	1	52	8	15.4	35	6	73.1	fibrinogen alpha chain	fibrinogen alpha chain	11	fibrinogen alpha chain | Fibrinogen alpha chain | fibrinogen alpha chain-like | fibrinogen-like protein 1 | fibrinogen alpha chain isoform alpha-E preproprotein | fibrinogen alpha-E subunit | Chain A, Structure Of Recombinant Alphaec Domain From Human Fibrinogen-420 | fibrinogen, alpha polypeptide, isoform CRA_a | RecName: Full=Fibrinogen alpha chain; Contains: RecName: Full=Fibrinopeptide A; Con…	.	.	6	.	XP_004017232.2 (Ovis aries: 99.029% identity in aln 24.6% length of target)	.
ENSCHIG00000006162	ENSCHIP00000002598	0	0	0	0	0	0	0	0	0	0	.	.	NA	.	.	.	.	.	.	.
ENSCHIG00000006172	ENSCHIP00000002602	0	0	0	0	0	0	0	0	0	0	.	NADH dehydrogenase [ubiquinone] 1 alpha subcomplex subunit 4-like	NA	.	.	.	8	.	.	.
ENSCHIG00000006176	ENSCHIP00000002754	1	3	0	0	0	0	0	0	0	0	.	histone-lysine N-methyltransferase PRDM9-like	NA	.	.	.	8	.	.	.
ENSCHIG00000006189	ENSCHIP00000002633	0	0	0	0	0	0	0	0	0	0	.	LOW QUALITY PROTEIN: gametocyte-specific factor 1-like	NA	.	.	.	8	.	.	.
ENSCHIG00000006212	ENSCHIP00000002610	1	2	0	0	2	1	50	2	1	100	protein SOGA3	protein SOGA3	1	protein SOGA3	.	.	6	.	XP_012024969.1 (Ovis aries musimon: 99.895% identity in aln 100.0% length of target)	.
ENSCHIG00000006227	ENSCHIP00000002614	0	0	0	0	27	0	0	79	0	70.4	transformer-2 protein homolog beta	Transformer-2 protein-like protein beta	9	transformer-2 protein homolog beta | splicing factor, arginine/serine-rich 10 (transformer 2 homolog, Drosophila) variant | Transformer-2 protein-like protein beta | transformer-2 protein homolog beta isoform 1 | mCG1657 | transformer-2 protein homolog beta-like | transformer 2 beta homolog | splicing factor, arginine/serine-rich 10 (transformer 2 homolog, Drosophila), isoform CRA_c | mCG127344, …	.	.	7	.	.	.
ENSCHIG00000006228	ENSCHIP00000002609	1	1	0	0	0	0	0	0	0	0	.	.	NA	.	.	.	.	.	.	.
ENSCHIG00000006236	ENSCHIP00000002641	1	18	18	14	83	1	1.2	141	1	78.3	mediator of RNA polymerase II transcription subunit 31	mediator of RNA polymerase II transcription subunit 31	NA	.	.	.	1	NP_057144.1 (99.2% identity in aln 100.0% length of target)	NP_001071457.1 (Bos taurus: 99.2% identity in aln 100.0% length of target)	.
ENSCHIG00000006261	ENSCHIP00000002621	0	0	0	0	0	0	0	0	0	0	.	transformer-2 protein homolog beta	NA	.	.	.	8	.	.	multiple unknown genes (33) match this description (it also matches ENSCHIG00000000973, ENSCHIG00000001132, ENSCHIG00000003260, ENSCHIG00000005496, ENSCHIG00000005644, ENSCHIG00000006497, ENSCHIG00000006727, ENSCHIG00000007083, ENSCHIG00000007414, ENSCHIG00000007914, ENSCHIG00000008982, ENSCHIG00000009135, ENSCHIG00000009192, ENSCHIG00000009542, ENSCHIG00000009633, ENSCHIG00000009841, ENSCHIG0000…
ENSCHIG00000006283	ENSCHIP00000002636	1	8	0	0	39	2	5.1	68	1	87.2	polyadenylate-binding protein 1-like 2	polyadenylate-binding protein 1-like 2	NA	.	PABPC1L2A	poly(A) binding protein cytoplasmic 1 like 2A	1	NP_001012995.1 (99.0% identity in aln 100.0% length of target)	XP_012028221.1 (Ovis aries musimon: 100.0% identity in aln 100.0% length of target) | XP_011962310.2 (Ovis aries: 100.0% identity in aln 93.0% length of target)	.
ENSCHIG00000006291	ENSCHIP00000002649	1	18	18	17	0	0	0	0	0	0	.	membrane selenoprotein P	NA	.	.	.	8	.	.	.
ENSCHIG00000006292	ENSCHIP00000002647	0	0	0	0	17	5	29.4	12	4	76.5	olfactory receptor 4F3/4F16/4F29-like	olfactory receptor 4F3/4F16/4F29-like	NA	.	.	.	1	.	XP_012024133.2 (Ovis aries musimon: 97.2% identity in aln 100.0% length of target) | XP_010853582.1 (Bison bison bison: 95.8% identity in aln 100.0% length of target) | XP_004011011.3 (Ovis aries: 96.5% identity in aln 100.0% length of target)	.
ENSCHIG00000006306	ENSCHIP00000002644	0	0	0	0	1	0	0	1	0	100	transformer-2 protein homolog beta-like	transformer-2 protein homolog beta-like	1	transformer-2 protein homolog beta-like	.	.	7	.	.	.
ENSCHIG00000006307	ENSCHIP00000002680	1	18	18	17	60	6	10	74	5	86.7	MIP18 family protein FAM96A	MIP18 family protein FAM96A	NA	.	FAM96A	family with sequence similarity 96 member A	1	.	XP_006044991.1 (Bubalus bubalis: 99.4% identity in aln 100.0% length of target) | XP_006184050.1 (Camelus ferus: 98.1% identity in aln 100.0% length of target) | XP_005958075.1 (Pantholops hodgsonii: 98.1% identity in aln 100.0% length of target) | XP_004010588.1 (Ovis aries: 100.0% identity in aln 100.0% length of target)	.
ENSCHIG00000006308	ENSCHIP00000002645	1	15	13	8	0	0	0	0	0	0	.	hematopoietic progenitor cell antigen CD34	NA	.	.	.	8	.	.	.
ENSCHIG00000006320	ENSCHIP00000002654	0	0	0	0	9	5	55.6	9	4	77.8	replication protein A 14 kDa subunit	replication protein A 14 kDa subunit	NA	.	.	.	1	.	XP_005898542.1 (Bos mutus: 90.1% identity in aln 100.0% length of target) | NP_001029599.1 (Bos taurus: 90.9% identity in aln 100.0% length of target) | XP_006059999.1 (Bubalus bubalis: 90.1% identity in aln 100.0% length of target) | XP_005980019.1 (Pantholops hodgsonii: 92.6% identity in aln 100.0% length of target) | XP_004007799.1 (Ovis aries: 91.7% identity in aln 100.0% length of target)	.
ENSCHIG00000006323	ENSCHIP00000002650	0	0	0	0	1	1	100	1	1	100	protein SMG5-like	protein SMG5-like	1	protein SMG5-like	.	.	6	.	XP_006069661.1 (Bubalus bubalis: 94.507% identity in aln 100.0% length of target)	.
ENSCHIG00000006327	ENSCHIP00000002652	1	3	0	0	0	0	0	0	0	0	.	uncharacterized protein YbeT-like	NA	.	.	.	8	.	.	.
ENSCHIG00000006331	ENSCHIP00000002659	0	0	0	0	22	20	90.9	5	5	45.5	olfactory receptor 10G9-like	olfactory receptor 10G9-like	5	olfactory receptor 10G9-like | olfactory receptor 10G4-like | olfactory receptor 10G9 | Olfactory receptor 10G9 | olfactory receptor 10G4	.	.	6	.	XP_010856762.1 (Bison bison bison: 92.581% identity in aln 99.7% length of target)	.
ENSCHIG00000006349	ENSCHIP00000002665	0	0	0	0	29	7	24.1	25	5	69	olfactory receptor 3A1-like	olfactory receptor 3A2-like	5	olfactory receptor 3A1-like | olfactory receptor 3A2-like | olfactory receptor 3A1 | Olfactory receptor 3A1 | olfactory receptor 3A2	.	.	6	.	XP_012040875.1 (Ovis aries: 98.413% identity in aln 100.0% length of target)	.
ENSCHIG00000006352	ENSCHIP00000002668	0	0	0	0	6	6	100	6	6	66.7	olfactory receptor 2V2	olfactory receptor 2V2-like	2	olfactory receptor 2V2 | olfactory receptor 2V2-like	.	.	6	.	XP_005977786.1 (Pantholops hodgsonii: 98.095% identity in aln 100.0% length of target)	.
ENSCHIG00000006354	ENSCHIP00000002661	0	0	0	0	4	0	0	3	0	100	transformer-2 protein homolog beta	transformer-2 protein homolog beta	1	transformer-2 protein homolog beta	.	.	7	.	.	multiple unknown genes (33) match this description (it also matches ENSCHIG00000000973, ENSCHIG00000001132, ENSCHIG00000003260, ENSCHIG00000005496, ENSCHIG00000005644, ENSCHIG00000006497, ENSCHIG00000006727, ENSCHIG00000007083, ENSCHIG00000007414, ENSCHIG00000007914, ENSCHIG00000008982, ENSCHIG00000009135, ENSCHIG00000009192, ENSCHIG00000009542, ENSCHIG00000009633, ENSCHIG00000009841, ENSCHIG0000…
ENSCHIG00000006366	ENSCHIP00000002672	1	1	0	0	0	0	0	0	0	0	.	TPA: hypothetical protein BOS_26319	NA	.	.	.	8	.	.	.
ENSCHIG00000006401	ENSCHIP00000002691	0	0	0	0	9	7	77.8	6	5	66.7	olfactory receptor 2T2	olfactory receptor 2T2	3	olfactory receptor 2T2 | olfactory receptor 2T2-like | Olfactory receptor 2T2	.	.	6	.	XP_010805516.2 (Bos taurus: 98.457% identity in aln 93.9% length of target)	.
ENSCHIG00000006432	ENSCHIP00000002704	0	0	0	0	15	12	80	6	5	53.3	olfactory receptor 2AG1-like	olfactory receptor 2AG1-like	2	olfactory receptor 2AG1-like | olfactory receptor 2AG1	.	.	6	.	XP_011951272.1 (Ovis aries: 95.223% identity in aln 100.0% length of target)	.
ENSCHIG00000006445	ENSCHIP00000002714	1	1	0	0	42	2	4.8	88	2	76.2	barrier-to-autointegration factor	barrier-to-autointegration factor	NA	.	.	.	1	NP_003851.1 (98.8% identity in aln 91.0% length of target)	.	.
ENSCHIG00000006447	ENSCHIP00000002718	0	0	0	0	7	7	100	5	5	42.9	olfactory receptor 8B12-like	olfactory receptor 145-like	3	olfactory receptor 8B12-like | olfactory receptor 145-like | olfactory receptor 8B12	.	.	6	.	XP_012023481.1 (Ovis aries musimon: 97.428% identity in aln 100.0% length of target)	.
ENSCHIG00000006454	ENSCHIP00000002736	1	11	0	0	107	5	4.7	130	3	79.4	60S ribosomal protein L10a	60S ribosomal protein L10a	NA	.	RPL10A	RPL10A	1	.	XP_014962047.1 (Ovis aries musimon: 97.2% identity in aln 100.0% length of target) | XP_005979789.1 (Pantholops hodgsonii: 92.6% identity in aln 100.0% length of target) | XP_004008784.1 (Ovis aries: 96.3% identity in aln 100.0% length of target)	.
ENSCHIG00000006457	ENSCHIP00000002729	0	0	0	0	26	0	0	78	0	73.1	transformer-2 protein homolog beta	transformer-2 protein homolog beta isoform 1	8	transformer-2 protein homolog beta | splicing factor, arginine/serine-rich 10 (transformer 2 homolog, Drosophila) variant | Transformer-2 protein-like protein beta | transformer-2 protein homolog beta isoform 1 | mCG1657 | transformer 2 beta homolog | splicing factor, arginine/serine-rich 10 (transformer 2 homolog, Drosophila), isoform CRA_c | mCG127344, isoform CRA_b	.	.	6	.	NP_004584.1 (Homo sapiens: 96.875% identity in aln 100.0% length of target)	.
ENSCHIG00000006463	ENSCHIP00000002733	1	1	1	1	7	7	100	3	2	42.9	keratin associated protein-like	keratin, high-sulfur matrix protein, IIIA3	4	keratin associated protein-like | keratin, high-sulfur matrix protein, IIIA3-like | keratin, high-sulfur matrix protein, IIIA3A | keratin, high-sulfur matrix protein, IIIA3	.	.	6	.	XP_011997160.1 (Ovis aries musimon: 98.485% identity in aln 100.0% length of target)	.
ENSCHIG00000006469	ENSCHIP00000002726	0	0	0	0	6	5	83.3	4	3	50	olfactory receptor 5M10-like	olfactory receptor 5M10-like	3	olfactory receptor 5M10-like | olfactory receptor 5M10 | Olfactory receptor 5M10	.	.	6	.	XP_004021637.1 (Ovis aries: 99.035% identity in aln 100.0% length of target)	.
ENSCHIG00000006485	ENSCHIP00000002808	1	18	10	4	1	1	100	1	1	100	cytokine receptor common subunit gamma	cytokine receptor common subunit gamma	1	cytokine receptor common subunit gamma	.	.	6	.	XP_004022212.1 (Ovis aries: 99.471% identity in aln 100.0% length of target)	.
ENSCHIG00000006487	ENSCHIP00000002731	0	0	0	0	15	7	46.7	9	5	66.7	olfactory receptor 2L13	olfactory receptor 2L13	3	olfactory receptor 2L13 | olfactory receptor 2L13-like | Olfactory receptor 2L13	.	.	6	.	XP_004009481.1 (Ovis aries: 99.035% identity in aln 100.0% length of target)	.
ENSCHIG00000006491	ENSCHIP00000002738	0	0	0	0	55	4	7.3	142	3	87.3	anaphase-promoting complex subunit 10	anaphase-promoting complex subunit 10	NA	.	ANAPC10	anaphase promoting complex subunit 10	1	.	NP_001073826.1 (Bos taurus: 95.1% identity in aln 100.0% length of target)	.
ENSCHIG00000006497	ENSCHIP00000002730	0	0	0	0	6	0	0	19	0	83.3	transformer-2 protein homolog beta	transformer-2 protein homolog beta	NA	.	.	.	5	.	.	multiple unknown genes (33) match this description (it also matches ENSCHIG00000000973, ENSCHIG00000001132, ENSCHIG00000003260, ENSCHIG00000005496, ENSCHIG00000005644, ENSCHIG00000006497, ENSCHIG00000006727, ENSCHIG00000007083, ENSCHIG00000007414, ENSCHIG00000007914, ENSCHIG00000008982, ENSCHIG00000009135, ENSCHIG00000009192, ENSCHIG00000009542, ENSCHIG00000009633, ENSCHIG00000009841, ENSCHIG0000…
ENSCHIG00000006507	ENSCHIP00000002746	1	4	0	0	69	9	13	63	7	92.8	D-tyrosyl-tRNA(Tyr) deacylase 1	D-tyrosyl-tRNA(Tyr) deacylase 1	NA	.	DTD1	D-tyrosyl-tRNA deacylase 1	1	.	XP_012015120.1 (Ovis aries musimon: 99.5% identity in aln 100.0% length of target) | NP_001033193.1 (Bos taurus: 98.1% identity in aln 100.0% length of target) | XP_005957409.1 (Pantholops hodgsonii: 97.0% identity in aln 100.0% length of target) | XP_011956096.1 (Ovis aries: 95.2% identity in aln 100.0% length of target)	.
ENSCHIG00000006508	ENSCHIP00000002750	1	18	18	9	27	5	18.5	34	4	100	nuclear ubiquitous casein and cyclin-dependent kinase substrate 1	nuclear ubiquitous casein and cyclin-dependent kinase substrate 1	NA	.	.	.	1	XP_005245510.1 (95.5% identity in aln 100.0% length of target)	XP_011991035.1 (Ovis aries musimon: 99.2% identity in aln 100.0% length of target) | XP_014338401.1 (Bos mutus: 95.5% identity in aln 100.0% length of target) | XP_005216718.1 (Bos taurus: 97.1% identity in aln 100.0% length of target) | XP_006062311.1 (Bubalus bubalis: 97.5% identity in aln 96.4% length of target) | XP_010852479.1 (Bison bison bison: 97.1% identity in aln 96.4% length of target)	.
ENSCHIG00000006509	ENSCHIP00000002735	1	18	14	0	3	3	100	3	3	66.7	zinc finger protein 501-like	zinc finger protein 501-like	2	zinc finger protein 501-like | zinc finger protein 501	.	.	6	.	XP_012005824.2 (Ovis aries musimon: 99.383% identity in aln 100.0% length of target)	.
ENSCHIG00000006525	ENSCHIP00000002752	0	0	0	0	17	11	64.7	8	7	70.6	olfactory receptor 2B11	olfactory receptor 2B11	3	olfactory receptor 2B11 | olfactory receptor 2B6-like | olfactory receptor 2B6	OR2B11	OR2B11	6	.	XP_005965571.1 (Pantholops hodgsonii: 95.833% identity in aln 100.0% length of target)	OR2B11 already in ARS1 (associated with ENSCHIG00000011822)
ENSCHIG00000006533	ENSCHIP00000002756	1	18	17	7	5	0	0	4	0	40	Uncharacterized protein C4orf32	Chromosome 4 open reading frame 32	4	Uncharacterized protein C4orf32 | Chromosome 4 open reading frame 32 | RecName: Full=Uncharacterized protein C4orf32 | unknown	.	.	7	.	.	.
ENSCHIG00000006534	ENSCHIP00000002758	0	0	0	0	22	0	0	76	0	68.2	transformer-2 protein homolog beta	transformer-2 protein homolog beta	7	transformer-2 protein homolog beta | transformer-2 protein homolog beta-like | splicing factor, arginine/serine-rich 10 (transformer 2 homolog, Drosophila) variant | transformer-2 protein homolog beta isoform 1 | transformer-2 protein homolog beta isoform 2 | transformer 2 beta homolog | mCG127344, isoform CRA_b	.	.	7	.	.	multiple unknown genes (33) match this description (it also matches ENSCHIG00000000973, ENSCHIG00000001132, ENSCHIG00000003260, ENSCHIG00000005496, ENSCHIG00000005644, ENSCHIG00000006497, ENSCHIG00000006727, ENSCHIG00000007083, ENSCHIG00000007414, ENSCHIG00000007914, ENSCHIG00000008982, ENSCHIG00000009135, ENSCHIG00000009192, ENSCHIG00000009542, ENSCHIG00000009633, ENSCHIG00000009841, ENSCHIG0000…
ENSCHIG00000006539	ENSCHIP00000002856	1	1	0	0	456	41	9	158	7	11.4	histone H2B type 1-like	histone H2B type 1-like	99	histone H2B type 1-like | histone H2B type 2-E-like | histone H2B type 1 | histone H2B type 2-F | histone H2B type 1-M-like | histone H2B type 1-B | histone H2B 1/2/3/4/6-like | histone H2B type 1-N-like | histone H2B type 1-K-like | histone H2B type 2-F-like | histone H2B type 1-N | histone H2B 7 | histone H2B type 1-H | histone H2B type 1-M | histone H2B type 2-E | histone H2B type 1-J-like | h…	.	.	7	.	.	.
ENSCHIG00000006546	ENSCHIP00000002765	0	0	0	0	0	0	0	0	0	0	.	olfactory receptor 2V2-like	NA	.	.	.	8	.	.	.
ENSCHIG00000006548	ENSCHIP00000002764	1	10	2	0	65	6	9.2	65	5	100	single-pass membrane and coiled-coil domain-containing protein 3	single-pass membrane and coiled-coil domain-containing protein 3	NA	.	.	.	1	NP_001013720.2 (92.9% identity in aln 100.0% length of target)	XP_005903681.1 (Bos mutus: 98.7% identity in aln 100.0% length of target) | NP_001193225.1 (Bos taurus: 98.2% identity in aln 100.0% length of target) | XP_006055191.1 (Bubalus bubalis: 98.2% identity in aln 100.0% length of target) | XP_010857028.1 (Bison bison bison: 97.8% identity in aln 100.0% length of target) | XP_006192172.1 (Camelus ferus: 94.7% identity in aln 100.0% length of target) | …	.
ENSCHIG00000006551	ENSCHIP00000002771	1	9	0	0	4	0	0	4	0	100	TIP41-like protein	TIP41-like protein	NA	.	.	.	5	.	.	multiple unknown genes (3) match this description (it also matches ENSCHIG00000006551, ENSCHIG00000008422, ENSCHIG00000023800)
ENSCHIG00000006554	ENSCHIP00000002804	1	18	13	1	0	0	0	0	0	0	.	inositol polyphosphate 1-phosphatase	NA	.	INPP1	inositol polyphosphate 1-phosphatase	8	.	.	.
ENSCHIG00000006564	ENSCHIP00000002793	1	1	0	0	175	15	8.6	141	6	60	60S ribosomal protein L21	60S ribosomal protein L21	34	60S ribosomal protein L21 | 60S ribosomal protein L21-like | 60S ribosomal protein L21-like isoform 1 | ribosomal protein L21 | RecName: Full=60S ribosomal protein L21 | mCG21631 | mCG2948 | mCG9116 | mCG115539 | mCG115628 | mCG10281 | mCG18244 | mCG15977 | 60S ribosomal protein L21-like protein | mCG14858 | 60S ribosomal protein L21-like isoform 2 | mCG5151 | mCG7979 | Cyclin-D-binding Myb-like …	.	.	6	.	NP_001178341.1 (Bos taurus: 98.750% identity in aln 100.0% length of target)	.
ENSCHIG00000006565	ENSCHIP00000002834	1	11	0	0	31	15	48.4	8	3	93.5	tenascin-X	tenascin-X	NA	.	.	.	4	.	.	.
ENSCHIG00000006566	ENSCHIP00000002798	1	13	2	0	0	0	0	0	0	0	.	PML-RARA-regulated adapter molecule 1	NA	.	.	.	8	.	.	.
ENSCHIG00000006569	ENSCHIP00000002778	0	0	0	0	12	5	41.7	53	4	66.7	small integral membrane protein 15	small integral membrane protein 15-like	2	small integral membrane protein 15 | small integral membrane protein 15-like	.	.	6	.	XP_005972403.1 (Pantholops hodgsonii: 91.892% identity in aln 100.0% length of target)	.
ENSCHIG00000006577	ENSCHIP00000002852	0	0	0	0	0	0	0	0	0	0	.	unnamed protein product	NA	.	.	.	8	.	.	.
ENSCHIG00000006578	ENSCHIP00000002835	0	0	0	0	0	0	0	0	0	0	.	LOW QUALITY PROTEIN: hyaluronan synthase 2-like	NA	.	.	.	8	.	.	.
ENSCHIG00000006579	ENSCHIP00000002821	0	0	0	0	0	0	0	0	0	0	.	antizyme inhibitor 2-like	NA	.	.	.	8	.	.	.
ENSCHIG00000006581	ENSCHIP00000002786	1	9	2	1	0	0	0	0	0	0	.	.	NA	.	.	.	.	.	.	.
ENSCHIG00000006587	ENSCHIP00000002781	1	18	17	1	0	0	0	0	0	0	.	leucine-rich repeat flightless-interacting protein 1	NA	.	.	.	8	.	.	.
ENSCHIG00000006601	ENSCHIP00000002829	1	9	2	0	3	3	100	3	3	66.7	cytochrome P450 2W1	cytochrome P450 2W1	2	cytochrome P450 2W1 | cytochrome P450 2W1-like	.	.	6	.	XP_011987990.1 (Ovis aries musimon: 98.984% identity in aln 99.8% length of target)	.
ENSCHIG00000006603	ENSCHIP00000002948	1	12	0	0	0	0	0	0	0	0	.	programmed cell death protein 1	NA	.	.	.	8	.	.	.
ENSCHIG00000006606	ENSCHIP00000002810	1	18	18	17	103	2	1.9	133	1	84.5	protein kish-A	protein kish-A	NA	.	.	.	4	.	.	multiple unknown genes (2) match this description (it also matches ENSCHIG00000006606, ENSCHIG00000012625)
ENSCHIG00000006608	ENSCHIP00000002824	1	18	5	2	2	1	50	2	1	50	Lysozyme C, intestinal isozyme	Lysozyme C, intestinal isozyme	2	Lysozyme C, intestinal isozyme | lysozyme C, intestinal isozyme-like	.	.	7	.	.	.
ENSCHIG00000006612	ENSCHIP00000002803	1	2	0	0	151	5	3.3	119	4	90.1	sodium/potassium-transporting ATPase subunit beta-1-interacting protein 2	sodium/potassium-transporting ATPase subunit beta-1-interacting protein 2	NA	.	NKAIN2	Na+/K+ transporting ATPase interacting 2	1	.	XP_006049384.1 (Bubalus bubalis: 100.0% identity in aln 98.1% length of target)	.
ENSCHIG00000006615	ENSCHIP00000002886	1	17	4	0	0	0	0	0	0	0	.	tumor necrosis factor alpha-induced protein 2-like	NA	.	.	.	8	.	.	.
ENSCHIG00000006618	ENSCHIP00000002812	1	18	10	0	78	6	7.7	68	5	92.3	ribosome production factor 1	ribosome production factor 1	NA	.	.	.	1	NP_079341.2 (94.6% identity in aln 100.0% length of target)	XP_012014447.1 (Ovis aries musimon: 99.1% identity in aln 100.0% length of target) | NP_001076886.1 (Bos taurus: 98.9% identity in aln 100.0% length of target) | XP_006070941.1 (Bubalus bubalis: 98.0% identity in aln 100.0% length of target) | XP_006190236.1 (Camelus ferus: 96.3% identity in aln 100.0% length of target) | XP_005968295.1 (Pantholops hodgsonii: 98.9% identity in aln 100.0% length o…	.
ENSCHIG00000006627	ENSCHIP00000002811	1	3	0	0	4	0	0	4	0	100	protocadherin beta-14	protocadherin beta-14	NA	.	.	.	5	.	.	.
ENSCHIG00000006631	ENSCHIP00000002822	0	0	0	0	7	6	85.7	4	4	71.4	olfactory receptor 5T2-like	olfactory receptor 5T2-like	3	olfactory receptor 5T2-like | olfactory receptor 1094 | Olfactory receptor 5T2	.	.	6	.	XP_011952030.1 (Ovis aries: 98.693% identity in aln 100.0% length of target)	.
ENSCHIG00000006644	ENSCHIP00000002866	1	15	13	2	6	5	83.3	4	4	50	membrane primary amine oxidase	membrane primary amine oxidase	3	membrane primary amine oxidase | primary amine oxidase, lung isozyme | RecName: Full=Primary amine oxidase, lung isozyme; AltName: Full=Amine oxidase [copper-containing]; AltName: Full=BOLAO; AltName: Full=Copper amine oxidase; Flags: Precursor	.	.	6	.	XP_012007808.1 (Ovis aries musimon: 98.427% identity in aln 100.0% length of target)	.
ENSCHIG00000006646	ENSCHIP00000002848	0	0	0	0	0	0	0	0	0	0	.	cyclin-C-like	NA	.	.	.	8	.	.	.
ENSCHIG00000006654	ENSCHIP00000002869	0	0	0	0	0	0	0	0	0	0	.	splicing factor 3B subunit 4	NA	.	SF3B4	splicing factor 3b subunit 4	8	.	.	.
ENSCHIG00000006658	ENSCHIP00000002920	0	0	0	0	0	0	0	0	0	0	.	LOW QUALITY PROTEIN: dimethylaniline monooxygenase [N-oxide-forming] 5-like	NA	.	.	.	8	.	.	.
ENSCHIG00000006665	ENSCHIP00000002850	0	0	0	0	13	10	76.9	6	6	30.8	olfactory receptor 2M3-like	olfactory receptor 2M3-like	5	olfactory receptor 2M3-like | olfactory receptor 2M2-like | olfactory receptor 2M2 | olfactory receptor 2M3 | Olfactory receptor 2M2	.	.	6	.	XP_011956500.1 (Ovis aries: 98.350% identity in aln 96.2% length of target)	.
ENSCHIG00000006667	ENSCHIP00000002861	1	5	0	0	0	0	0	0	0	0	.	LOW QUALITY PROTEIN: tumor necrosis factor receptor superfamily member 10A-like	NA	.	.	.	8	.	.	.
ENSCHIG00000006670	ENSCHIP00000002924	1	18	17	0	0	0	0	0	0	0	.	D-2-hydroxyglutarate dehydrogenase, mitochondrial	NA	.	.	.	8	.	.	.
ENSCHIG00000006672	ENSCHIP00000002894	1	1	0	0	421	17	4	383	5	21.6	histone H3.3-like	histone H3.3	87	histone H3.3-like | histone H3-like | histone H3 | histone H3.3 | Histone H3 | Histone H3.3 | histone H3.1-like | histone 3 | histone H3.2 | histone H3.2-like | predicted protein | histone H3.1 | core histone H2A/H2B/H3/H4 | histone | histone H3.3C | replacement histone H3.3 | histone H3, embryonic-like | histone H3-like centromeric protein CSE4 | RecName: Full=Histone H3.2 | H3 histone, family 3…	.	.	6	.	NP_002098.1 (Homo sapiens: 98.529% identity in aln 100.0% length of target)	.
ENSCHIG00000006674	ENSCHIP00000002854	0	0	0	0	5	5	100	4	4	80	olfactory receptor 4C6-like	olfactory receptor 4C6-like	NA	.	.	.	1	.	XP_012028346.1 (Ovis aries musimon: 96.8% identity in aln 100.0% length of target) | XP_006047655.1 (Bubalus bubalis: 94.8% identity in aln 100.0% length of target) | XP_005984659.1 (Pantholops hodgsonii: 96.8% identity in aln 100.0% length of target) | XP_004016816.1 (Ovis aries: 96.4% identity in aln 100.0% length of target)	.
ENSCHIG00000006680	ENSCHIP00000002859	1	17	2	0	214	2	0.9	142	2	30.4	ribose-phosphate pyrophosphokinase 2	ribose-phosphate pyrophosphokinase 2	32	ribose-phosphate pyrophosphokinase 2 | ribose-phosphate pyrophosphokinase 1 | ribose-phosphate pyrophosphokinase 3 | ribose-phosphate pyrophosphokinase 1-like | PRPS1 | Ribose-phosphate pyrophosphokinase 1 | ribose-phosphate pyrophosphokinase 2 isoform 2 | phosphoribosyl pyrophosphate synthetase 1 L homeolog | ribose-phosphate pyrophosphokinase 1-like protein | Chain A, Crystal Structure Of Human…	.	.	6	.	XP_005891084.1 (Bos mutus: 100.000% identity in aln 100.0% length of target)	.
ENSCHIG00000006683	ENSCHIP00000002862	1	1	0	0	55	9	16.4	51	7	92.7	D-tyrosyl-tRNA(Tyr) deacylase 1	D-tyrosyl-tRNA(Tyr) deacylase 1	NA	.	DTD1	D-tyrosyl-tRNA deacylase 1	1	.	XP_012015120.1 (Ovis aries musimon: 95.7% identity in aln 100.0% length of target) | NP_001033193.1 (Bos taurus: 94.3% identity in aln 100.0% length of target) | XP_005957409.1 (Pantholops hodgsonii: 93.9% identity in aln 100.0% length of target) | XP_011956096.1 (Ovis aries: 95.7% identity in aln 100.0% length of target)	.
ENSCHIG00000006687	ENSCHIP00000002967	1	18	17	0	0	0	0	0	0	0	.	liprin-alpha-1	NA	.	.	.	8	.	.	.
ENSCHIG00000006690	ENSCHIP00000002913	1	18	16	0	8	7	87.5	5	4	87.5	lysosomal amino acid transporter 1 homolog	lysosomal amino acid transporter 1 homolog	NA	.	.	.	1	.	XP_012024655.1 (Ovis aries musimon: 97.9% identity in aln 100.0% length of target) | XP_005908158.1 (Bos mutus: 95.5% identity in aln 100.0% length of target) | XP_005203183.1 (Bos taurus: 94.2% identity in aln 100.0% length of target) | XP_006068167.1 (Bubalus bubalis: 95.9% identity in aln 100.0% length of target) | XP_005957121.1 (Pantholops hodgsonii: 97.9% identity in aln 100.0% length of ta…	.
ENSCHIG00000006691	ENSCHIP00000002872	1	2	0	0	0	0	0	0	0	0	.	immunoglobulin mu heavy chain variable region	NA	.	.	.	8	.	.	.
ENSCHIG00000006697	ENSCHIP00000002880	1	18	1	0	64	4	6.2	112	2	79.7	40S ribosomal protein S25	40S ribosomal protein S25	NA	.	RPS25	ribosomal protein S25	1	NP_001019.1 (98.4% identity in aln 100.0% length of target)	.	.
ENSCHIG00000006706	ENSCHIP00000002907	0	0	0	0	1	1	100	1	1	100	trophoblast Kunitz domain protein 1 precursor	trophoblast Kunitz domain protein 1 precursor	1	trophoblast Kunitz domain protein 1 precursor	.	.	6	.	NP_001009291.1 (Ovis aries: 97.719% identity in aln 99.2% length of target)	.
ENSCHIG00000006712	ENSCHIP00000002888	0	0	0	0	22	0	0	76	0	68.2	transformer-2 protein homolog beta	transformer-2 protein homolog beta	7	transformer-2 protein homolog beta | transformer-2 protein homolog beta-like | splicing factor, arginine/serine-rich 10 (transformer 2 homolog, Drosophila) variant | transformer-2 protein homolog beta isoform 1 | transformer-2 protein homolog beta isoform 2 | transformer 2 beta homolog | mCG127344, isoform CRA_b	.	.	7	.	.	multiple unknown genes (33) match this description (it also matches ENSCHIG00000000973, ENSCHIG00000001132, ENSCHIG00000003260, ENSCHIG00000005496, ENSCHIG00000005644, ENSCHIG00000006497, ENSCHIG00000006727, ENSCHIG00000007083, ENSCHIG00000007414, ENSCHIG00000007914, ENSCHIG00000008982, ENSCHIG00000009135, ENSCHIG00000009192, ENSCHIG00000009542, ENSCHIG00000009633, ENSCHIG00000009841, ENSCHIG0000…
ENSCHIG00000006714	ENSCHIP00000002899	1	18	18	18	16	2	12.5	27	2	93.8	heterogeneous nuclear ribonucleoprotein F	heterogeneous nuclear ribonucleoprotein F	NA	.	HNRNPF	heterogeneous nuclear ribonucleoprotein F	1	.	NP_001014860.1 (Bos taurus: 100.0% identity in aln 100.0% length of target) | XP_006192534.1 (Camelus ferus: 98.8% identity in aln 100.0% length of target)	.
ENSCHIG00000006716	ENSCHIP00000002890	1	1	0	0	0	0	0	0	0	0	.	forkhead box protein D4-like 1	NA	.	.	.	8	.	.	.
ENSCHIG00000006717	ENSCHIP00000002891	0	0	0	0	26	0	0	78	0	73.1	transformer-2 protein homolog beta	transformer-2 protein homolog beta isoform 1	8	transformer-2 protein homolog beta | splicing factor, arginine/serine-rich 10 (transformer 2 homolog, Drosophila) variant | Transformer-2 protein-like protein beta | transformer-2 protein homolog beta isoform 1 | mCG1657 | transformer 2 beta homolog | splicing factor, arginine/serine-rich 10 (transformer 2 homolog, Drosophila), isoform CRA_c | mCG127344, isoform CRA_b	.	.	6	.	NP_004584.1 (Homo sapiens: 96.875% identity in aln 100.0% length of target)	.
ENSCHIG00000006722	ENSCHIP00000002900	0	0	0	0	0	0	0	0	0	0	.	histone H2B subacrosomal variant	NA	.	.	.	8	.	.	.
ENSCHIG00000006725	ENSCHIP00000002904	0	0	0	0	0	0	0	0	0	0	.	transcription factor SPT20 homolog	NA	.	.	.	8	.	.	.
ENSCHIG00000006727	ENSCHIP00000002906	0	0	0	0	6	0	0	19	0	83.3	transformer-2 protein homolog beta	transformer-2 protein homolog beta	NA	.	.	.	5	.	.	multiple unknown genes (33) match this description (it also matches ENSCHIG00000000973, ENSCHIG00000001132, ENSCHIG00000003260, ENSCHIG00000005496, ENSCHIG00000005644, ENSCHIG00000006497, ENSCHIG00000006727, ENSCHIG00000007083, ENSCHIG00000007414, ENSCHIG00000007914, ENSCHIG00000008982, ENSCHIG00000009135, ENSCHIG00000009192, ENSCHIG00000009542, ENSCHIG00000009633, ENSCHIG00000009841, ENSCHIG0000…
ENSCHIG00000006728	ENSCHIP00000002911	1	9	1	0	8	0	0	10	0	62.5	UPF0730 protein	UPF0730 protein	4	UPF0730 protein | SERTA domain-containing protein 4-like | UPF0730 protein-like | UPF0730 protein CS0DE013YM09-like	.	.	7	.	.	.
ENSCHIG00000006730	ENSCHIP00000002988	1	3	0	0	380	14	3.7	278	7	19.2	histone H3-like	histone H3.1-like	88	histone H3-like | histone H3 | histone H3.1-like | histone H3.1 | Histone H3 | histone H3-like centromeric protein CSE4 | histone H3.2 | histone 3 | histone H3-like centromeric protein CSE4-like | histone H3.2-like | histone H3.3 | predicted protein | core histone H2A/H2B/H3/H4 | Histone H3.1 | histone H3.1t | histone H3.v1 | RecName: Full=Histone H3 | histone H3, embryonic-like | histone cluster…	.	.	7	.	.	.
ENSCHIG00000006733	ENSCHIP00000002912	0	0	0	0	1	1	100	1	1	100	olfactory receptor 12	olfactory receptor 12	1	olfactory receptor 12	.	.	6	.	XP_014960733.1 (Ovis aries: 95.268% identity in aln 99.1% length of target)	.
ENSCHIG00000006735	ENSCHIP00000002919	0	0	0	0	0	0	0	0	0	0	.	hypothetical protein M91_09114	NA	.	.	.	8	.	.	.
ENSCHIG00000006737	ENSCHIP00000002934	0	0	0	0	4	4	100	5	4	100	UPF0728 protein C10orf53 homolog	UPF0728 protein C10orf53 homolog	NA	.	C10orf53	chromosome 10 open reading frame 53	1	.	NP_001161475.1 (Bos taurus: 94.6% identity in aln 100.0% length of target) | XP_006065737.1 (Bubalus bubalis: 94.6% identity in aln 100.0% length of target) | XP_005961001.1 (Pantholops hodgsonii: 96.8% identity in aln 100.0% length of target) | XP_004021610.1 (Ovis aries: 98.9% identity in aln 100.0% length of target)	.
ENSCHIG00000006738	ENSCHIP00000002975	1	18	14	0	64	2	3.1	101	1	95.3	signal peptidase complex catalytic subunit SEC11C	signal peptidase complex catalytic subunit SEC11C	NA	.	.	.	1	.	XP_005910481.1 (Bos mutus: 99.0% identity in aln 100.0% length of target) | NP_001068643.1 (Bos taurus: 100.0% identity in aln 100.0% length of target)	.
ENSCHIG00000006742	ENSCHIP00000002941	1	18	18	16	115	5	4.3	127	5	96.5	26S proteasome non-ATPase regulatory subunit 13	26S proteasome non-ATPase regulatory subunit 13	NA	.	.	.	1	.	NP_001019703.1 (Bos taurus: 97.9% identity in aln 100.0% length of target) | XP_006046970.1 (Bubalus bubalis: 98.4% identity in aln 100.0% length of target) | XP_006174257.1 (Camelus ferus: 97.9% identity in aln 100.0% length of target) | XP_005967492.1 (Pantholops hodgsonii: 99.5% identity in aln 100.0% length of target) | XP_004019791.1 (Ovis aries: 99.7% identity in aln 100.0% length of target)	.
ENSCHIG00000006744	ENSCHIP00000002922	1	5	0	0	0	0	0	0	0	0	.	hypothetical protein TSA_TSAs00087g08203	NA	.	.	.	8	.	.	.
ENSCHIG00000006745	ENSCHIP00000002932	0	0	0	0	0	0	0	0	0	0	.	ribosomal protein S23 like protein	NA	.	.	.	8	.	.	.
ENSCHIG00000006747	ENSCHIP00000002930	1	14	6	1	8	6	75	3	3	62.5	Z-DNA-binding protein 1	Z-DNA-binding protein 1	2	Z-DNA-binding protein 1 | z-DNA-binding protein 1	.	.	6	.	XP_004014817.1 (Ovis aries: 98.595% identity in aln 100.0% length of target)	.
ENSCHIG00000006748	ENSCHIP00000002976	1	18	18	17	144	6	4.2	208	5	63.9	GTP-binding nuclear protein Ran	GTP-binding nuclear protein Ran	34	GTP-binding nuclear protein Ran | GTP-binding nuclear protein Ran-like | GTP-binding nuclear protein ran | GTP-binding nuclear protein Ran, testis-specific isoform | Homo sapiens RAN, member RAS oncogene family | RAN, member RAS oncogene family | Chain A, Canine Gdp-Ran | ran | chromodomain-helicase-DNA-binding protein 1 | GTP-binding nuclear protein | Chain C, Structure Of The Karyopherin Beta2-…	.	.	7	.	.	.
ENSCHIG00000006749	ENSCHIP00000002936	0	0	0	0	25	0	0	78	0	72	transformer-2 protein homolog beta	transformer-2 protein homolog beta	8	transformer-2 protein homolog beta | splicing factor, arginine/serine-rich 10 (transformer 2 homolog, Drosophila) variant | Transformer-2 protein-like protein beta | transformer-2 protein homolog beta isoform 1 | mCG1657 | transformer 2 beta homolog | splicing factor, arginine/serine-rich 10 (transformer 2 homolog, Drosophila), isoform CRA_c | mCG127344, isoform CRA_b	.	.	7	.	.	multiple unknown genes (33) match this description (it also matches ENSCHIG00000000973, ENSCHIG00000001132, ENSCHIG00000003260, ENSCHIG00000005496, ENSCHIG00000005644, ENSCHIG00000006497, ENSCHIG00000006727, ENSCHIG00000007083, ENSCHIG00000007414, ENSCHIG00000007914, ENSCHIG00000008982, ENSCHIG00000009135, ENSCHIG00000009192, ENSCHIG00000009542, ENSCHIG00000009633, ENSCHIG00000009841, ENSCHIG0000…
ENSCHIG00000006752	ENSCHIP00000002977	1	18	11	0	1	1	100	1	1	100	Friend virus susceptibility protein 1-like	Friend virus susceptibility protein 1-like	1	.	FV1	FV1	1	.	XP_014944740.1 (Ovis aries musimon: 98.6% identity in aln 100.0% length of target)	.
ENSCHIG00000006753	ENSCHIP00000002949	1	12	2	0	0	0	0	0	0	0	.	carcinoembryonic antigen-related cell adhesion molecule 3-like	NA	.	.	.	8	.	.	.
ENSCHIG00000006759	ENSCHIP00000002944	1	16	1	0	11	11	100	4	4	90.9	protein Shroom4	protein Shroom4	NA	.	.	.	3	.	XP_012022779.1 (Ovis aries musimon: 98.6% identity in aln 59.3% length of target) | XP_010820251.1 (Bos taurus: 96.9% identity in aln 62.4% length of target) | XP_006059545.1 (Bubalus bubalis: 96.5% identity in aln 64.5% length of target) | XP_011962080.1 (Ovis aries: 99.0% identity in aln 62.4% length of target)	.
ENSCHIG00000006760	ENSCHIP00000002946	1	14	0	0	1	1	100	1	1	100	enhancer of rudimentary homolog	enhancer of rudimentary homolog	1	.	ERH	enhancer of rudimentary homolog (Drosophila)	1	.	XP_006062826.1 (Bubalus bubalis: 92.2% identity in aln 100.0% length of target)	.
ENSCHIG00000006765	ENSCHIP00000003000	1	18	6	0	5	5	100	4	4	100	speckle targeted PIP5K1A-regulated poly(A) polymerase	speckle targeted PIP5K1A-regulated poly(A) polymerase	NA	.	TUT1	terminal uridylyl transferase 1, U6 snRNA-specific	1	.	XP_012001669.1 (Ovis aries musimon: 99.0% identity in aln 100.0% length of target) | NP_001073791.1 (Bos taurus: 96.9% identity in aln 100.0% length of target) | XP_006043257.1 (Bubalus bubalis: 97.7% identity in aln 100.0% length of target) | XP_005966834.1 (Pantholops hodgsonii: 97.7% identity in aln 100.0% length of target)	.
ENSCHIG00000006767	ENSCHIP00000002960	1	2	1	0	1	1	100	1	1	100	interferon-inducible GTPase 1-like	interferon-inducible GTPase 1-like	1	interferon-inducible GTPase 1-like	.	.	6	.	XP_014947048.1 (Ovis aries musimon: 94.498% identity in aln 100.0% length of target)	.
ENSCHIG00000006771	ENSCHIP00000002984	0	0	0	0	0	0	0	0	0	0	.	RecName: Full=C-type lectin domain family 19 member A; Flags: Precursor	NA	.	.	.	8	.	.	.
ENSCHIG00000006772	ENSCHIP00000002970	0	0	0	0	6	5	83.3	5	4	100	olfactory receptor 10K1	olfactory receptor 10K1	NA	.	OR10K1	OR10K1	1	.	XP_012018267.1 (Ovis aries musimon: 97.8% identity in aln 100.0% length of target) | XP_006052566.1 (Bubalus bubalis: 96.8% identity in aln 100.0% length of target) | XP_010845215.1 (Bison bison bison: 96.5% identity in aln 100.0% length of target) | XP_005957485.1 (Pantholops hodgsonii: 97.1% identity in aln 100.0% length of target) | XP_004003745.1 (Ovis aries: 97.4% identity in aln 100.0% leng…	.
ENSCHIG00000006774	ENSCHIP00000002983	0	0	0	0	0	0	0	0	0	0	.	LOW QUALITY PROTEIN: amidophosphoribosyltransferase-like	NA	.	.	.	8	.	.	.
ENSCHIG00000006775	ENSCHIP00000003020	0	0	0	0	0	0	0	0	0	0	.	uncharacterized protein LOC102187691	NA	.	.	.	8	.	.	.
ENSCHIG00000006776	ENSCHIP00000003004	0	0	0	0	0	0	0	0	0	0	.	olfactory receptor, family 51, subfamily E, member 2-like	NA	.	.	.	8	.	.	.
ENSCHIG00000006779	ENSCHIP00000002987	0	0	0	0	4	0	0	3	0	100	olfactory receptor 2W1	olfactory receptor 2W1	1	.	OR2W1	olfactory receptor family 2 subfamily W member 1	7	.	.	multiple unknown genes (5) match this description (it also matches ENSCHIG00000006779, ENSCHIG00000007444, ENSCHIG00000008906, ENSCHIG00000009125, ENSCHIG00000010145)
ENSCHIG00000006780	ENSCHIP00000002992	1	1	1	0	0	0	0	0	0	0	.	keratin-associated protein 10-8	NA	.	.	.	8	.	.	.
ENSCHIG00000006782	ENSCHIP00000002981	0	0	0	0	26	0	0	78	0	73.1	transformer-2 protein homolog beta	transformer-2 protein homolog beta isoform 1	8	transformer-2 protein homolog beta | splicing factor, arginine/serine-rich 10 (transformer 2 homolog, Drosophila) variant | Transformer-2 protein-like protein beta | transformer-2 protein homolog beta isoform 1 | mCG1657 | transformer 2 beta homolog | splicing factor, arginine/serine-rich 10 (transformer 2 homolog, Drosophila), isoform CRA_c | mCG127344, isoform CRA_b	.	.	6	.	NP_004584.1 (Homo sapiens: 96.875% identity in aln 100.0% length of target)	.
ENSCHIG00000006783	ENSCHIP00000003013	0	0	0	0	0	0	0	0	0	0	.	olfactory receptor 5D18-like	NA	.	.	.	8	.	.	.
ENSCHIG00000006788	ENSCHIP00000002990	0	0	0	0	8	6	75	5	5	62.5	olfactory receptor 6C68-like	olfactory receptor 6C68-like	3	olfactory receptor 6C68-like | olfactory receptor 6C68 | Olfactory receptor 6C68	.	.	6	.	XP_005975623.1 (Pantholops hodgsonii: 97.170% identity in aln 100.0% length of target)	.
ENSCHIG00000006794	ENSCHIP00000002999	0	0	0	0	14	14	100	4	4	57.1	olfactory receptor 145-like	olfactory receptor 145-like	4	olfactory receptor 145-like | olfactory receptor 8B3 | olfactory receptor 145 | olfactory receptor Olr1242-like	.	.	6	.	XP_012020217.1 (Ovis aries musimon: 96.129% identity in aln 100.0% length of target)	.
ENSCHIG00000006796	ENSCHIP00000003003	0	0	0	0	0	0	0	0	0	0	.	transformer-2 protein homolog beta	NA	.	.	.	8	.	.	multiple unknown genes (33) match this description (it also matches ENSCHIG00000000973, ENSCHIG00000001132, ENSCHIG00000003260, ENSCHIG00000005496, ENSCHIG00000005644, ENSCHIG00000006497, ENSCHIG00000006727, ENSCHIG00000007083, ENSCHIG00000007414, ENSCHIG00000007914, ENSCHIG00000008982, ENSCHIG00000009135, ENSCHIG00000009192, ENSCHIG00000009542, ENSCHIG00000009633, ENSCHIG00000009841, ENSCHIG0000…
ENSCHIG00000006798	ENSCHIP00000003006	0	0	0	0	11	11	100	5	5	72.7	olfactory receptor 10G4-like	olfactory receptor 10G7-like	3	olfactory receptor 10G4-like | olfactory receptor 10G9-like | olfactory receptor 10G7-like	.	.	6	.	XP_006056104.1 (Bubalus bubalis: 91.722% identity in aln 97.7% length of target)	.
ENSCHIG00000006801	ENSCHIP00000003014	0	0	0	0	0	0	0	0	0	0	.	protein tyrosine phosphatase type IVA 1	NA	.	.	.	8	.	.	.
ENSCHIG00000006803	ENSCHIP00000003009	0	0	0	0	11	10	90.9	5	5	81.8	olfactory receptor 5AC1-like	olfactory receptor 5AC1-like	NA	.	.	.	1	.	XP_011995135.1 (Ovis aries musimon: 98.0% identity in aln 99.7% length of target) | XP_006074628.1 (Bubalus bubalis: 91.9% identity in aln 100.0% length of target) | XP_010846699.1 (Bison bison bison: 93.5% identity in aln 100.0% length of target) | XP_005972777.1 (Pantholops hodgsonii: 97.1% identity in aln 100.0% length of target) | XP_004003809.2 (Ovis aries: 97.4% identity in aln 100.0% lengt…	.
ENSCHIG00000006806	ENSCHIP00000003008	0	0	0	0	2	2	100	2	2	50	epidermal growth factor-like protein 6	epidermal growth factor-like protein 6	2	epidermal growth factor-like protein 6 | epidermal growth factor-like protein 6-like	.	.	6	.	XP_011961619.1 (Ovis aries: 95.172% identity in aln 27.3% length of target)	.
ENSCHIG00000006809	ENSCHIP00000003016	0	0	0	0	65	2	3.1	132	2	61.5	E3 ubiquitin-protein ligase RBX1	E3 ubiquitin-protein ligase RBX1	13	E3 ubiquitin-protein ligase RBX1 | RING-box protein 1 | Rbx1 protein | E3 ubiquitin-protein ligase RBX1-like | E3 ubiquitin-protein ligase | mCG19902 | RING-box protein 1-like | Chain R, Structural Insights Into Nedd8 Activation Of Cullin-Ring Ligases: Conformational Control Of Conjugation. | RBX1 protein | Chain R, Structural Insights Into Nedd8 Activation Of Cullin-Ring Ligases: Conformational …	.	.	7	.	.	.
ENSCHIG00000006856	ENSCHIP00000003057	1	18	4	0	201	4	2	162	3	84.6	AMME syndrome candidate gene 1 protein	AMME syndrome candidate gene 1 protein	NA	.	.	.	2	.	XP_005905838.1 (Bos mutus: 100.0% identity in aln 79.8% length of target)	.
ENSCHIG00000006873	ENSCHIP00000003063	1	5	0	0	0	0	0	0	0	0	.	NKG2D ligand 3-like	NA	.	.	.	8	.	.	.
ENSCHIG00000006891	ENSCHIP00000003079	0	0	0	0	5	3	60	4	3	60	intercellular adhesion molecule 4	intercellular adhesion molecule 4	3	intercellular adhesion molecule 4 | intercellular adhesion molecule 4-like | Intercellular adhesion molecule 4	ICAM4	intercellular adhesion molecule 4	6	.	XP_011991381.1 (Ovis aries musimon: 98.872% identity in aln 100.0% length of target)	.
ENSCHIG00000006897	ENSCHIP00000003086	1	2	1	1	7	7	100	5	5	85.7	solute carrier organic anion transporter family member 1B3	solute carrier organic anion transporter family member 1B3	NA	.	SLCO1B3	solute carrier organic anion transporter family member 1B3	1	.	XP_005893284.1 (Bos mutus: 96.1% identity in aln 100.0% length of target) | NP_991373.1 (Bos taurus: 96.5% identity in aln 100.0% length of target) | XP_006067685.1 (Bubalus bubalis: 96.2% identity in aln 100.0% length of target) | XP_005983013.1 (Pantholops hodgsonii: 99.3% identity in aln 100.0% length of target) | XP_004006851.1 (Ovis aries: 99.3% identity in aln 100.0% length of target)	.
ENSCHIG00000006898	ENSCHIP00000003085	1	1	0	0	0	0	0	0	0	0	.	histone H2A type 1-A	NA	.	.	.	8	.	.	.
ENSCHIG00000006912	ENSCHIP00000003103	1	18	12	0	0	0	0	0	0	0	.	LYR motif-containing protein 9	NA	.	LYRM9	LYR motif-containing protein 9	8	.	.	.
ENSCHIG00000006914	ENSCHIP00000003100	0	0	0	0	0	0	0	0	0	0	.	39S ribosomal protein L13, mitochondrial	NA	.	MRPL13	mitochondrial ribosomal protein L13	8	.	.	.
ENSCHIG00000006928	ENSCHIP00000003107	1	18	18	15	43	3	7	33	1	90.7	protein BEX3	protein BEX3	NA	.	.	.	1	.	XP_005911021.1 (Bos mutus: 99.1% identity in aln 100.0% length of target) | NP_001157249.1 (Bos taurus: 100.0% identity in aln 100.0% length of target)	.
ENSCHIG00000006929	ENSCHIP00000003108	0	0	0	0	0	0	0	0	0	0	.	.	NA	.	.	.	.	.	.	.
ENSCHIG00000006931	ENSCHIP00000003109	1	3	0	0	0	0	0	0	0	0	.	.	NA	.	.	.	.	.	.	.
ENSCHIG00000006955	ENSCHIP00000003154	1	18	8	0	83	6	7.2	64	3	92.8	DNA repair protein RAD50	DNA repair protein RAD50	NA	.	.	.	1	NP_005723.2 (95.2% identity in aln 99.5% length of target)	XP_012008604.1 (Ovis aries musimon: 99.7% identity in aln 99.5% length of target) | NP_001193797.1 (Bos taurus: 98.6% identity in aln 99.5% length of target) | XP_006212891.1 (Vicugna pacos: 94.8% identity in aln 99.5% length of target) | XP_004008686.1 (Ovis aries: 99.7% identity in aln 99.5% length of target)	.
ENSCHIG00000006962	ENSCHIP00000003119	0	0	0	0	0	0	0	0	0	0	.	.	NA	.	.	.	.	.	.	.
ENSCHIG00000006964	ENSCHIP00000003117	1	1	0	0	3	3	100	3	3	100	leucine-rich repeat-containing protein 14B	leucine-rich repeat-containing protein 14B	1	leucine-rich repeat-containing protein 14B	.	.	6	.	XP_011980532.1 (Ovis aries musimon: 98.434% identity in aln 100.0% length of target)	.
ENSCHIG00000006968	ENSCHIP00000003120	0	0	0	0	0	0	0	0	0	0	.	fatty aldehyde dehydrogenase	NA	.	ALDH3A2	aldehyde dehydrogenase 3 family member A2	8	.	.	.
ENSCHIG00000006969	ENSCHIP00000003143	1	18	3	0	0	0	0	0	0	0	.	LOW QUALITY PROTEIN: beta-glucuronidase	NA	.	.	.	8	.	.	.
ENSCHIG00000006974	ENSCHIP00000003122	0	0	0	0	0	0	0	0	0	0	.	sorting nexin-17	NA	.	.	.	8	.	.	.
ENSCHIG00000006980	ENSCHIP00000003127	1	17	0	0	3	2	66.7	4	2	66.7	ATP synthase subunit epsilon, mitochondrial	ATP synthase subunit epsilon, mitochondrial	2	ATP synthase subunit epsilon, mitochondrial | epsilon subunit of ATP synthetase	ATP5E	ATP synthase subunit epsilon, mitochondrial	6	.	XP_005688355.1 (Capra hircus: 98.039% identity in aln 100.0% length of target)	.
ENSCHIG00000006982	ENSCHIP00000003130	1	12	9	3	5	5	100	5	4	80	complement factor I	complement factor I	NA	.	CFI	complement factor I	1	.	XP_005896291.1 (Bos mutus: 92.2% identity in aln 100.0% length of target) | XP_006052270.1 (Bubalus bubalis: 92.7% identity in aln 100.0% length of target) | XP_005970578.1 (Pantholops hodgsonii: 96.8% identity in aln 100.0% length of target) | XP_004009671.1 (Ovis aries: 98.7% identity in aln 100.0% length of target)	.
ENSCHIG00000006998	ENSCHIP00000003136	1	3	0	0	2	2	100	2	2	100	non-secretory ribonuclease	non-secretory ribonuclease	1	non-secretory ribonuclease	.	.	6	.	XP_014946048.1 (Ovis aries musimon: 98.101% identity in aln 100.0% length of target)	.
ENSCHIG00000006999	ENSCHIP00000003135	0	0	0	0	0	0	0	0	0	0	.	transformer-2 protein homolog beta	NA	.	.	.	8	.	.	multiple unknown genes (33) match this description (it also matches ENSCHIG00000000973, ENSCHIG00000001132, ENSCHIG00000003260, ENSCHIG00000005496, ENSCHIG00000005644, ENSCHIG00000006497, ENSCHIG00000006727, ENSCHIG00000007083, ENSCHIG00000007414, ENSCHIG00000007914, ENSCHIG00000008982, ENSCHIG00000009135, ENSCHIG00000009192, ENSCHIG00000009542, ENSCHIG00000009633, ENSCHIG00000009841, ENSCHIG0000…
ENSCHIG00000007019	ENSCHIP00000003152	0	0	0	0	26	0	0	78	0	73.1	transformer-2 protein homolog beta	transformer-2 protein homolog beta isoform 1	8	transformer-2 protein homolog beta | splicing factor, arginine/serine-rich 10 (transformer 2 homolog, Drosophila) variant | Transformer-2 protein-like protein beta | transformer-2 protein homolog beta isoform 1 | mCG1657 | transformer 2 beta homolog | splicing factor, arginine/serine-rich 10 (transformer 2 homolog, Drosophila), isoform CRA_c | mCG127344, isoform CRA_b	.	.	6	.	NP_004584.1 (Homo sapiens: 96.875% identity in aln 100.0% length of target)	.
ENSCHIG00000007021	ENSCHIP00000003155	1	18	18	18	87	7	8	74	5	78.2	proteasome maturation protein	proteasome maturation protein	NA	.	POMP	proteasome maturation protein	1	NP_057016.1 (96.3% identity in aln 95.7% length of target)	XP_014335742.1 (Bos mutus: 99.3% identity in aln 95.1% length of target) | NP_001029548.1 (Bos taurus: 99.3% identity in aln 95.7% length of target) | XP_006078634.1 (Bubalus bubalis: 98.5% identity in aln 95.7% length of target) | XP_014421673.1 (Camelus ferus: 98.5% identity in aln 93.1% length of target) | XP_015098821.1 (Vicugna pacos: 99.3% identity in aln 93.1% length of target)	.
ENSCHIG00000007023	ENSCHIP00000003165	1	18	17	12	190	5	2.6	123	4	45.8	ADP/ATP translocase 2	ADP/ATP translocase 2	16	ADP/ATP translocase 2 | ADP/ATP translocase 3 | ADP/ATP translocase 1 | ADP/ATP translocase 2-like | ADP/ATP translocase | ADP/ATP translocase 3-like | SLC25A6 | ATP/ADP antiporter | ADP,ATP carrier protein, liver isoform T2 variant | ADP/ATP carrier protein | SLC25A5 protein | RecName: Full=ADP/ATP translocase 2; AltName: Full=ADP,ATP carrier protein 2; AltName: Full=Adenine nucleotide transloca…	.	.	6	.	NP_777084.1 (Bos taurus: 100.000% identity in aln 100.0% length of target)	.
ENSCHIG00000007051	ENSCHIP00000003168	0	0	0	0	4	3	75	4	3	75	olfactory receptor 5-like	olfactory receptor 5-like	NA	.	.	.	1	.	XP_006078465.1 (Bubalus bubalis: 92.6% identity in aln 100.0% length of target) | XP_010856354.1 (Bison bison bison: 92.3% identity in aln 100.0% length of target) | XP_004015502.1 (Ovis aries: 90.6% identity in aln 99.4% length of target)	.
ENSCHIG00000007073	ENSCHIP00000003173	1	17	15	12	63	6	9.5	54	5	84.1	biglycan	biglycan	NA	.	BGN	biglycan	1	.	XP_006043761.1 (Bubalus bubalis: 99.4% identity in aln 97.8% length of target) | XP_006193037.1 (Camelus ferus: 98.9% identity in aln 97.8% length of target) | XP_006218589.2 (Vicugna pacos: 98.9% identity in aln 97.0% length of target) | XP_014960150.1 (Ovis aries: 99.7% identity in aln 93.5% length of target)	.
ENSCHIG00000007083	ENSCHIP00000003172	0	0	0	0	6	0	0	19	0	83.3	transformer-2 protein homolog beta	transformer-2 protein homolog beta	NA	.	.	.	5	.	.	multiple unknown genes (33) match this description (it also matches ENSCHIG00000000973, ENSCHIG00000001132, ENSCHIG00000003260, ENSCHIG00000005496, ENSCHIG00000005644, ENSCHIG00000006497, ENSCHIG00000006727, ENSCHIG00000007083, ENSCHIG00000007414, ENSCHIG00000007914, ENSCHIG00000008982, ENSCHIG00000009135, ENSCHIG00000009192, ENSCHIG00000009542, ENSCHIG00000009633, ENSCHIG00000009841, ENSCHIG0000…
ENSCHIG00000007093	ENSCHIP00000003174	1	18	18	14	0	0	0	0	0	0	.	p97Bcnt protein	NA	.	.	.	8	.	.	.
ENSCHIG00000007125	ENSCHIP00000003193	0	0	0	0	0	0	0	0	0	0	.	hypothetical protein EGM_04538	NA	.	.	.	8	.	.	.
ENSCHIG00000007130	ENSCHIP00000003189	0	0	0	0	6	5	83.3	5	4	66.7	gastrin	RecName: Full=Gastrin; Contains: RecName: Full=Big gastrin; AltName: Full=Gastrin-34; Short=G34; Contains: RecName: Full=Gastrin; Flags: Precursor	3	gastrin | gastrin precursor | RecName: Full=Gastrin; Contains: RecName: Full=Big gastrin; AltName: Full=Gastrin-34; Short=G34; Contains: RecName: Full=Gastrin; Flags: Precursor	.	.	7	.	.	.
ENSCHIG00000007149	ENSCHIP00000003195	0	0	0	0	0	0	0	0	0	0	.	Kruppel-like factor 4 short isoform	NA	.	.	.	8	.	.	.
ENSCHIG00000007163	ENSCHIP00000003201	1	2	0	0	0	0	0	0	0	0	.	dnaJ homolog subfamily C member 5	NA	.	.	.	8	.	.	.
ENSCHIG00000007164	ENSCHIP00000003202	1	18	13	4	6	6	100	3	3	100	sperm-associated antigen 8	sperm-associated antigen 8	1	sperm-associated antigen 8	.	.	6	.	XP_005900842.1 (Bos mutus: 95.095% identity in aln 75.7% length of target)	.
ENSCHIG00000007167	ENSCHIP00000003206	1	18	18	18	37	2	5.4	148	1	59.5	zinc finger protein 706	zinc finger protein 706	8	zinc finger protein 706 | zinc finger protein 706-like | Zinc finger protein 706 | zinc finger protein 706, isoform CRA_c | PNAS-106 | zinc finger protein | zinc finger protein 706, isoform CRA_b | Zinc finger protein	.	.	7	.	.	.
ENSCHIG00000007170	ENSCHIP00000003209	1	13	10	1	12	6	50	12	4	83.3	ATP synthase-coupling factor 6, mitochondrial	ATP synthase-coupling factor 6, mitochondrial	NA	.	.	.	1	.	XP_005898682.1 (Bos mutus: 96.3% identity in aln 93.1% length of target) | XP_006063315.1 (Bubalus bubalis: 97.2% identity in aln 100.0% length of target) | XP_005971256.1 (Pantholops hodgsonii: 99.1% identity in aln 93.1% length of target) | XP_004002856.1 (Ovis aries: 99.1% identity in aln 100.0% length of target)	.
ENSCHIG00000007200	ENSCHIP00000003224	0	0	0	0	4	3	75	4	3	50	olfactory receptor 4F15-like	olfactory receptor 4F15-like	2	olfactory receptor 4F15-like | olfactory receptor 4F15	.	.	6	.	XP_012024113.1 (Ovis aries musimon: 96.474% identity in aln 100.0% length of target)	.
ENSCHIG00000007229	ENSCHIP00000003241	0	0	0	0	24	1	4.2	43	1	70.8	guanine nucleotide-binding protein G(I)/G(S)/G(O) subunit gamma-10	guanine nucleotide-binding protein G(I)/G(S)/G(O) subunit gamma-10	5	guanine nucleotide-binding protein G(I)/G(S)/G(O) subunit gamma-10 | guanine nucleotide-binding protein G(I)/G(S)/G(O) subunit gamma-10-like | guanine nucleotide-binding protein G(I)/G(S)/G(O) subunit gamma-10 precursor | hCG1992840, isoform CRA_a | Guanine nucleotide-binding protein G(I)/G(S)/G(O) subunit gamma-10	.	.	6	.	NP_001107984.1 (Bos taurus: 98.529% identity in aln 100.0% length of target)	.
ENSCHIG00000007244	ENSCHIP00000003257	0	0	0	0	0	0	0	0	0	0	.	NEDD8-conjugating enzyme UBE2F-like	NA	.	.	.	8	.	.	.
ENSCHIG00000007247	ENSCHIP00000003246	0	0	0	0	0	0	0	0	0	0	.	Ig kappa chain V-II region RPMI 6410	NA	.	.	.	8	.	.	.
ENSCHIG00000007250	ENSCHIP00000003247	0	0	0	0	13	12	92.3	5	5	69.2	olfactory receptor 4D2-like	olfactory receptor 4D2-like	2	olfactory receptor 4D2-like | olfactory receptor 4D2	.	.	6	.	XP_012027626.1 (Ovis aries musimon: 99.035% identity in aln 100.0% length of target)	.
ENSCHIG00000007252	ENSCHIP00000003248	1	15	2	0	0	0	0	0	0	0	.	unnamed protein product	NA	.	.	.	8	.	.	.
ENSCHIG00000007253	ENSCHIP00000003263	1	8	4	2	0	0	0	0	0	0	.	fibroblast growth factor receptor 3	NA	.	.	.	8	.	.	.
ENSCHIG00000007257	ENSCHIP00000003251	0	0	0	0	17	9	52.9	9	4	29.4	olfactory receptor 4F3/4F16/4F29-like	olfactory receptor 4F6-like	6	olfactory receptor 4F3/4F16/4F29-like | olfactory receptor 4F15-like | olfactory receptor 4F3/4F16/4F29 | olfactory receptor 4F6-like | olfactory receptor 4F15 | Olfactory receptor 4F21	.	.	6	.	XP_004011009.1 (Ovis aries: 96.474% identity in aln 100.0% length of target)	.
ENSCHIG00000007261	ENSCHIP00000003332	1	18	18	12	30	6	20	24	6	83.3	cilia and flagella associated protein 36	cilia and flagella associated protein 36	NA	.	CFAP36	cilia and flagella associated protein 36	1	.	XP_005212663.1 (Bos taurus: 98.3% identity in aln 100.0% length of target) | XP_010839961.1 (Bison bison bison: 98.0% identity in aln 100.0% length of target) | XP_006174520.1 (Camelus ferus: 92.7% identity in aln 100.0% length of target) | XP_006217789.1 (Vicugna pacos: 91.8% identity in aln 100.0% length of target) | XP_004005988.1 (Ovis aries: 100.0% identity in aln 100.0% length of target)	.
ENSCHIG00000007273	ENSCHIP00000003256	1	1	0	0	0	0	0	0	0	0	.	unnamed protein product	NA	.	.	.	8	.	.	.
ENSCHIG00000007290	ENSCHIP00000003273	1	5	1	0	6	6	100	3	3	66.7	carbonyl reductase [NADPH] 1	carbonyl reductase [NADPH] 1-like	3	carbonyl reductase [NADPH] 1 | carbonyl reductase [NADPH] 1-like | 20-beta-hydroxysteroid dehydrogenase-like	.	.	6	.	XP_011986048.1 (Ovis aries musimon: 96.154% identity in aln 100.0% length of target)	.
ENSCHIG00000007292	ENSCHIP00000003296	0	0	0	0	12	10	83.3	5	5	33.3	hemoglobin subunit epsilon-2	hemoglobin subunit epsilon-2-like	6	hemoglobin subunit epsilon-2 | hemoglobin subunit epsilon-4 | hemoglobin subunit epsilon-4-like | Hemoglobin subunit epsilon-2 | epsilon II beta-globin | hemoglobin subunit epsilon-2-like	.	.	6	.	XP_005983993.1 (Pantholops hodgsonii: 99.320% identity in aln 100.0% length of target)	.
ENSCHIG00000007298	ENSCHIP00000003281	1	18	17	0	82	5	6.1	62	4	81.7	DNA-(apurinic or apyrimidinic site) lyase	DNA-(apurinic or apyrimidinic site) lyase	NA	.	APEX1	apurinic/apyrimidinic endodeoxyribonuclease 1	1	NP_001632.2 (93.1% identity in aln 100.0% length of target)	XP_012025341.1 (Ovis aries musimon: 100.0% identity in aln 100.0% length of target) | NP_788782.2 (Bos taurus: 99.4% identity in aln 100.0% length of target) | XP_006191288.1 (Camelus ferus: 95.9% identity in aln 100.0% length of target) | XP_005956106.1 (Pantholops hodgsonii: 99.4% identity in aln 100.0% length of target) | XP_004010439.1 (Ovis aries: 99.1% identity in aln 100.0% length of targe…	.
ENSCHIG00000007303	ENSCHIP00000003272	1	18	1	0	63	7	11.1	61	5	92.1	3-hydroxyisobutyrate dehydrogenase, mitochondrial	3-hydroxyisobutyrate dehydrogenase, mitochondrial	NA	.	HIBADH	3-hydroxyisobutyrate dehydrogenase	1	.	XP_011967681.1 (Ovis aries musimon: 97.6% identity in aln 100.0% length of target) | XP_005903740.1 (Bos mutus: 97.0% identity in aln 100.0% length of target) | XP_006175760.1 (Camelus ferus: 95.2% identity in aln 100.0% length of target) | XP_006201898.1 (Vicugna pacos: 95.2% identity in aln 100.0% length of target)	.
ENSCHIG00000007311	ENSCHIP00000003264	0	0	0	0	5	5	100	4	4	80	olfactory receptor 6M1-like	olfactory receptor 6M1-like	NA	.	.	.	1	.	XP_012027435.1 (Ovis aries musimon: 96.9% identity in aln 91.7% length of target) | XP_010856778.1 (Bison bison bison: 95.2% identity in aln 96.3% length of target) | XP_004019837.1 (Ovis aries: 96.9% identity in aln 91.7% length of target)	.
ENSCHIG00000007316	ENSCHIP00000003284	1	18	17	7	6	6	100	5	4	100	protein phosphatase inhibitor 2	protein phosphatase inhibitor 2	NA	.	PPP1R2	protein phosphatase 1 regulatory inhibitor subunit 2	1	.	XP_011995867.1 (Ovis aries musimon: 98.6% identity in aln 100.0% length of target) | XP_005897899.1 (Bos mutus: 99.5% identity in aln 100.0% length of target) | NP_001030469.1 (Bos taurus: 99.0% identity in aln 100.0% length of target) | XP_006047590.1 (Bubalus bubalis: 99.0% identity in aln 100.0% length of target) | XP_005966606.1 (Pantholops hodgsonii: 99.5% identity in aln 100.0% length of ta…	.
ENSCHIG00000007320	ENSCHIP00000003267	1	5	0	0	40	2	5	40	2	95	cAMP-specific 3',5'-cyclic phosphodiesterase 4D	cAMP-specific 3',5'-cyclic phosphodiesterase 4D	NA	.	.	.	4	.	.	.
ENSCHIG00000007333	ENSCHIP00000003276	0	0	0	0	0	0	0	0	0	0	.	nephrocystin-1	NA	.	.	.	8	.	.	.
ENSCHIG00000007336	ENSCHIP00000003396	1	15	0	0	53	5	9.4	31	4	90.6	ran-binding protein 17	ran-binding protein 17	NA	.	.	.	1	.	XP_010852855.1 (Bison bison bison: 98.8% identity in aln 98.9% length of target)	.
ENSCHIG00000007340	ENSCHIP00000003290	1	2	0	0	0	0	0	0	0	0	.	mCG10266, isoform CRA_b	NA	.	.	.	8	.	.	.
ENSCHIG00000007356	ENSCHIP00000003286	0	0	0	0	13	12	92.3	5	5	69.2	olfactory receptor 52L1	olfactory receptor 52L1	3	olfactory receptor 52L1 | olfactory receptor 52L1-like | Olfactory receptor 52L1	.	.	6	.	XP_004016674.3 (Ovis aries: 98.160% identity in aln 96.7% length of target)	.
ENSCHIG00000007360	ENSCHIP00000003499	1	11	1	0	177	17	9.6	66	6	91.5	long-chain-fatty-acid--CoA ligase 6	long-chain-fatty-acid--CoA ligase 6	NA	.	ACSL6	acyl-CoA synthetase long-chain family member 6	1	.	XP_012008620.1 (Ovis aries musimon: 99.6% identity in aln 100.0% length of target) | XP_005209089.1 (Bos taurus: 97.9% identity in aln 100.0% length of target) | XP_010861874.1 (Bison bison bison: 97.8% identity in aln 100.0% length of target) | XP_006184152.1 (Camelus ferus: 96.1% identity in aln 100.0% length of target) | XP_006212900.2 (Vicugna pacos: 96.0% identity in aln 100.0% length of tar…	.
ENSCHIG00000007362	ENSCHIP00000003293	1	18	18	18	64	4	6.2	112	2	79.7	40S ribosomal protein S25	40S ribosomal protein S25	NA	.	RPS25	ribosomal protein S25	1	NP_001019.1 (99.2% identity in aln 100.0% length of target)	.	.
ENSCHIG00000007367	ENSCHIP00000003303	1	18	18	16	137	12	8.8	174	4	55.5	60S ribosomal protein L17	60S ribosomal protein L17-like	23	60S ribosomal protein L17 | 60S ribosomal protein L17-like | ribosomal protein L17 | similar to ribosomal protein L17 | Rpl17 protein | mCG50146 | ribosomal protein L17 S homeolog | Ribosomal protein L17 | mCG1047290 | hCG2004593 | 60S ribosomal protein L17-like isoform 1 | 60S ribosomal protein L17 isoform a | mCG3798 | mCG1028606 | hCG22804, isoform CRA_a | mCG50909 | RPL17-C18orf32 protein iso…	.	.	6	.	XP_005971830.1 (Pantholops hodgsonii: 97.283% identity in aln 100.0% length of target)	.
ENSCHIG00000007372	ENSCHIP00000003302	1	18	18	16	100	12	12	68	4	88	nucleosome assembly protein 1-like 1	nucleosome assembly protein 1-like 1	NA	.	NAP1L1	nucleosome assembly protein 1 like 1	1	.	XP_005909701.1 (Bos mutus: 99.0% identity in aln 100.0% length of target) | NP_001092685.1 (Bos taurus: 99.2% identity in aln 100.0% length of target) | XP_010827774.1 (Bison bison bison: 98.5% identity in aln 100.0% length of target) | XP_005976377.1 (Pantholops hodgsonii: 99.4% identity in aln 94.8% length of target) | XP_004011236.1 (Ovis aries: 98.2% identity in aln 100.0% length of target)	.
ENSCHIG00000007384	ENSCHIP00000003428	1	18	15	3	0	0	0	0	0	0	.	carcinoembryonic antigen-related cell adhesion molecule 6	NA	.	.	.	8	.	.	.
ENSCHIG00000007393	ENSCHIP00000003309	1	18	7	1	75	12	16	31	6	98.7	ankyrin repeat domain-containing protein 12	ankyrin repeat domain-containing protein 12	NA	.	.	.	4	.	.	.
ENSCHIG00000007401	ENSCHIP00000003307	1	10	2	1	2	2	100	1	1	100	natural killer cells antigen CD94-like	natural killer cells antigen CD94-like	1	natural killer cells antigen CD94-like	.	.	6	.	XP_012030790.1 (Ovis aries: 96.234% identity in aln 100.0% length of target)	.
ENSCHIG00000007414	ENSCHIP00000003306	0	0	0	0	6	0	0	19	0	83.3	transformer-2 protein homolog beta	transformer-2 protein homolog beta	NA	.	.	.	5	.	.	multiple unknown genes (33) match this description (it also matches ENSCHIG00000000973, ENSCHIG00000001132, ENSCHIG00000003260, ENSCHIG00000005496, ENSCHIG00000005644, ENSCHIG00000006497, ENSCHIG00000006727, ENSCHIG00000007083, ENSCHIG00000007414, ENSCHIG00000007914, ENSCHIG00000008982, ENSCHIG00000009135, ENSCHIG00000009192, ENSCHIG00000009542, ENSCHIG00000009633, ENSCHIG00000009841, ENSCHIG0000…
ENSCHIG00000007425	ENSCHIP00000003314	0	0	0	0	0	0	0	0	0	0	.	transformer-2 protein homolog beta	NA	.	.	.	8	.	.	multiple unknown genes (33) match this description (it also matches ENSCHIG00000000973, ENSCHIG00000001132, ENSCHIG00000003260, ENSCHIG00000005496, ENSCHIG00000005644, ENSCHIG00000006497, ENSCHIG00000006727, ENSCHIG00000007083, ENSCHIG00000007414, ENSCHIG00000007914, ENSCHIG00000008982, ENSCHIG00000009135, ENSCHIG00000009192, ENSCHIG00000009542, ENSCHIG00000009633, ENSCHIG00000009841, ENSCHIG0000…
ENSCHIG00000007426	ENSCHIP00000003319	0	0	0	0	0	0	0	0	0	0	.	coiled-coil-helix-coiled-coil-helix domain-containing protein 2	NA	.	.	.	8	.	.	.
ENSCHIG00000007428	ENSCHIP00000003315	0	0	0	0	4	0	0	3	0	100	transformer-2 protein homolog beta	transformer-2 protein homolog beta	1	transformer-2 protein homolog beta	.	.	7	.	.	multiple unknown genes (33) match this description (it also matches ENSCHIG00000000973, ENSCHIG00000001132, ENSCHIG00000003260, ENSCHIG00000005496, ENSCHIG00000005644, ENSCHIG00000006497, ENSCHIG00000006727, ENSCHIG00000007083, ENSCHIG00000007414, ENSCHIG00000007914, ENSCHIG00000008982, ENSCHIG00000009135, ENSCHIG00000009192, ENSCHIG00000009542, ENSCHIG00000009633, ENSCHIG00000009841, ENSCHIG0000…
ENSCHIG00000007433	ENSCHIP00000003318	1	8	3	0	0	0	0	0	0	0	.	SLAM family member 9-like	NA	.	.	.	8	.	.	.
ENSCHIG00000007437	ENSCHIP00000003328	0	0	0	0	8	5	62.5	4	3	50	olfactory receptor 7A17	olfactory receptor 7A17	3	olfactory receptor 7A17 | olfactory receptor-like protein OLF4 | olfactory receptor 7A10-like	OR7A17	olfactory receptor family 7 subfamily A member 17	6	.	XP_004009262.1 (Ovis aries: 99.032% identity in aln 100.0% length of target)	multiple unknown genes (3) match this description (it also matches ENSCHIG00000009729, ENSCHIG00000011586, ENSCHIG00000025494)
ENSCHIG00000007444	ENSCHIP00000003326	0	0	0	0	3	0	0	3	0	100	olfactory receptor 2W1	olfactory receptor 2W1	1	.	OR2W1	olfactory receptor family 2 subfamily W member 1	7	.	.	multiple unknown genes (5) match this description (it also matches ENSCHIG00000006779, ENSCHIG00000007444, ENSCHIG00000008906, ENSCHIG00000009125, ENSCHIG00000010145)
ENSCHIG00000007447	ENSCHIP00000003333	0	0	0	0	1	1	100	1	1	100	40S ribosomal protein S28-like	40S ribosomal protein S28-like	1	40S ribosomal protein S28-like	.	.	6	.	XP_005956691.1 (Pantholops hodgsonii: 91.304% identity in aln 100.0% length of target)	.
ENSCHIG00000007449	ENSCHIP00000003489	1	18	18	17	0	0	0	0	0	0	.	dolichyl-diphosphooligosaccharide--protein glycosyltransferase subunit 1	NA	.	.	.	8	.	.	.
ENSCHIG00000007457	ENSCHIP00000003337	1	15	0	0	92	9	9.8	93	4	76.1	60S ribosomal protein L23a	60S ribosomal protein L23a	NA	.	RPL23A	ribosomal protein L23a	1	NP_000975.2 (98.1% identity in aln 100.0% length of target)	XP_014337154.1 (Bos mutus: 97.4% identity in aln 100.0% length of target) | XP_006185001.1 (Camelus ferus: 94.9% identity in aln 100.0% length of target)	.
ENSCHIG00000007470	ENSCHIP00000003345	1	18	18	8	47	7	14.9	45	6	97.9	synaptosomal-associated protein 23	synaptosomal-associated protein 23	NA	.	.	.	1	.	XP_005904054.1 (Bos mutus: 97.6% identity in aln 100.0% length of target) | NP_001069299.1 (Bos taurus: 98.1% identity in aln 100.0% length of target) | XP_006066251.1 (Bubalus bubalis: 99.1% identity in aln 100.0% length of target) | XP_006178931.1 (Camelus ferus: 90.0% identity in aln 100.0% length of target) | XP_006201761.1 (Vicugna pacos: 91.0% identity in aln 100.0% length of target) | XP_0…	.
ENSCHIG00000007472	ENSCHIP00000003354	0	0	0	0	70	6	8.6	67	4	61.4	protein slowmo homolog 2	protein slowmo homolog 2	9	protein slowmo homolog 2 | PRELI domain containing protein 3B | protein slowmo homolog 2-like | slowmo-like protein 2 | Protein slowmo-like protein 2 | Protein slowmo like protein 2 | PRELI domain containing protein 3B isoform 1 | CGI-107 protein | protein slowmo homolog 2 isoform 1	.	.	6	.	XP_005971051.1 (Pantholops hodgsonii: 98.969% identity in aln 100.0% length of target)	.
ENSCHIG00000007482	ENSCHIP00000003368	1	6	0	0	0	0	0	0	0	0	.	gametogenetin-binding protein 1	NA	.	.	.	8	.	.	.
ENSCHIG00000007494	ENSCHIP00000003358	0	0	0	0	7	6	85.7	5	5	57.1	olfactory receptor 2T33-like	olfactory receptor 2T33-like	3	olfactory receptor 2T33-like | olfactory receptor 2T33 | olfactory receptor 2T8-like	.	.	6	.	XP_012028616.1 (Ovis aries musimon: 99.677% identity in aln 100.0% length of target)	.
ENSCHIG00000007495	ENSCHIP00000003356	0	0	0	0	8	6	75	5	5	50	olfactory receptor 4C3	olfactory receptor 4C3	3	olfactory receptor 4C3 | olfactory receptor 4C3-like | Olfactory receptor 4C3	.	.	6	.	XP_012025480.1 (Ovis aries musimon: 98.675% identity in aln 90.7% length of target)	.
ENSCHIG00000007497	ENSCHIP00000003359	0	0	0	0	17	1	5.9	54	1	94.1	U4/U6.U5 small nuclear ribonucleoprotein 27 kDa protein	U4/U6.U5 small nuclear ribonucleoprotein 27 kDa protein	NA	.	.	.	1	NP_006848.1 (97.4% identity in aln 98.1% length of target)	.	.
ENSCHIG00000007534	ENSCHIP00000003435	1	10	0	0	456	41	9	158	7	11.4	histone H2B type 1-like	histone H2B type 1-like	99	histone H2B type 1-like | histone H2B type 2-E-like | histone H2B type 1 | histone H2B type 2-F | histone H2B type 1-M-like | histone H2B type 1-B | histone H2B 1/2/3/4/6-like | histone H2B type 1-N-like | histone H2B type 1-K-like | histone H2B type 2-F-like | histone H2B type 1-N | histone H2B 7 | histone H2B type 1-H | histone H2B type 1-M | histone H2B type 2-E | histone H2B type 1-J-like | h…	.	.	7	.	.	.
ENSCHIG00000007536	ENSCHIP00000003388	1	1	0	0	402	23	5.7	79	6	85.6	neurexin 3	neurexin 3	NA	.	NRXN3	neurexin 3	4	.	.	multiple unknown genes (3) match this description (it also matches ENSCHIG00000007536, ENSCHIG00000010222, ENSCHIG00000014689)
ENSCHIG00000007546	ENSCHIP00000003381	0	0	0	0	0	0	0	0	0	0	.	translocase of inner mitochondrial membrane 10 homolog	NA	.	.	.	8	.	.	.
ENSCHIG00000007548	ENSCHIP00000003382	0	0	0	0	24	17	70.8	8	6	54.2	olfactory receptor 10H3-like	olfactory receptor 10H3-like	4	olfactory receptor 10H3-like | olfactory receptor 10H4-like | olfactory receptor 10H3 | olfactory receptor 10H4	.	.	6	.	XP_011984312.2 (Ovis aries musimon: 96.440% identity in aln 96.0% length of target)	.
ENSCHIG00000007552	ENSCHIP00000003430	1	2	0	0	416	17	4.1	372	5	22.4	histone H3.3-like	core histone H2A/H2B/H3/H4	85	histone H3.3-like | histone H3-like | histone H3 | histone H3.3 | Histone H3 | Histone H3.3 | histone H3.1-like | histone H3.1 | histone H3.2 | histone 3 | histone H3.2-like | predicted protein | core histone H2A/H2B/H3/H4 | histone H3.3C | histone | RecName: Full=Histone H3 | replacement histone H3.3 | histone H3, embryonic-like | histone H3-like centromeric protein CSE4 | RecName: Full=Histone …	.	.	7	.	.	.
ENSCHIG00000007553	ENSCHIP00000003392	1	18	18	0	21	6	28.6	25	6	90.5	zinc finger protein 22	zinc finger protein 22	NA	.	ZNF22	zinc finger protein 22	1	.	NP_001070576.1 (Bos taurus: 93.8% identity in aln 100.0% length of target) | XP_006074029.1 (Bubalus bubalis: 95.1% identity in aln 100.0% length of target) | XP_006172572.1 (Camelus ferus: 90.2% identity in aln 100.0% length of target) | XP_006217701.1 (Vicugna pacos: 90.7% identity in aln 100.0% length of target) | XP_005960992.1 (Pantholops hodgsonii: 96.9% identity in aln 100.0% length of tar…	.
ENSCHIG00000007555	ENSCHIP00000003391	0	0	0	0	5	5	100	5	5	100	olfactory receptor 491	olfactory receptor 491	NA	.	.	.	1	.	NP_001193595.1 (Bos taurus: 91.7% identity in aln 100.0% length of target) | XP_006052874.1 (Bubalus bubalis: 90.8% identity in aln 100.0% length of target) | XP_010827589.1 (Bison bison bison: 91.7% identity in aln 100.0% length of target) | XP_005961865.1 (Pantholops hodgsonii: 94.9% identity in aln 100.0% length of target) | XP_004016234.3 (Ovis aries: 97.1% identity in aln 100.0% length of ta…	.
ENSCHIG00000007559	ENSCHIP00000003390	0	0	0	0	22	20	90.9	5	5	63.6	olfactory receptor 4X2-like	olfactory receptor 4X2-like	3	olfactory receptor 4X2-like | olfactory receptor 4X2 | Olfactory receptor 4X2	.	.	6	.	XP_012025484.1 (Ovis aries musimon: 96.764% identity in aln 100.0% length of target)	.
ENSCHIG00000007566	ENSCHIP00000004003	1	14	4	2	26	3	11.5	49	3	92.3	cytoplasmic FMR1-interacting protein 2	cytoplasmic FMR1-interacting protein 2	NA	.	.	.	1	.	XP_010853586.1 (Bison bison bison: 99.9% identity in aln 100.0% length of target) | XP_012034254.1 (Ovis aries: 100.0% identity in aln 97.1% length of target)	.
ENSCHIG00000007573	ENSCHIP00000003404	0	0	0	0	6	4	66.7	4	3	66.7	olfactory receptor 13-like	olfactory receptor 13-like	3	olfactory receptor 13-like | Olfactory receptor 13 | olfactory receptor 13	.	.	6	.	XP_012032709.1 (Ovis aries: 99.357% identity in aln 99.7% length of target)	.
ENSCHIG00000007577	ENSCHIP00000003415	1	1	1	1	10	9	90	5	3	40	keratin, high-sulfur matrix protein, IIIA3-like	keratin, high-sulfur matrix protein, IIIA3-like	5	keratin, high-sulfur matrix protein, IIIA3-like | keratin associated protein-like | keratin, high-sulfur matrix protein, IIIA3A | keratin-associated protein 2-1 | keratin, high-sulfur matrix protein, IIIA3	.	.	6	.	XP_011997163.1 (Ovis aries musimon: 99.242% identity in aln 100.0% length of target)	.
ENSCHIG00000007580	ENSCHIP00000003413	0	0	0	0	26	0	0	78	0	73.1	transformer-2 protein homolog beta	transformer-2 protein homolog beta isoform 1	8	transformer-2 protein homolog beta | splicing factor, arginine/serine-rich 10 (transformer 2 homolog, Drosophila) variant | Transformer-2 protein-like protein beta | transformer-2 protein homolog beta isoform 1 | mCG1657 | transformer 2 beta homolog | splicing factor, arginine/serine-rich 10 (transformer 2 homolog, Drosophila), isoform CRA_c | mCG127344, isoform CRA_b	.	.	6	.	NP_004584.1 (Homo sapiens: 97.222% identity in aln 100.0% length of target)	.
ENSCHIG00000007584	ENSCHIP00000003419	1	10	0	0	4	3	75	3	2	100	transcription elongation factor A protein-like 7	transcription elongation factor A protein-like 7	1	transcription elongation factor A protein-like 7	.	.	6	.	XP_012020778.1 (Ovis aries musimon: 98.000% identity in aln 100.0% length of target)	.
ENSCHIG00000007585	ENSCHIP00000003414	1	18	15	0	32	3	9.4	36	2	93.8	sorting nexin-24	sorting nexin-24	NA	.	.	.	1	NP_054754.1 (99.4% identity in aln 100.0% length of target)	XP_012011743.1 (Ovis aries musimon: 100.0% identity in aln 100.0% length of target) | NP_001069779.1 (Bos taurus: 99.4% identity in aln 100.0% length of target)	.
ENSCHIG00000007586	ENSCHIP00000003450	1	18	10	1	0	0	0	0	0	0	.	arf-GAP with dual PH domain-containing protein 1	NA	.	.	.	8	.	.	.
ENSCHIG00000007591	ENSCHIP00000003429	0	0	0	0	23	21	91.3	5	5	34.8	olfactory receptor-like protein DTMT	olfactory receptor 1E2	5	olfactory receptor-like protein DTMT | olfactory receptor 1E2-like | olfactory receptor 1E5-like | olfactory receptor-like protein DTMT-like | olfactory receptor 1E2	.	.	6	.	XP_005906758.1 (Bos mutus: 95.541% identity in aln 100.0% length of target)	.
ENSCHIG00000007597	ENSCHIP00000003437	1	17	0	0	19	6	31.6	13	5	73.7	spindlin-2	spindlin-2	3	spindlin-2 | spindlin-2-like | spindlin-2-like isoform 1	SPIN2	spindlin-2	6	.	XP_011961997.1 (Ovis aries: 99.612% identity in aln 97.4% length of target)	.
ENSCHIG00000007600	ENSCHIP00000003440	0	0	0	0	0	0	0	0	0	0	.	Chain C, Crystal Structure Of A Protein Phosphatase 2a (Pp2a) Holoenzyme.	NA	.	.	.	8	.	.	.
ENSCHIG00000007607	ENSCHIP00000003443	1	15	3	1	0	0	0	0	0	0	.	leukosialin	NA	.	.	.	8	.	.	.
ENSCHIG00000007612	ENSCHIP00000003541	1	2	1	1	0	0	0	0	0	0	.	keratin associated protein LOC617218	NA	.	.	.	8	.	.	.
ENSCHIG00000007619	ENSCHIP00000003448	0	0	0	0	7	6	85.7	4	4	57.1	olfactory receptor 8H1-like	olfactory receptor 8H1-like	4	olfactory receptor 8H1-like | olfactory receptor 8H3-like | olfactory receptor 8H1 | Olfactory receptor 8H1	.	.	6	.	XP_012023165.1 (Ovis aries musimon: 97.460% identity in aln 100.0% length of target)	.
ENSCHIG00000007620	ENSCHIP00000003468	1	18	0	0	0	0	0	0	0	0	.	death effector domain-containing protein	NA	.	.	.	8	.	.	.
ENSCHIG00000007622	ENSCHIP00000003452	0	0	0	0	1	1	100	1	1	100	vomeronasal type-1 receptor 90-like	vomeronasal type-1 receptor 90-like	1	vomeronasal type-1 receptor 90-like	.	.	6	.	XP_005981322.1 (Pantholops hodgsonii: 95.455% identity in aln 100.0% length of target)	.
ENSCHIG00000007629	ENSCHIP00000003492	1	18	18	16	369	17	4.6	165	7	13.3	histone H2A type 1-like	histone H2A.J	70	histone H2A type 1-like | histone H2A type 1-H-like | histone H2A.J | histone H2A type 1-A | histone H2A type 2-C-like | histone H2A type 2-B | histone H2A type 1 | histone H2A type 2-C | histone H2A.J-like | histone H2A-IV-like | histone H2A type 1-H | histone H2A-like | histone H2A | histone H2A type 1-D-like | histone H2A type 1-E-like | histone H2A-IV | histone H2A type 2-A-like | histone H2A…	.	.	6	.	NP_808760.1 (Homo sapiens: 100.000% identity in aln 100.0% length of target)	.
ENSCHIG00000007632	ENSCHIP00000003458	0	0	0	0	8	6	75	5	5	75	olfactory receptor 9A4-like	olfactory receptor 9A4-like	NA	.	.	.	1	.	XP_011994720.1 (Ovis aries musimon: 98.1% identity in aln 100.0% length of target) | XP_006040921.1 (Bubalus bubalis: 92.7% identity in aln 100.0% length of target) | XP_010853331.1 (Bison bison bison: 93.3% identity in aln 100.0% length of target) | XP_005981932.1 (Pantholops hodgsonii: 97.1% identity in aln 100.0% length of target)	.
ENSCHIG00000007633	ENSCHIP00000003457	1	3	0	0	0	0	0	0	0	0	.	.	NA	.	.	.	.	.	.	.
ENSCHIG00000007638	ENSCHIP00000003471	1	2	0	0	3	3	100	2	2	100	neuroligin-4, X-linked	neuroligin-4, X-linked	1	neuroligin-4, X-linked	.	.	6	.	XP_011982388.1 (Ovis aries musimon: 100.000% identity in aln 100.0% length of target)	.
ENSCHIG00000007639	ENSCHIP00000003493	0	0	0	0	0	0	0	0	0	0	.	lys-63-specific deubiquitinase BRCC36	NA	.	.	.	8	.	.	.
ENSCHIG00000007640	ENSCHIP00000003462	0	0	0	0	1	0	0	1	0	100	transformer-2 protein homolog beta-like	transformer-2 protein homolog beta-like	1	transformer-2 protein homolog beta-like	.	.	7	.	.	.
ENSCHIG00000007642	ENSCHIP00000003467	0	0	0	0	22	0	0	76	0	68.2	transformer-2 protein homolog beta	transformer-2 protein homolog beta	7	transformer-2 protein homolog beta | transformer-2 protein homolog beta-like | splicing factor, arginine/serine-rich 10 (transformer 2 homolog, Drosophila) variant | transformer-2 protein homolog beta isoform 1 | transformer-2 protein homolog beta isoform 2 | transformer 2 beta homolog | mCG127344, isoform CRA_b	.	.	7	.	.	multiple unknown genes (33) match this description (it also matches ENSCHIG00000000973, ENSCHIG00000001132, ENSCHIG00000003260, ENSCHIG00000005496, ENSCHIG00000005644, ENSCHIG00000006497, ENSCHIG00000006727, ENSCHIG00000007083, ENSCHIG00000007414, ENSCHIG00000007914, ENSCHIG00000008982, ENSCHIG00000009135, ENSCHIG00000009192, ENSCHIG00000009542, ENSCHIG00000009633, ENSCHIG00000009841, ENSCHIG0000…
ENSCHIG00000007644	ENSCHIP00000003472	0	0	0	0	42	1	2.4	125	1	57.1	protein BRICK1	protein BRICK1	12	protein BRICK1 | Putative protein BRICK1 | probable protein BRICK1-like | probable protein BRICK1 | Von Hippel-Lindau disease tumor suppressor | Probable protein BRICK1 | Protein BRICK1 | HSPC300 | probable protein BRICK1-A | transmembrane protein 40 | von Hippel-Lindau disease tumor suppressor | probable protein BRICK1-B	.	.	7	.	.	.
ENSCHIG00000007645	ENSCHIP00000003494	1	3	1	1	0	0	0	0	0	0	.	ornithine carbamoyltransferase, mitochondrial	NA	.	.	.	8	.	.	.
ENSCHIG00000007648	ENSCHIP00000003470	1	1	0	0	211	25	11.8	116	6	39.8	40S ribosomal protein S4, X isoform-like	40S ribosomal protein S4, X isoform-like	16	40S ribosomal protein S4, X isoform-like | 40S ribosomal protein S4, X isoform | 40S ribosomal protein S4 | 40S ribosomal protein S4-like | ribosomal protein S4 | Single copy abundant mRNA protein | 40S ribosomal protein S4, Y isoform 1 | ribosomal protein S4, X-linked, isoform CRA_b | mCG1288 | ribosomal protein S4, X-linked, isoform CRA_a | Actin-related protein 3B | RPS4X protein | Protein DBF…	.	.	6	.	XP_011997536.1 (Ovis aries musimon: 96.825% identity in aln 95.8% length of target)	.
ENSCHIG00000007650	ENSCHIP00000003479	0	0	0	0	1	1	100	1	1	100	cytochrome c oxidase subunit 6C-like	cytochrome c oxidase subunit 6C-like	1	cytochrome c oxidase subunit 6C-like	.	.	6	.	XP_005964968.1 (Pantholops hodgsonii: 90.541% identity in aln 100.0% length of target)	.
ENSCHIG00000007655	ENSCHIP00000003550	1	18	13	3	456	41	9	158	7	11.4	histone H2B type 1-like	histone H2B type 1-like	99	histone H2B type 1-like | histone H2B type 2-E-like | histone H2B type 1 | histone H2B type 2-F | histone H2B type 1-M-like | histone H2B type 1-B | histone H2B 1/2/3/4/6-like | histone H2B type 1-N-like | histone H2B type 1-K-like | histone H2B type 2-F-like | histone H2B type 1-N | histone H2B 7 | histone H2B type 1-H | histone H2B type 1-M | histone H2B type 2-E | histone H2B type 1-J-like | h…	.	.	7	.	.	.
ENSCHIG00000007657	ENSCHIP00000003485	0	0	0	0	1	1	100	1	1	100	sperm mitochondrial-associated cysteine-rich protein	sperm mitochondrial-associated cysteine-rich protein	1	sperm mitochondrial-associated cysteine-rich protein	.	.	6	.	XP_004002565.1 (Ovis aries: 99.029% identity in aln 100.0% length of target)	.
ENSCHIG00000007667	ENSCHIP00000003526	1	18	18	7	97	9	9.3	77	6	90.7	cytoplasmic aconitate hydratase	cytoplasmic aconitate hydratase	NA	.	.	.	1	NP_002188.1 (94.0% identity in aln 100.0% length of target)	XP_012005122.1 (Ovis aries musimon: 100.0% identity in aln 100.0% length of target) | XP_005909205.1 (Bos mutus: 99.7% identity in aln 100.0% length of target) | NP_001069059.1 (Bos taurus: 99.7% identity in aln 100.0% length of target) | XP_006060333.1 (Bubalus bubalis: 99.4% identity in aln 100.0% length of target) | XP_010837907.1 (Bison bison bison: 99.5% identity in aln 98.9% length of targe…	.
ENSCHIG00000007669	ENSCHIP00000003495	0	0	0	0	4	3	75	3	2	75	olfactory receptor 10AG1-like	olfactory receptor 10AG1-like	2	olfactory receptor 10AG1-like | olfactory receptor 10AG1	.	.	6	.	XP_004022908.2 (Ovis aries: 97.049% identity in aln 95.3% length of target)	.
ENSCHIG00000007671	ENSCHIP00000003525	0	0	0	0	0	0	0	0	0	0	.	etoposide-induced protein 2.4 homolog	NA	.	EI24	EI24, autophagy associated transmembrane protein	8	.	.	.
ENSCHIG00000007678	ENSCHIP00000003502	1	6	3	1	5	5	100	2	2	80	T-cell surface glycoprotein CD1a	T-cell surface glycoprotein CD1a-like	2	T-cell surface glycoprotein CD1a | T-cell surface glycoprotein CD1a-like	.	.	6	.	XP_005957455.1 (Pantholops hodgsonii: 96.096% identity in aln 100.0% length of target)	.
ENSCHIG00000007680	ENSCHIP00000003506	1	18	14	0	0	0	0	0	0	0	.	inositol hexakisphosphate kinase 2	NA	.	.	.	8	.	.	.
ENSCHIG00000007686	ENSCHIP00000003515	0	0	0	0	10	3	30	9	2	70	olfactory receptor 4B1	olfactory receptor 4B1	2	olfactory receptor 4B1 | olfactory receptor 4B1-like	.	.	6	.	XP_012025467.1 (Ovis aries musimon: 97.460% identity in aln 100.0% length of target)	.
ENSCHIG00000007688	ENSCHIP00000003516	0	0	0	0	7	6	85.7	4	4	85.7	olfactory receptor 491	olfactory receptor 491	NA	.	.	.	1	.	XP_012009509.1 (Ovis aries musimon: 96.1% identity in aln 100.0% length of target) | XP_014334604.1 (Bos mutus: 91.0% identity in aln 100.0% length of target) | XP_006052873.1 (Bubalus bubalis: 91.3% identity in aln 100.0% length of target) | XP_010827590.1 (Bison bison bison: 90.6% identity in aln 100.0% length of target) | XP_011951226.1 (Ovis aries: 95.5% identity in aln 100.0% length of targe…	.
ENSCHIG00000007696	ENSCHIP00000003523	0	0	0	0	1	0	0	1	0	100	splicing factor, arginine/serine-rich 10 (transformer 2 homolog, Drosophila) variant	splicing factor, arginine/serine-rich 10 (transformer 2 homolog, Drosophila) variant	1	splicing factor, arginine/serine-rich 10 (transformer 2 homolog, Drosophila) variant	.	.	7	.	.	.
ENSCHIG00000007698	ENSCHIP00000003530	0	0	0	0	1	1	100	1	1	100	cytochrome c oxidase subunit 7B, mitochondrial	cytochrome c oxidase subunit 7B, mitochondrial	1	cytochrome c oxidase subunit 7B, mitochondrial	.	.	6	.	XP_005700660.1 (Capra hircus: 90.000% identity in aln 94.1% length of target)	.
ENSCHIG00000007703	ENSCHIP00000003532	0	0	0	0	22	0	0	76	0	68.2	transformer-2 protein homolog beta	transformer-2 protein homolog beta	7	transformer-2 protein homolog beta | transformer-2 protein homolog beta-like | splicing factor, arginine/serine-rich 10 (transformer 2 homolog, Drosophila) variant | transformer-2 protein homolog beta isoform 1 | transformer-2 protein homolog beta isoform 2 | transformer 2 beta homolog | mCG127344, isoform CRA_b	.	.	7	.	.	multiple unknown genes (33) match this description (it also matches ENSCHIG00000000973, ENSCHIG00000001132, ENSCHIG00000003260, ENSCHIG00000005496, ENSCHIG00000005644, ENSCHIG00000006497, ENSCHIG00000006727, ENSCHIG00000007083, ENSCHIG00000007414, ENSCHIG00000007914, ENSCHIG00000008982, ENSCHIG00000009135, ENSCHIG00000009192, ENSCHIG00000009542, ENSCHIG00000009633, ENSCHIG00000009841, ENSCHIG0000…
ENSCHIG00000007705	ENSCHIP00000003546	0	0	0	0	23	21	91.3	5	5	39.1	olfactory receptor-like protein DTMT	olfactory receptor-like protein DTMT	5	olfactory receptor-like protein DTMT | olfactory receptor 1E2-like | olfactory receptor 1E5-like | olfactory receptor-like protein DTMT-like | olfactory receptor 1E2	DTMT	DTMT	6	.	XP_012002236.1 (Ovis aries musimon: 96.178% identity in aln 100.0% length of target)	.
ENSCHIG00000007713	ENSCHIP00000003544	1	18	18	0	0	0	0	0	0	0	.	RPL5 protein	NA	.	.	.	8	.	.	.
ENSCHIG00000007720	ENSCHIP00000003554	1	18	18	17	0	0	0	0	0	0	.	FUN14 domain-containing protein 2	NA	.	.	.	8	.	.	.
ENSCHIG00000007721	ENSCHIP00000003692	1	18	18	18	0	0	0	0	0	0	.	unnamed protein product	NA	.	.	.	8	.	.	.
ENSCHIG00000007726	ENSCHIP00000003557	0	0	0	0	22	0	0	76	0	68.2	transformer-2 protein homolog beta	transformer-2 protein homolog beta	7	transformer-2 protein homolog beta | transformer-2 protein homolog beta-like | splicing factor, arginine/serine-rich 10 (transformer 2 homolog, Drosophila) variant | transformer-2 protein homolog beta isoform 1 | transformer-2 protein homolog beta isoform 2 | transformer 2 beta homolog | mCG127344, isoform CRA_b	.	.	7	.	.	multiple unknown genes (33) match this description (it also matches ENSCHIG00000000973, ENSCHIG00000001132, ENSCHIG00000003260, ENSCHIG00000005496, ENSCHIG00000005644, ENSCHIG00000006497, ENSCHIG00000006727, ENSCHIG00000007083, ENSCHIG00000007414, ENSCHIG00000007914, ENSCHIG00000008982, ENSCHIG00000009135, ENSCHIG00000009192, ENSCHIG00000009542, ENSCHIG00000009633, ENSCHIG00000009841, ENSCHIG0000…
ENSCHIG00000007734	ENSCHIP00000003563	0	0	0	0	26	0	0	78	0	73.1	transformer-2 protein homolog beta	transformer-2 protein homolog beta isoform 1	8	transformer-2 protein homolog beta | splicing factor, arginine/serine-rich 10 (transformer 2 homolog, Drosophila) variant | Transformer-2 protein-like protein beta | transformer-2 protein homolog beta isoform 1 | mCG1657 | transformer 2 beta homolog | splicing factor, arginine/serine-rich 10 (transformer 2 homolog, Drosophila), isoform CRA_c | mCG127344, isoform CRA_b	.	.	6	.	NP_004584.1 (Homo sapiens: 96.875% identity in aln 100.0% length of target)	.
ENSCHIG00000007741	ENSCHIP00000003573	0	0	0	0	1	1	100	1	1	100	RNA polymerase II subunit A C-terminal domain phosphatase SSU72	RNA polymerase II subunit A C-terminal domain phosphatase SSU72	1	.	SSU72	SSU72 homolog, RNA polymerase II CTD phosphatase	1	.	XP_005911522.1 (Bos mutus: 90.7% identity in aln 100.0% length of target)	.
ENSCHIG00000007743	ENSCHIP00000003568	1	1	0	0	1	1	100	1	1	100	breast cancer anti-estrogen resistance 4	breast cancer anti-estrogen resistance 4	1	breast cancer anti-estrogen resistance 4	.	.	6	.	NP_001104733.1 (Bos taurus: 90.833% identity in aln 100.0% length of target)	.
ENSCHIG00000007744	ENSCHIP00000003566	1	18	1	0	0	0	0	0	0	0	.	sex comb on midleg-like protein 1	NA	.	.	.	8	.	.	.
ENSCHIG00000007754	ENSCHIP00000003587	0	0	0	0	40	4	10	145	2	97.5	40S ribosomal protein S12	40S ribosomal protein S12	NA	.	RPS12	ribosomal protein S12	1	NP_001007.2 (91.7% identity in aln 100.0% length of target)	XP_006055305.1 (Bubalus bubalis: 90.9% identity in aln 100.0% length of target) | XP_005975970.1 (Pantholops hodgsonii: 96.2% identity in aln 100.0% length of target)	.
ENSCHIG00000007755	ENSCHIP00000003602	0	0	0	0	0	0	0	0	0	0	.	amelogenin, Y isoform	NA	.	.	.	8	.	.	.
ENSCHIG00000007758	ENSCHIP00000003624	1	18	9	0	0	0	0	0	0	0	.	TBC1 domain family member 22A	NA	.	.	.	8	.	.	.
ENSCHIG00000007769	ENSCHIP00000003588	0	0	0	0	17	7	41.2	14	6	94.1	olfactory receptor 5K1	olfactory receptor 5K1	NA	.	OR5K1	olfactory receptor family 5 subfamily K member 1	1	.	XP_011995119.1 (Ovis aries musimon: 99.1% identity in aln 100.0% length of target) | XP_005896904.1 (Bos mutus: 95.3% identity in aln 99.7% length of target) | XP_006043456.1 (Bubalus bubalis: 96.3% identity in aln 99.7% length of target) | XP_006181138.1 (Camelus ferus: 91.6% identity in aln 99.7% length of target) | XP_006208125.1 (Vicugna pacos: 92.2% identity in aln 99.7% length of target) | …	.
ENSCHIG00000007771	ENSCHIP00000003631	0	0	0	0	0	0	0	0	0	0	.	60S ribosomal protein L27-like	NA	.	.	.	8	.	.	.
ENSCHIG00000007781	ENSCHIP00000003600	1	14	1	0	0	0	0	0	0	0	.	uncharacterized protein LOC102400615	NA	.	.	.	8	.	.	.
ENSCHIG00000007783	ENSCHIP00000003593	0	0	0	0	1	1	100	1	1	100	H/ACA ribonucleoprotein complex subunit 3-like	H/ACA ribonucleoprotein complex subunit 3-like	1	H/ACA ribonucleoprotein complex subunit 3-like	.	.	6	.	XP_005977474.1 (Pantholops hodgsonii: 92.063% identity in aln 58.9% length of target)	.
ENSCHIG00000007790	ENSCHIP00000003603	1	18	16	0	3	0	0	3	0	66.7	DNA-directed RNA polymerases I, II, and III subunit RPABC4	DNA-directed RNA polymerases I, II, and III 7.0 kDa polypeptide	2	DNA-directed RNA polymerases I, II, and III subunit RPABC4 | DNA-directed RNA polymerases I, II, and III 7.0 kDa polypeptide	.	.	7	.	.	.
ENSCHIG00000007795	ENSCHIP00000003609	0	0	0	0	3	2	66.7	3	2	33.3	olfactory receptor 10H2-like	olfactory receptor 10H2-like	3	olfactory receptor 10H2-like | olfactory receptor 10H2 | olfactory receptor 10H1-like	.	.	6	.	XP_011984314.1 (Ovis aries musimon: 97.468% identity in aln 100.0% length of target)	.
ENSCHIG00000007799	ENSCHIP00000003610	1	18	16	12	22	5	22.7	25	3	100	EP300-interacting inhibitor of differentiation 1	EP300-interacting inhibitor of differentiation 1	NA	.	EID1	EP300 interacting inhibitor of differentiation 1	1	.	XP_011973946.1 (Ovis aries musimon: 97.9% identity in aln 100.0% length of target) | XP_005902938.1 (Bos mutus: 97.4% identity in aln 100.0% length of target) | NP_001091847.1 (Bos taurus: 98.4% identity in aln 100.0% length of target) | XP_006208429.1 (Vicugna pacos: 92.1% identity in aln 100.0% length of target)	.
ENSCHIG00000007802	ENSCHIP00000003629	0	0	0	0	7	7	100	6	5	85.7	60S ribosomal protein L6	60S ribosomal protein L6	NA	.	RPL6	ribosomal protein L6	1	.	XP_014338143.1 (Bos mutus: 96.5% identity in aln 99.3% length of target) | NP_001026926.1 (Bos taurus: 96.5% identity in aln 100.0% length of target) | XP_006047453.1 (Bubalus bubalis: 93.0% identity in aln 100.0% length of target) | XP_014409138.1 (Camelus ferus: 93.0% identity in aln 100.0% length of target) | XP_005962045.1 (Pantholops hodgsonii: 96.5% identity in aln 100.0% length of target) …	.
ENSCHIG00000007808	ENSCHIP00000003626	0	0	0	0	43	3	7	78	2	60.5	chromobox protein homolog 3	chromobox protein homolog 3	14	chromobox protein homolog 3 | chromobox protein homolog 3-like | mCG115204 | Cbx3 protein | HP1Hs-gamma | Chromobox protein like protein 3 | mCG113229 | Chromobox protein-like protein 3 | mCG119115, isoform CRA_b | Chromobox homolog 3 (Drosophila HP1 gamma) | heterochromatin-like protein 1 | modifier 2 | RecName: Full=Chromobox protein homolog 3; AltName: Full=Heterochromatin protein 1 homolog ga…	.	.	7	.	.	.
ENSCHIG00000007809	ENSCHIP00000003620	0	0	0	0	41	12	29.3	20	6	36.6	olfactory receptor 51L1-like	olfactory receptor 51L1-like	6	olfactory receptor 51L1-like | olfactory receptor 630 | olfactory receptor 51G2 | olfactory receptor 51L1 | olfactory receptor 51G1 | olfactory receptor Olr125	.	.	6	.	XP_014956282.1 (Ovis aries: 98.071% identity in aln 97.5% length of target)	.
ENSCHIG00000007814	ENSCHIP00000003706	1	18	18	16	99	7	7.1	66	5	77.8	Golgi apparatus membrane protein TVP23 homolog B	Golgi apparatus membrane protein TVP23 homolog B	NA	.	.	.	1	.	XP_005887315.1 (Bos mutus: 98.5% identity in aln 98.0% length of target) | NP_001039617.1 (Bos taurus: 99.5% identity in aln 100.0% length of target) | XP_006193456.2 (Camelus ferus: 95.1% identity in aln 93.5% length of target) | XP_015103124.1 (Vicugna pacos: 93.7% identity in aln 100.0% length of target)	.
ENSCHIG00000007816	ENSCHIP00000003623	0	0	0	0	14	4	28.6	10	3	100	olfactory receptor 6C1	olfactory receptor 6C1	NA	.	.	.	1	.	XP_012027130.1 (Ovis aries musimon: 97.8% identity in aln 100.0% length of target) | XP_002687526.1 (Bos taurus: 96.5% identity in aln 100.0% length of target) | XP_005975603.1 (Pantholops hodgsonii: 95.5% identity in aln 100.0% length of target) | XP_004007541.1 (Ovis aries: 98.7% identity in aln 100.0% length of target)	.
ENSCHIG00000007820	ENSCHIP00000003633	0	0	0	0	2	2	100	1	1	100	40S ribosomal protein S26-like	40S ribosomal protein S26-like	1	40S ribosomal protein S26-like	.	.	6	.	XP_014951704.1 (Ovis aries: 94.681% identity in aln 81.7% length of target)	.
ENSCHIG00000007821	ENSCHIP00000003627	0	0	0	0	23	10	43.5	13	7	52.2	olfactory receptor 4D2	olfactory receptor 4D2-like	3	olfactory receptor 4D2 | olfactory receptor 4D2-like | olfactory receptor 462 isoform 3-like protein	.	.	6	.	XP_010859954.1 (Bison bison bison: 97.106% identity in aln 100.0% length of target)	.
ENSCHIG00000007823	ENSCHIP00000003635	1	7	0	0	442	35	7.9	162	7	10.6	histone H2B type 1-like	histone H2B type 2-E-like	101	histone H2B type 1-like | histone H2B type 2-E-like | histone H2B type 2-F | histone H2B type 1 | histone H2B 5-like | histone H2B type 1-B | histone H2B type 1-M-like | histone H2B type 1-N-like | histone H2B type 2-F-like | histone H2B type 1-K-like | histone H2B 7 | histone H2B type 1-N | histone H2B type 1-H | histone H2B type 1-M | histone H2B 8-like | histone H2B 7-like | histone H2B type 2…	.	.	6	.	XP_004002477.1 (Ovis aries: 97.619% identity in aln 100.0% length of target)	.
ENSCHIG00000007828	ENSCHIP00000003651	1	16	0	0	0	0	0	0	0	0	.	hypothetical protein M91_21713	NA	.	.	.	8	.	.	.
ENSCHIG00000007833	ENSCHIP00000003800	0	0	0	0	0	0	0	0	0	0	.	unnamed protein product	NA	.	.	.	8	.	.	.
ENSCHIG00000007834	ENSCHIP00000003690	1	3	0	0	380	14	3.7	278	7	19.2	histone H3-like	histone H3.1-like	88	histone H3-like | histone H3 | histone H3.1-like | histone H3.1 | Histone H3 | histone H3-like centromeric protein CSE4 | histone H3.2 | histone 3 | histone H3-like centromeric protein CSE4-like | histone H3.2-like | histone H3.3 | predicted protein | core histone H2A/H2B/H3/H4 | Histone H3.1 | histone H3.1t | histone H3.v1 | RecName: Full=Histone H3 | histone H3, embryonic-like | histone cluster…	.	.	7	.	.	.
ENSCHIG00000007836	ENSCHIP00000003646	0	0	0	0	6	5	83.3	5	5	50	olfactory receptor 6N1-like	olfactory receptor 6N1-like	3	olfactory receptor 6N1-like | olfactory receptor 6N1 | olfactory receptor 6N2-like	.	.	6	.	XP_011962984.1 (Ovis aries: 98.408% identity in aln 100.0% length of target)	.
ENSCHIG00000007839	ENSCHIP00000003647	1	1	0	0	0	0	0	0	0	0	.	TPA: hypothetical protein BOS_26319	NA	.	.	.	8	.	.	.
ENSCHIG00000007841	ENSCHIP00000003742	1	18	16	13	39	2	5.1	32	2	82.1	lysosomal-associated transmembrane protein 4B	lysosomal-associated transmembrane protein 4B	NA	.	.	.	1	.	NP_991371.1 (Bos taurus: 99.1% identity in aln 100.0% length of target)	.
ENSCHIG00000007842	ENSCHIP00000003663	1	18	3	0	0	0	0	0	0	0	.	AN1-type zinc finger and ubiquitin domain-containing protein 1	NA	.	.	.	8	.	.	.
ENSCHIG00000007844	ENSCHIP00000003667	1	1	0	0	0	0	0	0	0	0	.	multifunctional protein ADE2	NA	.	PAICS	phosphoribosylaminoimidazole carboxylase; phosphoribosylaminoimidazolesuccinocarboxamide synthase	8	.	.	.
ENSCHIG00000007849	ENSCHIP00000003676	0	0	0	0	0	0	0	0	0	0	.	DNA repair protein RAD51 homolog 4 isoform 1	NA	.	.	.	8	.	.	.
ENSCHIG00000007855	ENSCHIP00000003652	0	0	0	0	15	9	60	6	6	86.7	olfactory receptor 56	olfactory receptor 56	NA	.	OR56	OR56	1	.	XP_005891158.1 (Bos mutus: 96.8% identity in aln 100.0% length of target) | XP_002689095.1 (Bos taurus: 97.1% identity in aln 100.0% length of target) | XP_010844933.1 (Bison bison bison: 97.1% identity in aln 100.0% length of target) | XP_006178045.1 (Camelus ferus: 90.8% identity in aln 100.0% length of target) | XP_004008782.1 (Ovis aries: 99.0% identity in aln 100.0% length of target)	.
ENSCHIG00000007862	ENSCHIP00000003665	1	18	15	1	64	4	6.2	62	4	78.1	solute carrier family 25 member 51	solute carrier family 25 member 51	NA	.	SLC25A51	solute carrier family 25 member 51	1	NP_219480.1 (93.3% identity in aln 100.0% length of target)	NP_001092864.1 (Bos taurus: 99.3% identity in aln 100.0% length of target) | XP_006187847.1 (Camelus ferus: 96.6% identity in aln 100.0% length of target) | XP_004004289.1 (Ovis aries: 100.0% identity in aln 100.0% length of target)	.
ENSCHIG00000007863	ENSCHIP00000003658	1	1	0	0	0	0	0	0	0	0	.	.	NA	.	.	.	.	.	.	.
ENSCHIG00000007867	ENSCHIP00000003718	1	3	0	0	0	0	0	0	0	0	.	LOW QUALITY PROTEIN: epithelial chloride channel protein-like	NA	.	.	.	8	.	.	.
ENSCHIG00000007869	ENSCHIP00000003666	0	0	0	0	0	0	0	0	0	0	.	cytochrome c oxidase subunit 7B, mitochondrial	NA	.	.	.	8	.	.	.
ENSCHIG00000007871	ENSCHIP00000003671	0	0	0	0	0	0	0	0	0	0	.	.	NA	.	.	.	.	.	.	.
ENSCHIG00000007872	ENSCHIP00000003669	0	0	0	0	6	5	83.3	4	4	100	olfactory receptor 6C1	olfactory receptor 6C1	NA	.	.	.	1	.	XP_012027840.1 (Ovis aries musimon: 98.7% identity in aln 100.0% length of target) | XP_015326624.1 (Bos taurus: 95.5% identity in aln 100.0% length of target) | XP_010834571.1 (Bison bison bison: 96.8% identity in aln 100.0% length of target) | XP_005975604.1 (Pantholops hodgsonii: 98.7% identity in aln 100.0% length of target)	.
ENSCHIG00000007883	ENSCHIP00000003679	0	0	0	0	0	0	0	0	0	0	.	TPA: hypothetical protein BOS_26319	NA	.	.	.	8	.	.	.
ENSCHIG00000007885	ENSCHIP00000003677	1	18	7	0	0	0	0	0	0	0	.	elongation factor 1-alpha 1	NA	.	.	.	8	.	.	.
ENSCHIG00000007890	ENSCHIP00000003693	0	0	0	0	18	17	94.4	5	5	83.3	trace amine-associated receptor 7a-like	trace amine-associated receptor 7a-like	NA	.	TAAR7	TAAR7	1	.	XP_012014173.1 (Ovis aries musimon: 91.3% identity in aln 97.4% length of target) | XP_006059381.1 (Bubalus bubalis: 95.5% identity in aln 97.1% length of target) | XP_010842611.1 (Bison bison bison: 90.7% identity in aln 97.1% length of target) | XP_005967611.1 (Pantholops hodgsonii: 96.4% identity in aln 97.1% length of target) | XP_004011561.1 (Ovis aries: 92.8% identity in aln 97.1% length of…	.
ENSCHIG00000007895	ENSCHIP00000003700	1	3	0	0	58	9	15.5	44	4	86.2	sentrin-specific protease 8	sentrin-specific protease 8	NA	.	SENP8	SUMO/sentrin peptidase family member, NEDD8 specific	1	NP_660205.3 (90.5% identity in aln 99.5% length of target)	XP_011984463.1 (Ovis aries musimon: 99.1% identity in aln 100.0% length of target) | XP_005892239.1 (Bos mutus: 95.8% identity in aln 100.0% length of target) | XP_002692753.1 (Bos taurus: 96.2% identity in aln 95.9% length of target) | XP_006056976.1 (Bubalus bubalis: 97.2% identity in aln 100.0% length of target) | XP_005971616.1 (Pantholops hodgsonii: 98.1% identity in aln 100.0% length of tar…	.
ENSCHIG00000007896	ENSCHIP00000003687	0	0	0	0	0	0	0	0	0	0	.	claudin-34	NA	.	.	.	8	.	.	.
ENSCHIG00000007899	ENSCHIP00000003694	0	0	0	0	12	11	91.7	5	5	50	olfactory receptor 1J4-like	olfactory receptor 1J4-like	3	olfactory receptor 1J4-like | olfactory receptor 1J4 | Olfactory receptor 1J4	.	.	6	.	XP_010842308.1 (Bison bison bison: 91.693% identity in aln 100.0% length of target)	.
ENSCHIG00000007905	ENSCHIP00000003751	1	18	18	16	0	0	0	0	0	0	.	peptidyl-prolyl cis-trans isomerase H	NA	.	.	.	8	.	.	.
ENSCHIG00000007906	ENSCHIP00000003710	1	16	10	0	0	0	0	0	0	0	.	secreted and transmembrane protein 1A-like	NA	.	.	.	8	.	.	.
ENSCHIG00000007913	ENSCHIP00000003738	1	18	8	0	0	0	0	0	0	0	.	oral-facial-digital syndrome 1 protein	NA	.	.	.	8	.	.	.
ENSCHIG00000007914	ENSCHIP00000003713	0	0	0	0	6	0	0	19	0	83.3	transformer-2 protein homolog beta	transformer-2 protein homolog beta	NA	.	.	.	5	.	.	multiple unknown genes (33) match this description (it also matches ENSCHIG00000000973, ENSCHIG00000001132, ENSCHIG00000003260, ENSCHIG00000005496, ENSCHIG00000005644, ENSCHIG00000006497, ENSCHIG00000006727, ENSCHIG00000007083, ENSCHIG00000007414, ENSCHIG00000007914, ENSCHIG00000008982, ENSCHIG00000009135, ENSCHIG00000009192, ENSCHIG00000009542, ENSCHIG00000009633, ENSCHIG00000009841, ENSCHIG0000…
ENSCHIG00000007919	ENSCHIP00000003731	1	1	0	0	0	0	0	0	0	0	.	LOW QUALITY PROTEIN: uncharacterized protein LOC106990655	NA	.	.	.	8	.	.	.
ENSCHIG00000007921	ENSCHIP00000003722	1	1	1	0	0	0	0	0	0	0	.	UDP-glucuronosyltransferase 2B31-like	NA	.	.	.	8	.	.	.
ENSCHIG00000007924	ENSCHIP00000003825	1	2	0	0	339	19	5.6	112	7	18.9	histone H2A type 1-like	histone H2A type 1-like	74	histone H2A type 1-like | histone H2A type 1-H-like | histone H2A type 1 | histone H2A type 1-H | histone H2A type 1-E-like | histone H2A type 3 | histone H2A type 1-A | histone H2A type 1-D-like | histone H2A type 2-B | histone H2A | histone H2A type 2-A-like | histone H2A type 1-J-like | histone H2A-like | histone H2A type 1-C | histone H2A.J | histone H2A type 1-A-like | histone H2A type 4 | h…	.	.	7	.	.	.
ENSCHIG00000007926	ENSCHIP00000003737	1	18	18	18	108	2	1.9	183	2	53.7	60S ribosomal protein L37a	60S ribosomal protein L37a	12	60S ribosomal protein L37a | 60S ribosomal protein L37a-like | 60S ribosomal protein L37a-like protein | RecName: Full=60S ribosomal protein L37a | Grainyhead-like protein 1like protein | mCG7661 | mCG112980, isoform CRA_b | ribosomal protein L37a | 60S ribosomal protein L37a isoform 1 | Short transient receptor potential channel 4 | Chain p, Structure Of The Mammalian 60s Ribosomal Subunit (this…	.	.	7	.	.	.
ENSCHIG00000007929	ENSCHIP00000004017	1	18	8	0	46	5	10.9	38	4	87	tankyrase-1	tankyrase-1	NA	.	.	.	1	NP_003738.2 (99.0% identity in aln 100.0% length of target)	XP_011966240.1 (Ovis aries musimon: 100.0% identity in aln 100.0% length of target) | XP_005907979.1 (Bos mutus: 99.7% identity in aln 100.0% length of target) | NP_001193089.1 (Bos taurus: 99.8% identity in aln 100.0% length of target) | XP_006060777.1 (Bubalus bubalis: 99.8% identity in aln 100.0% length of target) | XP_010837123.1 (Bison bison bison: 99.8% identity in aln 100.0% length of targ…	.
ENSCHIG00000007937	ENSCHIP00000003749	1	2	0	0	0	0	0	0	0	0	.	immunoglobulin kappa-1 light chain variable region	NA	.	.	.	8	.	.	.
ENSCHIG00000007954	ENSCHIP00000003758	1	18	9	0	98	8	8.2	118	3	91.8	F-box/LRR-repeat protein 14	F-box/LRR-repeat protein 14	NA	.	.	.	1	NP_689654.1 (100.0% identity in aln 95.2% length of target)	NP_001069415.1 (Bos taurus: 100.0% identity in aln 100.0% length of target) | XP_015100449.1 (Vicugna pacos: 99.2% identity in aln 97.3% length of target)	.
ENSCHIG00000007956	ENSCHIP00000003756	0	0	0	0	1	1	100	1	1	100	ubiquitin-40S ribosomal protein S27a	ubiquitin-40S ribosomal protein S27a	1	.	RPS27A	ribosomal protein S27a	3	.	XP_005985079.1 (Pantholops hodgsonii: 98.6% identity in aln 51.4% length of target)	.
ENSCHIG00000007957	ENSCHIP00000003771	1	18	2	0	42	4	9.5	45	3	83.3	rho-related GTP-binding protein RhoG-like	rho-related GTP-binding protein RhoG-like	NA	.	RHOG	RHOG	1	.	XP_006050868.1 (Bubalus bubalis: 96.9% identity in aln 95.5% length of target) | XP_005954855.1 (Pantholops hodgsonii: 100.0% identity in aln 97.0% length of target) | XP_011962273.1 (Ovis aries: 99.5% identity in aln 95.5% length of target)	.
ENSCHIG00000007959	ENSCHIP00000003763	1	11	2	0	0	0	0	0	0	0	.	zinc finger protein GLIS3	NA	.	.	.	8	.	.	.
ENSCHIG00000007961	ENSCHIP00000003766	1	16	0	0	1	1	100	1	1	100	EP300-interacting inhibitor of differentiation 2	EP300-interacting inhibitor of differentiation 2	1	EP300-interacting inhibitor of differentiation 2	.	.	6	.	XP_011986530.1 (Ovis aries musimon: 99.078% identity in aln 100.0% length of target)	.
ENSCHIG00000007968	ENSCHIP00000003769	0	0	0	0	62	7	11.3	42	5	75.8	olfactory receptor 52K1	olfactory receptor 52K1	NA	.	OR52K1	olfactory receptor family 52 subfamily K member 1	1	NP_001005171.2 (90.1% identity in aln 100.0% length of target)	XP_012022455.1 (Ovis aries musimon: 97.1% identity in aln 100.0% length of target) | XP_010832035.1 (Bison bison bison: 92.4% identity in aln 100.0% length of target) | XP_005984013.1 (Pantholops hodgsonii: 95.5% identity in aln 100.0% length of target) | XP_004016311.1 (Ovis aries: 95.9% identity in aln 100.0% length of target)	.
ENSCHIG00000007969	ENSCHIP00000003772	1	3	0	0	0	0	0	0	0	0	.	ephrin type-A receptor 6-like	NA	.	.	.	8	.	.	.
ENSCHIG00000007971	ENSCHIP00000003779	1	17	6	0	0	0	0	0	0	0	.	LOW QUALITY PROTEIN: tripartite motif-containing protein 5-like	NA	.	.	.	8	.	.	.
ENSCHIG00000007972	ENSCHIP00000003850	1	14	7	0	13	2	15.4	12	2	38.5	zinc finger X-chromosomal protein	zinc finger Y-chromosomal protein-like	6	zinc finger X-chromosomal protein | zinc finger Y-chromosomal protein | zfy | ZFY | zinc finger Y-chromosomal protein-like | zinc finger X-chromosomal protein-like	.	.	6	.	XP_005967520.1 (Pantholops hodgsonii: 99.376% identity in aln 100.0% length of target)	.
ENSCHIG00000007974	ENSCHIP00000003765	1	6	2	0	0	0	0	0	0	0	.	GTPase IMAP family member 5-like	NA	.	GIMAP5	GTPase, IMAP family member 5	8	.	.	multiple unknown genes (3) match this description (it also matches ENSCHIG00000000431, ENSCHIG00000000607, ENSCHIG00000020434)
ENSCHIG00000007977	ENSCHIP00000003803	1	18	16	0	0	0	0	0	0	0	.	vesicle transport protein SFT2A	NA	.	.	.	8	.	.	multiple unknown genes (2) match this description (it also matches ENSCHIG00000010766, ENSCHIG00000010788)
ENSCHIG00000007978	ENSCHIP00000003778	0	0	0	0	8	6	75	4	4	50	olfactory receptor 9G4	olfactory receptor 9G4-like	3	olfactory receptor 9G4 | olfactory receptor 9G4-like | Olfactory receptor 9G4	.	.	6	.	XP_005979695.1 (Pantholops hodgsonii: 95.513% identity in aln 100.0% length of target)	.
ENSCHIG00000007981	ENSCHIP00000003787	1	18	1	0	0	0	0	0	0	0	.	glycine cleavage system H protein, mitochondrial	NA	.	.	.	8	.	.	.
ENSCHIG00000007984	ENSCHIP00000003882	1	1	0	0	339	19	5.6	112	7	18.9	histone H2A type 1-like	histone H2A type 1-like	74	histone H2A type 1-like | histone H2A type 1-H-like | histone H2A type 1 | histone H2A type 1-H | histone H2A type 1-E-like | histone H2A type 3 | histone H2A type 1-A | histone H2A type 1-D-like | histone H2A type 2-B | histone H2A | histone H2A type 2-A-like | histone H2A type 1-J-like | histone H2A-like | histone H2A type 1-C | histone H2A.J | histone H2A type 1-A-like | histone H2A type 4 | h…	.	.	7	.	.	.
ENSCHIG00000007985	ENSCHIP00000003851	0	0	0	0	0	0	0	0	0	0	.	nuclear pore complex protein Nup88	NA	.	.	.	8	.	.	.
ENSCHIG00000007998	ENSCHIP00000003810	1	17	12	0	134	12	9	173	4	55.2	60S ribosomal protein L17	60S ribosomal protein L17	23	60S ribosomal protein L17 | 60S ribosomal protein L17-like | ribosomal protein L17 | similar to ribosomal protein L17 | Rpl17 protein | ribosomal protein L17 S homeolog | mCG50146 | Ribosomal protein L17 | mCG1047290 | hCG2004593 | 60S ribosomal protein L17-like isoform 1 | 60S ribosomal protein L17 isoform a | mCG3798 | mCG1028606 | hCG22804, isoform CRA_a | mCG50909 | RPL17-C18orf32 protein iso…	.	.	7	.	.	.
ENSCHIG00000008003	ENSCHIP00000003792	1	3	1	1	1	1	100	1	1	100	lipopolysaccharide-binding protein-like	lipopolysaccharide-binding protein-like	1	lipopolysaccharide-binding protein-like	.	.	6	.	XP_011970124.1 (Ovis aries musimon: 98.121% identity in aln 100.0% length of target)	.
ENSCHIG00000008009	ENSCHIP00000003849	1	18	18	17	0	0	0	0	0	0	.	programmed cell death protein 6	NA	.	PDCD6	programmed cell death protein 6	8	.	.	.
ENSCHIG00000008011	ENSCHIP00000004028	1	18	18	9	235	7	3	231	5	32.8	serine/threonine-protein phosphatase 2A catalytic subunit beta isoform	serine/threonine-protein phosphatase 2A catalytic subunit beta isoform	50	serine/threonine-protein phosphatase 2A catalytic subunit beta isoform | serine/threonine-protein phosphatase 2A catalytic subunit alpha isoform | serine/threonine-protein phosphatase 2A catalytic subunit alpha isoform-like | serine/threonine-protein phosphatase 2A catalytic subunit beta isoform-like | Serine/threonine-protein phosphatase 2A catalytic subunit alpha isoform | Serine/threonine-prot…	.	.	7	.	.	.
ENSCHIG00000008014	ENSCHIP00000003806	1	18	7	0	0	0	0	0	0	0	.	Reverse transcriptase (RNA-dependent DNA polymerase)	NA	.	.	.	8	.	.	.
ENSCHIG00000008016	ENSCHIP00000003807	1	18	18	8	1	1	100	1	1	100	BOLA class I histocompatibility antigen, alpha chain BL3-6	BOLA class I histocompatibility antigen, alpha chain BL3-6	1	BOLA class I histocompatibility antigen, alpha chain BL3-6	.	.	6	.	XP_015315396.1 (Bos taurus: 90.520% identity in aln 99.4% length of target)	.
ENSCHIG00000008021	ENSCHIP00000003822	1	18	1	0	0	0	0	0	0	0	.	uncharacterized protein C19orf52 homolog	NA	.	.	.	8	.	.	.
ENSCHIG00000008025	ENSCHIP00000003813	1	1	0	0	1	1	100	1	1	100	kinesin-like protein KIF25	kinesin-like protein KIF25	1	kinesin-like protein KIF25	.	.	6	.	XP_014945357.1 (Ovis aries musimon: 94.567% identity in aln 84.8% length of target)	.
ENSCHIG00000008026	ENSCHIP00000003824	1	2	0	0	0	0	0	0	0	0	.	ribosomal protein L10a	NA	.	.	.	8	.	.	.
ENSCHIG00000008028	ENSCHIP00000003826	0	0	0	0	134	1	0.7	181	1	51.5	proteasome subunit alpha type-2	proteasome subunit alpha type-2	17	proteasome subunit alpha type-2 | Proteasome subunit alpha type-2 | proteasome subunit alpha type-2-like | Proteasome subunit alpha type 2 | proteasome alpha 2 | RecName: Full=Proteasome subunit alpha type-2 | proteasome subunit alpha type, 2 | Si:rp71-45k5.4 protein | Chain B, Crystal Structure Of The Mammalian 20s Proteasome At 2.75 A Resolution | proteasome (prosome, macropain) subunit, alpha …	.	.	6	.	NP_002778.1 (Homo sapiens: 97.009% identity in aln 100.0% length of target)	.
ENSCHIG00000008029	ENSCHIP00000003830	1	14	1	0	0	0	0	0	0	0	.	TPA: hypothetical protein BOS_16948	NA	.	.	.	8	.	.	.
ENSCHIG00000008031	ENSCHIP00000003818	0	0	0	0	12	10	83.3	6	5	83.3	olfactory receptor 5AC1-like	olfactory receptor 5AC1-like	NA	.	.	.	1	.	XP_011995135.1 (Ovis aries musimon: 96.7% identity in aln 99.7% length of target) | XP_006074626.1 (Bubalus bubalis: 92.5% identity in aln 100.0% length of target) | XP_010846682.1 (Bison bison bison: 94.4% identity in aln 99.7% length of target) | XP_005972777.1 (Pantholops hodgsonii: 94.7% identity in aln 99.0% length of target) | XP_004002909.1 (Ovis aries: 96.1% identity in aln 99.7% length o…	.
ENSCHIG00000008033	ENSCHIP00000003904	1	18	16	0	6	1	16.7	6	1	100	TATA-box-binding protein	TATA-box-binding protein	NA	.	TBP	TATA-box binding protein	1	.	XP_012021897.1 (Ovis aries musimon: 100.0% identity in aln 100.0% length of target)	.
ENSCHIG00000008034	ENSCHIP00000003832	1	17	7	2	5	5	100	4	4	100	transient receptor potential cation channel subfamily V member 2	transient receptor potential cation channel subfamily V member 2	NA	.	TRPV2	transient receptor potential cation channel subfamily V member 2	1	.	XP_014944284.1 (Ovis aries musimon: 99.3% identity in aln 100.0% length of target) | NP_001019664.1 (Bos taurus: 93.8% identity in aln 100.0% length of target) | XP_006079521.1 (Bubalus bubalis: 93.9% identity in aln 100.0% length of target) | XP_010841269.1 (Bison bison bison: 93.9% identity in aln 94.2% length of target) | XP_014954154.1 (Ovis aries: 99.5% identity in aln 100.0% length of targe…	.
ENSCHIG00000008037	ENSCHIP00000003829	1	18	18	18	0	0	0	0	0	0	.	uncharacterized protein LOC105607580	NA	.	.	.	8	.	.	.
ENSCHIG00000008038	ENSCHIP00000003836	1	1	0	0	0	0	0	0	0	0	.	.	NA	.	.	.	.	.	.	.
ENSCHIG00000008039	ENSCHIP00000003833	0	0	0	0	9	8	88.9	4	4	100	olfactory receptor 6C1	olfactory receptor 6C1	NA	.	.	.	1	.	XP_012028118.1 (Ovis aries musimon: 99.4% identity in aln 100.0% length of target) | XP_002687531.1 (Bos taurus: 97.4% identity in aln 100.0% length of target) | XP_010834571.1 (Bison bison bison: 90.7% identity in aln 100.0% length of target) | XP_005975630.1 (Pantholops hodgsonii: 97.4% identity in aln 100.0% length of target) | XP_004006665.1 (Ovis aries: 90.4% identity in aln 100.0% length of…	.
ENSCHIG00000008041	ENSCHIP00000003971	1	18	17	2	0	0	0	0	0	0	.	protoporphyrinogen oxidase	NA	.	.	.	8	.	.	.
ENSCHIG00000008043	ENSCHIP00000003891	1	18	18	18	0	0	0	0	0	0	.	PEST proteolytic signal-containing nuclear protein	NA	.	.	.	8	.	.	.
ENSCHIG00000008044	ENSCHIP00000003936	1	18	11	3	7	0	0	6	0	71.4	histone H2A type 1-H-like	histone H2A type 1-J-like	3	histone H2A type 1-H-like | histone H2A type 1-J-like | histone H2A type 1-A	.	.	7	.	.	.
ENSCHIG00000008046	ENSCHIP00000003837	0	0	0	0	1	0	0	1	0	100	Olfactory receptor 5AK2	Olfactory receptor 5AK2	1	Olfactory receptor 5AK2	.	.	7	.	.	.
ENSCHIG00000008050	ENSCHIP00000003840	1	1	0	0	8	7	87.5	5	5	62.5	cathepsin G-like	cathepsin G-like	3	cathepsin G-like | cathepsin G | Cathepsin G	.	.	6	.	XP_012019235.1 (Ovis aries musimon: 98.406% identity in aln 100.0% length of target)	.
ENSCHIG00000008051	ENSCHIP00000003874	1	18	2	0	192	10	5.2	95	4	65.1	poly(A) polymerase alpha	poly(A) polymerase alpha	13	poly(A) polymerase alpha | Poly(A) polymerase alpha | poly(A) polymerase beta | poly(A) polymerase alpha-like | poly(A) polymerase type 3 | poly(A) polymerase V | poly (A) polymerase alpha, isoform CRA_a | poly (A) polymerase alpha, isoform CRA_c | poly(A) polymerase alpha isoform B | poly(A) polymerase alpha isoform A | Poly(A) polymerase beta (testis specific) | poly(A) polymerase beta (testis …	PAPOLA	poly(A) polymerase alpha	6	.	XP_011954413.1 (Ovis aries: 96.629% identity in aln 35.9% length of target)	.
ENSCHIG00000008052	ENSCHIP00000003844	0	0	0	0	22	0	0	76	0	68.2	transformer-2 protein homolog beta	transformer-2 protein homolog beta	7	transformer-2 protein homolog beta | transformer-2 protein homolog beta-like | splicing factor, arginine/serine-rich 10 (transformer 2 homolog, Drosophila) variant | transformer-2 protein homolog beta isoform 1 | transformer-2 protein homolog beta isoform 2 | transformer 2 beta homolog | mCG127344, isoform CRA_b	.	.	7	.	.	multiple unknown genes (33) match this description (it also matches ENSCHIG00000000973, ENSCHIG00000001132, ENSCHIG00000003260, ENSCHIG00000005496, ENSCHIG00000005644, ENSCHIG00000006497, ENSCHIG00000006727, ENSCHIG00000007083, ENSCHIG00000007414, ENSCHIG00000007914, ENSCHIG00000008982, ENSCHIG00000009135, ENSCHIG00000009192, ENSCHIG00000009542, ENSCHIG00000009633, ENSCHIG00000009841, ENSCHIG0000…
ENSCHIG00000008056	ENSCHIP00000003854	0	0	0	0	100	8	8	142	4	64	40S ribosomal protein S3a	40S ribosomal protein S3a	12	40S ribosomal protein S3a | 40S ribosomal protein S3a-like | RecName: Full=40S ribosomal protein S3a | Chain B, Rabbit 40s Ribosomal Subunit In Complex With Eif1. | 40S ribosomal protein S3a isoform 1 | 40S ribosomal protein S3a-like isoform 1 | 40S ribosomal protein S3a-A | 40S ribosomal protein S3a-B | RecName: Full=40S ribosomal protein S3a; AltName: Full=EtS3a | hCG33299, isoform CRA_a | ribo…	.	.	7	.	.	.
ENSCHIG00000008060	ENSCHIP00000003857	1	1	0	0	0	0	0	0	0	0	.	60S ribosomal protein L30-like	NA	.	.	.	8	.	.	.
ENSCHIG00000008063	ENSCHIP00000003867	1	5	0	0	0	0	0	0	0	0	.	uncharacterized protein C10orf131 homolog	NA	.	.	.	8	.	.	.
ENSCHIG00000008066	ENSCHIP00000003897	1	17	0	0	0	0	0	0	0	0	.	EEF1A1 protein	NA	.	.	.	8	.	.	.
ENSCHIG00000008068	ENSCHIP00000003861	1	18	18	17	4	4	100	4	3	100	protein BEX2	protein BEX2	NA	.	BEX2	brain expressed X-linked 2	1	.	XP_005911017.1 (Bos mutus: 93.8% identity in aln 100.0% length of target) | NP_001070555.1 (Bos taurus: 96.9% identity in aln 100.0% length of target) | XP_005961337.1 (Pantholops hodgsonii: 99.2% identity in aln 100.0% length of target)	.
ENSCHIG00000008071	ENSCHIP00000003859	0	0	0	0	5	4	80	4	4	100	olfactory receptor 1L8	olfactory receptor 1L8	NA	.	.	.	1	.	XP_005911509.1 (Bos mutus: 95.2% identity in aln 100.0% length of target) | XP_006057876.1 (Bubalus bubalis: 95.2% identity in aln 100.0% length of target) | XP_010850402.1 (Bison bison bison: 95.2% identity in aln 100.0% length of target) | XP_004007246.1 (Ovis aries: 98.1% identity in aln 100.0% length of target)	.
ENSCHIG00000008081	ENSCHIP00000003871	1	1	0	0	6	4	66.7	4	4	66.7	interferon epsilon	interferon epsilon	3	interferon epsilon | Interferon epsilon | interferon epsilon-like	.	.	6	.	XP_011982517.1 (Ovis aries: 98.446% identity in aln 100.0% length of target)	.
ENSCHIG00000008083	ENSCHIP00000003869	1	6	0	0	0	0	0	0	0	0	.	multidrug resistance-associated protein 4-like	NA	.	.	.	8	.	.	.
ENSCHIG00000008084	ENSCHIP00000003875	0	0	0	0	0	0	0	0	0	0	.	.	NA	.	.	.	.	.	.	.
ENSCHIG00000008087	ENSCHIP00000003881	1	18	17	15	3	2	66.7	6	2	100	protein transport protein Sec61 subunit beta	protein transport protein Sec61 subunit beta	NA	.	.	.	1	.	NP_001068760.1 (Bos taurus: 90.6% identity in aln 100.0% length of target)	.
ENSCHIG00000008088	ENSCHIP00000003880	0	0	0	0	7	7	100	4	4	42.9	olfactory receptor 2A12-like	olfactory receptor 2A12-like	4	olfactory receptor 2A12-like | olfactory receptor 2A12 | olfactory receptor 2A5-like | olfactory receptor 2D3-like	.	.	6	.	XP_004003555.1 (Ovis aries: 98.377% identity in aln 99.4% length of target)	.
ENSCHIG00000008095	ENSCHIP00000003902	0	0	0	0	82	3	3.7	168	2	74.4	40S ribosomal protein S23	40S ribosomal protein S23	13	40S ribosomal protein S23 | 40S ribosomal protein S23-like | ribosomal protein S23 L homeolog | Chain X, Cryo-em Structures Of Ribosomal 80s Complexes With Termination Factors And Cricket Paralysis Virus Ires Reveal The Ires In The Translocated State | 40S ribosomal protein S23-like protein | mCG14520 | mCG127957 | ribosomal protein S28ue-like protein | Ribosomal protein S23 | 40S ribosomal prote…	RPS23	40S ribosomal protein S23	6	.	NP_001016.1 (Homo sapiens: 94.406% identity in aln 100.0% length of target)	RPS23 already in ARS1 (associated with ENSCHIG00000014944)
ENSCHIG00000008096	ENSCHIP00000003889	0	0	0	0	0	0	0	0	0	0	.	uncharacterized protein LOC102175168	NA	.	.	.	8	.	.	.
ENSCHIG00000008113	ENSCHIP00000003944	1	18	18	11	53	8	15.1	53	7	98.1	transmembrane protein 184C	transmembrane protein 184C	NA	.	TMEM184C	transmembrane protein 184C	1	NP_060711.2 (93.2% identity in aln 100.0% length of target)	XP_005909911.1 (Bos mutus: 99.3% identity in aln 93.2% length of target) | NP_001068648.1 (Bos taurus: 98.9% identity in aln 100.0% length of target) | XP_006042914.1 (Bubalus bubalis: 99.1% identity in aln 93.2% length of target) | XP_010837463.1 (Bison bison bison: 99.2% identity in aln 96.4% length of target) | XP_006193377.1 (Camelus ferus: 93.2% identity in aln 100.0% length of target) | XP_…	.
ENSCHIG00000008116	ENSCHIP00000003894	0	0	0	0	4	4	100	3	3	100	olfactory receptor 6C1	olfactory receptor 6C1	1	olfactory receptor 6C1	.	.	6	.	XP_004007541.1 (Ovis aries: 96.166% identity in aln 100.0% length of target)	multiple unknown genes (5) match this description (it also matches ENSCHIG00000005744, ENSCHIG00000005984, ENSCHIG00000007816, ENSCHIG00000007872, ENSCHIG00000008039)
ENSCHIG00000008117	ENSCHIP00000003895	1	1	1	1	3	3	100	2	2	66.7	keratin-associated protein 12-2-like	keratin-associated protein 12-2-like	2	keratin-associated protein 12-2-like | keratin-associated protein 12-2	.	.	6	.	XP_014946677.1 (Ovis aries musimon: 96.774% identity in aln 70.5% length of target)	.
ENSCHIG00000008119	ENSCHIP00000003899	0	0	0	0	1	0	0	1	0	100	transformer-2 protein homolog beta	transformer-2 protein homolog beta	1	transformer-2 protein homolog beta	.	.	7	.	.	multiple unknown genes (33) match this description (it also matches ENSCHIG00000000973, ENSCHIG00000001132, ENSCHIG00000003260, ENSCHIG00000005496, ENSCHIG00000005644, ENSCHIG00000006497, ENSCHIG00000006727, ENSCHIG00000007083, ENSCHIG00000007414, ENSCHIG00000007914, ENSCHIG00000008982, ENSCHIG00000009135, ENSCHIG00000009192, ENSCHIG00000009542, ENSCHIG00000009633, ENSCHIG00000009841, ENSCHIG0000…
ENSCHIG00000008123	ENSCHIP00000003926	1	7	0	0	221	4	1.8	142	4	28.5	ribose-phosphate pyrophosphokinase 2	Ribose-phosphate pyrophosphokinase 1	31	ribose-phosphate pyrophosphokinase 2 | ribose-phosphate pyrophosphokinase 1 | ribose-phosphate pyrophosphokinase 3 | ribose-phosphate pyrophosphokinase 1-like | PRPS1 | Ribose-phosphate pyrophosphokinase 1 | ribose-phosphate pyrophosphokinase 2 isoform 2 | phosphoribosyl pyrophosphate synthetase 1 L homeolog | ribose-phosphate pyrophosphokinase 1-like protein | Chain A, Crystal Structure Of Human…	.	.	7	.	.	.
ENSCHIG00000008128	ENSCHIP00000003907	0	0	0	0	26	0	0	78	0	73.1	transformer-2 protein homolog beta	transformer-2 protein homolog beta isoform 1	8	transformer-2 protein homolog beta | splicing factor, arginine/serine-rich 10 (transformer 2 homolog, Drosophila) variant | Transformer-2 protein-like protein beta | transformer-2 protein homolog beta isoform 1 | mCG1657 | transformer 2 beta homolog | splicing factor, arginine/serine-rich 10 (transformer 2 homolog, Drosophila), isoform CRA_c | mCG127344, isoform CRA_b	.	.	6	.	NP_004584.1 (Homo sapiens: 96.875% identity in aln 100.0% length of target)	.
ENSCHIG00000008129	ENSCHIP00000003920	0	0	0	0	5	5	100	4	4	80	dolichyl-diphosphooligosaccharide--protein glycosyltransferase subunit 1	dolichyl-diphosphooligosaccharide--protein glycosyltransferase subunit 1	NA	.	.	.	1	.	XP_011996364.1 (Ovis aries musimon: 97.9% identity in aln 100.0% length of target) | XP_005897087.1 (Bos mutus: 93.6% identity in aln 100.0% length of target) | XP_010845337.1 (Bison bison bison: 94.2% identity in aln 100.0% length of target) | XP_014948612.1 (Ovis aries: 97.7% identity in aln 100.0% length of target)	.
ENSCHIG00000008133	ENSCHIP00000003908	0	0	0	0	26	9	34.6	18	5	76.9	olfactory receptor 4F3/4F16/4F29-like	olfactory receptor 4F3/4F16/4F29-like	NA	.	.	.	1	.	XP_012024128.1 (Ovis aries musimon: 96.1% identity in aln 96.9% length of target) | XP_006045150.1 (Bubalus bubalis: 94.2% identity in aln 96.9% length of target) | XP_010842508.1 (Bison bison bison: 92.6% identity in aln 96.9% length of target) | XP_006194913.1 (Camelus ferus: 91.2% identity in aln 96.0% length of target)	.
ENSCHIG00000008135	ENSCHIP00000003912	0	0	0	0	0	0	0	0	0	0	.	RecName: Full=60S ribosomal protein L29	NA	.	.	.	8	.	.	.
ENSCHIG00000008145	ENSCHIP00000003917	0	0	0	0	26	0	0	78	0	73.1	transformer-2 protein homolog beta	transformer-2 protein homolog beta isoform 1	8	transformer-2 protein homolog beta | splicing factor, arginine/serine-rich 10 (transformer 2 homolog, Drosophila) variant | Transformer-2 protein-like protein beta | transformer-2 protein homolog beta isoform 1 | mCG1657 | transformer 2 beta homolog | splicing factor, arginine/serine-rich 10 (transformer 2 homolog, Drosophila), isoform CRA_c | mCG127344, isoform CRA_b	.	.	6	.	NP_004584.1 (Homo sapiens: 96.528% identity in aln 100.0% length of target)	.
ENSCHIG00000008146	ENSCHIP00000003965	0	0	0	0	0	0	0	0	0	0	.	TPA: cyclin-dependent kinase 14	NA	.	.	.	8	.	.	.
ENSCHIG00000008148	ENSCHIP00000003933	0	0	0	0	0	0	0	0	0	0	.	.	NA	.	.	.	.	.	.	.
ENSCHIG00000008157	ENSCHIP00000003927	0	0	0	0	13	5	38.5	6	4	92.3	olfactory receptor 2B11	olfactory receptor 2B11	NA	.	OR2B11	OR2B11	1	.	XP_012026134.1 (Ovis aries musimon: 98.4% identity in aln 100.0% length of target) | XP_006192105.1 (Camelus ferus: 90.8% identity in aln 100.0% length of target) | XP_006215449.1 (Vicugna pacos: 90.4% identity in aln 100.0% length of target) | XP_005965570.1 (Pantholops hodgsonii: 97.8% identity in aln 100.0% length of target) | XP_004019353.1 (Ovis aries: 99.0% identity in aln 100.0% length of …	.
ENSCHIG00000008158	ENSCHIP00000003931	0	0	0	0	8	5	62.5	6	5	62.5	olfactory receptor 7D4-like	olfactory receptor 7D4-like	3	olfactory receptor 7D4-like | olfactory receptor 7D4 | Olfactory receptor 7C1	.	.	6	.	XP_012033237.1 (Ovis aries: 98.397% identity in aln 100.0% length of target)	.
ENSCHIG00000008160	ENSCHIP00000003932	1	4	0	0	0	0	0	0	0	0	.	NKG2D ligand 2-like	NA	.	.	.	8	.	.	.
ENSCHIG00000008162	ENSCHIP00000003942	1	5	0	0	1	1	100	1	1	100	factor VIII intron 22 protein-like	factor VIII intron 22 protein-like	1	factor VIII intron 22 protein-like	.	.	6	.	XP_012022877.1 (Ovis aries musimon: 96.694% identity in aln 100.0% length of target)	.
ENSCHIG00000008164	ENSCHIP00000003941	1	18	18	17	44	2	4.5	77	2	52.3	coiled-coil domain-containing protein 23	small vasohibin-binding protein	6	coiled-coil domain-containing protein 23 | small vasohibin-binding protein | coiled-coil domain-containing protein 23-like | small vasohibin-binding protein isoform a | small vasohibin-binding protein isoform b | E3 ubiquitin/ISG15 ligase TRIM25	.	.	6	.	NP_001035665.1 (Bos taurus: 100.000% identity in aln 100.0% length of target)	.
ENSCHIG00000008166	ENSCHIP00000003957	1	18	18	18	25	2	8	94	1	60	myeloma-overexpressed gene 2 protein	myeloma-overexpressed gene 2 protein	5	myeloma-overexpressed gene 2 protein | myeloma-overexpressed gene 2 protein homolog | Myeloma-overexpressed 2 | Myeloma-overexpressed 2-like protein | myeloma-overexpressed gene 2 protein isoform 2	MYEOV2	myeloma-overexpressed gene 2 protein	6	XP_016858900.1 (96.491% identity in aln 23.6% length of target)	.	.
ENSCHIG00000008168	ENSCHIP00000003938	0	0	0	0	8	6	75	5	5	62.5	olfactory receptor 8D4	olfactory receptor 8D4	3	olfactory receptor 8D4 | olfactory receptor 8D4-like | Olfactory receptor 8D4	.	.	6	.	XP_012027426.1 (Ovis aries musimon: 98.392% identity in aln 100.0% length of target)	.
ENSCHIG00000008170	ENSCHIP00000003945	0	0	0	0	5	4	80	3	3	60	olfactory receptor 6C68-like	olfactory receptor 6C68-like	2	olfactory receptor 6C68-like | olfactory receptor 6C68	.	.	6	.	XP_004006662.1 (Ovis aries: 99.678% identity in aln 100.0% length of target)	.
ENSCHIG00000008175	ENSCHIP00000003952	1	3	3	1	0	0	0	0	0	0	.	butyrophilin subfamily 1 member A1-like	NA	.	BTN1A1	BTN1A1	8	.	.	BTN1A1 already in ARS1 (associated with ENSCHIG00000022347)
ENSCHIG00000008176	ENSCHIP00000003970	0	0	0	0	0	0	0	0	0	0	.	potassium channel tetramerisation domain containing 2	NA	.	.	.	8	.	.	.
ENSCHIG00000008181	ENSCHIP00000003950	1	13	0	0	0	0	0	0	0	0	.	.	NA	.	.	.	.	.	.	.
ENSCHIG00000008182	ENSCHIP00000003946	0	0	0	0	0	0	0	0	0	0	.	Transformer-2 protein-like protein beta	NA	.	.	.	8	.	.	.
ENSCHIG00000008187	ENSCHIP00000003963	0	0	0	0	26	0	0	78	0	73.1	transformer-2 protein homolog beta	transformer-2 protein homolog beta isoform 1	8	transformer-2 protein homolog beta | splicing factor, arginine/serine-rich 10 (transformer 2 homolog, Drosophila) variant | Transformer-2 protein-like protein beta | transformer-2 protein homolog beta isoform 1 | mCG1657 | transformer 2 beta homolog | splicing factor, arginine/serine-rich 10 (transformer 2 homolog, Drosophila), isoform CRA_c | mCG127344, isoform CRA_b	.	.	6	.	NP_004584.1 (Homo sapiens: 97.222% identity in aln 100.0% length of target)	.
ENSCHIG00000008189	ENSCHIP00000003992	1	18	18	0	139	6	4.3	140	3	79.1	maspardin	maspardin	NA	.	.	.	1	.	XP_014962030.1 (Ovis aries musimon: 99.4% identity in aln 100.0% length of target) | NP_991341.1 (Bos taurus: 99.7% identity in aln 100.0% length of target) | XP_006184067.1 (Camelus ferus: 99.0% identity in aln 100.0% length of target) | XP_004010273.1 (Ovis aries: 99.7% identity in aln 100.0% length of target)	.
ENSCHIG00000008191	ENSCHIP00000003955	0	0	0	0	1	1	100	1	1	100	ADP-ribosylation factor-like protein 13A	ADP-ribosylation factor-like protein 13A	1	ADP-ribosylation factor-like protein 13A	.	.	6	.	XP_011963068.1 (Ovis aries: 98.844% identity in aln 97.7% length of target)	.
ENSCHIG00000008194	ENSCHIP00000003969	1	11	0	0	55	2	3.6	63	2	72.7	profilin-1	profilin-1	11	profilin-1 | profilin-1-like | Profilin I | Chain A, Structural Basis For Mutation-induced Destabilization Of Profilin 1 In Als | profilin 1, isoform CRA_c | Chain A, Crystallization And Structure Determination Of Bovine Profilin At 2.0 Angstroms Resolution | Chain A, Profilin Binds Proline-Rich Ligands In Two Distinct Amide Backbone Orientations | Chain A, Refined Solution Structure Of Human Pro…	PFN1	profilin-1	6	.	NP_001015592.1 (Bos taurus: 97.143% identity in aln 100.0% length of target)	.
ENSCHIG00000008201	ENSCHIP00000003967	0	0	0	0	26	0	0	78	0	73.1	transformer-2 protein homolog beta	transformer-2 protein homolog beta isoform 1	8	transformer-2 protein homolog beta | splicing factor, arginine/serine-rich 10 (transformer 2 homolog, Drosophila) variant | Transformer-2 protein-like protein beta | transformer-2 protein homolog beta isoform 1 | mCG1657 | transformer 2 beta homolog | splicing factor, arginine/serine-rich 10 (transformer 2 homolog, Drosophila), isoform CRA_c | mCG127344, isoform CRA_b	.	.	6	.	NP_004584.1 (Homo sapiens: 96.875% identity in aln 100.0% length of target)	.
ENSCHIG00000008209	ENSCHIP00000003989	0	0	0	0	169	3	1.8	175	3	74	40S ribosomal protein S6	40S ribosomal protein S6	18	40S ribosomal protein S6 | ribosomal protein S6 | 40S ribosomal protein S6-like | 40S ribosomal protein S6-like protein | Phosphoprotein NP33 | ribosomal protein S6 (predicted) | Chain G, Structure Of The Hcv Ires Bound To The Human Ribosome | Chain q, M48s Late-stage Initiation Complex, Purified From Rabbit Reticulocytes Lysates, Displaying Eif2 Ternary Complex And Eif3 I And G Subunits Relocate…	RPS6	ribosomal protein S6	6	.	NP_001015548.1 (Bos taurus: 97.992% identity in aln 100.0% length of target)	multiple unknown genes (2) match this description (it also matches ENSCHIG00000009557, ENSCHIG00000011545)
ENSCHIG00000008210	ENSCHIP00000003980	1	17	0	0	46	7	15.2	47	4	100	28S ribosomal protein S33, mitochondrial	28S ribosomal protein S33, mitochondrial	NA	.	.	.	1	.	NP_001032694.1 (Bos taurus: 93.4% identity in aln 100.0% length of target) | XP_006078857.1 (Bubalus bubalis: 94.3% identity in aln 100.0% length of target) | XP_005982640.1 (Pantholops hodgsonii: 97.2% identity in aln 100.0% length of target) | XP_004008161.1 (Ovis aries: 97.2% identity in aln 100.0% length of target)	.
ENSCHIG00000008212	ENSCHIP00000003979	1	6	0	0	0	0	0	0	0	0	.	60S ribosomal protein L9	NA	.	RPL9	60S ribosomal protein L9	8	.	.	.
ENSCHIG00000008218	ENSCHIP00000003991	1	18	18	4	6	6	100	5	5	66.7	golgin subfamily A member 2	golgin subfamily A member 2	2	golgin subfamily A member 2 | golgin subfamily A member 2-like	.	.	6	.	XP_012002937.1 (Ovis aries musimon: 99.128% identity in aln 100.0% length of target)	.
ENSCHIG00000008219	ENSCHIP00000003997	1	1	0	0	1	1	100	1	1	100	transcription elongation factor B polypeptide 1-like	transcription elongation factor B polypeptide 1-like	1	transcription elongation factor B polypeptide 1-like	.	.	6	.	XP_005970674.1 (Pantholops hodgsonii: 97.297% identity in aln 100.0% length of target)	.
ENSCHIG00000008222	ENSCHIP00000004014	0	0	0	0	63	4	6.3	93	4	92.1	40S ribosomal protein S10	40S ribosomal protein S10	NA	.	RPS10	RPS10	1	NP_001005.1 (97.0% identity in aln 100.0% length of target)	XP_005983527.1 (Pantholops hodgsonii: 93.3% identity in aln 100.0% length of target) | XP_014958147.1 (Ovis aries: 96.4% identity in aln 100.0% length of target)	.
ENSCHIG00000008224	ENSCHIP00000003996	0	0	0	0	2	2	100	2	2	100	PRAME family member 8-like	PRAME family member 8-like	1	PRAME family member 8-like	.	.	6	.	XP_005966409.1 (Pantholops hodgsonii: 96.855% identity in aln 100.0% length of target)	.
ENSCHIG00000008227	ENSCHIP00000004004	1	2	0	0	0	0	0	0	0	0	.	immunoglobulin mu heavy chain variable region	NA	.	.	.	8	.	.	.
ENSCHIG00000008228	ENSCHIP00000004088	1	1	1	1	12	9	75	6	5	91.7	sodium-dependent phosphate transport protein 3	sodium-dependent phosphate transport protein 3	NA	.	.	.	1	.	XP_005892283.1 (Bos mutus: 97.7% identity in aln 100.0% length of target) | NP_001033207.1 (Bos taurus: 98.1% identity in aln 100.0% length of target) | XP_006048093.1 (Bubalus bubalis: 98.3% identity in aln 100.0% length of target) | XP_014412699.1 (Camelus ferus: 93.9% identity in aln 100.0% length of target) | XP_005982831.1 (Pantholops hodgsonii: 98.7% identity in aln 100.0% length of target)…	.
ENSCHIG00000008230	ENSCHIP00000004011	1	18	7	0	14	11	78.6	8	5	85.7	DNA repair and recombination protein RAD54B	DNA repair and recombination protein RAD54B	NA	.	RAD54B	RAD54 homolog B (S. cerevisiae)	1	.	XP_012003516.1 (Ovis aries musimon: 98.9% identity in aln 100.0% length of target) | XP_005895595.2 (Bos mutus: 97.1% identity in aln 95.3% length of target) | NP_001179884.1 (Bos taurus: 97.7% identity in aln 100.0% length of target) | XP_006076338.1 (Bubalus bubalis: 97.6% identity in aln 98.1% length of target) | XP_010831806.1 (Bison bison bison: 97.6% identity in aln 98.1% length of target) …	.
ENSCHIG00000008232	ENSCHIP00000004037	1	2	0	0	15	9	60	13	4	60	ferritin light chain	ferritin light chain	4	ferritin light chain | ferritin light chain-like | histone RNA hairpin-binding protein | ferritin	.	.	6	.	NP_777217.1 (Bos taurus: 96.571% identity in aln 100.0% length of target)	.
ENSCHIG00000008237	ENSCHIP00000004085	1	18	18	5	12	6	50	9	4	83.3	pre-mRNA-splicing factor ISY1 homolog	pre-mRNA-splicing factor ISY1 homolog	NA	.	ISY1	ISY1 splicing factor homolog	1	.	XP_011969559.1 (Ovis aries musimon: 98.9% identity in aln 100.0% length of target) | XP_005908168.1 (Bos mutus: 98.6% identity in aln 100.0% length of target) | NP_001178102.1 (Bos taurus: 97.9% identity in aln 100.0% length of target) | XP_014410853.1 (Camelus ferus: 94.0% identity in aln 97.6% length of target)	.
ENSCHIG00000008238	ENSCHIP00000004002	1	17	7	1	4	4	100	2	2	50	low affinity immunoglobulin gamma Fc region receptor III-A	low affinity immunoglobulin gamma Fc region receptor III-A	3	low affinity immunoglobulin gamma Fc region receptor III-A | low affinity immunoglobulin gamma Fc region receptor III-A precursor | low affinity immunoglobulin gamma Fc region receptor III-like	.	.	6	.	XP_012043436.1 (Ovis aries: 95.600% identity in aln 100.0% length of target)	.
ENSCHIG00000008241	ENSCHIP00000004016	1	5	0	0	0	0	0	0	0	0	.	hypothetical protein	NA	.	.	.	8	.	.	.
ENSCHIG00000008252	ENSCHIP00000004440	1	1	0	0	0	0	0	0	0	0	.	TPA: cytochrome P450, family 4, subfamily A, polypeptide 11	NA	.	.	.	8	.	.	.
ENSCHIG00000008254	ENSCHIP00000004027	1	17	14	0	26	0	0	78	0	73.1	transformer-2 protein homolog beta	transformer-2 protein homolog beta isoform 1	8	transformer-2 protein homolog beta | splicing factor, arginine/serine-rich 10 (transformer 2 homolog, Drosophila) variant | Transformer-2 protein-like protein beta | transformer-2 protein homolog beta isoform 1 | mCG1657 | transformer 2 beta homolog | splicing factor, arginine/serine-rich 10 (transformer 2 homolog, Drosophila), isoform CRA_c | mCG127344, isoform CRA_b	.	.	6	.	NP_004584.1 (Homo sapiens: 97.222% identity in aln 100.0% length of target)	.
ENSCHIG00000008256	ENSCHIP00000004087	1	18	18	18	86	6	7	65	4	68.6	60S ribosomal protein L7	60S ribosomal protein L7	10	60S ribosomal protein L7 | 60S ribosomal protein L7-like | ribosomal protein L7 | 60S ribosomal protein L7-like protein | RecName: Full=60S ribosomal protein L7 | RPL7 | ribosomal protein | similar to 60S ribosomal protein L7; similar to P18124 (PID:d133021) | hCG1783090 | hCG31916	RPL7	60S ribosomal protein L7	7	.	.	.
ENSCHIG00000008267	ENSCHIP00000004067	1	18	0	0	39	6	15.4	70	5	35.9	ribose-phosphate pyrophosphokinase 1	ribose-phosphate pyrophosphokinase 3	18	ribose-phosphate pyrophosphokinase 1 | ribose-phosphate pyrophosphokinase 3 | PRPS1 | ribose-phosphate pyrophosphokinase 1-like | Chain A, Crystal Structure Of Human Prs1 A87t Mutant | Chain A, Crystal Structure Of Human Phosphoribosyl Pyrophosphate Synthetase 1 Mutant S132a | ribose-phosphate pyrophosphokinase 1 isoform 1 | Chain A, Crystal Structure Of Human Prs1 Q133p Mutant | Chain A, Crystal…	.	.	6	.	XP_014962862.1 (Ovis aries musimon: 97.749% identity in aln 94.5% length of target)	.
ENSCHIG00000008273	ENSCHIP00000004076	0	0	0	0	0	0	0	0	0	0	.	olfactory receptor 5D18-like	NA	.	.	.	8	.	.	.
ENSCHIG00000008277	ENSCHIP00000004043	0	0	0	0	1	0	0	1	0	100	olfactory receptor 2B6-like	olfactory receptor 2B6-like	1	olfactory receptor 2B6-like	.	.	7	.	.	.
ENSCHIG00000008280	ENSCHIP00000004045	0	0	0	0	26	0	0	78	0	73.1	transformer-2 protein homolog beta	transformer-2 protein homolog beta isoform 1	8	transformer-2 protein homolog beta | splicing factor, arginine/serine-rich 10 (transformer 2 homolog, Drosophila) variant | Transformer-2 protein-like protein beta | transformer-2 protein homolog beta isoform 1 | mCG1657 | transformer 2 beta homolog | splicing factor, arginine/serine-rich 10 (transformer 2 homolog, Drosophila), isoform CRA_c | mCG127344, isoform CRA_b	.	.	6	.	NP_004584.1 (Homo sapiens: 96.875% identity in aln 100.0% length of target)	.
ENSCHIG00000008282	ENSCHIP00000004051	1	16	5	0	0	0	0	0	0	0	.	latent-transforming growth factor beta-binding protein 1	NA	.	.	.	8	.	.	.
ENSCHIG00000008285	ENSCHIP00000004047	0	0	0	0	33	12	36.4	22	6	97	olfactory receptor 51F2	olfactory receptor 51F2	NA	.	OR51F2	OR51F2	1	.	XP_014946027.1 (Ovis aries musimon: 94.3% identity in aln 100.0% length of target) | XP_005902262.1 (Bos mutus: 92.7% identity in aln 100.0% length of target) | XP_015330240.1 (Bos taurus: 92.0% identity in aln 100.0% length of target) | XP_006062091.1 (Bubalus bubalis: 95.5% identity in aln 100.0% length of target) | XP_010836157.1 (Bison bison bison: 92.4% identity in aln 100.0% length of targe…	.
ENSCHIG00000008287	ENSCHIP00000004083	1	9	0	0	419	17	4.1	372	5	22.9	histone H3.3-like	histone H3.3-like	89	histone H3.3-like | histone H3-like | histone H3 | histone H3.3 | Histone H3 | Histone H3.3 | histone H3.1-like | histone H3.1 | histone 3 | histone H3.2 | histone H3.2-like | predicted protein | histone H3.3C | core histone H2A/H2B/H3/H4 | histone | replacement histone H3.3 | histone H3, embryonic-like | histone H3-like centromeric protein CSE4 | RecName: Full=Histone H3.2 | H3 histone, family 3…	.	.	7	.	.	.
ENSCHIG00000008290	ENSCHIP00000004054	1	15	2	0	4	3	75	1	1	50	interferon beta-2-like	interferon beta-2-like	3	interferon beta-2-like | interferon beta | interferon beta-2	.	.	6	.	XP_011982458.1 (Ovis aries: 96.237% identity in aln 100.0% length of target)	.
ENSCHIG00000008291	ENSCHIP00000004120	1	18	18	0	15	2	13.3	8	2	100	F-box-like/WD repeat-containing protein TBL1X	F-box-like/WD repeat-containing protein TBL1X	NA	.	TBL1X	transducin beta like 1X-linked	1	.	XP_012026348.1 (Ovis aries musimon: 100.0% identity in aln 100.0% length of target) | NP_001138704.1 (Bos taurus: 99.6% identity in aln 100.0% length of target)	.
ENSCHIG00000008296	ENSCHIP00000004121	1	2	0	0	0	0	0	0	0	0	.	antigen WC1.1	NA	.	.	.	8	.	.	.
ENSCHIG00000008300	ENSCHIP00000004056	0	0	0	0	7	5	71.4	3	3	42.9	olfactory receptor 4D11-like	olfactory receptor 4D11-like	3	olfactory receptor 4D11-like | olfactory receptor 4D11 | olfactory receptor 4D10-like	.	.	6	.	XP_012023210.1 (Ovis aries musimon: 96.785% identity in aln 100.0% length of target)	.
ENSCHIG00000008307	ENSCHIP00000004063	0	0	0	0	20	20	100	5	5	45	olfactory receptor-like protein DTMT	olfactory receptor-like protein DTMT-like	4	olfactory receptor-like protein DTMT | olfactory receptor 1E5-like | olfactory receptor-like protein DTMT-like | olfactory receptor 1E2-like	.	.	6	.	XP_006079779.1 (Bubalus bubalis: 95.860% identity in aln 100.0% length of target)	.
ENSCHIG00000008310	ENSCHIP00000004148	1	9	0	0	339	19	5.6	112	7	18.9	histone H2A type 1-like	histone H2A type 1-like	74	histone H2A type 1-like | histone H2A type 1-H-like | histone H2A type 1 | histone H2A type 1-H | histone H2A type 1-E-like | histone H2A type 3 | histone H2A type 1-A | histone H2A type 1-D-like | histone H2A type 2-B | histone H2A | histone H2A type 2-A-like | histone H2A type 1-J-like | histone H2A-like | histone H2A type 1-C | histone H2A.J | histone H2A type 1-A-like | histone H2A type 4 | h…	.	.	7	.	.	.
ENSCHIG00000008314	ENSCHIP00000004071	1	6	1	0	3	3	100	2	2	66.7	contactin-associated protein-like 3	contactin-associated protein-like 3-like	2	contactin-associated protein-like 3 | contactin-associated protein-like 3-like	.	.	6	.	XP_005976345.1 (Pantholops hodgsonii: 97.972% identity in aln 98.8% length of target)	.
ENSCHIG00000008317	ENSCHIP00000004075	1	18	18	17	79	8	10.1	113	4	58.2	small integral membrane protein 15	small integral membrane protein 15	7	small integral membrane protein 15 | small integral membrane protein 15-like | UPF0542 protein like protein | mCG51409, isoform CRA_b | small integral membrane protein 15 isoform 1 | UPF0542 protein C5orf43 like protein | mCG51409, isoform CRA_a	.	.	6	.	XP_002689367.1 (Bos taurus: 100.000% identity in aln 100.0% length of target)	.
ENSCHIG00000008318	ENSCHIP00000004108	1	18	18	0	0	0	0	0	0	0	.	transcription factor IIIB 90 kDa subunit	NA	.	.	.	8	.	.	.
ENSCHIG00000008322	ENSCHIP00000004091	1	1	0	0	138	10	7.2	78	4	71	heterogeneous nuclear ribonucleoprotein A1-like	mCG15678, isoform CRA_d	17	heterogeneous nuclear ribonucleoprotein A1-like | heterogeneous nuclear ribonucleoprotein A1 | Heterogeneous nuclear ribonucleoprotein A1 | heterogeneous nuclear ribonucleoprotein A1 (predicted) | heterogeneous nuclear ribonucleoprotein A1 isoform 2 | Unknown (protein for IMAGE:3615335) | hCG2020860, isoform CRA_b | mCG15678, isoform CRA_d | heterogeneous nuclear ribonucleoprotein A1-like isoform…	.	.	7	.	.	.
ENSCHIG00000008323	ENSCHIP00000004079	0	0	0	0	3	3	100	2	2	100	nuclear envelope pore membrane protein POM 121C-like	nuclear envelope pore membrane protein POM 121C-like	1	nuclear envelope pore membrane protein POM 121C-like	.	.	6	.	XP_005972419.1 (Pantholops hodgsonii: 97.767% identity in aln 100.0% length of target)	.
ENSCHIG00000008327	ENSCHIP00000004093	0	0	0	0	0	0	0	0	0	0	.	membrane magnesium transporter 1	NA	.	MMGT1	membrane magnesium transporter 1	8	.	.	multiple unknown genes (2) match this description (it also matches ENSCHIG00000000289, ENSCHIG00000009675)
ENSCHIG00000008328	ENSCHIP00000004094	0	0	0	0	16	3	18.8	15	3	93.8	cytochrome c oxidase protein 20 homolog	cytochrome c oxidase protein 20 homolog	NA	.	.	.	1	.	XP_006063588.1 (Bubalus bubalis: 95.8% identity in aln 99.2% length of target) | XP_004013699.1 (Ovis aries: 97.5% identity in aln 100.0% length of target)	.
ENSCHIG00000008330	ENSCHIP00000004092	0	0	0	0	26	0	0	78	0	73.1	transformer-2 protein homolog beta	transformer-2 protein homolog beta isoform 1	8	transformer-2 protein homolog beta | splicing factor, arginine/serine-rich 10 (transformer 2 homolog, Drosophila) variant | Transformer-2 protein-like protein beta | transformer-2 protein homolog beta isoform 1 | mCG1657 | transformer 2 beta homolog | splicing factor, arginine/serine-rich 10 (transformer 2 homolog, Drosophila), isoform CRA_c | mCG127344, isoform CRA_b	.	.	6	.	NP_004584.1 (Homo sapiens: 96.875% identity in aln 100.0% length of target)	.
ENSCHIG00000008332	ENSCHIP00000004162	0	0	0	0	0	0	0	0	0	0	.	LOW QUALITY PROTEIN: glutamate dehydrogenase 1, mitochondrial	NA	.	.	.	8	.	.	.
ENSCHIG00000008333	ENSCHIP00000004222	1	18	14	2	10	10	100	4	4	90	TBC1 domain family member 1	TBC1 domain family member 1	NA	.	TBC1D1	TBC1 domain family member 1	1	.	XP_011997709.1 (Ovis aries musimon: 99.4% identity in aln 99.2% length of target) | XP_005207897.1 (Bos taurus: 98.3% identity in aln 99.2% length of target) | XP_014951923.1 (Ovis aries: 99.3% identity in aln 99.2% length of target)	.
ENSCHIG00000008334	ENSCHIP00000004131	1	16	0	0	9	4	44.4	6	3	66.7	acyl-coenzyme A thioesterase 4	acyl-coenzyme A thioesterase 4	4	acyl-coenzyme A thioesterase 4 | MGC160092 protein | acyl-coenzyme A thioesterase 4 isoform 1 | acyl-CoA thioesterase 4	.	.	6	.	XP_011966943.1 (Ovis aries musimon: 97.837% identity in aln 100.0% length of target)	.
ENSCHIG00000008335	ENSCHIP00000004103	0	0	0	0	0	0	0	0	0	0	.	hypothetical protein M91_20426	NA	.	.	.	8	.	.	.
ENSCHIG00000008337	ENSCHIP00000004097	0	0	0	0	9	8	88.9	5	5	33.3	olfactory receptor 7A10	olfactory receptor 7A10-like	4	olfactory receptor 7A10 | olfactory receptor-like protein OLF4 | olfactory receptor 7A10-like | olfactory receptor 7A5-like	.	.	6	.	XP_012028168.1 (Ovis aries musimon: 98.494% identity in aln 100.0% length of target)	.
ENSCHIG00000008340	ENSCHIP00000004174	1	3	0	0	339	20	5.9	108	7	18.9	histone H2A type 1-like	Histone H2A type 1	74	histone H2A type 1-like | histone H2A type 1-H-like | histone H2A type 1 | histone H2A type 1-H | histone H2A type 1-E-like | histone H2A type 3 | histone H2A-like | histone H2A type 1-D-like | histone H2A type 1-A | histone H2A type 2-B | histone H2A type 1-J-like | histone H2A | histone H2A type 2-A-like | histone H2A type 1-C | histone H2A type 1-A-like | histone H2A type 1-J | histone H2A typ…	.	.	7	.	.	.
ENSCHIG00000008342	ENSCHIP00000004102	0	0	0	0	9	8	88.9	6	5	77.8	olfactory receptor 2G2-like	olfactory receptor 2G2-like	NA	.	.	.	1	.	XP_012026663.1 (Ovis aries musimon: 99.0% identity in aln 100.0% length of target) | XP_006043782.1 (Bubalus bubalis: 96.1% identity in aln 100.0% length of target) | XP_010844925.1 (Bison bison bison: 96.8% identity in aln 100.0% length of target) | XP_005977808.1 (Pantholops hodgsonii: 98.4% identity in aln 100.0% length of target) | XP_004008792.1 (Ovis aries: 99.0% identity in aln 100.0% leng…	.
ENSCHIG00000008349	ENSCHIP00000004109	0	0	0	0	5	4	80	4	4	80	olfactory receptor 8H1-like	olfactory receptor 8H1-like	NA	.	.	.	1	.	XP_014334839.1 (Bos mutus: 93.6% identity in aln 100.0% length of target) | XP_010828852.1 (Bison bison bison: 93.6% identity in aln 100.0% length of target) | XP_011951824.1 (Ovis aries: 91.1% identity in aln 98.3% length of target)	.
ENSCHIG00000008352	ENSCHIP00000004119	1	18	18	4	12	6	50	11	5	100	myeloid-associated differentiation marker	myeloid-associated differentiation marker	NA	.	.	.	1	.	XP_012026213.1 (Ovis aries musimon: 98.1% identity in aln 100.0% length of target) | XP_005886976.1 (Bos mutus: 96.6% identity in aln 100.0% length of target) | NP_001068720.1 (Bos taurus: 96.9% identity in aln 100.0% length of target) | XP_006063925.1 (Bubalus bubalis: 96.9% identity in aln 100.0% length of target) | XP_005976504.1 (Pantholops hodgsonii: 97.5% identity in aln 100.0% length of ta…	.
ENSCHIG00000008353	ENSCHIP00000004117	1	1	0	0	0	0	0	0	0	0	.	uncharacterized protein LOC535121	NA	.	.	.	8	.	.	.
ENSCHIG00000008355	ENSCHIP00000004128	1	1	0	0	106	8	7.5	144	4	63.2	40S ribosomal protein S3a	40S ribosomal protein S3a isoform 1	13	40S ribosomal protein S3a | 40S ribosomal protein S3a-like | RecName: Full=40S ribosomal protein S3a | Chain B, Rabbit 40s Ribosomal Subunit In Complex With Eif1. | 40S ribosomal protein S3a isoform 1 | 40S ribosomal protein S3a-like isoform 1 | 40S ribosomal protein S3a-A | 40S ribosomal protein S3a-B | ribosomal protein S3a | RecName: Full=40S ribosomal protein S3a; AltName: Full=EtS3a | hCG332…	.	.	6	.	NP_000997.1 (Homo sapiens: 98.864% identity in aln 100.0% length of target)	.
ENSCHIG00000008358	ENSCHIP00000004124	1	3	0	0	0	0	0	0	0	0	.	interleukin-17F	NA	.	.	.	8	.	.	.
ENSCHIG00000008362	ENSCHIP00000004161	0	0	0	0	0	0	0	0	0	0	.	spindle and kinetochore-associated protein 3	NA	.	.	.	8	.	.	.
ENSCHIG00000008363	ENSCHIP00000004152	1	3	0	0	385	21	5.5	315	6	27	histone H4-like	Histone H4	78	histone H4-like | histone H4 | histone H3.1-like | Histone H4 | histone H3-like | histone H3.1 | histone H3 | core histone H2A/H2B/H3/H4 | histone h4 | Histone core | RecName: Full=Histone H4 | histone H2B.3-like | predicted protein | histone-fold-containing protein | histone H2A type 1-D-like | transcriptional regulatory protein AlgP-like | histone 4 | histone H3.1t-like | Chain B, The Nucleosom…	.	.	7	.	.	.
ENSCHIG00000008365	ENSCHIP00000004143	0	0	0	0	4	3	75	2	2	100	olfactory receptor-like protein OLF4	olfactory receptor-like protein OLF4	1	olfactory receptor-like protein OLF4	.	.	6	.	XP_004009271.1 (Ovis aries: 96.417% identity in aln 100.0% length of target)	.
ENSCHIG00000008368	ENSCHIP00000004166	0	0	0	0	0	0	0	0	0	0	.	60S ribosomal protein L21	NA	.	.	.	8	.	.	.
ENSCHIG00000008372	ENSCHIP00000004153	1	18	18	18	15	2	13.3	12	2	53.3	cytochrome b-c1 complex subunit 10	cytochrome b-c1 complex subunit 10	8	cytochrome b-c1 complex subunit 10 | Methyl-CpG-binding domain protein 3 | Chain K, Crystal Structure Analysis Of Bovine Bc1 With Myxothiazol | Chain K, Structure Of Bovine Mitochondrial Cytochrome Bc1 Complex With A Bound Fungicide Famoxadone | Chain K, Native Structure Of Bovine Mitochondrial Cytochrome Bc1 Complex | cytochrome b-c1 complex subunit 10-like | Chain K, Crystal Structure Analysis …	.	.	6	.	NP_776640.1 (Bos taurus: 100.000% identity in aln 100.0% length of target)	.
ENSCHIG00000008375	ENSCHIP00000004293	1	16	4	0	0	0	0	0	0	0	.	beta-hexosaminidase subunit beta-like	NA	.	.	.	8	.	.	.
ENSCHIG00000008380	ENSCHIP00000004201	1	18	18	18	52	0	0	25	0	61.5	peptidyl-prolyl cis-trans isomerase A-like	peptidyl-prolyl cis-trans isomerase A-like	9	peptidyl-prolyl cis-trans isomerase A-like | peptidyl-prolyl cis-trans isomerase A | TRIMCyp | Peptidyl-prolyl cis-trans isomerase A | cyclophilin A | PPIA | Chain B, Free Acetyl-Cypa Orthorhombic Form | Chain A, Human Cyclophilin A Complexed With An Inhibitor | TRIM5/cyclophilin A V2 fusion protein	.	.	7	.	.	.
ENSCHIG00000008381	ENSCHIP00000004160	0	0	0	0	30	9	30	23	7	100	olfactory receptor 4K2	olfactory receptor 4K2	NA	.	.	.	1	.	XP_012025630.1 (Ovis aries musimon: 98.4% identity in aln 100.0% length of target) | XP_005908935.2 (Bos mutus: 96.5% identity in aln 92.5% length of target) | XP_002690728.3 (Bos taurus: 96.5% identity in aln 92.5% length of target) | XP_006052454.1 (Bubalus bubalis: 96.6% identity in aln 100.0% length of target) | XP_010859966.1 (Bison bison bison: 97.8% identity in aln 100.0% length of target)…	.
ENSCHIG00000008394	ENSCHIP00000004219	1	17	0	0	0	0	0	0	0	0	.	E3 ubiquitin-protein ligase makorin-1	NA	.	MKRN1	E3 ubiquitin-protein ligase makorin-1	8	.	.	.
ENSCHIG00000008396	ENSCHIP00000004177	1	18	1	0	0	0	0	0	0	0	.	EH domain-containing protein 1	NA	.	.	.	8	.	.	.
ENSCHIG00000008397	ENSCHIP00000004182	1	18	17	13	77	3	3.9	73	3	51.9	60S acidic ribosomal protein P1	60S acidic ribosomal protein P1 isoform 1	9	60S acidic ribosomal protein P1 | 60S acidic ribosomal protein P1-like | RPLP1 | 60S acidic ribosomal protein P1-like protein | 60S acidic ribosomal protein P1-like isoform 1 | Chain A, Solution Structure Of Human Ribosomal Protein P1.p2 Heterodimer | 60S acidic ribosomal protein P1 isoform 1 | acidic ribosomal phosphoprotein P1 | mCG12757	.	.	6	.	NP_000994.1 (Homo sapiens: 99.123% identity in aln 100.0% length of target)	.
ENSCHIG00000008399	ENSCHIP00000004189	0	0	0	0	0	0	0	0	0	0	.	.	NA	.	.	.	.	.	.	.
ENSCHIG00000008400	ENSCHIP00000004178	0	0	0	0	26	0	0	78	0	73.1	transformer-2 protein homolog beta	transformer-2 protein homolog beta isoform 1	8	transformer-2 protein homolog beta | splicing factor, arginine/serine-rich 10 (transformer 2 homolog, Drosophila) variant | Transformer-2 protein-like protein beta | transformer-2 protein homolog beta isoform 1 | mCG1657 | transformer 2 beta homolog | splicing factor, arginine/serine-rich 10 (transformer 2 homolog, Drosophila), isoform CRA_c | mCG127344, isoform CRA_b	.	.	6	.	NP_004584.1 (Homo sapiens: 96.875% identity in aln 100.0% length of target)	.
ENSCHIG00000008404	ENSCHIP00000004195	1	18	10	1	0	0	0	0	0	0	.	zinc finger protein 500	NA	.	ZNF500	zinc finger protein 500	8	.	.	.
ENSCHIG00000008405	ENSCHIP00000004314	1	5	1	1	44	8	18.2	38	6	77.3	L-gulonolactone oxidase	L-gulonolactone oxidase	NA	.	GULO	GULO	1	.	NP_001029215.1 (Bos taurus: 97.5% identity in aln 99.8% length of target) | XP_006194067.1 (Camelus ferus: 92.5% identity in aln 99.8% length of target) | XP_006203265.1 (Vicugna pacos: 92.5% identity in aln 99.8% length of target) | XP_004004204.1 (Ovis aries: 99.1% identity in aln 99.8% length of target)	.
ENSCHIG00000008407	ENSCHIP00000004196	1	5	0	0	2	2	100	1	1	100	aminoacyl tRNA synthase complex-interacting multifunctional protein 1-like	aminoacyl tRNA synthase complex-interacting multifunctional protein 1-like	1	aminoacyl tRNA synthase complex-interacting multifunctional protein 1-like	.	.	6	.	XP_005971264.1 (Pantholops hodgsonii: 95.000% identity in aln 100.0% length of target)	.
ENSCHIG00000008410	ENSCHIP00000004202	1	18	18	15	55	5	9.1	145	3	67.3	40S ribosomal protein S29	40S ribosomal protein S29	12	40S ribosomal protein S29 | 40S ribosomal protein S29-like | ribosomal protein S29 | 40S ribosomal protein S29 isoform 1 | Chain d, Structure Of The Hcv Ires Bound To The Human Ribosome | ribosomal protein S29 isoform 1 (predicted) | Chain J, M48s Late-stage Initiation Complex, Purified From Rabbit Reticulocytes Lysates, Displaying Eif2 Ternary Complex And Eif3 I And G Subunits Relocated To The I…	.	.	7	.	.	.
ENSCHIG00000008411	ENSCHIP00000004209	1	14	0	0	0	0	0	0	0	0	.	protein FAM60A	NA	.	.	.	8	.	.	.
ENSCHIG00000008412	ENSCHIP00000004214	1	13	0	0	0	0	0	0	0	0	.	39S ribosomal protein L13, mitochondrial	NA	.	MRPL13	mitochondrial ribosomal protein L13	8	.	.	.
[truncated: 5,760 more rows]
