# Supplementary material for: A Mini-Atlas of Gene Expression for the Domestic Goat (Capra hircus)
Source: Front Genet. 2019 Nov 4;10:1080. doi: 10.3389/fgene.2019.01080 (PMC6844187; doi:10.3389/fgene.2019.01080)
Supplement: Supplementary file 16 [file Table_10.xlsx]

## Sheet: S11 Table second_pass.possible_
S10 Table: A list of unannotated genes associated with a gene description, but not necessarily an HGNC symbol
Gene ID	Candidate HGNC gene name (listed if it can be automatically attributed to a gene description)	Description	Quality category
ENSCHIG00000000038		VPS10 domain-containing receptor SorCS2	8
ENSCHIG00000000039		multidrug resistance-associated protein 4-like	6
ENSCHIG00000000040		ORF; similar to Drosophila supressor of hairy wing protein, Swiss-Prot Accession Number Q08876	8
ENSCHIG00000000041		UDP-glucuronosyltransferase 2B17	6
ENSCHIG00000000042		transformer-2 protein homolog beta isoform 1	8
ENSCHIG00000000043		PI-PLC X domain-containing protein 1	6
ENSCHIG00000000044
ENSCHIG00000000047
ENSCHIG00000000048	PRAME	preferentially expressed antigen in melanoma	1
ENSCHIG00000000049		syntaxin-binding protein 2	8
ENSCHIG00000000050		cytochrome c oxidase subunit 7B, mitochondrial	6
ENSCHIG00000000051		Transformer-2 protein like protein beta	8
ENSCHIG00000000052		testis-specific Y-encoded protein 1-like	8
ENSCHIG00000000053		cytochrome P450 2D6	6
ENSCHIG00000000054		uncharacterized protein CXorf66 homolog	8
ENSCHIG00000000056		cysteine--tRNA ligase, cytoplasmic	6
ENSCHIG00000000057		small nuclear ribonucleoprotein Sm D3	6
ENSCHIG00000000058		calcineurin-binding protein cabin-1	8
ENSCHIG00000000059		eukaryotic translation initiation factor 1-like	8
ENSCHIG00000000060		LOW QUALITY PROTEIN: protein shisa-2 homolog	8
ENSCHIG00000000062		Olfactory receptor 10A2	7
ENSCHIG00000000063
ENSCHIG00000000069		transmembrane protein 254	8
ENSCHIG00000000070	INO80C	INO80 complex subunit C	1
ENSCHIG00000000078		hypothetical protein EGM_11184	8
ENSCHIG00000000079		cysteine--tRNA ligase, cytoplasmic-like	8
ENSCHIG00000000080
ENSCHIG00000000081		zinc finger protein 280B	8
ENSCHIG00000000082
ENSCHIG00000000083		secretoglobin family 1C member 1	6
ENSCHIG00000000085		zinc finger protein 280B	8
ENSCHIG00000000086		ORF; similar to Drosophila supressor of hairy wing protein, Swiss-Prot Accession Number Q08876	8
ENSCHIG00000000088		keratin-associated protein 9-2-like	8
ENSCHIG00000000089		mediator of RNA polymerase II transcription subunit 12	8
ENSCHIG00000000090		protein FAM205A-like	6
ENSCHIG00000000091		keratin-associated protein 9-2-like	8
ENSCHIG00000000092		UDP-glucuronosyltransferase 2B17	6
ENSCHIG00000000094
ENSCHIG00000000095
ENSCHIG00000000097		Annexin A8	8
ENSCHIG00000000098		sushi repeat-containing protein SRPX2	8
ENSCHIG00000000100
ENSCHIG00000000106		mediator of RNA polymerase II transcription subunit 15	8
ENSCHIG00000000115		C15H11orf74 protein	7
ENSCHIG00000000116		LOW QUALITY PROTEIN: protein CXorf40A	8
ENSCHIG00000000117		mast cell protease 2 precursor	8
ENSCHIG00000000118		LOW QUALITY PROTEIN: G-protein-signaling modulator 1	8
ENSCHIG00000000120		ORF; similar to Drosophila supressor of hairy wing protein, Swiss-Prot Accession Number Q08876	8
ENSCHIG00000000125		fragile X mental retardation 1 neighbor protein	6
ENSCHIG00000000126		NKG2D ligand 3-like	8
ENSCHIG00000000129		hCG2002594, isoform CRA_b	8
ENSCHIG00000000130		cytochrome P450 2D14	8
ENSCHIG00000000131		39S ribosomal protein L40, mitochondrial	6
ENSCHIG00000000140		NADH dehydrogenase [ubiquinone] 1 alpha subcomplex subunit 1	6
ENSCHIG00000000142	ANXA7	annexin A7	1
ENSCHIG00000000145		sal-like protein 3	8
ENSCHIG00000000148		LOW QUALITY PROTEIN: heat shock transcription factor, X-linked-like	8
ENSCHIG00000000149		carbonic anhydrase 1	7
ENSCHIG00000000150	TAF11	TATA-box binding protein associated factor 11	8
ENSCHIG00000000153		LOW QUALITY PROTEIN: tumor necrosis factor receptor superfamily member 10A-like	8
ENSCHIG00000000154		LOW QUALITY PROTEIN: CD48 antigen-like	8
ENSCHIG00000000156
ENSCHIG00000000157		LOW QUALITY PROTEIN: melanoma-associated antigen B3-like	8
ENSCHIG00000000159		LOC100126043 protein	8
ENSCHIG00000000160		protein DGCR6L	8
ENSCHIG00000000161		olfactory receptor 5AS1	8
ENSCHIG00000000162		pyruvate dehydrogenase E1 component subunit alpha, somatic form, mitochondrial	7
ENSCHIG00000000164	TNMD	tenomodulin	1
ENSCHIG00000000166		putative RNA-binding protein 3	8
ENSCHIG00000000167		RNA-binding motif protein, X-linked 2-like	6
ENSCHIG00000000169		zinc finger protein 271-like	6
ENSCHIG00000000170		ETS-related transcription factor Elf-4	7
ENSCHIG00000000174		KIF1-binding protein	8
ENSCHIG00000000175
ENSCHIG00000000177		elongation of very long chain fatty acids protein 6	8
ENSCHIG00000000178		axin interactor, dorsalization-associated protein	8
ENSCHIG00000000180		heparan-alpha-glucosaminide N-acetyltransferase	8
ENSCHIG00000000182		LOW QUALITY PROTEIN: PI-PLC X domain-containing protein 1-like	8
ENSCHIG00000000183		fibrous sheath-interacting protein 2-like	8
ENSCHIG00000000184		tumor necrosis factor receptor superfamily member 26-like	8
ENSCHIG00000000185
ENSCHIG00000000186		transformer-2 protein homolog beta isoform 1	8
ENSCHIG00000000187		Apoptosis-inducing factor, mitochondrion-associated, 3	8
ENSCHIG00000000188		protein yippee-like 1	6
ENSCHIG00000000189		protein FAM83H	8
ENSCHIG00000000190
ENSCHIG00000000191
ENSCHIG00000000192		ubiquitin-conjugating enzyme E2 D3	8
ENSCHIG00000000193		testis-specific Y-encoded protein 1	8
ENSCHIG00000000194		bovid-specific transcript Y-linked 1	8
ENSCHIG00000000195		spermatid nuclear transition protein 3-like	6
ENSCHIG00000000196		four and a half LIM domains protein 1	8
ENSCHIG00000000198
ENSCHIG00000000199
ENSCHIG00000000200		synaptotagmin-15	8
ENSCHIG00000000204
ENSCHIG00000000208
ENSCHIG00000000209
ENSCHIG00000000216
ENSCHIG00000000217		glutaredoxin-related protein 5, mitochondrial	8
ENSCHIG00000000218
ENSCHIG00000000220		neuroblastoma breakpoint family member 4-like	8
ENSCHIG00000000222		zinc finger protein 280B-like	8
ENSCHIG00000000226
ENSCHIG00000000227
ENSCHIG00000000230		acyl-coenzyme A thioesterase 13	6
ENSCHIG00000000231		uncharacterized protein CXorf66 homolog	8
ENSCHIG00000000233		mitogen-activated protein kinase kinase kinase 15	6
ENSCHIG00000000236		protein phosphatase 1 regulatory subunit 1B	8
ENSCHIG00000000237		RNA-binding motif protein, X chromosome-like	8
ENSCHIG00000000238		chitinase domain-containing protein 1	8
ENSCHIG00000000239		protein FAM35A	6
ENSCHIG00000000243		transcription cofactor vestigial-like protein 1	6
ENSCHIG00000000244
ENSCHIG00000000245		zinc finger and SCAN domain-containing protein 30	8
ENSCHIG00000000247	UPF3B	UPF3 regulator of nonsense transcripts homolog B (yeast)	1
ENSCHIG00000000248	DDX21	DEAD-box helicase 21	1
ENSCHIG00000000249	NRG3	neuregulin 3	1
ENSCHIG00000000252		olfactory receptor 5L2-like	8
ENSCHIG00000000253		collagen alpha-1(XIII) chain	6
ENSCHIG00000000256
ENSCHIG00000000257
ENSCHIG00000000258		tropomyosin alpha-4 chain isoform Tpm4.2cy	8
ENSCHIG00000000259		endogenous retrovirus group K member 25 Env polyprotein-like	8
ENSCHIG00000000260
ENSCHIG00000000261		heat shock transcription factor, Y-linked-like	8
ENSCHIG00000000262
ENSCHIG00000000263		taurochenodeoxycholic 6 alpha-hydroxylase-like	6
ENSCHIG00000000264		protein Dok-7-like	8
ENSCHIG00000000266		TPA: 60S ribosomal protein L4-like	8
ENSCHIG00000000267
ENSCHIG00000000270
ENSCHIG00000000271		uncharacterized protein LOC105603002	8
ENSCHIG00000000272		serine protease 52-like	6
ENSCHIG00000000275
ENSCHIG00000000276		multidrug resistance-associated protein 4-like	6
ENSCHIG00000000278		glutamate dehydrogenase 1, mitochondrial	6
ENSCHIG00000000283	NRG3	neuregulin 3	8
ENSCHIG00000000289	MMGT1	membrane magnesium transporter 1	1
ENSCHIG00000000291
ENSCHIG00000000295		olfactory receptor 1009-like	8
ENSCHIG00000000296		protein PET100 homolog, mitochondrial	8
ENSCHIG00000000297		NKG2D ligand 1-like	8
ENSCHIG00000000298		Niemann-Pick C1 protein-like	8
ENSCHIG00000000300		natural killer cell receptor 2B4	6
ENSCHIG00000000301
ENSCHIG00000000302		tyrosyl-DNA phosphodiesterase 2	8
ENSCHIG00000000305		Protein TFG	8
ENSCHIG00000000308
ENSCHIG00000000309		neuroblastoma breakpoint family member 4-like	8
ENSCHIG00000000311	FAM25A	family with sequence similarity 25 member A	1
ENSCHIG00000000315	RPS24	ribosomal protein S24	7
ENSCHIG00000000316
ENSCHIG00000000318		RNA polymerase II elongation factor ELL2-like	6
ENSCHIG00000000320
ENSCHIG00000000323
ENSCHIG00000000324
ENSCHIG00000000326		mCG127344, isoform CRA_b	8
ENSCHIG00000000329		T-cell receptor alpha chain V region CTL-F3	8
ENSCHIG00000000330		Purkinje cell protein 2 homolog	8
ENSCHIG00000000332		gastric triacylglycerol lipase-like	6
ENSCHIG00000000333
ENSCHIG00000000334	PSMG3	proteasome assembly chaperone 3	1
ENSCHIG00000000335		heat shock transcription factor, Y-linked-like	8
ENSCHIG00000000337		40S ribosomal protein S3a	8
ENSCHIG00000000338		coiled-coil domain-containing protein 116	8
ENSCHIG00000000339		uncharacterized protein LOC102481371	8
ENSCHIG00000000341	PIK3R4	phosphoinositide 3-kinase regulatory subunit 4	8
ENSCHIG00000000342		serpin A3-5-like	6
ENSCHIG00000000343		zinc finger protein 133-like	8
ENSCHIG00000000344		MAGUK p55 subfamily member 7	8
ENSCHIG00000000348		MAP7 domain-containing protein 3	8
ENSCHIG00000000349		zinc finger protein 280C	8
ENSCHIG00000000356
ENSCHIG00000000358		myelin basic protein	8
ENSCHIG00000000363		general transcription factor IIE subunit 2	8
ENSCHIG00000000364		PDZ domain-containing protein 4	6
ENSCHIG00000000365
ENSCHIG00000000367		chordin-like protein 1	8
ENSCHIG00000000370		leucine-rich repeat-containing protein 74B	8
ENSCHIG00000000371		LOW QUALITY PROTEIN: cationic amino acid transporter 3-like	8
ENSCHIG00000000373		protein FAM92A1	8
ENSCHIG00000000375		protein diaphanous homolog 2-like	8
ENSCHIG00000000378	TNP3	TNP3	1
ENSCHIG00000000379		MAP7 domain-containing protein 3	8
ENSCHIG00000000384		spermatid nuclear transition protein 3-like	8
ENSCHIG00000000385	SYNPO2L	synaptopodin 2 like	1
ENSCHIG00000000387		hepatoma-derived growth factor, related protein 3, isoform CRA_a	8
ENSCHIG00000000395		BOLA class I histocompatibility antigen, alpha chain BL3-7-like	8
ENSCHIG00000000396		granulocyte-macrophage colony-stimulating factor receptor subunit alpha-like	6
ENSCHIG00000000397		6-phosphofructokinase, liver type	8
ENSCHIG00000000398		uncharacterized protein C7orf50 homolog	8
ENSCHIG00000000399		zinc finger CW-type PWWP domain protein 2-like	8
ENSCHIG00000000400	GIMAP7	GTPase, IMAP family member 7	1
ENSCHIG00000000401		NKG2D ligand 2-like	8
ENSCHIG00000000402		epididymis-specific alpha-mannosidase-like	8
ENSCHIG00000000403		uncharacterized protein C6orf62 homolog	8
ENSCHIG00000000404		UPF0472 protein C16orf72	8
ENSCHIG00000000405		ubiquitin-conjugating enzyme E2 L3 isoform 4	6
ENSCHIG00000000406		eukaryotic translation initiation factor 1A, Y-linked	8
ENSCHIG00000000407		Homo sapiens cysteine-rich protein 1 (intestinal)	7
ENSCHIG00000000408		zinc finger protein 280B-like	8
ENSCHIG00000000409		zinc finger protein 133	6
ENSCHIG00000000411
ENSCHIG00000000412	TNP3	TNP3	1
ENSCHIG00000000415		collagen alpha-5(IV) chain	8
ENSCHIG00000000418		spermatid nuclear transition protein 3-like	8
ENSCHIG00000000419		uncharacterized protein KIAA1210 homolog	8
ENSCHIG00000000424		olfactory receptor 5L2-like	8
ENSCHIG00000000427		huntingtin	8
ENSCHIG00000000430		LOW QUALITY PROTEIN: testis-specific Y-encoded protein 3-like	8
ENSCHIG00000000431	GIMAP5	GTPase, IMAP family member 5	1
ENSCHIG00000000432		interferon omega-1-like	8
ENSCHIG00000000434		melanoma-associated antigen 8-like	8
ENSCHIG00000000436
ENSCHIG00000000440		plasma membrane calcium-transporting ATPase 3	8
ENSCHIG00000000441
ENSCHIG00000000442
ENSCHIG00000000444		olfactory receptor 5M9-like	6
ENSCHIG00000000445
ENSCHIG00000000446	TFDP1	transcription factor Dp-1	1
ENSCHIG00000000449		annexin A2	8
ENSCHIG00000000450
ENSCHIG00000000453		spermatid nuclear transition protein 3-like	8
ENSCHIG00000000454		cancer/testis antigen 47A-like	8
ENSCHIG00000000456		spermadhesin-1-like	6
ENSCHIG00000000457		histone deacetylase 8	8
ENSCHIG00000000460		transmembrane protein FAM155A	8
ENSCHIG00000000463		zinc finger protein 688	8
ENSCHIG00000000466		voltage-dependent anion-selective channel protein 3 isoform 2	8
ENSCHIG00000000467		uncharacterized protein LOC790886 precursor	8
ENSCHIG00000000470		LOW QUALITY PROTEIN: olfactory receptor 5D18-like	8
ENSCHIG00000000471		ubiquitin-like	8
ENSCHIG00000000475	POLB	DNA polymerase beta	4
ENSCHIG00000000477
ENSCHIG00000000479		bovid-specific transcript Y-linked 4	8
ENSCHIG00000000481		TIMELESS-interacting protein	6
ENSCHIG00000000485	EID1	EP300 interacting inhibitor of differentiation 1	8
ENSCHIG00000000490		protein SSXT-like	8
ENSCHIG00000000492		zinc finger protein 211	6
ENSCHIG00000000498		epidermal growth factor-like protein 6-like	6
ENSCHIG00000000499	PRPF18	pre-mRNA processing factor 18	1
ENSCHIG00000000500		olfactory receptor 52I1-like	6
ENSCHIG00000000505		multidrug resistance-associated protein 4-like	6
ENSCHIG00000000507		Protein shisa-6-like protein	8
ENSCHIG00000000511		ribosomal protein S6 kinase alpha-6-like	7
ENSCHIG00000000517		olfactory receptor 14J1-like	6
ENSCHIG00000000518	SLC22A9	solute carrier family 22 member 9-like	8
ENSCHIG00000000533		keratin-associated protein 10-11-like	8
ENSCHIG00000000542		cytochrome c-like	6
ENSCHIG00000000547
ENSCHIG00000000549	C10orf32	C10orf32	5
ENSCHIG00000000568		interferon omega-1-like	6
ENSCHIG00000000573
ENSCHIG00000000575		LOW QUALITY PROTEIN: protein BEX3-like	8
ENSCHIG00000000581		LOW QUALITY PROTEIN: tripartite motif-containing protein 5-like	8
ENSCHIG00000000591		rab-like protein 2B	8
ENSCHIG00000000607	GIMAP5	GTPase, IMAP family member 5	1
ENSCHIG00000000612
ENSCHIG00000000615
ENSCHIG00000000618		small integral membrane protein 15-like	6
ENSCHIG00000000620		calcium-binding mitochondrial carrier protein SCaMC-1-like	6
ENSCHIG00000000627		putative spermatogenesis-associated protein 31D4	8
ENSCHIG00000000654
ENSCHIG00000000669		unnamed protein product	8
ENSCHIG00000000686
ENSCHIG00000000692	PDLIM1	PDZ and LIM domain 1	8
ENSCHIG00000000696		mast cell protease 3	8
ENSCHIG00000000698		glutamate receptor ionotropic, delta-2	6
ENSCHIG00000000713		similar to ribosomal protein L17	7
ENSCHIG00000000714		transformer-2 protein homolog beta isoform 1	6
ENSCHIG00000000741		protein phosphatase 1 regulatory subunit 3F	6
ENSCHIG00000000748	RPL23A	ribosomal protein L23a	1
ENSCHIG00000000760
ENSCHIG00000000766		transcription factor BTF3 4	8
ENSCHIG00000000770		RNA export protein-like protein of BERV-K1	8
ENSCHIG00000000786		similar to ribosomal protein L17	7
ENSCHIG00000000790		olfactory receptor 6B2-like	6
ENSCHIG00000000797		LOW QUALITY PROTEIN: PI-PLC X domain-containing protein 1-like	8
ENSCHIG00000000811	MRPL15	mitochondrial ribosomal protein L15	1
ENSCHIG00000000816		GTP-binding nuclear protein Ran-like	8
ENSCHIG00000000866		Uncharacterized protein C1orf21	7
ENSCHIG00000000879	SETMAR	SET domain and mariner transposase fusion gene	6
ENSCHIG00000000883		60S ribosomal protein L37a-like	7
ENSCHIG00000000905		small integral membrane protein 15-like	6
ENSCHIG00000000917
ENSCHIG00000000919		transformer-2 protein homolog beta isoform 1	6
ENSCHIG00000000926		Reverse transcriptase (RNA-dependent DNA polymerase)	8
ENSCHIG00000000931		olfactory receptor 4X2-like	6
ENSCHIG00000000944		fer-1-like protein 4	8
ENSCHIG00000000945
ENSCHIG00000000956		histone H3.3	7
ENSCHIG00000000961		myelin transcription factor 1	6
ENSCHIG00000000973
ENSCHIG00000000975		olfactory receptor 5AN1	6
ENSCHIG00000001009		unnamed protein product	8
ENSCHIG00000001018	METTL16	methyltransferase-like protein 16	8
ENSCHIG00000001025		roundabout homolog 1-like	8
ENSCHIG00000001046		ATP synthase subunit epsilon, mitochondrial-like	6
ENSCHIG00000001049
ENSCHIG00000001073
ENSCHIG00000001076		40S ribosomal protein S4, X isoform-like	7
ENSCHIG00000001083	SNURF	SNRPN upstream reading frame	1
ENSCHIG00000001084		transformer-2 protein homolog beta isoform 1	6
ENSCHIG00000001100		hypothetical protein EGM_04855	8
ENSCHIG00000001102		multidrug resistance protein 1	8
ENSCHIG00000001109	EFHD1	EF-hand domain-containing protein D1	8
ENSCHIG00000001113		RecName: Full=Uncharacterized protein C21orf140 homolog	7
ENSCHIG00000001120
ENSCHIG00000001132
ENSCHIG00000001147
ENSCHIG00000001152	OR51I2	OR51I2	1
ENSCHIG00000001164		transformer-2 protein homolog beta isoform 1	6
ENSCHIG00000001169	OR1A1	olfactory receptor family 1 subfamily A member 1	1
ENSCHIG00000001191		histone H2B type 1-K	6
ENSCHIG00000001203		olfactory receptor 10AG1-like	6
ENSCHIG00000001204
ENSCHIG00000001218
ENSCHIG00000001219	U2AF1L4	U2 small nuclear RNA auxiliary factor 1 like 4	1
ENSCHIG00000001240		Sfrs10 protein	7
ENSCHIG00000001263		LOW QUALITY PROTEIN: HAUS augmin-like complex subunit 3	8
ENSCHIG00000001274		LOW QUALITY PROTEIN: tyrosine-protein phosphatase non-receptor type substrate 1-like	8
ENSCHIG00000001275		rho guanine nucleotide exchange factor 7	8
ENSCHIG00000001315
ENSCHIG00000001329
ENSCHIG00000001334		olfactory receptor 551	7
ENSCHIG00000001342		cytochrome c-like	6
ENSCHIG00000001352		intelectin-2 precursor	6
ENSCHIG00000001374		LOW QUALITY PROTEIN: uncharacterized protein KIAA0754 homolog	8
ENSCHIG00000001384		GTP-binding nuclear protein Ran	7
ENSCHIG00000001385	OR52H1	olfactory receptor family 52 subfamily H member 1	1
ENSCHIG00000001390
ENSCHIG00000001410		Retrovirus-related Pol polyprotein LINE-1	7
ENSCHIG00000001411	OR2L2	olfactory receptor family 2 subfamily L member 2	1
ENSCHIG00000001441
ENSCHIG00000001465		type II small proline-rich protein	7
ENSCHIG00000001505
ENSCHIG00000001509		putative 60S ribosomal protein L37a	8
ENSCHIG00000001515
ENSCHIG00000001538		latrophilin-3-like	7
ENSCHIG00000001541		LOW QUALITY PROTEIN: apolipoprotein L2-like	8
ENSCHIG00000001593
ENSCHIG00000001600	OR51M1	olfactory receptor family 51 subfamily M member 1	1
ENSCHIG00000001609		cytochrome P450 2A13-like	6
ENSCHIG00000001629		Peptidyl-prolyl cis-trans isomerase FKBP1A	8
ENSCHIG00000001653
ENSCHIG00000001675
ENSCHIG00000001685		LOW QUALITY PROTEIN: interferon-induced very large GTPase 1-like	8
ENSCHIG00000001687
ENSCHIG00000001713
ENSCHIG00000001717		Chromobox homolog 3 (Drosophila HP1 gamma)	8
ENSCHIG00000001726
ENSCHIG00000001740		LOW QUALITY PROTEIN: interferon-induced very large GTPase 1-like	8
ENSCHIG00000001750		olfactory receptor 7D2	6
ENSCHIG00000001765		coiled-coil-helix-coiled-coil-helix domain-containing protein 2	6
ENSCHIG00000001781		pregnancy-associated glycoprotein 4-like	6
ENSCHIG00000001799
ENSCHIG00000001816		uncharacterized protein C4orf3 homolog	8
ENSCHIG00000001835		gastric triacylglycerol lipase-like	8
ENSCHIG00000001842		transformer-2 protein homolog beta isoform 1	6
ENSCHIG00000001844	OR52A1	olfactory receptor family 52 subfamily A member 1	6
ENSCHIG00000001881		GTPase IMAP family member 1	6
ENSCHIG00000001884	OR2J3	olfactory receptor family 2 subfamily J member 3	1
ENSCHIG00000001892		olfactory receptor 10AG1-like	6
ENSCHIG00000001904		60S ribosomal protein L34	7
ENSCHIG00000001907		transformer-2 protein homolog beta isoform 1	6
ENSCHIG00000001910		calponin-2-like	8
ENSCHIG00000001921	MAN2B1	lysosomal alpha-mannosidase	8
ENSCHIG00000001926		melanoma-associated antigen B18-like	6
ENSCHIG00000001928		keratin-associated protein 9-9-like	6
ENSCHIG00000001933		dynein regulatory complex protein 1	8
ENSCHIG00000001968		interferon omega-1-like	6
ENSCHIG00000001969	PEBP1	phosphatidylethanolamine binding protein 1	1
ENSCHIG00000001975		olfactory receptor 145-like	6
ENSCHIG00000001983		retinoic acid early transcript 1G protein-like	6
ENSCHIG00000002027		Transformer-2 protein-like protein beta	8
ENSCHIG00000002045		lingual antimicrobial peptide	8
ENSCHIG00000002051		CDGSH iron-sulfur domain-containing protein 3, mitochondrial	8
ENSCHIG00000002054		transformer-2 protein homolog beta isoform 1	6
ENSCHIG00000002076
ENSCHIG00000002097		LINE-1 reverse transcriptase-like protein	7
ENSCHIG00000002146
ENSCHIG00000002169
ENSCHIG00000002172		maestro heat-like repeat-containing protein family member 2B	8
ENSCHIG00000002173		transformer-2 protein homolog beta isoform 1	6
ENSCHIG00000002176		interferon alpha-H-like	6
ENSCHIG00000002177
ENSCHIG00000002183
ENSCHIG00000002189		galectin-9B-like	8
ENSCHIG00000002208
ENSCHIG00000002212		serine protease 55	6
ENSCHIG00000002220		LOW QUALITY PROTEIN: cytochrome P450 2C23-like	8
ENSCHIG00000002234
ENSCHIG00000002239		olfactory receptor 8B12-like	6
ENSCHIG00000002240		succinate dehydrogenase [ubiquinone] cytochrome b small subunit, mitochondrial	6
ENSCHIG00000002248		epithelial chloride channel protein-like	6
ENSCHIG00000002249		transformer-2 protein homolog beta isoform 1	6
ENSCHIG00000002251		S-phase kinase-associated protein 1	7
ENSCHIG00000002265	PTP4A1	protein tyrosine phosphatase type IVA, member 1	1
ENSCHIG00000002268
ENSCHIG00000002271		transformer-2 protein homolog beta isoform 1	6
ENSCHIG00000002294		olfactory receptor 5AN1-like	6
ENSCHIG00000002303	POLB	DNA polymerase beta	6
ENSCHIG00000002309	TMEM45A	transmembrane protein 45A	6
ENSCHIG00000002321		ribonuclease K6	6
ENSCHIG00000002351
ENSCHIG00000002354	OR10A3	olfactory receptor 10A3	6
ENSCHIG00000002358		ADP-ribosylation factor 6-like	8
ENSCHIG00000002362
ENSCHIG00000002363		olfactory receptor 5M10-like	6
ENSCHIG00000002364		olfactory receptor 2S2	7
ENSCHIG00000002368
ENSCHIG00000002370
ENSCHIG00000002384	AQP7	aquaporin 7	1
ENSCHIG00000002396	SPIN2B	spindlin family member 2B	1
ENSCHIG00000002399		interferon beta	7
ENSCHIG00000002408		C-C motif chemokine 1	6
ENSCHIG00000002412		eukaryotic translation initiation factor 1	6
ENSCHIG00000002422		ubiquitin-conjugating enzyme E2 D3-like	8
ENSCHIG00000002425		Protein FAM165B	8
ENSCHIG00000002437		OVC10-2	7
ENSCHIG00000002443	TAMM41	TAM41 mitochondrial translocator assembly and maintenance homolog	1
ENSCHIG00000002449
ENSCHIG00000002450	UGT2C1	UGT2C1	1
ENSCHIG00000002451
ENSCHIG00000002457
ENSCHIG00000002486		Small nuclear ribonucleoprotein G	7
ENSCHIG00000002488	AGBL4	ATP/GTP binding protein like 4	3
ENSCHIG00000002492	RPS15A	RPS15A	1
ENSCHIG00000002500		apolipoprotein F-like	6
ENSCHIG00000002503		LOW QUALITY PROTEIN: ATP-dependent RNA helicase DHX29-like	8
ENSCHIG00000002528
ENSCHIG00000002541		gastrokine-3-like	6
ENSCHIG00000002544		S-adenosylmethionine mitochondrial carrier protein	8
ENSCHIG00000002545		uncharacterized protein C16orf71 homolog	8
ENSCHIG00000002553
ENSCHIG00000002566
ENSCHIG00000002577		histone H3.1-like	7
ENSCHIG00000002613		phosphatase and actin regulator 1-like	8
ENSCHIG00000002621		transformer-2 protein homolog beta isoform 1	6
ENSCHIG00000002625		unnamed protein product	8
ENSCHIG00000002626		mucin-13	8
ENSCHIG00000002628
ENSCHIG00000002630		olfactory receptor 5D18-like	6
ENSCHIG00000002631
ENSCHIG00000002653		tumor necrosis factor receptor superfamily member 18	8
ENSCHIG00000002669		putative protein FAM172B	8
ENSCHIG00000002699		olfactory receptor 2AG1	6
ENSCHIG00000002703		keratin-associated protein 9-2	8
ENSCHIG00000002736		actin-related protein 2/3 complex subunit 2	8
ENSCHIG00000002753	OR8A1	olfactory receptor family 8 subfamily A member 1	1
ENSCHIG00000002756
ENSCHIG00000002774		transformer-2 protein homolog beta isoform 1	6
ENSCHIG00000002778		zinc finger protein 154-like	6
ENSCHIG00000002807		interferon omega-1-like	6
ENSCHIG00000002847		Retrovirus-related Pol polyprotein LINE-1	7
ENSCHIG00000002859
ENSCHIG00000002864		keratin-associated protein 8-2	7
ENSCHIG00000002871		glycine cleavage system H protein, mitochondrial	6
ENSCHIG00000002879		nuclease-sensitive element-binding protein 1	8
ENSCHIG00000002882
ENSCHIG00000002883	OR51I2	OR51I2	1
ENSCHIG00000002896
ENSCHIG00000002910		NADH dehydrogenase [ubiquinone] 1 subunit C1, mitochondrial	6
ENSCHIG00000002918	BIN2	bridging integrator 2	8
ENSCHIG00000002920		interferon beta-2-like	6
ENSCHIG00000002926		zinc finger protein 169	6
ENSCHIG00000002929	OR56A4	olfactory receptor family 56 subfamily A member 4	1
ENSCHIG00000002946
ENSCHIG00000002948		C-type lectin domain family 12 member A-like	6
ENSCHIG00000002951	OR12D2	olfactory receptor family 12 subfamily D member 2 (gene/pseudogene)	1
ENSCHIG00000002954
ENSCHIG00000002964		SRA stem-loop-interacting RNA-binding protein, mitochondrial-like	6
ENSCHIG00000002971		Histone H4	7
ENSCHIG00000002996		olfactory receptor 1J4-like	6
ENSCHIG00000003011	INO80B	INO80 complex subunit B	8
ENSCHIG00000003017		C-C chemokine receptor type 1	6
ENSCHIG00000003027		uncharacterized protein C12orf71 homolog	8
ENSCHIG00000003042		transformer-2 protein homolog beta-like	7
ENSCHIG00000003049	SPATS2	spermatogenesis-associated serine-rich protein 2	8
ENSCHIG00000003071
ENSCHIG00000003073		L-lactate dehydrogenase A chain	6
ENSCHIG00000003074
ENSCHIG00000003085	RPL5	ribosomal protein L5	1
ENSCHIG00000003088	OR2L2	olfactory receptor family 2 subfamily L member 2	1
ENSCHIG00000003096		transformer-2 protein homolog beta isoform 1	6
ENSCHIG00000003098	SENP8	SUMO/sentrin peptidase family member, NEDD8 specific	1
ENSCHIG00000003100	RPL23A	ribosomal protein L23a	1
ENSCHIG00000003109		bovid-specific transcript Y-linked 4	8
ENSCHIG00000003111		PDZ domain-containing protein 11	8
ENSCHIG00000003132		TPA: NADH dehydrogenase-like	8
ENSCHIG00000003138		endogenous retrovirus group K member 25 Env polyprotein-like	6
ENSCHIG00000003152		olfactory receptor 1E2	7
ENSCHIG00000003159		eukaryotic translation initiation factor 2 subunit 3	6
ENSCHIG00000003164		semaphorin-4D	6
ENSCHIG00000003168		spindlin-1	8
ENSCHIG00000003176
ENSCHIG00000003188	EMG1	EMG1, N1-specific pseudouridine methyltransferase	1
ENSCHIG00000003189		cytochrome c oxidase subunit 6C-like	6
ENSCHIG00000003197		CMRF35-like molecule 6-like	8
ENSCHIG00000003203	RPS15	ribosomal protein S15	1
ENSCHIG00000003210		ribosomal RNA processing protein 36 homolog	8
ENSCHIG00000003216		multidrug resistance-associated protein 4-like	6
ENSCHIG00000003235	OR52H1	olfactory receptor family 52 subfamily H member 1	1
ENSCHIG00000003237		odorant-binding protein-like	8
ENSCHIG00000003238		LINE-1 reverse transcriptase-like protein	7
ENSCHIG00000003240
ENSCHIG00000003252		transformer-2 protein homolog beta isoform 1	6
ENSCHIG00000003253
ENSCHIG00000003257		beta-defensin 122 precursor	8
ENSCHIG00000003258		CD59 glycoprotein	6
ENSCHIG00000003260
ENSCHIG00000003262
ENSCHIG00000003268
ENSCHIG00000003269		translationally-controlled tumor protein	8
ENSCHIG00000003272
ENSCHIG00000003288		olfactory receptor 2AG2-like	6
ENSCHIG00000003295
ENSCHIG00000003300		transformer-2 protein homolog beta isoform 1	6
ENSCHIG00000003303	PSMA1	proteasome subunit alpha 1	8
ENSCHIG00000003338		olfactory receptor 10A5	6
ENSCHIG00000003352
ENSCHIG00000003378		olfactory receptor 6N1-like	6
ENSCHIG00000003392
ENSCHIG00000003393
ENSCHIG00000003395		cytochrome c oxidase subunit 4 isoform 1, mitochondrial precursor	6
ENSCHIG00000003399		olfactory receptor 1E2-like	6
ENSCHIG00000003401		NCL protein	8
ENSCHIG00000003404		olfactory receptor 10R2-like	6
ENSCHIG00000003407	OR51V1	olfactory receptor family 51 subfamily V member 1	1
ENSCHIG00000003411		hypothetical protein M91_06704	8
ENSCHIG00000003414
ENSCHIG00000003420
ENSCHIG00000003428
ENSCHIG00000003445
ENSCHIG00000003453		hypothetical protein M91_13462	8
ENSCHIG00000003454		60S ribosomal protein L30-like	7
ENSCHIG00000003458		melanoma-associated antigen B17-like	6
ENSCHIG00000003461
ENSCHIG00000003466		potassium channel subfamily K member 16-like	6
ENSCHIG00000003467
ENSCHIG00000003468		transformer-2 protein homolog beta isoform 1	6
ENSCHIG00000003469
ENSCHIG00000003490
ENSCHIG00000003495		acidic repeat-containing protein	6
ENSCHIG00000003507	ZNF322	zinc finger protein 322	8
ENSCHIG00000003521		immunoglobulin V lambda chain	8
ENSCHIG00000003525		40S ribosomal protein S21	8
ENSCHIG00000003527
ENSCHIG00000003536		cyclin-dependent kinase 2	8
ENSCHIG00000003537		testis-expressed sequence 101 protein	6
ENSCHIG00000003540		galectin-12	8
ENSCHIG00000003542
ENSCHIG00000003545
ENSCHIG00000003556		ferritin light chain	6
ENSCHIG00000003560	OR2L2	olfactory receptor family 2 subfamily L member 2	1
ENSCHIG00000003580		ribosomal protein S27	7
ENSCHIG00000003622
ENSCHIG00000003629		LOW QUALITY PROTEIN: acyl-CoA-binding domain-containing protein 6-like	8
ENSCHIG00000003630
ENSCHIG00000003642		probable cystatin-16	6
ENSCHIG00000003665
ENSCHIG00000003667		cysteine--tRNA ligase, cytoplasmic-like	8
ENSCHIG00000003675		uncharacterized protein LOC781494	8
ENSCHIG00000003679		ladinin-1-like	6
ENSCHIG00000003688		transformer-2 protein homolog beta isoform 1	6
ENSCHIG00000003692		60S ribosomal protein L29	6
ENSCHIG00000003698
ENSCHIG00000003712
ENSCHIG00000003716		interleukin-37	8
ENSCHIG00000003717
ENSCHIG00000003722	ART5	ADP-ribosyltransferase 5	1
ENSCHIG00000003740
ENSCHIG00000003741		zinc finger protein 638	8
ENSCHIG00000003744
ENSCHIG00000003747		C-C motif chemokine 3-like	6
ENSCHIG00000003751	SPATA31E1	spermatogenesis-associated protein 31E1-like	8
ENSCHIG00000003779		cytochrome c, somatic	7
ENSCHIG00000003780
ENSCHIG00000003792		hypothetical protein TSA_TSAs00017g03461	8
ENSCHIG00000003793
ENSCHIG00000003817
ENSCHIG00000003818
ENSCHIG00000003828		60S ribosomal protein L34-like	8
ENSCHIG00000003841
ENSCHIG00000003856		Retrovirus-related Pol polyprotein LINE-1	7
ENSCHIG00000003870		microtubule-actin cross-linking factor 1-like	8
ENSCHIG00000003872		60S ribosomal protein L23-like	8
ENSCHIG00000003874		ADP-ribosyl cyclase 1	6
ENSCHIG00000003884		cytochrome c oxidase subunit 7C, mitochondrial	6
ENSCHIG00000003894		sodium/potassium-transporting ATPase subunit beta-3-like	6
ENSCHIG00000003914	HMGN1	high mobility group nucleosome binding domain 1	1
ENSCHIG00000003918
ENSCHIG00000003920	RAB4B	RAB4B, member RAS oncogene family	2
ENSCHIG00000003941
ENSCHIG00000003945	RPL7A	ribosomal protein L7a	1
ENSCHIG00000003951		unnamed protein product	8
ENSCHIG00000003968		NUT family member 2G	6
ENSCHIG00000003998
ENSCHIG00000004055
ENSCHIG00000004057
ENSCHIG00000004073		transformer-2 protein homolog beta-like	7
ENSCHIG00000004079		U6 snRNA-associated Sm-like protein LSm5-like	7
ENSCHIG00000004080
ENSCHIG00000004082	OR10A3	olfactory receptor 10A3	6
ENSCHIG00000004089		LOW QUALITY PROTEIN: ladinin-1-like	8
ENSCHIG00000004098		keratin-associated protein 9-1	8
ENSCHIG00000004099		interactor protein for cytohesin exchange factors 1	8
ENSCHIG00000004104		HIG1 domain family member 1A, mitochondrial-like	6
ENSCHIG00000004109		histone H3.1-like	7
ENSCHIG00000004124	RPL10	60S ribosomal protein L10	7
ENSCHIG00000004128		NKG2D ligand 3-like	8
ENSCHIG00000004140		LOW QUALITY PROTEIN: olfactory receptor 24-like	8
ENSCHIG00000004151		transformer-2 protein homolog beta isoform 1	6
ENSCHIG00000004169	SCHIP1	schwannomin interacting protein 1	1
ENSCHIG00000004177	PKD1L2	polycystic kidney disease protein 1-like 2	8
ENSCHIG00000004197		TPA: glutaredoxin (thioltransferase)-like	8
ENSCHIG00000004218		small nuclear ribonucleoprotein E	7
ENSCHIG00000004225	MFF	mitochondrial fission factor	1
ENSCHIG00000004229
ENSCHIG00000004238		histone H3.3-like	7
ENSCHIG00000004264		histone-binding protein RBBP4	7
ENSCHIG00000004273
ENSCHIG00000004287		transformer-2 protein homolog beta isoform 1	6
ENSCHIG00000004292		olfactory receptor 6C68-like	8
ENSCHIG00000004302		tumor necrosis factor ligand superfamily member 9	6
ENSCHIG00000004325	OR1A1	olfactory receptor family 1 subfamily A member 1	1
ENSCHIG00000004328	SLC22A9	solute carrier family 22 member 9-like	6
ENSCHIG00000004337
ENSCHIG00000004341		olfactory receptor 51L1-like	6
ENSCHIG00000004370		hypothetical protein	8
ENSCHIG00000004385		hypothetical protein M91_19765	8
ENSCHIG00000004392		olfactory receptor 4D9-like	6
ENSCHIG00000004398		olfactory receptor 52A1-like	6
ENSCHIG00000004404		chymotrypsinogen B precursor	8
ENSCHIG00000004429		mCG13462	8
ENSCHIG00000004443		small integral membrane protein 10-like	8
ENSCHIG00000004449		neuroendocrine secretory protein 55	6
ENSCHIG00000004451
ENSCHIG00000004461
ENSCHIG00000004462
ENSCHIG00000004464		rCG49416, isoform CRA_a	8
ENSCHIG00000004473	OR8J3	olfactory receptor family 8 subfamily J member 3	1
ENSCHIG00000004497		cytochrome c oxidase subunit 7C, mitochondrial	6
ENSCHIG00000004500		endogenous retrovirus group V member 1 Env polyprotein-like	6
ENSCHIG00000004503		uncharacterized protein LOC101103876	8
ENSCHIG00000004506		olfactory receptor 5F1-like	6
ENSCHIG00000004512		CPAMD8 protein	8
ENSCHIG00000004524		cyclin-dependent kinase 14	6
ENSCHIG00000004531		small nuclear ribonucleoprotein E	7
ENSCHIG00000004535
ENSCHIG00000004536		high-glycine tyrosine keratin type II.2	8
ENSCHIG00000004564		keratin-associated protein 3-3-like	6
ENSCHIG00000004565	OR51I2	OR51I2	1
ENSCHIG00000004574
ENSCHIG00000004588		olfactory receptor 10H1	6
ENSCHIG00000004594		APC membrane recruitment protein 1	6
ENSCHIG00000004607		TATA-box-binding protein-like	6
ENSCHIG00000004621	KATNBL1	katanin regulatory subunit B1 like 1	8
ENSCHIG00000004630		40S ribosomal protein S25-like	8
ENSCHIG00000004670		olfactory receptor 1052-like	6
ENSCHIG00000004691		olfactory receptor 481-like	6
ENSCHIG00000004703		transmembrane emp24 domain-containing protein 9 precursor	6
ENSCHIG00000004704		TPA: hypothetical protein BOS_10471	8
ENSCHIG00000004713	OR6C2	olfactory receptor family 6 subfamily C member 2	1
ENSCHIG00000004716	HOXA9	homeobox protein Hox-A9	8
ENSCHIG00000004750	OR52D1	olfactory receptor family 52 subfamily D member 1	1
ENSCHIG00000004756		protein HEG homolog 1	8
ENSCHIG00000004774	HMGN1	high mobility group nucleosome binding domain 1	1
ENSCHIG00000004785		heat shock transcription factor, X-linked-like	8
ENSCHIG00000004786		Protein mago nashi-like protein 2	8
ENSCHIG00000004811		protein-lysine N-methyltransferase METTL10	6
ENSCHIG00000004814		PRAME family member 9/15-like	6
ENSCHIG00000004819
ENSCHIG00000004820		transformer-2 protein homolog beta isoform 1	6
ENSCHIG00000004822
ENSCHIG00000004823
ENSCHIG00000004827
ENSCHIG00000004840		protein piccolo-like	6
ENSCHIG00000004844
ENSCHIG00000004863	RPL7	60S ribosomal protein L7	6
ENSCHIG00000004866		olfactory receptor 10G2	6
ENSCHIG00000004867		lysozyme C-3 precursor	6
ENSCHIG00000004875
ENSCHIG00000004878		6.8 kDa mitochondrial proteolipid	8
ENSCHIG00000004891		olfactory receptor 4D1-like	6
ENSCHIG00000004894		breakpoint cluster region protein 1	8
ENSCHIG00000004906
ENSCHIG00000004915	OR52D1	olfactory receptor family 52 subfamily D member 1	1
ENSCHIG00000004923		protocadherin-20	8
ENSCHIG00000004926		olfactory receptor 1J4-like	6
ENSCHIG00000004940
ENSCHIG00000004954		transformer-2 protein homolog beta isoform 1	6
ENSCHIG00000004959		Retrovirus-related Pol polyprotein LINE-1	7
ENSCHIG00000004976	OR6C2	olfactory receptor family 6 subfamily C member 2	1
ENSCHIG00000004977
ENSCHIG00000004989		transformer-2 protein homolog beta isoform 1	6
ENSCHIG00000004992
ENSCHIG00000004998		60S ribosomal protein L37a	7
ENSCHIG00000005024
ENSCHIG00000005029	CLDN22	claudin 22	1
ENSCHIG00000005039
ENSCHIG00000005044
ENSCHIG00000005073		40S ribosomal protein S27	6
ENSCHIG00000005075		zinc finger protein 501-like	6
ENSCHIG00000005078	ZNF500	zinc finger protein 500	1
ENSCHIG00000005099		high-glycine tyrosine keratin type II.6	7
ENSCHIG00000005100
ENSCHIG00000005102		trichohyalin	8
ENSCHIG00000005111		prostaglandin F synthase 1-like	6
ENSCHIG00000005112	TAAR3	trace amine associated receptor 3 (gene/pseudogene)	1
ENSCHIG00000005122		tumor necrosis factor receptor superfamily member 10A	8
ENSCHIG00000005130	SPTSSA	serine palmitoyltransferase small subunit A	1
ENSCHIG00000005142		interferon omega-1-like	6
ENSCHIG00000005168	ZNF2	ZNF2	1
ENSCHIG00000005169		60S ribosomal protein L23	6
ENSCHIG00000005172	ZNF483	zinc finger protein 483	1
ENSCHIG00000005188		actin-related protein 3	7
ENSCHIG00000005190		40S ribosomal protein S25-like	6
ENSCHIG00000005197		hypothetical protein LOC155060, isoform CRA_d	8
ENSCHIG00000005203		60S ribosomal protein L35a	6
ENSCHIG00000005220		small EDRK-rich factor 2	7
ENSCHIG00000005239		putative RNA polymerase II subunit A C-terminal domain phosphatase SSU72-like protein 1-like	8
ENSCHIG00000005255	UTP14A	UTP14A small subunit processome component	1
ENSCHIG00000005262		RNA-binding motif protein, X-linked-like-2	6
ENSCHIG00000005268	RPL10A	RPL10A	1
ENSCHIG00000005278
ENSCHIG00000005280		mitochondrial import inner membrane translocase subunit TIM16	6
ENSCHIG00000005285
ENSCHIG00000005295
ENSCHIG00000005308		steroid 17-alpha-hydroxylase/17,20 lyase	6
ENSCHIG00000005328		FANCE protein	7
ENSCHIG00000005334		LOW QUALITY PROTEIN: NKG2D ligand 1-like	8
ENSCHIG00000005335	OR6C2	olfactory receptor family 6 subfamily C member 2	1
ENSCHIG00000005337		DET1- and DDB1-associated protein 1-like	6
ENSCHIG00000005353		uncharacterized protein C19orf52 homolog	8
ENSCHIG00000005364	TAAR6	trace amine associated receptor 6	1
ENSCHIG00000005367
ENSCHIG00000005373		amyloid beta A4 precursor protein-binding family B member 1-interacting protein	8
ENSCHIG00000005384		LOW QUALITY PROTEIN: intraflagellar transport protein 22 homolog	8
ENSCHIG00000005388		protein FAM47A-like	6
ENSCHIG00000005412
ENSCHIG00000005451	ZNF200	zinc finger protein 200	8
ENSCHIG00000005453
ENSCHIG00000005457	CACNA1B	voltage-dependent N-type calcium channel subunit alpha-1B	8
ENSCHIG00000005475
ENSCHIG00000005483	MIS12	MIS12, kinetochore complex component	1
ENSCHIG00000005492		aminoacyl tRNA synthase complex-interacting multifunctional protein 1-like	6
ENSCHIG00000005496
ENSCHIG00000005501		histone H3.1-like	7
ENSCHIG00000005509
ENSCHIG00000005517
ENSCHIG00000005522	CTSD	cathepsin D	1
ENSCHIG00000005523	CCT6A	chaperonin containing TCP1 subunit 6A	1
ENSCHIG00000005530		multidrug resistance-associated protein 4-like	8
ENSCHIG00000005532		interferon alpha-H-like	6
ENSCHIG00000005556	MSLN	mesothelin	1
ENSCHIG00000005560		TPA: Fc gamma 2 receptor-like	8
ENSCHIG00000005581		LOW QUALITY PROTEIN: GTPase IMAP family member 4-like	8
ENSCHIG00000005596		Peptidyl-prolyl cis-trans isomerase FKBP1A	8
ENSCHIG00000005624		transcription elongation factor A protein-like 7	8
ENSCHIG00000005644
ENSCHIG00000005652		Hypothetical LOC511138	7
ENSCHIG00000005653		Transformer-2 protein-like protein beta	7
ENSCHIG00000005666		endothelial cell-specific chemotaxis regulator	8
ENSCHIG00000005668
ENSCHIG00000005671	STEAP1	STEAP family member 1	1
ENSCHIG00000005676		interleukin 15-like precursor	6
ENSCHIG00000005688
ENSCHIG00000005689	OR51M1	olfactory receptor family 51 subfamily M member 1	1
ENSCHIG00000005694
ENSCHIG00000005705		phosphatidylinositol 3-kinase regulatory subunit beta	6
ENSCHIG00000005720		histone H3.1-like	7
ENSCHIG00000005722		hypothetical protein M91_21006	8
ENSCHIG00000005734		olfactory receptor 12D3-like	6
ENSCHIG00000005742	TRIM54	TRIM54	1
ENSCHIG00000005744
ENSCHIG00000005750
ENSCHIG00000005751		rRNA/tRNA 2'-O-methyltransferase fibrillarin-like protein 1	6
ENSCHIG00000005764		Transformer-2 protein like protein beta	8
ENSCHIG00000005767
ENSCHIG00000005776		60S ribosomal protein L29	6
ENSCHIG00000005784		uncharacterized protein C1orf53-like	8
ENSCHIG00000005785		transmembrane protein ENSP00000340100 homolog	8
ENSCHIG00000005789
ENSCHIG00000005794		hypothetical protein Y1Q_0014652	8
ENSCHIG00000005800		STE20-related kinase adapter protein alpha	8
ENSCHIG00000005819	RNASE7	ribonuclease A family member 7	1
ENSCHIG00000005825		peptidyl-prolyl cis-trans isomerase FKBP2-like	6
ENSCHIG00000005844		ribosome biogenesis protein NSA2 homolog	6
ENSCHIG00000005846
ENSCHIG00000005865
ENSCHIG00000005868
ENSCHIG00000005874		cytochrome P450 1A4	8
ENSCHIG00000005883		ADP-ribosylation factor 4	6
ENSCHIG00000005902		Ig kappa chain precursor V-III region - human	8
ENSCHIG00000005906		ribosomal protein S6 kinase beta-1	8
ENSCHIG00000005918
ENSCHIG00000005925		DEAD (Asp-Glu-Ala-Asp) box polypeptide 25, isoform CRA_a	8
ENSCHIG00000005931		beta-defensin 104A-like	8
ENSCHIG00000005938
ENSCHIG00000005946	SLC25A39	solute carrier family 25 member 39	1
ENSCHIG00000005960		cytochrome c-like	6
ENSCHIG00000005977	TMEM164	transmembrane protein 164	1
ENSCHIG00000005983	OR2AT4	OR2AT4	1
ENSCHIG00000005984
ENSCHIG00000005988		olfactory receptor 10G4-like	6
ENSCHIG00000006002		prostaglandin-H2 D-isomerase precursor	6
ENSCHIG00000006005		NKG2D ligand 3-like	8
ENSCHIG00000006012	OR6C4	OR6C4	1
ENSCHIG00000006022		glutathione S-transferase A1-like	6
ENSCHIG00000006029		NKG2D ligand 1-like	8
ENSCHIG00000006032		LOW QUALITY PROTEIN: TAF5-like RNA polymerase II p300/CBP-associated factor-associated factor 65 kDa subunit 5L	8
ENSCHIG00000006053	DDX21	DEAD-box helicase 21	8
ENSCHIG00000006056		cytochrome c-like	6
ENSCHIG00000006082		protein CEBPZOS-like	6
ENSCHIG00000006087
ENSCHIG00000006121	DGAT1	DGAT1	1
ENSCHIG00000006125	FAM26D	family with sequence similarity 26 member D	1
ENSCHIG00000006134		NMDA receptor-regulated protein 2	7
ENSCHIG00000006146		fibrinogen alpha chain	6
ENSCHIG00000006162
ENSCHIG00000006172		NADH dehydrogenase [ubiquinone] 1 alpha subcomplex subunit 4-like	8
ENSCHIG00000006176		histone-lysine N-methyltransferase PRDM9-like	8
ENSCHIG00000006189		LOW QUALITY PROTEIN: gametocyte-specific factor 1-like	8
ENSCHIG00000006212		protein SOGA3	6
ENSCHIG00000006227		Transformer-2 protein-like protein beta	7
ENSCHIG00000006228
ENSCHIG00000006236
ENSCHIG00000006261
ENSCHIG00000006283	PABPC1L2A	poly(A) binding protein cytoplasmic 1 like 2A	1
ENSCHIG00000006291		membrane selenoprotein P	8
ENSCHIG00000006292
ENSCHIG00000006306		transformer-2 protein homolog beta-like	7
ENSCHIG00000006307	FAM96A	family with sequence similarity 96 member A	1
ENSCHIG00000006308		hematopoietic progenitor cell antigen CD34	8
ENSCHIG00000006320
ENSCHIG00000006323		protein SMG5-like	6
ENSCHIG00000006327		uncharacterized protein YbeT-like	8
ENSCHIG00000006331		olfactory receptor 10G9-like	6
ENSCHIG00000006349		olfactory receptor 3A2-like	6
ENSCHIG00000006352		olfactory receptor 2V2-like	6
ENSCHIG00000006354
ENSCHIG00000006366		TPA: hypothetical protein BOS_26319	8
ENSCHIG00000006401		olfactory receptor 2T2	6
ENSCHIG00000006432		olfactory receptor 2AG1-like	6
ENSCHIG00000006445
ENSCHIG00000006447		olfactory receptor 145-like	6
ENSCHIG00000006454	RPL10A	RPL10A	1
ENSCHIG00000006457		transformer-2 protein homolog beta isoform 1	6
ENSCHIG00000006463		keratin, high-sulfur matrix protein, IIIA3	6
ENSCHIG00000006469		olfactory receptor 5M10-like	6
ENSCHIG00000006485		cytokine receptor common subunit gamma	6
ENSCHIG00000006487		olfactory receptor 2L13	6
ENSCHIG00000006491	ANAPC10	anaphase promoting complex subunit 10	1
ENSCHIG00000006497
ENSCHIG00000006507	DTD1	D-tyrosyl-tRNA deacylase 1	1
ENSCHIG00000006508
ENSCHIG00000006509		zinc finger protein 501-like	6
ENSCHIG00000006525
ENSCHIG00000006533		Chromosome 4 open reading frame 32	7
ENSCHIG00000006534
ENSCHIG00000006539		histone H2B type 1-like	7
ENSCHIG00000006546		olfactory receptor 2V2-like	8
ENSCHIG00000006548
ENSCHIG00000006551
ENSCHIG00000006554	INPP1	inositol polyphosphate 1-phosphatase	8
ENSCHIG00000006564		60S ribosomal protein L21	6
ENSCHIG00000006565
ENSCHIG00000006566		PML-RARA-regulated adapter molecule 1	8
ENSCHIG00000006569		small integral membrane protein 15-like	6
ENSCHIG00000006577		unnamed protein product	8
ENSCHIG00000006578		LOW QUALITY PROTEIN: hyaluronan synthase 2-like	8
ENSCHIG00000006579		antizyme inhibitor 2-like	8
ENSCHIG00000006581
ENSCHIG00000006587		leucine-rich repeat flightless-interacting protein 1	8
ENSCHIG00000006601		cytochrome P450 2W1	6
ENSCHIG00000006603		programmed cell death protein 1	8
ENSCHIG00000006606
ENSCHIG00000006608		Lysozyme C, intestinal isozyme	7
ENSCHIG00000006612	NKAIN2	Na+/K+ transporting ATPase interacting 2	1
ENSCHIG00000006615		tumor necrosis factor alpha-induced protein 2-like	8
ENSCHIG00000006618
ENSCHIG00000006627
ENSCHIG00000006631		olfactory receptor 5T2-like	6
ENSCHIG00000006644		membrane primary amine oxidase	6
ENSCHIG00000006646		cyclin-C-like	8
ENSCHIG00000006654	SF3B4	splicing factor 3b subunit 4	8
ENSCHIG00000006658		LOW QUALITY PROTEIN: dimethylaniline monooxygenase [N-oxide-forming] 5-like	8
ENSCHIG00000006665		olfactory receptor 2M3-like	6
ENSCHIG00000006667		LOW QUALITY PROTEIN: tumor necrosis factor receptor superfamily member 10A-like	8
ENSCHIG00000006670		D-2-hydroxyglutarate dehydrogenase, mitochondrial	8
ENSCHIG00000006672		histone H3.3	6
ENSCHIG00000006674
ENSCHIG00000006680		ribose-phosphate pyrophosphokinase 2	6
ENSCHIG00000006683	DTD1	D-tyrosyl-tRNA deacylase 1	1
ENSCHIG00000006687		liprin-alpha-1	8
ENSCHIG00000006690
ENSCHIG00000006691		immunoglobulin mu heavy chain variable region	8
ENSCHIG00000006697	RPS25	ribosomal protein S25	1
ENSCHIG00000006706		trophoblast Kunitz domain protein 1 precursor	6
ENSCHIG00000006712
ENSCHIG00000006714	HNRNPF	heterogeneous nuclear ribonucleoprotein F	1
ENSCHIG00000006716		forkhead box protein D4-like 1	8
ENSCHIG00000006717		transformer-2 protein homolog beta isoform 1	6
ENSCHIG00000006722		histone H2B subacrosomal variant	8
ENSCHIG00000006725		transcription factor SPT20 homolog	8
ENSCHIG00000006727
ENSCHIG00000006728		UPF0730 protein	7
ENSCHIG00000006730		histone H3.1-like	7
ENSCHIG00000006733		olfactory receptor 12	6
ENSCHIG00000006735		hypothetical protein M91_09114	8
ENSCHIG00000006737	C10orf53	chromosome 10 open reading frame 53	1
ENSCHIG00000006738
ENSCHIG00000006742
ENSCHIG00000006744		hypothetical protein TSA_TSAs00087g08203	8
ENSCHIG00000006745		ribosomal protein S23 like protein	8
ENSCHIG00000006747		Z-DNA-binding protein 1	6
ENSCHIG00000006748		GTP-binding nuclear protein Ran	7
ENSCHIG00000006749
ENSCHIG00000006752	FV1	FV1	1
ENSCHIG00000006753		carcinoembryonic antigen-related cell adhesion molecule 3-like	8
ENSCHIG00000006759
ENSCHIG00000006760	ERH	enhancer of rudimentary homolog (Drosophila)	1
ENSCHIG00000006765	TUT1	terminal uridylyl transferase 1, U6 snRNA-specific	1
ENSCHIG00000006767		interferon-inducible GTPase 1-like	6
ENSCHIG00000006771		RecName: Full=C-type lectin domain family 19 member A; Flags: Precursor	8
ENSCHIG00000006772	OR10K1	OR10K1	1
ENSCHIG00000006774		LOW QUALITY PROTEIN: amidophosphoribosyltransferase-like	8
ENSCHIG00000006775		uncharacterized protein LOC102187691	8
ENSCHIG00000006776		olfactory receptor, family 51, subfamily E, member 2-like	8
ENSCHIG00000006779
ENSCHIG00000006780		keratin-associated protein 10-8	8
ENSCHIG00000006782		transformer-2 protein homolog beta isoform 1	6
ENSCHIG00000006783		olfactory receptor 5D18-like	8
ENSCHIG00000006788		olfactory receptor 6C68-like	6
ENSCHIG00000006794		olfactory receptor 145-like	6
ENSCHIG00000006796
ENSCHIG00000006798		olfactory receptor 10G7-like	6
ENSCHIG00000006801		protein tyrosine phosphatase type IVA 1	8
ENSCHIG00000006803
ENSCHIG00000006806		epidermal growth factor-like protein 6	6
ENSCHIG00000006809		E3 ubiquitin-protein ligase RBX1	7
ENSCHIG00000006856
ENSCHIG00000006873		NKG2D ligand 3-like	8
ENSCHIG00000006891	ICAM4	intercellular adhesion molecule 4	6
ENSCHIG00000006897	SLCO1B3	solute carrier organic anion transporter family member 1B3	1
ENSCHIG00000006898		histone H2A type 1-A	8
ENSCHIG00000006912	LYRM9	LYR motif-containing protein 9	8
ENSCHIG00000006914	MRPL13	mitochondrial ribosomal protein L13	8
ENSCHIG00000006928
ENSCHIG00000006929
ENSCHIG00000006931
ENSCHIG00000006955
ENSCHIG00000006962
ENSCHIG00000006964		leucine-rich repeat-containing protein 14B	6
ENSCHIG00000006968	ALDH3A2	aldehyde dehydrogenase 3 family member A2	8
ENSCHIG00000006969		LOW QUALITY PROTEIN: beta-glucuronidase	8
ENSCHIG00000006974
ENSCHIG00000006980	ATP5E	ATP synthase subunit epsilon, mitochondrial	6
ENSCHIG00000006982	CFI	complement factor I	1
ENSCHIG00000006998		non-secretory ribonuclease	6
ENSCHIG00000006999
ENSCHIG00000007019		transformer-2 protein homolog beta isoform 1	6
ENSCHIG00000007021	POMP	proteasome maturation protein	1
ENSCHIG00000007023		ADP/ATP translocase 2	6
ENSCHIG00000007051
ENSCHIG00000007073	BGN	biglycan	1
ENSCHIG00000007083
ENSCHIG00000007093		p97Bcnt protein	8
ENSCHIG00000007125		hypothetical protein EGM_04538	8
ENSCHIG00000007130		RecName: Full=Gastrin; Contains: RecName: Full=Big gastrin; AltName: Full=Gastrin-34; Short=G34; Contains: RecName: Full=Gastrin; Flags: Precursor	7
ENSCHIG00000007149		Kruppel-like factor 4 short isoform	8
ENSCHIG00000007163
ENSCHIG00000007164		sperm-associated antigen 8	6
ENSCHIG00000007167		zinc finger protein 706	7
ENSCHIG00000007170
ENSCHIG00000007200		olfactory receptor 4F15-like	6
ENSCHIG00000007229		guanine nucleotide-binding protein G(I)/G(S)/G(O) subunit gamma-10	6
ENSCHIG00000007244		NEDD8-conjugating enzyme UBE2F-like	8
ENSCHIG00000007247		Ig kappa chain V-II region RPMI 6410	8
ENSCHIG00000007250
ENSCHIG00000007252		unnamed protein product	8
ENSCHIG00000007253		fibroblast growth factor receptor 3	8
ENSCHIG00000007257		olfactory receptor 4F6-like	6
ENSCHIG00000007261	CFAP36	cilia and flagella associated protein 36	1
ENSCHIG00000007273		unnamed protein product	8
ENSCHIG00000007290		carbonyl reductase [NADPH] 1-like	6
ENSCHIG00000007292		hemoglobin subunit epsilon-2-like	6
ENSCHIG00000007298	APEX1	apurinic/apyrimidinic endodeoxyribonuclease 1	1
ENSCHIG00000007303	HIBADH	3-hydroxyisobutyrate dehydrogenase	1
ENSCHIG00000007311
ENSCHIG00000007316	PPP1R2	protein phosphatase 1 regulatory inhibitor subunit 2	1
ENSCHIG00000007320
ENSCHIG00000007333		nephrocystin-1	8
ENSCHIG00000007336
ENSCHIG00000007340		mCG10266, isoform CRA_b	8
ENSCHIG00000007356		olfactory receptor 52L1	6
ENSCHIG00000007360	ACSL6	acyl-CoA synthetase long-chain family member 6	1
ENSCHIG00000007362	RPS25	ribosomal protein S25	1
ENSCHIG00000007367		60S ribosomal protein L17-like	6
ENSCHIG00000007372	NAP1L1	nucleosome assembly protein 1 like 1	1
ENSCHIG00000007384		carcinoembryonic antigen-related cell adhesion molecule 6	8
ENSCHIG00000007393
ENSCHIG00000007401		natural killer cells antigen CD94-like	6
ENSCHIG00000007414
ENSCHIG00000007425
ENSCHIG00000007426		coiled-coil-helix-coiled-coil-helix domain-containing protein 2	8
ENSCHIG00000007428
ENSCHIG00000007433		SLAM family member 9-like	8
ENSCHIG00000007437
ENSCHIG00000007444
ENSCHIG00000007447		40S ribosomal protein S28-like	6
ENSCHIG00000007449
ENSCHIG00000007457	RPL23A	ribosomal protein L23a	1
ENSCHIG00000007470
ENSCHIG00000007472		protein slowmo homolog 2	6
ENSCHIG00000007482		gametogenetin-binding protein 1	8
ENSCHIG00000007494		olfactory receptor 2T33-like	6
ENSCHIG00000007495		olfactory receptor 4C3	6
ENSCHIG00000007497
ENSCHIG00000007534		histone H2B type 1-like	7
ENSCHIG00000007536
ENSCHIG00000007546		translocase of inner mitochondrial membrane 10 homolog	8
ENSCHIG00000007548
ENSCHIG00000007552		core histone H2A/H2B/H3/H4	7
ENSCHIG00000007553	ZNF22	zinc finger protein 22	1
ENSCHIG00000007555
ENSCHIG00000007559		olfactory receptor 4X2-like	6
ENSCHIG00000007566
ENSCHIG00000007573
ENSCHIG00000007577		keratin, high-sulfur matrix protein, IIIA3-like	6
ENSCHIG00000007580		transformer-2 protein homolog beta isoform 1	6
ENSCHIG00000007584		transcription elongation factor A protein-like 7	6
ENSCHIG00000007585
ENSCHIG00000007586		arf-GAP with dual PH domain-containing protein 1	8
ENSCHIG00000007591		olfactory receptor 1E2	6
ENSCHIG00000007597	SPIN2	spindlin-2	6
ENSCHIG00000007600		Chain C, Crystal Structure Of A Protein Phosphatase 2a (Pp2a) Holoenzyme.	8
ENSCHIG00000007607		leukosialin	8
ENSCHIG00000007612		keratin associated protein LOC617218	8
ENSCHIG00000007619
ENSCHIG00000007620
ENSCHIG00000007622		vomeronasal type-1 receptor 90-like	6
ENSCHIG00000007629		histone H2A.J	6
ENSCHIG00000007632
ENSCHIG00000007633
ENSCHIG00000007638		neuroligin-4, X-linked	6
ENSCHIG00000007639
ENSCHIG00000007640		transformer-2 protein homolog beta-like	7
ENSCHIG00000007642
ENSCHIG00000007644		protein BRICK1	7
ENSCHIG00000007645		ornithine carbamoyltransferase, mitochondrial	8
ENSCHIG00000007648		40S ribosomal protein S4, X isoform-like	6
ENSCHIG00000007650		cytochrome c oxidase subunit 6C-like	6
ENSCHIG00000007655		histone H2B type 1-like	7
ENSCHIG00000007657		sperm mitochondrial-associated cysteine-rich protein	6
ENSCHIG00000007667
ENSCHIG00000007669		olfactory receptor 10AG1-like	6
ENSCHIG00000007671	EI24	EI24, autophagy associated transmembrane protein	8
ENSCHIG00000007678		T-cell surface glycoprotein CD1a-like	6
ENSCHIG00000007680		inositol hexakisphosphate kinase 2	8
ENSCHIG00000007686		olfactory receptor 4B1	6
ENSCHIG00000007688
ENSCHIG00000007696		splicing factor, arginine/serine-rich 10 (transformer 2 homolog, Drosophila) variant	7
ENSCHIG00000007698		cytochrome c oxidase subunit 7B, mitochondrial	6
ENSCHIG00000007703
ENSCHIG00000007705	DTMT	DTMT	6
ENSCHIG00000007713		RPL5 protein	8
ENSCHIG00000007720		FUN14 domain-containing protein 2	8
ENSCHIG00000007721		unnamed protein product	8
ENSCHIG00000007726
ENSCHIG00000007734		transformer-2 protein homolog beta isoform 1	6
ENSCHIG00000007741	SSU72	SSU72 homolog, RNA polymerase II CTD phosphatase	1
ENSCHIG00000007743		breast cancer anti-estrogen resistance 4	6
ENSCHIG00000007744		sex comb on midleg-like protein 1	8
ENSCHIG00000007754	RPS12	ribosomal protein S12	1
ENSCHIG00000007755		amelogenin, Y isoform	8
ENSCHIG00000007758		TBC1 domain family member 22A	8
ENSCHIG00000007769	OR5K1	olfactory receptor family 5 subfamily K member 1	1
ENSCHIG00000007771		60S ribosomal protein L27-like	8
ENSCHIG00000007781		uncharacterized protein LOC102400615	8
ENSCHIG00000007783		H/ACA ribonucleoprotein complex subunit 3-like	6
ENSCHIG00000007790		DNA-directed RNA polymerases I, II, and III 7.0 kDa polypeptide	7
ENSCHIG00000007795		olfactory receptor 10H2-like	6
ENSCHIG00000007799	EID1	EP300 interacting inhibitor of differentiation 1	1
ENSCHIG00000007802	RPL6	ribosomal protein L6	1
ENSCHIG00000007808		chromobox protein homolog 3	7
ENSCHIG00000007809		olfactory receptor 51L1-like	6
ENSCHIG00000007814
ENSCHIG00000007816
ENSCHIG00000007820		40S ribosomal protein S26-like	6
ENSCHIG00000007821
ENSCHIG00000007823		histone H2B type 2-E-like	6
ENSCHIG00000007828		hypothetical protein M91_21713	8
ENSCHIG00000007833		unnamed protein product	8
ENSCHIG00000007834		histone H3.1-like	7
ENSCHIG00000007836		olfactory receptor 6N1-like	6
ENSCHIG00000007839		TPA: hypothetical protein BOS_26319	8
ENSCHIG00000007841
ENSCHIG00000007842		AN1-type zinc finger and ubiquitin domain-containing protein 1	8
ENSCHIG00000007844	PAICS	phosphoribosylaminoimidazole carboxylase; phosphoribosylaminoimidazolesuccinocarboxamide synthase	8
ENSCHIG00000007849		DNA repair protein RAD51 homolog 4 isoform 1	8
ENSCHIG00000007855	OR56	OR56	1
ENSCHIG00000007862	SLC25A51	solute carrier family 25 member 51	1
ENSCHIG00000007863
ENSCHIG00000007867		LOW QUALITY PROTEIN: epithelial chloride channel protein-like	8
ENSCHIG00000007869		cytochrome c oxidase subunit 7B, mitochondrial	8
ENSCHIG00000007871
ENSCHIG00000007872
ENSCHIG00000007883		TPA: hypothetical protein BOS_26319	8
ENSCHIG00000007885		elongation factor 1-alpha 1	8
ENSCHIG00000007890	TAAR7	TAAR7	1
ENSCHIG00000007895	SENP8	SUMO/sentrin peptidase family member, NEDD8 specific	1
ENSCHIG00000007896		claudin-34	8
ENSCHIG00000007899		olfactory receptor 1J4-like	6
ENSCHIG00000007905		peptidyl-prolyl cis-trans isomerase H	8
ENSCHIG00000007906		secreted and transmembrane protein 1A-like	8
ENSCHIG00000007913		oral-facial-digital syndrome 1 protein	8
ENSCHIG00000007914
ENSCHIG00000007919		LOW QUALITY PROTEIN: uncharacterized protein LOC106990655	8
ENSCHIG00000007921		UDP-glucuronosyltransferase 2B31-like	8
ENSCHIG00000007924		histone H2A type 1-like	7
ENSCHIG00000007926		60S ribosomal protein L37a	7
ENSCHIG00000007929
ENSCHIG00000007937		immunoglobulin kappa-1 light chain variable region	8
ENSCHIG00000007954
ENSCHIG00000007956	RPS27A	ribosomal protein S27a	3
ENSCHIG00000007957	RHOG	RHOG	1
ENSCHIG00000007959
ENSCHIG00000007961		EP300-interacting inhibitor of differentiation 2	6
ENSCHIG00000007968	OR52K1	olfactory receptor family 52 subfamily K member 1	1
ENSCHIG00000007969		ephrin type-A receptor 6-like	8
ENSCHIG00000007971		LOW QUALITY PROTEIN: tripartite motif-containing protein 5-like	8
ENSCHIG00000007972		zinc finger Y-chromosomal protein-like	6
ENSCHIG00000007974
ENSCHIG00000007977
ENSCHIG00000007978		olfactory receptor 9G4-like	6
ENSCHIG00000007981		glycine cleavage system H protein, mitochondrial	8
ENSCHIG00000007984		histone H2A type 1-like	7
ENSCHIG00000007985		nuclear pore complex protein Nup88	8
ENSCHIG00000007998		60S ribosomal protein L17	7
ENSCHIG00000008003		lipopolysaccharide-binding protein-like	6
ENSCHIG00000008009	PDCD6	programmed cell death protein 6	8
ENSCHIG00000008011		serine/threonine-protein phosphatase 2A catalytic subunit beta isoform	7
ENSCHIG00000008014		Reverse transcriptase (RNA-dependent DNA polymerase)	8
ENSCHIG00000008016		BOLA class I histocompatibility antigen, alpha chain BL3-6	6
ENSCHIG00000008021		uncharacterized protein C19orf52 homolog	8
ENSCHIG00000008025		kinesin-like protein KIF25	6
ENSCHIG00000008026		ribosomal protein L10a	8
ENSCHIG00000008028		proteasome subunit alpha type-2	6
ENSCHIG00000008029		TPA: hypothetical protein BOS_16948	8
ENSCHIG00000008031
ENSCHIG00000008033	TBP	TATA-box binding protein	1
ENSCHIG00000008034	TRPV2	transient receptor potential cation channel subfamily V member 2	1
ENSCHIG00000008037		uncharacterized protein LOC105607580	8
ENSCHIG00000008038
ENSCHIG00000008039
ENSCHIG00000008041		protoporphyrinogen oxidase	8
ENSCHIG00000008043		PEST proteolytic signal-containing nuclear protein	8
ENSCHIG00000008044		histone H2A type 1-J-like	7
ENSCHIG00000008046		Olfactory receptor 5AK2	7
ENSCHIG00000008050		cathepsin G-like	6
ENSCHIG00000008051	PAPOLA	poly(A) polymerase alpha	6
ENSCHIG00000008052
ENSCHIG00000008056		40S ribosomal protein S3a	7
ENSCHIG00000008060		60S ribosomal protein L30-like	8
ENSCHIG00000008063		uncharacterized protein C10orf131 homolog	8
ENSCHIG00000008066		EEF1A1 protein	8
ENSCHIG00000008068	BEX2	brain expressed X-linked 2	1
ENSCHIG00000008071
ENSCHIG00000008081		interferon epsilon	6
ENSCHIG00000008083		multidrug resistance-associated protein 4-like	8
ENSCHIG00000008084
ENSCHIG00000008087
ENSCHIG00000008088		olfactory receptor 2A12-like	6
ENSCHIG00000008095
ENSCHIG00000008096		uncharacterized protein LOC102175168	8
ENSCHIG00000008113	TMEM184C	transmembrane protein 184C	1
ENSCHIG00000008116
ENSCHIG00000008117		keratin-associated protein 12-2-like	6
ENSCHIG00000008119
ENSCHIG00000008123		Ribose-phosphate pyrophosphokinase 1	7
ENSCHIG00000008128		transformer-2 protein homolog beta isoform 1	6
ENSCHIG00000008129
ENSCHIG00000008133
ENSCHIG00000008135		RecName: Full=60S ribosomal protein L29	8
ENSCHIG00000008145		transformer-2 protein homolog beta isoform 1	6
ENSCHIG00000008146		TPA: cyclin-dependent kinase 14	8
ENSCHIG00000008148
ENSCHIG00000008157	OR2B11	OR2B11	1
ENSCHIG00000008158		olfactory receptor 7D4-like	6
ENSCHIG00000008160		NKG2D ligand 2-like	8
ENSCHIG00000008162		factor VIII intron 22 protein-like	6
ENSCHIG00000008164		small vasohibin-binding protein	6
ENSCHIG00000008166	MYEOV2	myeloma-overexpressed gene 2 protein	6
ENSCHIG00000008168		olfactory receptor 8D4	6
ENSCHIG00000008170		olfactory receptor 6C68-like	6
ENSCHIG00000008175
ENSCHIG00000008176		potassium channel tetramerisation domain containing 2	8
ENSCHIG00000008181
ENSCHIG00000008182		Transformer-2 protein-like protein beta	8
ENSCHIG00000008187		transformer-2 protein homolog beta isoform 1	6
ENSCHIG00000008189
ENSCHIG00000008191		ADP-ribosylation factor-like protein 13A	6
ENSCHIG00000008194	PFN1	profilin-1	6
ENSCHIG00000008201		transformer-2 protein homolog beta isoform 1	6
ENSCHIG00000008209
ENSCHIG00000008210
ENSCHIG00000008212	RPL9	60S ribosomal protein L9	8
ENSCHIG00000008218		golgin subfamily A member 2	6
ENSCHIG00000008219		transcription elongation factor B polypeptide 1-like	6
ENSCHIG00000008222	RPS10	RPS10	1
ENSCHIG00000008224		PRAME family member 8-like	6
ENSCHIG00000008227		immunoglobulin mu heavy chain variable region	8
ENSCHIG00000008228
ENSCHIG00000008230	RAD54B	RAD54 homolog B (S. cerevisiae)	1
ENSCHIG00000008232		ferritin light chain	6
ENSCHIG00000008237	ISY1	ISY1 splicing factor homolog	1
ENSCHIG00000008238		low affinity immunoglobulin gamma Fc region receptor III-A	6
ENSCHIG00000008241		hypothetical protein	8
ENSCHIG00000008252		TPA: cytochrome P450, family 4, subfamily A, polypeptide 11	8
ENSCHIG00000008254		transformer-2 protein homolog beta isoform 1	6
ENSCHIG00000008256	RPL7	60S ribosomal protein L7	7
ENSCHIG00000008267		ribose-phosphate pyrophosphokinase 3	6
ENSCHIG00000008273		olfactory receptor 5D18-like	8
ENSCHIG00000008277		olfactory receptor 2B6-like	7
ENSCHIG00000008280		transformer-2 protein homolog beta isoform 1	6
ENSCHIG00000008282		latent-transforming growth factor beta-binding protein 1	8
ENSCHIG00000008285	OR51F2	OR51F2	1
ENSCHIG00000008287		histone H3.3-like	7
ENSCHIG00000008290		interferon beta-2-like	6
ENSCHIG00000008291	TBL1X	transducin beta like 1X-linked	1
ENSCHIG00000008296		antigen WC1.1	8
ENSCHIG00000008300		olfactory receptor 4D11-like	6
ENSCHIG00000008307		olfactory receptor-like protein DTMT-like	6
ENSCHIG00000008310		histone H2A type 1-like	7
ENSCHIG00000008314		contactin-associated protein-like 3-like	6
ENSCHIG00000008317		small integral membrane protein 15	6
ENSCHIG00000008318		transcription factor IIIB 90 kDa subunit	8
ENSCHIG00000008322		mCG15678, isoform CRA_d	7
ENSCHIG00000008323		nuclear envelope pore membrane protein POM 121C-like	6
ENSCHIG00000008327
ENSCHIG00000008328
ENSCHIG00000008330		transformer-2 protein homolog beta isoform 1	6
ENSCHIG00000008332		LOW QUALITY PROTEIN: glutamate dehydrogenase 1, mitochondrial	8
ENSCHIG00000008333	TBC1D1	TBC1 domain family member 1	1
ENSCHIG00000008334		acyl-coenzyme A thioesterase 4	6
ENSCHIG00000008335		hypothetical protein M91_20426	8
ENSCHIG00000008337		olfactory receptor 7A10-like	6
ENSCHIG00000008340		Histone H2A type 1	7
ENSCHIG00000008342
ENSCHIG00000008349
ENSCHIG00000008352
ENSCHIG00000008353		uncharacterized protein LOC535121	8
ENSCHIG00000008355		40S ribosomal protein S3a isoform 1	6
ENSCHIG00000008358		interleukin-17F	8
ENSCHIG00000008362
ENSCHIG00000008363		Histone H4	7
ENSCHIG00000008365		olfactory receptor-like protein OLF4	6
ENSCHIG00000008368		60S ribosomal protein L21	8
ENSCHIG00000008372		cytochrome b-c1 complex subunit 10	6
ENSCHIG00000008375		beta-hexosaminidase subunit beta-like	8
ENSCHIG00000008380		peptidyl-prolyl cis-trans isomerase A-like	7
ENSCHIG00000008381
ENSCHIG00000008394	MKRN1	E3 ubiquitin-protein ligase makorin-1	8
ENSCHIG00000008396		EH domain-containing protein 1	8
ENSCHIG00000008397		60S acidic ribosomal protein P1 isoform 1	6
ENSCHIG00000008399
ENSCHIG00000008400		transformer-2 protein homolog beta isoform 1	6
ENSCHIG00000008404	ZNF500	zinc finger protein 500	8
ENSCHIG00000008405	GULO	GULO	1
ENSCHIG00000008407		aminoacyl tRNA synthase complex-interacting multifunctional protein 1-like	6
ENSCHIG00000008410		40S ribosomal protein S29	7
ENSCHIG00000008411
ENSCHIG00000008412	MRPL13	mitochondrial ribosomal protein L13	8
ENSCHIG00000008413
ENSCHIG00000008417	NPM1	nucleophosmin	8
ENSCHIG00000008419		Retrovirus-related Pol polyprotein LINE-1	7
ENSCHIG00000008421		retinoblastoma-binding protein mRbAp48	8
ENSCHIG00000008422
ENSCHIG00000008428		olfactory receptor 1D2	7
ENSCHIG00000008429		CD59 glycoprotein	6
ENSCHIG00000008431		LOW QUALITY PROTEIN: heterogeneous nuclear ribonucleoproteins A2/B1-like	8
ENSCHIG00000008435	OR1F1	olfactory receptor family 1 subfamily F member 1	1
ENSCHIG00000008437		olfactory receptor 12D3-like	6
ENSCHIG00000008443	C1GALT1C1	C1GALT1 specific chaperone 1	1
ENSCHIG00000008446
ENSCHIG00000008447	PIGY	phosphatidylinositol glycan anchor biosynthesis class Y	1
ENSCHIG00000008449		TPA: hepatitis B virus x interacting protein-like	8
ENSCHIG00000008454
ENSCHIG00000008455		olfactory receptor 5AN1-like	6
ENSCHIG00000008459		interferon omega-1-like	6
ENSCHIG00000008461		transformer-2 protein homolog beta isoform 1	6
ENSCHIG00000008466		mCG127344, isoform CRA_b	7
ENSCHIG00000008469	OR8K3	olfactory receptor family 8 subfamily K member 3 (gene/pseudogene)	1
ENSCHIG00000008471		glutathione S-transferase A4-like	6
ENSCHIG00000008479		olfactory receptor 2A12-like	6
ENSCHIG00000008480		kelch repeat and BTB domain-containing protein 6	8
ENSCHIG00000008484	HMGN1	high mobility group nucleosome binding domain 1	1
ENSCHIG00000008486
ENSCHIG00000008487		mas-related G-protein coupled receptor member D-like	6
ENSCHIG00000008490		protein AKNAD1	6
ENSCHIG00000008493
ENSCHIG00000008494
ENSCHIG00000008495		transformer-2 protein homolog beta isoform 1	6
ENSCHIG00000008500		glutaminase kidney isoform, mitochondrial	6
ENSCHIG00000008503		ribonuclease UK114	8
ENSCHIG00000008506	OR8A1	olfactory receptor family 8 subfamily A member 1	1
ENSCHIG00000008508		hypothetical protein	8
ENSCHIG00000008509		interleukin-31	8
ENSCHIG00000008510		hypothetical protein EGM_16376	8
ENSCHIG00000008513		Beta-defensin 30	8
ENSCHIG00000008518
ENSCHIG00000008520
ENSCHIG00000008528	BTF3	basic transcription factor 3	1
ENSCHIG00000008529
ENSCHIG00000008532	OR2B2	olfactory receptor family 2 subfamily B member 2	1
ENSCHIG00000008540		olfactory receptor 5D18-like	6
ENSCHIG00000008541		olfactory receptor 10G2	6
ENSCHIG00000008550
ENSCHIG00000008553	DNAJA1	DnaJ heat shock protein family (Hsp40) member A1	1
ENSCHIG00000008557		MORF4 family-associated protein 1-like	6
ENSCHIG00000008561	BEX2	brain expressed X-linked 2	8
ENSCHIG00000008564
ENSCHIG00000008571
ENSCHIG00000008577	SFRP4	secreted frizzled related protein 4	1
ENSCHIG00000008581		ATP synthase, H+ transporting, mitochondrial F1 complex, alpha subunit 1, cardiac muscle	8
ENSCHIG00000008582		histone H2B type 1-like	7
ENSCHIG00000008585		glutathione S-transferase A2	6
ENSCHIG00000008588	POU6F1	POU class 6 homeobox 1	8
ENSCHIG00000008592		double-headed protease inhibitor, submandibular gland-like	8
ENSCHIG00000008596		hypothetical protein	8
ENSCHIG00000008597		uncharacterized protein C5orf34 homolog	8
ENSCHIG00000008598		zinc finger protein 474-like	6
ENSCHIG00000008599		Retrovirus-related Pol polyprotein LINE-1	7
ENSCHIG00000008602
ENSCHIG00000008603		olfactory receptor 52E2-like	6
ENSCHIG00000008605	MIS12	MIS12, kinetochore complex component	1
ENSCHIG00000008610		olfactory receptor 52E8	8
ENSCHIG00000008612		Chain A, 14-3-3 Protein Theta (Human) Complexed To Peptide	8
ENSCHIG00000008613
ENSCHIG00000008614
ENSCHIG00000008615		beta-defensin 112	8
ENSCHIG00000008619
ENSCHIG00000008624		microtubule-associated serine/threonine-protein kinase 4	6
ENSCHIG00000008632	RBM7	RNA binding motif protein 7	1
ENSCHIG00000008643	OR51G2	OR51G2	1
ENSCHIG00000008648
ENSCHIG00000008653		neurabin-1	6
ENSCHIG00000008658	OR52K1	olfactory receptor family 52 subfamily K member 1	1
ENSCHIG00000008660		putative claudin-24	8
ENSCHIG00000008661		transcription factor BTF3-like	6
ENSCHIG00000008662		olfactory receptor 4X2-like	6
ENSCHIG00000008666		melanoma-associated antigen B4-like	6
ENSCHIG00000008668		small ubiquitin-related modifier 1	6
ENSCHIG00000008677		olfactory receptor 1B1	6
ENSCHIG00000008702		nicotinamide N-methyltransferase	8
ENSCHIG00000008704		cytochrome c-like	6
ENSCHIG00000008706	TAAR6	trace amine associated receptor 6	1
ENSCHIG00000008708	MRPL15	mitochondrial ribosomal protein L15	1
ENSCHIG00000008709		cytochrome c oxidase subunit 7A2, mitochondrial	8
ENSCHIG00000008711		RNA export protein-like protein of BERV-K2	8
ENSCHIG00000008718
ENSCHIG00000008719		olfactory receptor 5D18-like	8
ENSCHIG00000008720		N-acetyllactosaminide beta-1,6-N-acetylglucosaminyl-transferase	6
ENSCHIG00000008723		probable E3 ubiquitin-protein ligase MID2	8
ENSCHIG00000008727
ENSCHIG00000008735
ENSCHIG00000008736		olfactory receptor 9A4	7
ENSCHIG00000008740		collectin-46-like	6
ENSCHIG00000008755		LOW QUALITY PROTEIN: olfactory receptor 8B3-like	8
ENSCHIG00000008757		keratin, high-sulfur matrix protein, IIIA3	6
ENSCHIG00000008768		equatorin	8
ENSCHIG00000008770		Retrovirus-related Pol polyprotein LINE-1	7
ENSCHIG00000008775		coiled-coil domain-containing protein 74B-like	6
ENSCHIG00000008777		immunoglobulin superfamily member 1	6
ENSCHIG00000008781		olfactory receptor 2A12-like	6
ENSCHIG00000008786
ENSCHIG00000008789
ENSCHIG00000008792	OR52H1	olfactory receptor family 52 subfamily H member 1	1
ENSCHIG00000008793
ENSCHIG00000008804	SPTSSA	serine palmitoyltransferase small subunit A	8
ENSCHIG00000008809		olfactory receptor 1B1	6
ENSCHIG00000008814		protein tyrosine phosphatase type IVA 1	6
ENSCHIG00000008816
ENSCHIG00000008819
ENSCHIG00000008821		nucleoporin-62 C-terminal-like protein	6
ENSCHIG00000008822		beta-2-microglobulin	7
ENSCHIG00000008824
ENSCHIG00000008827		unnamed protein product	8
ENSCHIG00000008829
ENSCHIG00000008835		interferon-tau	7
ENSCHIG00000008839
ENSCHIG00000008840		LOW QUALITY PROTEIN: spermatogenesis-associated serine-rich protein 2-like	8
ENSCHIG00000008842		Histone H2A type 1	7
ENSCHIG00000008843		olfactory receptor 5AK2-like	6
ENSCHIG00000008844
ENSCHIG00000008848		beta-2-microglobulin	6
ENSCHIG00000008849	OR688	OR688	1
ENSCHIG00000008853		olfactory receptor 5AS1	6
ENSCHIG00000008854	FAM136A	family with sequence similarity 136 member A	1
ENSCHIG00000008864
ENSCHIG00000008866		proteolipid protein 2-like	6
ENSCHIG00000008871
ENSCHIG00000008872
ENSCHIG00000008875	TAAR4	TAAR4	1
ENSCHIG00000008877	TMED9	transmembrane p24 trafficking protein 9	1
ENSCHIG00000008879		hypothetical protein M91_14067	8
ENSCHIG00000008885
ENSCHIG00000008889		60S ribosomal protein L22-like	8
ENSCHIG00000008894
ENSCHIG00000008895		olfactory receptor 9G4-like	6
ENSCHIG00000008899
ENSCHIG00000008901		ORF; similar to Drosophila supressor of hairy wing protein, Swiss-Prot Accession Number Q08876	8
ENSCHIG00000008903		uncharacterized protein LOC102181711	8
ENSCHIG00000008906
ENSCHIG00000008908		uncharacterized protein C10orf12	8
ENSCHIG00000008909		olfactory receptor 478-like	6
ENSCHIG00000008912		keratin, high-sulfur matrix protein, IIIA3	6
ENSCHIG00000008913
ENSCHIG00000008922	HS6ST2	heparan sulfate 6-O-sulfotransferase 2	1
ENSCHIG00000008925
ENSCHIG00000008927		unnamed protein product	8
ENSCHIG00000008928	PIFO	primary cilia formation	1
ENSCHIG00000008931	ATP5L	ATP synthase, H+ transporting, mitochondrial Fo complex subunit G	1
ENSCHIG00000008941		interferon lambda-3	8
ENSCHIG00000008942		MHC class II antigen	8
ENSCHIG00000008951	KRT18	keratin, type I cytoskeletal 18	8
ENSCHIG00000008959		membrane-spanning 4-domains subfamily A member 12-like	8
ENSCHIG00000008960		glyceraldehyde-3-phosphate dehydrogenase	6
ENSCHIG00000008970
ENSCHIG00000008971		LOW QUALITY PROTEIN: aldo-keto reductase family 1 member B10	8
ENSCHIG00000008975		ubiquitin-conjugating enzyme E2 C-like	8
ENSCHIG00000008976		olfactory receptor 2C3-like	6
ENSCHIG00000008977	FAM205A	family with sequence similarity 205 member A	1
ENSCHIG00000008979
ENSCHIG00000008980		flocculation protein FLO11-like	6
ENSCHIG00000008981		FKBP1A protein	7
ENSCHIG00000008982
ENSCHIG00000008999		olfactory receptor 2T3	6
ENSCHIG00000009003		GDP-D-glucose phosphorylase 1	6
ENSCHIG00000009006
ENSCHIG00000009008		DNA-directed RNA polymerase II subunit RPB11-like	6
ENSCHIG00000009012		Small nuclear ribonucleoprotein G	7
ENSCHIG00000009015		hypothetical protein I79_007524	8
ENSCHIG00000009017		cell division control protein 42 homolog	8
ENSCHIG00000009032	CYP2J2	cytochrome P450 family 2 subfamily J member 2	1
ENSCHIG00000009038		olfactory receptor MOR256-8	7
ENSCHIG00000009045	RBM27	RNA binding motif protein 27	1
ENSCHIG00000009051		transformer-2 protein homolog beta isoform 1	6
ENSCHIG00000009053
ENSCHIG00000009056
ENSCHIG00000009057		short palate, lung and nasal epithelium carcinoma-associated protein 2B-like	8
ENSCHIG00000009060
ENSCHIG00000009062		low-density lipoprotein receptor-related protein 11	8
ENSCHIG00000009067		cytochrome c oxidase subunit 7A2, mitochondrial-like	8
ENSCHIG00000009077	GRM8	metabotropic glutamate receptor 8	7
ENSCHIG00000009081		olfactory receptor 50-like	6
ENSCHIG00000009084		glutaredoxin-1-like	6
ENSCHIG00000009085		melanoma-associated antigen B17-like	8
ENSCHIG00000009093		epididymal-specific lipocalin-6	8
ENSCHIG00000009094		60S ribosomal protein L21-like	7
ENSCHIG00000009095		olfactory receptor 8B8-like	6
ENSCHIG00000009100		cytochrome P450 3A28	6
ENSCHIG00000009103
ENSCHIG00000009104	PA2G4	proliferation-associated 2G4	1
ENSCHIG00000009108	SPTSSB	serine palmitoyltransferase small subunit B	1
ENSCHIG00000009109
ENSCHIG00000009111		olfactory receptor 5AK2-like	6
ENSCHIG00000009115
ENSCHIG00000009117		60S ribosomal protein L10-like	6
ENSCHIG00000009122		ubiquitin-like protein 5	6
ENSCHIG00000009123
ENSCHIG00000009125	OR2W1	olfactory receptor family 2 subfamily W member 1	1
ENSCHIG00000009127
ENSCHIG00000009129		retinoic acid early transcript 1G protein-like	6
ENSCHIG00000009132		histone-lysine N-methyltransferase PRDM9-like	8
ENSCHIG00000009133	MLYCD	malonyl-CoA decarboxylase	1
ENSCHIG00000009135
ENSCHIG00000009136		limbic system-associated membrane protein	7
ENSCHIG00000009137		zinc finger protein 75A-like	6
ENSCHIG00000009146		olfactory receptor 2L8-like	8
ENSCHIG00000009148	SRSF6	serine and arginine rich splicing factor 6	1
ENSCHIG00000009149
ENSCHIG00000009150	CELF6	CUGBP, Elav-like family member 6	5
ENSCHIG00000009154		phytanoyl-CoA hydroxylase-interacting protein-like	8
ENSCHIG00000009159		60S ribosomal protein L9-like	6
ENSCHIG00000009163
ENSCHIG00000009168		olfactory receptor 10AC1-like	6
ENSCHIG00000009172		lutropin subunit beta	8
ENSCHIG00000009178		insulin-like growth factor-binding protein 3 receptor-like	8
ENSCHIG00000009182	DBIL5	DBIL5	1
ENSCHIG00000009184	UBD	ubiquitin D-like	6
ENSCHIG00000009185		histidine triad nucleotide-binding protein 1	8
ENSCHIG00000009187	NDUFA7	NADH dehydrogenase [ubiquinone] 1 alpha subcomplex subunit 7	8
ENSCHIG00000009189		ornithine decarboxylase antizyme 2	8
ENSCHIG00000009190		MICOS complex subunit MIC27	6
ENSCHIG00000009192
ENSCHIG00000009197		E3 ubiquitin-protein ligase SIAH1-like	6
ENSCHIG00000009202
ENSCHIG00000009213
ENSCHIG00000009215		keratin-associated protein 9-2	8
ENSCHIG00000009218		RGD1564450 (predicted), isoform CRA_b	7
ENSCHIG00000009222		MICOS complex subunit MIC25	8
ENSCHIG00000009224		ferritin light chain	6
ENSCHIG00000009226		ubiquitin-conjugating enzyme E2 E3	8
ENSCHIG00000009230		olfactory receptor 1030	7
ENSCHIG00000009235	OR12D2	olfactory receptor family 12 subfamily D member 2 (gene/pseudogene)	1
ENSCHIG00000009237		transformer-2 protein homolog beta isoform 1	6
ENSCHIG00000009238		small kinetochore-associated protein	8
ENSCHIG00000009240		40S ribosomal protein S17-like	8
ENSCHIG00000009244
ENSCHIG00000009247		sodium-dependent neutral amino acid transporter B(0)AT1	8
ENSCHIG00000009248		N-acetyllactosaminide alpha-1,3-galactosyltransferase-like	6
ENSCHIG00000009255
ENSCHIG00000009256	HSPA4	heat shock protein family A (Hsp70) member 4	1
ENSCHIG00000009267		40S ribosomal protein S27-like isoform 1	7
ENSCHIG00000009277	EXOC3L2	exocyst complex component 3 like 2	1
ENSCHIG00000009278	OR52A1	olfactory receptor family 52 subfamily A member 1	6
ENSCHIG00000009280		Taste receptor cell protein 1	7
ENSCHIG00000009285		LOW QUALITY PROTEIN: cytochrome c oxidase assembly protein COX11, mitochondrial-like	8
ENSCHIG00000009286	CHKB	choline kinase beta	1
ENSCHIG00000009287	OR52M1	olfactory receptor 52M1	6
ENSCHIG00000009293		transformer-2 protein homolog beta isoform 1	6
ENSCHIG00000009298		major allergen I polypeptide chain 1-like	6
ENSCHIG00000009304		serpin A3-7-like	8
ENSCHIG00000009308
ENSCHIG00000009317		membrane-spanning 4-domains subfamily A member 10	6
ENSCHIG00000009321		putative olfactory receptor 52P1	8
ENSCHIG00000009323		zinc/RING finger protein 4	6
ENSCHIG00000009324		natural killer cells antigen CD94-like	8
ENSCHIG00000009337		band 4.1-like protein 5	8
ENSCHIG00000009341		UDP-glucuronosyltransferase 2B17	6
ENSCHIG00000009351
ENSCHIG00000009354
ENSCHIG00000009358		transformer-2 protein homolog beta isoform 1	6
ENSCHIG00000009364		olfactory receptor 143-like	6
ENSCHIG00000009372
ENSCHIG00000009376		Transformer-2 protein-like protein beta	7
ENSCHIG00000009379		olfactory receptor 1038-like	6
ENSCHIG00000009384		serine/threonine-protein kinase 38	8
ENSCHIG00000009391		Histone H4	7
ENSCHIG00000009395
ENSCHIG00000009400		Chain A, Rbpms2-nter	8
ENSCHIG00000009407		olfactory receptor 4F3/4F16/4F29	6
ENSCHIG00000009409
ENSCHIG00000009410	ZRANB2	zinc finger RANBP2-type containing 2	1
ENSCHIG00000009415		39S ribosomal protein L53, mitochondrial	6
ENSCHIG00000009420		transformer-2 protein homolog beta isoform 1	8
ENSCHIG00000009421		histone H3.1-like	7
ENSCHIG00000009426		T-cell surface glycoprotein CD1b-2-like	8
ENSCHIG00000009429		transformer-2 protein homolog beta isoform 1	6
ENSCHIG00000009444
ENSCHIG00000009448		LOW QUALITY PROTEIN: kynurenine/alpha-aminoadipate aminotransferase, mitochondrial-like	8
ENSCHIG00000009449
ENSCHIG00000009453		HIG1 domain family member 2A, mitochondrial	6
ENSCHIG00000009454		EF-hand calcium-binding domain-containing protein 10	8
ENSCHIG00000009465		olfactory receptor 51H1-like	6
ENSCHIG00000009466
ENSCHIG00000009467		Chain O, Crystal Structure Of The Human Mitochondrial Chaperonin Symmetrical 'football' Complex	7
ENSCHIG00000009474		interferon alpha-H-like	6
ENSCHIG00000009477
ENSCHIG00000009480
ENSCHIG00000009486		torsin-1A-interacting protein 1	8
ENSCHIG00000009487		lysophosphatidylcholine acyltransferase 2B-like	6
ENSCHIG00000009490
ENSCHIG00000009493		olfactory receptor 2M3-like	6
ENSCHIG00000009495		polymerase (RNA) I polypeptide D	7
ENSCHIG00000009496	STIP1	stress induced phosphoprotein 1	8
ENSCHIG00000009502
ENSCHIG00000009503		60S ribosomal protein L29	8
ENSCHIG00000009511		signaling lymphocytic activation molecule precursor	6
ENSCHIG00000009514		interferon omega-1-like	6
ENSCHIG00000009516		ferritin light chain	6
ENSCHIG00000009521
ENSCHIG00000009524		40S ribosomal protein S4, X isoform-like	8
ENSCHIG00000009526	UGT2C1	UGT2C1	1
ENSCHIG00000009528		mast cell protease 2 precursor	8
ENSCHIG00000009535	IMMP2L	inner mitochondrial membrane peptidase subunit 2	1
ENSCHIG00000009537	CCDC25	CCDC25	1
ENSCHIG00000009542
ENSCHIG00000009551		C2 calcium-dependent domain-containing protein 4B	6
ENSCHIG00000009552		P-selectin glycoprotein ligand 1	8
ENSCHIG00000009554		LOW QUALITY PROTEIN: FUN14 domain-containing protein 1-like	8
ENSCHIG00000009557
ENSCHIG00000009565		LOW QUALITY PROTEIN: protein maestro-like	8
ENSCHIG00000009569
ENSCHIG00000009577		transformer-2 protein homolog beta isoform 1	6
ENSCHIG00000009579
ENSCHIG00000009580		olfactory receptor 1L1-like	6
ENSCHIG00000009591		olfactory receptor 1D2-like	8
ENSCHIG00000009592
ENSCHIG00000009593
ENSCHIG00000009594		interferon beta	8
ENSCHIG00000009597
ENSCHIG00000009598		EKC/KEOPS complex subunit LAGE3-like	8
ENSCHIG00000009599		Putative olfactory receptor 10D3	7
ENSCHIG00000009600		neuronal acetylcholine receptor subunit alpha-7	8
ENSCHIG00000009602
ENSCHIG00000009607	ABCC4	multidrug resistance-associated protein 4	8
ENSCHIG00000009609	RPE	ribulose-5-phosphate-3-epimerase	8
ENSCHIG00000009613
ENSCHIG00000009614		MHC class I antigen	8
ENSCHIG00000009618
ENSCHIG00000009620	CRIPT	CXXC repeat containing interactor of PDZ3 domain	1
ENSCHIG00000009624	PSMB6	proteasome subunit beta 6	1
ENSCHIG00000009626		transformer-2 protein homolog beta isoform 1	6
ENSCHIG00000009628		transmembrane epididymal protein 1A-like	6
ENSCHIG00000009630		T-cell-receptor beta 1 chain	8
ENSCHIG00000009632		40S ribosomal protein S28-like	8
ENSCHIG00000009633
ENSCHIG00000009634		olfactory receptor 52N4	6
ENSCHIG00000009636		guanine nucleotide-binding protein G(I)/G(S)/G(T) subunit beta-1	8
ENSCHIG00000009639	BNIP3L	BCL2 interacting protein 3 like	8
ENSCHIG00000009641
ENSCHIG00000009645		heat shock cognate 71 kDa protein-like	8
ENSCHIG00000009647
ENSCHIG00000009648
ENSCHIG00000009651		maestro heat-like repeat family member 5	6
ENSCHIG00000009652	RPL23A	ribosomal protein L23a	1
ENSCHIG00000009654	OR12D2	olfactory receptor family 12 subfamily D member 2 (gene/pseudogene)	1
ENSCHIG00000009661		transformer-2 protein homolog beta isoform 1	6
ENSCHIG00000009662		DLA class II histocompatibility antigen, DR-1 beta chain-like	6
ENSCHIG00000009663		interferon-induced very large GTPase 1-like	6
ENSCHIG00000009665
ENSCHIG00000009666		granzyme M	6
ENSCHIG00000009668
ENSCHIG00000009669		SH2 domain-containing protein 6	6
ENSCHIG00000009670		GTPase IMAP family member 1	8
ENSCHIG00000009671		olfactory receptor 1052-like	6
ENSCHIG00000009672		dynactin-associated protein-like	8
ENSCHIG00000009675	MMGT1	membrane magnesium transporter 1	1
ENSCHIG00000009676		histone H3.1-like	7
ENSCHIG00000009679		transformer-2 protein homolog beta isoform 1	6
ENSCHIG00000009683	TEX261	protein TEX261	8
ENSCHIG00000009685		eukaryotic peptide chain release factor subunit 1	7
ENSCHIG00000009686		hypothetical protein M91_05830	8
ENSCHIG00000009687		olfactory receptor 656 (predicted)	7
ENSCHIG00000009691
ENSCHIG00000009692
ENSCHIG00000009694
ENSCHIG00000009695	BNIP3L	BCL2 interacting protein 3 like	8
ENSCHIG00000009699		Histone H4	7
ENSCHIG00000009701		olfactory receptor 2B6	6
ENSCHIG00000009705		interferon-tau	7
ENSCHIG00000009709		galectin-9	8
ENSCHIG00000009712		sperm membrane protein-B	8
ENSCHIG00000009714		asparagine synthetase domain-containing protein 1-like	8
ENSCHIG00000009717
ENSCHIG00000009720		ADP-ribosylation factor-like protein 10	8
ENSCHIG00000009722	ARPC1A	actin related protein 2/3 complex subunit 1A	8
ENSCHIG00000009724
ENSCHIG00000009725
ENSCHIG00000009726
ENSCHIG00000009729	OR7A17	olfactory receptor family 7 subfamily A member 17	1
ENSCHIG00000009733		olfactory receptor 1030-like	6
ENSCHIG00000009734		LOW QUALITY PROTEIN: histone deacetylase complex subunit SAP30L	8
ENSCHIG00000009738		olfactory receptor 145-like	6
ENSCHIG00000009743		cytochrome c-like	6
ENSCHIG00000009746		transformer-2 protein homolog beta isoform 1	6
ENSCHIG00000009747		unknown	8
ENSCHIG00000009749
ENSCHIG00000009750		ATP synthase subunit d, mitochondrial-like	8
ENSCHIG00000009751		histone H2B type 1-like	7
ENSCHIG00000009752		BCL-6 corepressor	8
ENSCHIG00000009753		histone H2A-Bbd type 1-like	6
ENSCHIG00000009758		histone H2A type 1-like	7
ENSCHIG00000009761		disks large 1 tumor suppressor protein-like	8
ENSCHIG00000009762		NADH dehydrogenase [ubiquinone] 1 alpha subcomplex subunit 4-like	8
ENSCHIG00000009763		AP-2 complex subunit beta isoform b	8
ENSCHIG00000009764		olfactory receptor 2A2-like	6
ENSCHIG00000009766		zinc finger protein 134-like	6
ENSCHIG00000009773		olfactory receptor 10AD1-like	8
ENSCHIG00000009774		Histone H4	7
ENSCHIG00000009779		serpin B6-like	8
ENSCHIG00000009786		testis-specific serine/threonine-protein kinase 5-like	8
ENSCHIG00000009789		elongation factor 1-alpha 2	8
ENSCHIG00000009790
ENSCHIG00000009791
ENSCHIG00000009792		transformer-2 protein homolog beta isoform 1	6
ENSCHIG00000009794		Ribose-phosphate pyrophosphokinase 1	7
ENSCHIG00000009796		ferritin light chain	8
ENSCHIG00000009797
ENSCHIG00000009798		bcl-2-like protein 1	6
ENSCHIG00000009800		Protein DBF4 like protein B	7
ENSCHIG00000009801
ENSCHIG00000009805
ENSCHIG00000009810	ZMYND8	protein kinase C-binding protein 1	8
ENSCHIG00000009813		60S ribosomal protein L36-like	6
ENSCHIG00000009817	OR51F2	OR51F2	1
ENSCHIG00000009820		LOW QUALITY PROTEIN: apolipoprotein L2-like	8
ENSCHIG00000009821	PCTP	phosphatidylcholine transfer protein	1
ENSCHIG00000009822		coiled-coil domain-containing protein 62	8
ENSCHIG00000009827		ferritin light chain	8
ENSCHIG00000009829		glycine cleavage system H protein, mitochondrial	6
ENSCHIG00000009830
ENSCHIG00000009833	OR51A4	olfactory receptor family 51 subfamily A member 4	1
ENSCHIG00000009834		Poly(A) polymerase alpha	8
ENSCHIG00000009835		uncharacterized protein LOC105611838	8
ENSCHIG00000009838		type-1 protein phosphatase inhibitor 4-like	6
ENSCHIG00000009839		vascular cell adhesion protein 1-like	6
ENSCHIG00000009841
ENSCHIG00000009843		lysine-specific demethylase 4D	6
ENSCHIG00000009845		Olfactory receptor 8I2	7
ENSCHIG00000009846
ENSCHIG00000009847	TFG	TRK-fused gene	1
ENSCHIG00000009848	OR8J3	olfactory receptor family 8 subfamily J member 3	1
ENSCHIG00000009850
ENSCHIG00000009852		unnamed protein product	8
ENSCHIG00000009853		transformer-2 protein homolog beta isoform 1	6
ENSCHIG00000009855		olfactory receptor 5AL1-like	6
ENSCHIG00000009858
ENSCHIG00000009861		olfactory receptor 4C12-like	6
ENSCHIG00000009863
ENSCHIG00000009865		keratin-associated protein 6.2	8
ENSCHIG00000009867		LOW QUALITY PROTEIN: ribosomal L1 domain-containing protein 1-like	8
ENSCHIG00000009869
ENSCHIG00000009870		heparan sulfate glucosamine 3-O-sulfotransferase 3A1	6
ENSCHIG00000009874		cytochrome c oxidase subunit 5A, mitochondrial-like	6
ENSCHIG00000009879
ENSCHIG00000009883		Reverse transcriptase (RNA-dependent DNA polymerase)	8
ENSCHIG00000009884	SLC7A3	SLC7A3	1
ENSCHIG00000009885		histone H2B type 1-like	7
ENSCHIG00000009886		small integral membrane protein 20-like	8
ENSCHIG00000009888	LHFPL3	lipoma HMGIC fusion partner-like 3 protein	8
ENSCHIG00000009892
ENSCHIG00000009895
ENSCHIG00000009896		killer cell lectin-like receptor subfamily B member 1	6
ENSCHIG00000009906	KLRC1	killer cell lectin like receptor C1	1
ENSCHIG00000009910
ENSCHIG00000009911		transformer-2 protein homolog beta isoform 1	6
ENSCHIG00000009913
ENSCHIG00000009916	TJP2	tight junction protein 2	1
ENSCHIG00000009922		olfactory receptor 52Z1-like	6
ENSCHIG00000009925		spermatid nuclear transition protein 3-like	6
ENSCHIG00000009926		small integral membrane protein 10-like protein 2A	6
ENSCHIG00000009928		ATP synthase subunit d, mitochondrial	8
ENSCHIG00000009930		LOW QUALITY PROTEIN: cystatin-9	8
ENSCHIG00000009933
ENSCHIG00000009937		60S ribosomal protein L37a	7
ENSCHIG00000009938		transmembrane protein 258-like	6
ENSCHIG00000009940	FBXW10	F-box and WD repeat domain containing 10	1
ENSCHIG00000009943
ENSCHIG00000009945		olfactory receptor 4D10-like	6
ENSCHIG00000009947		superoxide dismutase [Mn], mitochondrial	6
ENSCHIG00000009948		transformer-2 protein homolog beta isoform 1	6
ENSCHIG00000009949		nascent polypeptide-associated complex subunit alpha-like	8
ENSCHIG00000009951	TMEM242	transmembrane protein 242	1
ENSCHIG00000009953		ras-related protein Rap-2c-like	6
ENSCHIG00000009954
ENSCHIG00000009955		keratin-associated protein 13-1-like	8
ENSCHIG00000009956		LOW QUALITY PROTEIN: WW domain-binding protein 11	8
ENSCHIG00000009957	SIGLEC5	sialic acid binding Ig like lectin 5	1
ENSCHIG00000009960
ENSCHIG00000009962
ENSCHIG00000009963	TSR2	pre-rRNA-processing protein TSR2 homolog	8
ENSCHIG00000009964
ENSCHIG00000009970
ENSCHIG00000009971		interferon alpha-H-like	6
ENSCHIG00000009979		multidrug resistance-associated protein 4-like	6
ENSCHIG00000009980
ENSCHIG00000009983		interferon-tau	7
ENSCHIG00000009985		40S ribosomal protein SA	6
ENSCHIG00000009986		TPA: preferentially expressed antigen in melanoma-like	8
ENSCHIG00000009992
ENSCHIG00000009996	ARHGAP19	Rho GTPase activating protein 19	1
ENSCHIG00000010006		histone H2B type 1-like	7
ENSCHIG00000010010	RPL7A	ribosomal protein L7a	8
ENSCHIG00000010027		stathmin	8
ENSCHIG00000010028		complement factor H-related protein 2	6
ENSCHIG00000010029
ENSCHIG00000010030
ENSCHIG00000010032		PEST proteolytic signal-containing nuclear protein	7
ENSCHIG00000010033		programmed cell death protein 1	6
ENSCHIG00000010034
ENSCHIG00000010035		olfactory receptor 4C16-like	6
ENSCHIG00000010036	CNTNAP2	contactin associated protein-like 2	8
ENSCHIG00000010039		putative pheromone receptor goatv1r9	8
ENSCHIG00000010040	OR52B4	olfactory receptor family 52 subfamily B member 4 (gene/pseudogene)	1
ENSCHIG00000010043
ENSCHIG00000010047
ENSCHIG00000010050		cytochrome c-like	8
ENSCHIG00000010054		Histone H3c	7
ENSCHIG00000010064
ENSCHIG00000010067		uterine milk protein	8
ENSCHIG00000010070
ENSCHIG00000010073		60S ribosomal protein L27a-like	8
ENSCHIG00000010075
ENSCHIG00000010077		alpha-1 acid glycoprotein	7
ENSCHIG00000010079		ATP synthase subunit O, mitochondrial	6
ENSCHIG00000010082		phospholipase A2, membrane associated-like	6
ENSCHIG00000010083		translationally-controlled tumor protein-like	6
ENSCHIG00000010095		LOW QUALITY PROTEIN: uncharacterized protein LOC105000618	8
ENSCHIG00000010097	OR4C46	olfactory receptor family 4 subfamily C member 46	1
ENSCHIG00000010098
ENSCHIG00000010099		histone H2A type 1-like	7
ENSCHIG00000010102		Retrovirus-related Pol polyprotein LINE-1	7
ENSCHIG00000010106	DCAF12L2	DDB1 and CUL4 associated factor 12 like 2	1
ENSCHIG00000010110
ENSCHIG00000010112		60S ribosomal protein L21-like	7
ENSCHIG00000010119
ENSCHIG00000010120
ENSCHIG00000010126		Transformer-2 protein-like protein beta	8
ENSCHIG00000010127
ENSCHIG00000010131	DTMT	DTMT	6
ENSCHIG00000010135		unnamed protein product	8
ENSCHIG00000010136		LOW QUALITY PROTEIN: uncharacterized protein LOC100139916	8
ENSCHIG00000010141		2-acylglycerol O-acyltransferase 3-like	8
ENSCHIG00000010145	OR2W1	olfactory receptor family 2 subfamily W member 1	1
ENSCHIG00000010146		olfactory receptor 1J4-like	6
ENSCHIG00000010147
ENSCHIG00000010149		MHC class I antigen	8
ENSCHIG00000010152		homeobox protein NOBOX	6
ENSCHIG00000010154		interferon beta-2-like	6
ENSCHIG00000010161		guanine nucleotide-binding protein G(I)/G(S)/G(O) subunit gamma-10	6
ENSCHIG00000010162		GLIPR1-like protein 2	8
ENSCHIG00000010163
ENSCHIG00000010165		immunoglobulin alpha heavy chain	8
ENSCHIG00000010168		LOW QUALITY PROTEIN: G2 and S phase-expressed protein 1-like	8
ENSCHIG00000010174		transformer-2 protein homolog beta isoform 1	6
ENSCHIG00000010180
ENSCHIG00000010181		dynein light chain 1, cytoplasmic-like	8
ENSCHIG00000010185	OR51I2	OR51I2	1
ENSCHIG00000010187	OR2G3	OR2G3	1
ENSCHIG00000010191		TPA: neuroblastoma breakpoint family, member 3-like	8
ENSCHIG00000010192		neutrophilic granule protein-like precursor	6
ENSCHIG00000010195		unnamed protein product	8
ENSCHIG00000010197		leucine-rich repeat-containing protein 28	8
ENSCHIG00000010201
ENSCHIG00000010203
ENSCHIG00000010208
ENSCHIG00000010216	CLU	clusterin	1
ENSCHIG00000010217
ENSCHIG00000010218	TAF5L	TATA-box binding protein associated factor 5 like	1
ENSCHIG00000010219		olfactory receptor 4D1	6
ENSCHIG00000010222
ENSCHIG00000010225		LOW QUALITY PROTEIN: 60S acidic ribosomal protein P1-like	8
ENSCHIG00000010226		BM-016	8
ENSCHIG00000010229	OR140	OR140	1
ENSCHIG00000010232		AN1-type zinc finger protein 2A	8
ENSCHIG00000010234		Histone H3c	7
ENSCHIG00000010237
ENSCHIG00000010243
ENSCHIG00000010251
ENSCHIG00000010255		60S ribosomal protein L10a-like	7
ENSCHIG00000010256	OR10C1	OR10C1	1
ENSCHIG00000010261		olfactory receptor 4F3/4F16/4F29	8
ENSCHIG00000010264		poly(A) polymerase alpha-like	8
ENSCHIG00000010265	OR2G3	OR2G3	1
ENSCHIG00000010267		ATP synthase F(0) complex subunit C2, mitochondrial precursor	6
ENSCHIG00000010269		olfactory receptor 6B2-like	6
ENSCHIG00000010271		60S ribosomal protein L19	7
ENSCHIG00000010274		histone H2A type 1-like	7
ENSCHIG00000010275
ENSCHIG00000010278		52 kDa repressor of the inhibitor of the protein kinase	8
ENSCHIG00000010281		olfactory receptor 1E5-like	6
ENSCHIG00000010282		apolipoprotein L3-like	6
ENSCHIG00000010284
ENSCHIG00000010285	DTMT	DTMT	1
ENSCHIG00000010286		complement factor H-related protein 5	8
ENSCHIG00000010292		lymphocyte transmembrane adapter 1	8
ENSCHIG00000010294	OR51I2	OR51I2	1
ENSCHIG00000010301		Ribosomal protein	7
ENSCHIG00000010307	RPL7L1	ribosomal protein L7 like 1	1
ENSCHIG00000010308		LOW QUALITY PROTEIN: angiogenin-1-like	8
ENSCHIG00000010312	ZCRB1	zinc finger CCHC-type and RNA binding motif containing 1	1
ENSCHIG00000010313	UTP14A	UTP14A small subunit processome component	1
ENSCHIG00000010316	TNP3	TNP3	1
ENSCHIG00000010317	OR2J3	olfactory receptor family 2 subfamily J member 3	1
ENSCHIG00000010318		NF-kappa-B inhibitor-like protein 1	7
ENSCHIG00000010319		apolipoprotein L3-like	8
ENSCHIG00000010321
ENSCHIG00000010322		keratin-associated protein 9-9-like	6
ENSCHIG00000010327	CLRN1	clarin 1	1
ENSCHIG00000010330		RecName: Full=Uncharacterized protein C21orf140 homolog	7
ENSCHIG00000010331
ENSCHIG00000010334	LSM6	LSM6 homolog, U6 small nuclear RNA and mRNA degradation associated	1
ENSCHIG00000010335		translation initiation factor IF-2	6
ENSCHIG00000010336	RPL22L1	ribosomal protein L22 like 1	1
ENSCHIG00000010341
ENSCHIG00000010344		keratin-associated protein 10-8-like	8
ENSCHIG00000010347
ENSCHIG00000010348		40S ribosomal protein S4, X isoform	8
ENSCHIG00000010350		protein TESPA1	8
ENSCHIG00000010351		olfactory receptor 2AG1-like	6
ENSCHIG00000010354		ATP synthase F(0) complex subunit C2, mitochondrial precursor	6
ENSCHIG00000010356
ENSCHIG00000010357		zinc finger protein 484	6
ENSCHIG00000010358		coronin-7	8
ENSCHIG00000010360	OR1F1	olfactory receptor family 1 subfamily F member 1	1
ENSCHIG00000010361		glutathione peroxidase 7	8
ENSCHIG00000010368		UDP-glucuronosyltransferase 2B4-like	6
ENSCHIG00000010369		60S ribosomal protein L35a	6
ENSCHIG00000010374		histone H3.1-like	7
ENSCHIG00000010376	CHST6	carbohydrate sulfotransferase 6	1
ENSCHIG00000010378		interferon-tau	7
ENSCHIG00000010380	DNAJC8	DnaJ heat shock protein family (Hsp40) member C8	8
ENSCHIG00000010382
ENSCHIG00000010385
ENSCHIG00000010386		Histone H4	7
ENSCHIG00000010387
ENSCHIG00000010392		histone H2A type 2-C	7
ENSCHIG00000010394		transformer-2 protein homolog beta isoform 1	6
ENSCHIG00000010402		purine nucleoside phosphorylase	6
ENSCHIG00000010403		Protein mago nashi-like protein 2	8
ENSCHIG00000010404		heterogeneous nuclear ribonucleoprotein H2	6
ENSCHIG00000010406		high-glycine tyrosine keratin type II.6	7
ENSCHIG00000010407		formimidoyltransferase-cyclodeaminase	8
ENSCHIG00000010409
ENSCHIG00000010410		mCG11520, isoform CRA_a	8
ENSCHIG00000010411		60S ribosomal protein L31	8
ENSCHIG00000010412		ferritin light chain	6
ENSCHIG00000010413
ENSCHIG00000010415		uncharacterized protein LOC100459223	8
ENSCHIG00000010418		histone H3.3	7
ENSCHIG00000010419		interferon beta	7
ENSCHIG00000010424	TMEM198	TMEM198	1
ENSCHIG00000010433		ribosomal protein S27	7
ENSCHIG00000010437		M-phase inducer phosphatase 2	8
ENSCHIG00000010439	OR52D1	olfactory receptor family 52 subfamily D member 1	1
ENSCHIG00000010440	VAMP2	vesicle associated membrane protein 2	1
ENSCHIG00000010442		C-X-C motif chemokine 6	8
ENSCHIG00000010444		40S ribosomal protein S4, X isoform	7
ENSCHIG00000010448		C-C chemokine receptor type 1-like	8
ENSCHIG00000010449		zinc finger protein 280B-like	8
ENSCHIG00000010457	RPL9	60S ribosomal protein L9	6
ENSCHIG00000010458	OR52H1	olfactory receptor family 52 subfamily H member 1	1
ENSCHIG00000010460		olfactory receptor 5T1-like	6
ENSCHIG00000010461	OR2B2	olfactory receptor family 2 subfamily B member 2	1
ENSCHIG00000010471		probable cation-transporting ATPase 13A2	8
ENSCHIG00000010472		cytochrome P450 2C9-like	6
ENSCHIG00000010476		melanocyte-stimulating hormone receptor	6
ENSCHIG00000010477		histone H3.1-like	7
ENSCHIG00000010478		olfactory receptor 10A5	7
ENSCHIG00000010479		guanine nucleotide-binding protein G(I)/G(S)/G(T) subunit beta-1	7
ENSCHIG00000010485
ENSCHIG00000010486		putative uncharacterized protein C1orf196	8
ENSCHIG00000010487		ubiquitin-like protein FUBI	7
ENSCHIG00000010489		UDP-glucuronosyltransferase 2B4	7
ENSCHIG00000010491
ENSCHIG00000010499		TPA: Uncharacterized protein C4orf26-like	8
ENSCHIG00000010502
ENSCHIG00000010503		TPA: hypothetical protein BOS_10426	8
ENSCHIG00000010504	C1GALT1C1	C1GALT1 specific chaperone 1	1
ENSCHIG00000010507	ZMAT1	zinc finger matrin-type 1	2
ENSCHIG00000010511		placenta-expressed transcript 1 protein	6
ENSCHIG00000010515	SLC2A5	solute carrier family 2 member 5	2
ENSCHIG00000010524		discoidin, CUB and LCCL domain-containing protein 1	8
ENSCHIG00000010525
ENSCHIG00000010526
ENSCHIG00000010528		serine/Arginine-related protein 53	8
ENSCHIG00000010530		cTAGE family member 5	8
ENSCHIG00000010531		steroid 21-hydroxylase	6
ENSCHIG00000010533
ENSCHIG00000010542		prosaposin receptor GPR37L1	6
ENSCHIG00000010543		L-lactate dehydrogenase B chain	6
ENSCHIG00000010546		60S acidic ribosomal protein P1 isoform 1	6
ENSCHIG00000010548	HMGB3	high mobility group box 3	1
ENSCHIG00000010550
ENSCHIG00000010552	RAB40B	RAB40B, member RAS oncogene family	1
ENSCHIG00000010553	DUT	deoxyuridine 5'-triphosphate nucleotidohydrolase, mitochondrial	8
ENSCHIG00000010555		TPA: preferentially expressed antigen in melanoma-like	8
ENSCHIG00000010556		Histone H4	7
ENSCHIG00000010562
ENSCHIG00000010564		protein FAM92A1	8
ENSCHIG00000010568	TMED6	transmembrane p24 trafficking protein 6	1
ENSCHIG00000010570		40S ribosomal protein S17	8
ENSCHIG00000010572		MHC OVAR-DQ-ALPHA-2.2	7
ENSCHIG00000010573		myotubularin-related protein 5	6
ENSCHIG00000010575		olfactory receptor Olr1657	7
ENSCHIG00000010577		hypothetical protein PANDA_003336	8
ENSCHIG00000010578		zinc finger protein 280B-like	8
ENSCHIG00000010579		protocadherin Fat 3 precursor	6
ENSCHIG00000010585		ATP-dependent RNA helicase DDX3X-like	6
ENSCHIG00000010587		olfactory receptor 2AG1-like	6
ENSCHIG00000010591		ribosomal protein L19	7
ENSCHIG00000010596		uncharacterized protein C1orf101 homolog	8
ENSCHIG00000010597	UBE2F	NEDD8-conjugating enzyme UBE2F	8
ENSCHIG00000010598		olfactory receptor 12	6
ENSCHIG00000010601		keratin-associated protein 10-4-like	8
ENSCHIG00000010602		unnamed protein product	8
ENSCHIG00000010607		60S ribosomal protein L30-like	8
ENSCHIG00000010608		LOW QUALITY PROTEIN: melanoma-associated antigen 10-like	8
ENSCHIG00000010611		protein FAM98A	8
ENSCHIG00000010612	NICN1	nicolin 1	1
ENSCHIG00000010615		killer cell lectin-like receptor 6-like	6
ENSCHIG00000010616
ENSCHIG00000010617
ENSCHIG00000010618
ENSCHIG00000010619		uncharacterized protein LOC102264979	8
ENSCHIG00000010623		left-right determination factor 2-like	6
ENSCHIG00000010624	OR52A1	olfactory receptor family 52 subfamily A member 1	6
ENSCHIG00000010628		retinol dehydrogenase 16-like	8
ENSCHIG00000010629		neurofibromin	8
ENSCHIG00000010635		glycine cleavage system H protein, mitochondrial precursor	6
ENSCHIG00000010636		LOW QUALITY PROTEIN: uncharacterized protein LOC101104640	8
ENSCHIG00000010639	MRTO4	MRT4 homolog, ribosome maturation factor	8
[truncated: 5,038 more rows]
