# Supplementary material for: A Mini-Atlas of Gene Expression for the Domestic Goat (Capra hircus)
Source: Front Genet. 2019 Nov 4;10:1080. doi: 10.3389/fgene.2019.01080 (PMC6844187; doi:10.3389/fgene.2019.01080)
Supplement: Supplementary file 17 [file Table_11.xlsx]

## Sheet: S12 Table Genes in top 30 clust
S11 Table: Genes included in each cluster from the network cluster analysis of the goat ‘mini-atlas’ dataset.
Name	Connections	MCL_2.2_6
AAK1	645	Cluster0001
AATK	1090	Cluster0001
ABAT	999	Cluster0001
ABCA2	704	Cluster0001
ABCA3	26	Cluster0001
ABCA7	276	Cluster0001
ABCB9	529	Cluster0001
ABCC12	610	Cluster0001
ABCC8	1117	Cluster0001
ABCG4	1136	Cluster0001
ABHD16A	447	Cluster0001
ABR	142	Cluster0001
ACAP3	775	Cluster0001
ACBD7	1102	Cluster0001
ACKR1	233	Cluster0001
ACOT7	705	Cluster0001
ACTL6B	905	Cluster0001
ACYP1	571	Cluster0001
ADAM21	354	Cluster0001
ADAM23	958	Cluster0001
ADARB1	771	Cluster0001
ADARB2	841	Cluster0001
ADCY1	1119	Cluster0001
ADCYAP1	573	Cluster0001
ADCYAP1R1	1019	Cluster0001
ADD2	1059	Cluster0001
ADGRA1	837	Cluster0001
ADGRB1	689	Cluster0001
ADGRB2	796	Cluster0001
ADGRB3	1041	Cluster0001
ADGRL1	606	Cluster0001
ADGRL3	1036	Cluster0001
ADRA2C	1041	Cluster0001
AGAP2	1049	Cluster0001
AGPAT4	790	Cluster0001
AGTPBP1	668	Cluster0001
AJAP1	830	Cluster0001
AJM1	636	Cluster0001
AK5	592	Cluster0001
AKAP6	705	Cluster0001
ALDOC	776	Cluster0001
ALS2	382	Cluster0001
AMER2	978	Cluster0001
AMIGO1	1073	Cluster0001
AMPH	1055	Cluster0001
ANK2	1106	Cluster0001
ANKAR	278	Cluster0001
ANKRD13B	958	Cluster0001
ANKRD34A	1152	Cluster0001
ANKRD34B	726	Cluster0001
ANKRD34C	908	Cluster0001
ANKRD46	1057	Cluster0001
ANKRD55	631	Cluster0001
ANOS1	766	Cluster0001
AP3B2	1023	Cluster0001
AP3M2	1120	Cluster0001
APBA1	1138	Cluster0001
APBA2	1150	Cluster0001
APBB1	1064	Cluster0001
APC	1015	Cluster0001
APC2	1108	Cluster0001
APLP1	1128	Cluster0001
APOO	764	Cluster0001
AQP4	1075	Cluster0001
ARC	508	Cluster0001
ARF3	891	Cluster0001
ARF5	1085	Cluster0001
ARFGEF3	637	Cluster0001
ARHGAP21	873	Cluster0001
ARHGAP44	1093	Cluster0001
ARHGDIG	729	Cluster0001
ARL8A	759	Cluster0001
ARV1	218	Cluster0001
ASIC1	1109	Cluster0001
ASIC2	1079	Cluster0001
ASPHD1	1119	Cluster0001
ASPHD2	1110	Cluster0001
ASTN1	1099	Cluster0001
ASTN2	858	Cluster0001
ATCAY	1040	Cluster0001
ATL1	1158	Cluster0001
ATOH7	443	Cluster0001
ATP1B2	1023	Cluster0001
ATP2B1	838	Cluster0001
ATP2B2	1080	Cluster0001
ATP6V0A1	819	Cluster0001
ATP9A	924	Cluster0001
ATRNL1	404	Cluster0001
ATXN7L2	335	Cluster0001
ATXN7L3	237	Cluster0001
ATXN7L3B	956	Cluster0001
AVP	590	Cluster0001
B3GALT1	258	Cluster0001
B3GALT2	948	Cluster0001
B3GAT2	829	Cluster0001
B4GALNT1	960	Cluster0001
B4GAT1	1078	Cluster0001
BAALC	1153	Cluster0001
BARHL1	375	Cluster0001
BARHL2	399	Cluster0001
BASP1	946	Cluster0001
BCAN	1104	Cluster0001
BDNF	804	Cluster0001
BEND6	1133	Cluster0001
BHLHB9	846	Cluster0001
BHLHE22	1050	Cluster0001
BICD1	669	Cluster0001
BLCAP	330	Cluster0001
BORCS5	645	Cluster0001
BRICD5	197	Cluster0001
BRINP1	946	Cluster0001
BRINP2	501	Cluster0001
BRINP3	1090	Cluster0001
BRMS1L	609	Cluster0001
BRSK1	1180	Cluster0001
BRSK2	1106	Cluster0001
BSCL2	1070	Cluster0001
BSN	1173	Cluster0001
BTBD10	469	Cluster0001
BTBD17	604	Cluster0001
BTBD3	661	Cluster0001
BTBD8	1001	Cluster0001
C10orf90	978	Cluster0001
C11orf87	836	Cluster0001
C11orf91	5	Cluster0001
C15orf59	692	Cluster0001
C16orf45	889	Cluster0001
C16orf90	595	Cluster0001
C17orf100	369	Cluster0001
C17orf75	848	Cluster0001
C17orf98	250	Cluster0001
C18orf32	92	Cluster0001
C19orf38	348	Cluster0001
C19orf81	1040	Cluster0001
C1orf216	1044	Cluster0001
C1orf94	4	Cluster0001
C1QL2	433	Cluster0001
C1QL3	166	Cluster0001
C1QTNF4	1034	Cluster0001
C2CD2L	638	Cluster0001
C3orf14	508	Cluster0001
C3orf18	909	Cluster0001
C3orf70	519	Cluster0001
C8orf46	586	Cluster0001
C8orf89	487	Cluster0001
CA11	918	Cluster0001
CA8	527	Cluster0001
CABP1	1098	Cluster0001
CABP7	635	Cluster0001
CACNA1A	683	Cluster0001
CACNA1E	1097	Cluster0001
CACNA1G	625	Cluster0001
CACNA1I	1117	Cluster0001
CACNA2D3	595	Cluster0001
CACNB3	734	Cluster0001
CACNG2	1089	Cluster0001
CACNG3	583	Cluster0001
CACNG5	558	Cluster0001
CACNG7	994	Cluster0001
CACNG8	984	Cluster0001
CADM2	1121	Cluster0001
CADM3	1054	Cluster0001
CADM4	911	Cluster0001
CADPS2	891	Cluster0001
CALCR	848	Cluster0001
CALM1	433	Cluster0001
CALY	1116	Cluster0001
CAMK1G	679	Cluster0001
CAMK2A	568	Cluster0001
CAMK2B	1109	Cluster0001
CAMK2G	607	Cluster0001
CAMK2N1	755	Cluster0001
CAMK2N2	1157	Cluster0001
CAMKK2	582	Cluster0001
CAMKV	630	Cluster0001
CAMSAP1	347	Cluster0001
CAMSAP2	913	Cluster0001
CAMTA1	1158	Cluster0001
CAMTA2	448	Cluster0001
CARMIL3	676	Cluster0001
CARTPT	385	Cluster0001
CASKIN1	1069	Cluster0001
CBLN1	406	Cluster0001
CBLN2	564	Cluster0001
CBLN3	389	Cluster0001
CBX6	717	Cluster0001
CCDC105	1092	Cluster0001
CCDC136	1087	Cluster0001
CCDC155	360	Cluster0001
CCDC175	295	Cluster0001
CCDC177	826	Cluster0001
CCDC85A	473	Cluster0001
CCDC85B	1028	Cluster0001
CCDC92	1053	Cluster0001
CCK	587	Cluster0001
CCKBR	410	Cluster0001
CCSAP	356	Cluster0001
CD99L2	257	Cluster0001
CDH15	326	Cluster0001
CDH20	964	Cluster0001
CDH22	1040	Cluster0001
CDH4	964	Cluster0001
CDH7	794	Cluster0001
CDIP1	991	Cluster0001
CDK16	566	Cluster0001
CDK17	973	Cluster0001
CDK18	93	Cluster0001
CDK5	992	Cluster0001
CDK5R1	883	Cluster0001
CDK5R2	794	Cluster0001
CDKL5	1026	Cluster0001
CDR2L	92	Cluster0001
CECR2	271	Cluster0001
CELF3	1142	Cluster0001
CELF4	1021	Cluster0001
CELF5	1145	Cluster0001
CELSR2	366	Cluster0001
CELSR3	708	Cluster0001
CEND1	1138	Cluster0001
CHD5	887	Cluster0001
CHD7	311	Cluster0001
CHN1	627	Cluster0001
CHRM1	546	Cluster0001
CHRM3	422	Cluster0001
CHRM4	924	Cluster0001
CHRNA4	833	Cluster0001
CHRNB2	1149	Cluster0001
CHURC1-FNTB	38	Cluster0001
CIB4	637	Cluster0001
CLASP2	1122	Cluster0001
CLCN4	890	Cluster0001
CLEC2L	1081	Cluster0001
CLIP2	667	Cluster0001
CLSTN2	613	Cluster0001
CLSTN3	1121	Cluster0001
CLVS1	933	Cluster0001
CLVS2	1102	Cluster0001
CMTM5	235	Cluster0001
CNIH2	1140	Cluster0001
CNIH3	461	Cluster0001
CNKSR2	1069	Cluster0001
CNNM1	990	Cluster0001
CNPY1	328	Cluster0001
CNR1	717	Cluster0001
CNTFR	398	Cluster0001
CNTN3	1127	Cluster0001
CNTN5	1064	Cluster0001
CNTN6	698	Cluster0001
CNTNAP1	1181	Cluster0001
CNTNAP4	1173	Cluster0001
CNTNAP5	1082	Cluster0001
COL20A1	729	Cluster0001
COL25A1	508	Cluster0001
COL27A1	338	Cluster0001
COPG1	264	Cluster0001
CORO2B	954	Cluster0001
CORT	529	Cluster0001
CPE	1168	Cluster0001
CPLX1	1133	Cluster0001
CPLX2	1033	Cluster0001
CPLX3	751	Cluster0001
CPNE5	263	Cluster0001
CPNE6	560	Cluster0001
CPNE7	1017	Cluster0001
CPNE9	679	Cluster0001
CRB1	347	Cluster0001
CREG2	902	Cluster0001
CRH	547	Cluster0001
CRHBP	331	Cluster0001
CRLF1	20	Cluster0001
CRMP1	1134	Cluster0001
CRTAC1	704	Cluster0001
CRTC1	688	Cluster0001
CRYM	538	Cluster0001
CSMD1	832	Cluster0001
CSMD2	1144	Cluster0001
CSMD3	194	Cluster0001
CSPG5	930	Cluster0001
CSRNP3	399	Cluster0001
CTNND2	1152	Cluster0001
CTXN1	543	Cluster0001
CTXN2	865	Cluster0001
CUX2	516	Cluster0001
CXXC4	635	Cluster0001
CYB561D1	592	Cluster0001
CYP26A1	438	Cluster0001
CYP27C1	212	Cluster0001
CYP46A1	786	Cluster0001
DAB1	1018	Cluster0001
DACT3	230	Cluster0001
DAGLA	1010	Cluster0001
DBX2	812	Cluster0001
DCC	572	Cluster0001
DCLK1	1072	Cluster0001
DCLK2	1175	Cluster0001
DCTN1	815	Cluster0001
DCUN1D2	68	Cluster0001
DCX	877	Cluster0001
DDN	417	Cluster0001
DEAF1	875	Cluster0001
DENND6B	504	Cluster0001
DGKG	993	Cluster0001
DGKI	1088	Cluster0001
DIMT1	298	Cluster0001
DIO2	436	Cluster0001
DIRAS1	1093	Cluster0001
DIRC2	570	Cluster0001
DISP2	808	Cluster0001
DISP3	923	Cluster0001
DLG2	1118	Cluster0001
DLG3	949	Cluster0001
DLG4	1153	Cluster0001
DLGAP1	1154	Cluster0001
DLGAP2	595	Cluster0001
DLGAP3	1183	Cluster0001
DLL3	541	Cluster0001
DMTN	513	Cluster0001
DNAI1	874	Cluster0001
DNAJB2	86	Cluster0001
DNAJB5	758	Cluster0001
DNAJC6	1185	Cluster0001
DNER	879	Cluster0001
DNM1	1133	Cluster0001
DNM3	929	Cluster0001
DOC2A	686	Cluster0001
DOCK3	1161	Cluster0001
DOCK9	854	Cluster0001
DOK6	922	Cluster0001
DPF1	967	Cluster0001
DPP10	960	Cluster0001
DPP6	1150	Cluster0001
DPYSL2	1184	Cluster0001
DPYSL5	1114	Cluster0001
DRAXIN	569	Cluster0001
DRD1	629	Cluster0001
DRD5	1023	Cluster0001
DRP2	825	Cluster0001
DSCAM	916	Cluster0001
DSCAML1	636	Cluster0001
DUSP8	959	Cluster0001
DYNC1I1	1130	Cluster0001
DYNLL2	1073	Cluster0001
DYTN	1	Cluster0001
DZANK1	1128	Cluster0001
EFNB3	423	Cluster0001
EGR4	809	Cluster0001
EHBP1	779	Cluster0001
EIF4G3	326	Cluster0001
ELAVL2	1118	Cluster0001
ELAVL3	944	Cluster0001
ELAVL4	1065	Cluster0001
ELFN2	540	Cluster0001
ELMO1	640	Cluster0001
ELMOD1	1133	Cluster0001
EML6	555	Cluster0001
EN2	399	Cluster0001
ENC1	471	Cluster0001
ENGASE	774	Cluster0001
ENHO	961	Cluster0001
ENO2	1138	Cluster0001
ENSA	139	Cluster0001
ENSCHIG00000000090	937	Cluster0001
ENSCHIG00000000129	771	Cluster0001
ENSCHIG00000000217	1	Cluster0001
ENSCHIG00000000244	951	Cluster0001
ENSCHIG00000000249	926	Cluster0001
ENSCHIG00000000283	952	Cluster0001
ENSCHIG00000000330	401	Cluster0001
ENSCHIG00000000358	875	Cluster0001
ENSCHIG00000000364	991	Cluster0001
ENSCHIG00000000367	783	Cluster0001
ENSCHIG00000000440	409	Cluster0001
ENSCHIG00000000460	1176	Cluster0001
ENSCHIG00000000485	468	Cluster0001
ENSCHIG00000000507	505	Cluster0001
ENSCHIG00000000612	437	Cluster0001
ENSCHIG00000000692	38	Cluster0001
ENSCHIG00000000698	433	Cluster0001
ENSCHIG00000000741	1086	Cluster0001
ENSCHIG00000000961	462	Cluster0001
ENSCHIG00000001049	503	Cluster0001
ENSCHIG00000001509	4	Cluster0001
ENSCHIG00000001538	1072	Cluster0001
ENSCHIG00000001750	1	Cluster0001
ENSCHIG00000002076	983	Cluster0001
ENSCHIG00000002212	710	Cluster0001
ENSCHIG00000002265	484	Cluster0001
ENSCHIG00000002396	1099	Cluster0001
ENSCHIG00000002488	476	Cluster0001
ENSCHIG00000002613	693	Cluster0001
ENSCHIG00000002903	568	Cluster0001
ENSCHIG00000003392	1130	Cluster0001
ENSCHIG00000003536	340	Cluster0001
ENSCHIG00000003792	153	Cluster0001
ENSCHIG00000003870	539	Cluster0001
ENSCHIG00000004099	344	Cluster0001
ENSCHIG00000004169	318	Cluster0001
ENSCHIG00000004197	503	Cluster0001
ENSCHIG00000004302	494	Cluster0001
ENSCHIG00000004535	1002	Cluster0001
ENSCHIG00000004750	494	Cluster0001
ENSCHIG00000004840	366	Cluster0001
ENSCHIG00000005044	542	Cluster0001
ENSCHIG00000005457	1150	Cluster0001
ENSCHIG00000005751	1098	Cluster0001
ENSCHIG00000006212	1098	Cluster0001
ENSCHIG00000006228	323	Cluster0001
ENSCHIG00000006612	1125	Cluster0001
ENSCHIG00000006627	821	Cluster0001
ENSCHIG00000006728	663	Cluster0001
ENSCHIG00000006771	424	Cluster0001
ENSCHIG00000007261	593	Cluster0001
ENSCHIG00000007360	873	Cluster0001
ENSCHIG00000007536	877	Cluster0001
ENSCHIG00000007586	576	Cluster0001
ENSCHIG00000007638	1148	Cluster0001
ENSCHIG00000007755	3	Cluster0001
ENSCHIG00000007929	347	Cluster0001
ENSCHIG00000007961	557	Cluster0001
ENSCHIG00000007969	422	Cluster0001
ENSCHIG00000008068	518	Cluster0001
ENSCHIG00000008162	565	Cluster0001
ENSCHIG00000008241	1087	Cluster0001
ENSCHIG00000008353	1121	Cluster0001
ENSCHIG00000008394	948	Cluster0001
ENSCHIG00000008494	711	Cluster0001
ENSCHIG00000008561	1006	Cluster0001
ENSCHIG00000008588	954	Cluster0001
ENSCHIG00000008614	482	Cluster0001
ENSCHIG00000008653	665	Cluster0001
ENSCHIG00000008913	917	Cluster0001
ENSCHIG00000008927	156	Cluster0001
ENSCHIG00000009053	858	Cluster0001
ENSCHIG00000009062	3	Cluster0001
ENSCHIG00000009136	1105	Cluster0001
ENSCHIG00000009150	1120	Cluster0001
ENSCHIG00000009926	945	Cluster0001
ENSCHIG00000010029	539	Cluster0001
ENSCHIG00000010043	1083	Cluster0001
ENSCHIG00000010070	968	Cluster0001
ENSCHIG00000010162	64	Cluster0001
ENSCHIG00000010222	859	Cluster0001
ENSCHIG00000010335	653	Cluster0001
ENSCHIG00000010357	642	Cluster0001
ENSCHIG00000010404	277	Cluster0001
ENSCHIG00000010410	10	Cluster0001
ENSCHIG00000010440	1180	Cluster0001
ENSCHIG00000010486	869	Cluster0001
ENSCHIG00000010525	656	Cluster0001
ENSCHIG00000010542	978	Cluster0001
ENSCHIG00000010552	1126	Cluster0001
ENSCHIG00000010579	761	Cluster0001
ENSCHIG00000010730	1165	Cluster0001
ENSCHIG00000010765	1145	Cluster0001
ENSCHIG00000011002	760	Cluster0001
ENSCHIG00000011098	1129	Cluster0001
ENSCHIG00000011138	550	Cluster0001
ENSCHIG00000011230	613	Cluster0001
ENSCHIG00000011240	152	Cluster0001
ENSCHIG00000011296	852	Cluster0001
ENSCHIG00000011314	1143	Cluster0001
ENSCHIG00000011369	1036	Cluster0001
ENSCHIG00000011382	504	Cluster0001
ENSCHIG00000011388	746	Cluster0001
ENSCHIG00000011623	1030	Cluster0001
ENSCHIG00000011682	759	Cluster0001
ENSCHIG00000011746	418	Cluster0001
ENSCHIG00000011777	465	Cluster0001
ENSCHIG00000011792	14	Cluster0001
ENSCHIG00000011931	982	Cluster0001
ENSCHIG00000011941	697	Cluster0001
ENSCHIG00000011947	1182	Cluster0001
ENSCHIG00000012174	1190	Cluster0001
ENSCHIG00000012235	838	Cluster0001
ENSCHIG00000012826	871	Cluster0001
ENSCHIG00000012838	766	Cluster0001
ENSCHIG00000012970	1131	Cluster0001
ENSCHIG00000012981	792	Cluster0001
ENSCHIG00000012985	1044	Cluster0001
ENSCHIG00000012992	800	Cluster0001
ENSCHIG00000013002	192	Cluster0001
ENSCHIG00000013181	1146	Cluster0001
ENSCHIG00000013264	204	Cluster0001
ENSCHIG00000013293	606	Cluster0001
ENSCHIG00000013329	1100	Cluster0001
ENSCHIG00000013346	627	Cluster0001
ENSCHIG00000013367	952	Cluster0001
ENSCHIG00000013537	2	Cluster0001
ENSCHIG00000013551	529	Cluster0001
ENSCHIG00000013662	1089	Cluster0001
ENSCHIG00000013667	39	Cluster0001
ENSCHIG00000013738	791	Cluster0001
ENSCHIG00000013836	577	Cluster0001
ENSCHIG00000013842	349	Cluster0001
ENSCHIG00000013865	827	Cluster0001
ENSCHIG00000014066	147	Cluster0001
ENSCHIG00000014087	169	Cluster0001
ENSCHIG00000014185	1015	Cluster0001
ENSCHIG00000014266	731	Cluster0001
ENSCHIG00000014289	629	Cluster0001
ENSCHIG00000014292	538	Cluster0001
ENSCHIG00000014433	1150	Cluster0001
ENSCHIG00000014457	194	Cluster0001
ENSCHIG00000014550	980	Cluster0001
ENSCHIG00000014575	1009	Cluster0001
ENSCHIG00000014679	895	Cluster0001
ENSCHIG00000014689	904	Cluster0001
ENSCHIG00000014730	1126	Cluster0001
ENSCHIG00000014733	895	Cluster0001
ENSCHIG00000014802	1144	Cluster0001
ENSCHIG00000014814	96	Cluster0001
ENSCHIG00000014861	977	Cluster0001
ENSCHIG00000014862	1146	Cluster0001
ENSCHIG00000014909	1034	Cluster0001
ENSCHIG00000014940	897	Cluster0001
ENSCHIG00000015185	1009	Cluster0001
ENSCHIG00000015409	1007	Cluster0001
ENSCHIG00000015461	909	Cluster0001
ENSCHIG00000015734	783	Cluster0001
ENSCHIG00000015738	464	Cluster0001
ENSCHIG00000015874	213	Cluster0001
ENSCHIG00000015910	1074	Cluster0001
ENSCHIG00000015956	660	Cluster0001
ENSCHIG00000016067	1134	Cluster0001
ENSCHIG00000016118	1153	Cluster0001
ENSCHIG00000016127	588	Cluster0001
ENSCHIG00000016215	704	Cluster0001
ENSCHIG00000016216	1128	Cluster0001
ENSCHIG00000016226	465	Cluster0001
ENSCHIG00000016274	675	Cluster0001
ENSCHIG00000016306	810	Cluster0001
ENSCHIG00000016341	1150	Cluster0001
ENSCHIG00000016344	1144	Cluster0001
ENSCHIG00000016370	1026	Cluster0001
ENSCHIG00000016404	1062	Cluster0001
ENSCHIG00000016527	933	Cluster0001
ENSCHIG00000016557	832	Cluster0001
ENSCHIG00000016762	3	Cluster0001
ENSCHIG00000016827	1070	Cluster0001
ENSCHIG00000016883	548	Cluster0001
ENSCHIG00000016893	1027	Cluster0001
ENSCHIG00000016906	1152	Cluster0001
ENSCHIG00000016990	916	Cluster0001
ENSCHIG00000017022	1005	Cluster0001
ENSCHIG00000017054	56	Cluster0001
ENSCHIG00000017126	1038	Cluster0001
ENSCHIG00000017176	701	Cluster0001
ENSCHIG00000017179	1055	Cluster0001
ENSCHIG00000017345	1170	Cluster0001
ENSCHIG00000017371	1146	Cluster0001
ENSCHIG00000017404	436	Cluster0001
ENSCHIG00000017415	1123	Cluster0001
ENSCHIG00000017575	1029	Cluster0001
ENSCHIG00000017629	264	Cluster0001
ENSCHIG00000017951	811	Cluster0001
ENSCHIG00000018022	412	Cluster0001
ENSCHIG00000018037	739	Cluster0001
ENSCHIG00000018064	768	Cluster0001
ENSCHIG00000018109	1025	Cluster0001
ENSCHIG00000018375	1090	Cluster0001
ENSCHIG00000018414	115	Cluster0001
ENSCHIG00000018480	596	Cluster0001
ENSCHIG00000018503	770	Cluster0001
ENSCHIG00000018507	876	Cluster0001
ENSCHIG00000018600	309	Cluster0001
ENSCHIG00000018608	580	Cluster0001
ENSCHIG00000018675	580	Cluster0001
ENSCHIG00000018741	486	Cluster0001
ENSCHIG00000018788	987	Cluster0001
ENSCHIG00000018958	9	Cluster0001
ENSCHIG00000018981	1022	Cluster0001
ENSCHIG00000018989	142	Cluster0001
ENSCHIG00000019039	993	Cluster0001
ENSCHIG00000019081	752	Cluster0001
ENSCHIG00000019287	351	Cluster0001
ENSCHIG00000019400	997	Cluster0001
ENSCHIG00000019473	296	Cluster0001
ENSCHIG00000019541	1045	Cluster0001
ENSCHIG00000019571	840	Cluster0001
ENSCHIG00000019661	287	Cluster0001
ENSCHIG00000019664	56	Cluster0001
ENSCHIG00000019779	666	Cluster0001
ENSCHIG00000019825	543	Cluster0001
ENSCHIG00000019889	899	Cluster0001
ENSCHIG00000019968	2	Cluster0001
ENSCHIG00000020067	402	Cluster0001
ENSCHIG00000020463	641	Cluster0001
ENSCHIG00000020499	1021	Cluster0001
ENSCHIG00000020524	223	Cluster0001
ENSCHIG00000020539	1159	Cluster0001
ENSCHIG00000020577	320	Cluster0001
ENSCHIG00000020619	542	Cluster0001
ENSCHIG00000020715	909	Cluster0001
ENSCHIG00000020808	837	Cluster0001
ENSCHIG00000020811	1145	Cluster0001
ENSCHIG00000020846	535	Cluster0001
ENSCHIG00000020847	938	Cluster0001
ENSCHIG00000020866	4	Cluster0001
ENSCHIG00000020980	978	Cluster0001
ENSCHIG00000021274	197	Cluster0001
ENSCHIG00000021395	767	Cluster0001
ENSCHIG00000021489	1028	Cluster0001
ENSCHIG00000021512	1120	Cluster0001
ENSCHIG00000021578	904	Cluster0001
ENSCHIG00000021599	217	Cluster0001
ENSCHIG00000021628	677	Cluster0001
ENSCHIG00000021672	1028	Cluster0001
ENSCHIG00000021698	995	Cluster0001
ENSCHIG00000021711	1	Cluster0001
ENSCHIG00000021807	597	Cluster0001
ENSCHIG00000021845	222	Cluster0001
ENSCHIG00000021851	350	Cluster0001
ENSCHIG00000021946	803	Cluster0001
ENSCHIG00000021953	1047	Cluster0001
ENSCHIG00000021974	579	Cluster0001
ENSCHIG00000021980	616	Cluster0001
ENSCHIG00000022019	747	Cluster0001
ENSCHIG00000022255	749	Cluster0001
ENSCHIG00000022307	1	Cluster0001
ENSCHIG00000022461	532	Cluster0001
ENSCHIG00000022608	588	Cluster0001
ENSCHIG00000022757	1086	Cluster0001
ENSCHIG00000022782	42	Cluster0001
ENSCHIG00000022846	1156	Cluster0001
ENSCHIG00000022860	865	Cluster0001
ENSCHIG00000022944	1155	Cluster0001
ENSCHIG00000022988	981	Cluster0001
ENSCHIG00000023070	184	Cluster0001
ENSCHIG00000023179	277	Cluster0001
ENSCHIG00000023193	479	Cluster0001
ENSCHIG00000023252	542	Cluster0001
ENSCHIG00000023296	1142	Cluster0001
ENSCHIG00000023359	1073	Cluster0001
ENSCHIG00000023412	4	Cluster0001
ENSCHIG00000023496	1089	Cluster0001
ENSCHIG00000023535	1125	Cluster0001
ENSCHIG00000023613	1150	Cluster0001
ENSCHIG00000023645	529	Cluster0001
ENSCHIG00000023681	1145	Cluster0001
ENSCHIG00000023687	748	Cluster0001
ENSCHIG00000023705	1171	Cluster0001
ENSCHIG00000023770	496	Cluster0001
ENSCHIG00000023830	759	Cluster0001
ENSCHIG00000023866	927	Cluster0001
ENSCHIG00000023901	647	Cluster0001
ENSCHIG00000023993	275	Cluster0001
ENSCHIG00000024045	261	Cluster0001
ENSCHIG00000024136	703	Cluster0001
ENSCHIG00000024179	780	Cluster0001
ENSCHIG00000024192	938	Cluster0001
ENSCHIG00000024263	199	Cluster0001
ENSCHIG00000024318	601	Cluster0001
ENSCHIG00000024324	965	Cluster0001
ENSCHIG00000024337	1142	Cluster0001
ENSCHIG00000024356	779	Cluster0001
ENSCHIG00000024361	1105	Cluster0001
ENSCHIG00000024421	1094	Cluster0001
ENSCHIG00000024503	1175	Cluster0001
ENSCHIG00000024658	111	Cluster0001
ENSCHIG00000024760	1060	Cluster0001
ENSCHIG00000024840	1	Cluster0001
ENSCHIG00000025028	1182	Cluster0001
ENSCHIG00000025171	990	Cluster0001
ENSCHIG00000025309	407	Cluster0001
ENSCHIG00000025509	1110	Cluster0001
ENSCHIG00000025530	37	Cluster0001
ENSCHIG00000025570	585	Cluster0001
ENSCHIG00000025603	949	Cluster0001
ENSCHIG00000025608	830	Cluster0001
ENSCHIG00000025613	543	Cluster0001
ENSCHIG00000025639	1156	Cluster0001
ENSCHIG00000025711	482	Cluster0001
ENSCHIG00000025743	1112	Cluster0001
ENSCHIG00000025801	20	Cluster0001
ENSCHIG00000025835	828	Cluster0001
ENSCHIG00000025974	379	Cluster0001
ENSCHIG00000025999	1157	Cluster0001
ENSCHIG00000026016	663	Cluster0001
ENSCHIG00000026129	736	Cluster0001
ENSCHIG00000026139	416	Cluster0001
ENSCHIG00000026171	596	Cluster0001
ENSCHIG00000026184	414	Cluster0001
ENSCHIG00000026367	958	Cluster0001
ENSCHIG00000026371	968	Cluster0001
ENSCHIG00000026452	870	Cluster0001
ENSCHIG00000026478	1122	Cluster0001
ENSCHIG00000026502	1125	Cluster0001
ENSCHIG00000026507	1	Cluster0001
ENSCHIG00000026510	1186	Cluster0001
ENSCHIG00000026568	1079	Cluster0001
ENSCHIG00000026640	1086	Cluster0001
ENSCHIG00000026698	3	Cluster0001
ENSCHIG00000026793	1143	Cluster0001
ENSCHIG00000026814	915	Cluster0001
ENSCHIG00000026843	1052	Cluster0001
ENSCHIG00000026849	402	Cluster0001
ENSCHIG00000026998	623	Cluster0001
ENSCHIG00000027015	934	Cluster0001
ENSCHIG00000027041	965	Cluster0001
ENSCHIG00000027123	932	Cluster0001
ENSCHIG00000027261	777	Cluster0001
EPB41L1	870	Cluster0001
EPB41L3	776	Cluster0001
EPHA4	510	Cluster0001
EPHA5	998	Cluster0001
EPHA6	945	Cluster0001
EPHA8	526	Cluster0001
EPHB1	677	Cluster0001
EPHX4	827	Cluster0001
EPYC	335	Cluster0001
ERC2	728	Cluster0001
ERICH3	590	Cluster0001
ERMN	1066	Cluster0001
ETV1	391	Cluster0001
EVI5L	741	Cluster0001
EXD2	772	Cluster0001
EXOC1L	276	Cluster0001
EXTL2	983	Cluster0001
FAAH	408	Cluster0001
FABP7	851	Cluster0001
FAIM2	1112	Cluster0001
FAM107A	735	Cluster0001
FAM124A	545	Cluster0001
FAM131A	1003	Cluster0001
FAM131B	1019	Cluster0001
FAM131C	54	Cluster0001
FAM135B	693	Cluster0001
FAM155B	344	Cluster0001
FAM163B	578	Cluster0001
FAM168A	962	Cluster0001
FAM171A2	1121	Cluster0001
FAM171B	637	Cluster0001
FAM181A	569	Cluster0001
FAM181B	752	Cluster0001
FAM189A1	840	Cluster0001
FAM196A	410	Cluster0001
FAM196B	602	Cluster0001
FAM19A2	732	Cluster0001
FAM19A5	858	Cluster0001
FAM216A	709	Cluster0001
FAM219A	1115	Cluster0001
FAM234B	988	Cluster0001
FAM49A	246	Cluster0001
FAM57B	1127	Cluster0001
FAM69B	821	Cluster0001
FAM69C	633	Cluster0001
FAM78B	970	Cluster0001
FARP2	215	Cluster0001
FAT2	392	Cluster0001
FAXC	167	Cluster0001
FBXL16	770	Cluster0001
FBXL17	101	Cluster0001
FBXL18	1041	Cluster0001
FBXL2	171	Cluster0001
FBXO25	795	Cluster0001
FBXO41	1148	Cluster0001
FBXO44	544	Cluster0001
FBXO45	604	Cluster0001
FBXW7	1080	Cluster0001
FEZ1	1151	Cluster0001
FEZF2	499	Cluster0001
FGF12	738	Cluster0001
FGF13	523	Cluster0001
FGF5	329	Cluster0001
FIBCD1	467	Cluster0001
FKBP1B	606	Cluster0001
FLOT1	783	Cluster0001
FN3K	512	Cluster0001
FNBP1	174	Cluster0001
FNDC5	236	Cluster0001
FNDC9	523	Cluster0001
FOXG1	481	Cluster0001
FOXP2	357	Cluster0001
FRMD5	1114	Cluster0001
FRMPD2	617	Cluster0001
FRMPD3	1058	Cluster0001
FRMPD4	1043	Cluster0001
FRRS1L	965	Cluster0001
FSCN3	171	Cluster0001
FSD1	1122	Cluster0001
FSTL5	524	Cluster0001
FUT9	622	Cluster0001
GABARAPL2	464	Cluster0001
GABBR1	1086	Cluster0001
GABBR2	1176	Cluster0001
GABRA1	1141	Cluster0001
GABRA2	1148	Cluster0001
GABRA6	398	Cluster0001
GABRB2	1145	Cluster0001
GABRB3	998	Cluster0001
GABRD	584	Cluster0001
GABRG1	1115	Cluster0001
GABRG2	1153	Cluster0001
GABRG3	802	Cluster0001
GABRQ	884	Cluster0001
GABRR1	414	Cluster0001
GABRR2	187	Cluster0001
GAD1	1098	Cluster0001
GAD2	1108	Cluster0001
GALNT15	636	Cluster0001
GALNT17	1013	Cluster0001
GALNT9	1158	Cluster0001
GALNTL6	698	Cluster0001
GALR3	515	Cluster0001
GAP43	1015	Cluster0001
GAREM2	1117	Cluster0001
GARNL3	1052	Cluster0001
GAS7	242	Cluster0001
GDA	399	Cluster0001
GDAP1	811	Cluster0001
GDAP1L1	697	Cluster0001
GDF10	387	Cluster0001
GDF11	770	Cluster0001
GDI1	628	Cluster0001
GDPD5	85	Cluster0001
GET4	573	Cluster0001
GFAP	656	Cluster0001
GGT7	1058	Cluster0001
GIT1	812	Cluster0001
GJC2	912	Cluster0001
GJD2	1110	Cluster0001
GLRA2	864	Cluster0001
GLRA4	986	Cluster0001
GLRB	1058	Cluster0001
GLUL	808	Cluster0001
GNAO1	1155	Cluster0001
GNB5	1127	Cluster0001
GNG13	420	Cluster0001
GNG3	1148	Cluster0001
GNG4	626	Cluster0001
GNG7	1030	Cluster0001
GOLGA7B	971	Cluster0001
GPC2	584	Cluster0001
GPHN	540	Cluster0001
GPM6B	1119	Cluster0001
GPR12	945	Cluster0001
GPR137	1002	Cluster0001
GPR137C	764	Cluster0001
GPR139	554	Cluster0001
GPR149	554	Cluster0001
GPR158	1083	Cluster0001
GPR162	1099	Cluster0001
GPR17	1080	Cluster0001
GPR176	1031	Cluster0001
GPR22	1122	Cluster0001
GPR26	554	Cluster0001
GPR27	339	Cluster0001
GPR3	1081	Cluster0001
GPR45	1085	Cluster0001
GPR6	534	Cluster0001
GPR61	1038	Cluster0001
GPR75	1182	Cluster0001
GPR85	680	Cluster0001
GPRASP2	1189	Cluster0001
GPRIN1	1125	Cluster0001
GPX6	492	Cluster0001
GRIA2	1152	Cluster0001
GRIA3	935	Cluster0001
GRIA4	769	Cluster0001
GRID2	465	Cluster0001
GRID2IP	413	Cluster0001
GRIK1	1039	Cluster0001
GRIK3	957	Cluster0001
GRIK4	848	Cluster0001
GRIK5	1180	Cluster0001
GRIN1	1159	Cluster0001
GRIN2A	854	Cluster0001
GRIN2B	616	Cluster0001
GRIN2C	394	Cluster0001
GRIN3A	764	Cluster0001
GRINA	877	Cluster0001
GRIPAP1	553	Cluster0001
GRM1	599	Cluster0001
GRM2	690	Cluster0001
GRM3	992	Cluster0001
GRM4	419	Cluster0001
GRM5	765	Cluster0001
GRM6	628	Cluster0001
GSG1	489	Cluster0001
GSG1L	1015	Cluster0001
GSX1	691	Cluster0001
GUCY2D	604	Cluster0001
HAPLN2	651	Cluster0001
HAPLN4	718	Cluster0001
HBQ1	554	Cluster0001
HCN1	980	Cluster0001
HCN2	1099	Cluster0001
HCN3	544	Cluster0001
HCN4	1053	Cluster0001
HCRTR2	1106	Cluster0001
HECTD2	595	Cluster0001
HECW1	1004	Cluster0001
HENMT1	63	Cluster0001
HEPACAM	1099	Cluster0001
HES5	940	Cluster0001
HIPK4	964	Cluster0001
HIVEP2	917	Cluster0001
HLF	509	Cluster0001
HMGCLL1	1168	Cluster0001
HOMER1	287	Cluster0001
HPCA	886	Cluster0001
HPCAL1	518	Cluster0001
HPCAL4	624	Cluster0001
HRH3	532	Cluster0001
HS3ST2	593	Cluster0001
HS3ST5	611	Cluster0001
HSPA12A	497	Cluster0001
HSPA4L	950	Cluster0001
HTR1A	547	Cluster0001
HTR1D	392	Cluster0001
HTR5A	1037	Cluster0001
ICA1L	1141	Cluster0001
ICAM5	545	Cluster0001
ICMT	341	Cluster0001
IFFO1	412	Cluster0001
IFITM10	770	Cluster0001
IGLON5	838	Cluster0001
IGSF21	929	Cluster0001
IGSF8	569	Cluster0001
IGSF9B	463	Cluster0001
IL13	412	Cluster0001
IL1RAPL2	587	Cluster0001
IMPDH1	2	Cluster0001
INA	1126	Cluster0001
INPP4A	1187	Cluster0001
INPP5A	150	Cluster0001
INPP5F	1061	Cluster0001
INSM1	220	Cluster0001
IQCJ	537	Cluster0001
IQSEC3	789	Cluster0001
IRGQ	737	Cluster0001
ISLR2	954	Cluster0001
ITPR1	508	Cluster0001
JAKMIP1	746	Cluster0001
JAKMIP2	1139	Cluster0001
JPH3	1036	Cluster0001
JPH4	1136	Cluster0001
KALRN	316	Cluster0001
KAZN	737	Cluster0001
KBTBD11	656	Cluster0001
KCNA1	1147	Cluster0001
KCNA2	1084	Cluster0001
KCNA6	1160	Cluster0001
KCNAB2	774	Cluster0001
KCNAB3	417	Cluster0001
KCNB1	499	Cluster0001
KCNB2	719	Cluster0001
KCNC1	729	Cluster0001
KCNC3	766	Cluster0001
KCNC4	13	Cluster0001
KCND2	743	Cluster0001
KCND3	705	Cluster0001
KCNF1	569	Cluster0001
KCNH1	1162	Cluster0001
KCNH3	709	Cluster0001
KCNH4	584	Cluster0001
KCNH5	144	Cluster0001
KCNH7	570	Cluster0001
KCNH8	758	Cluster0001
KCNIP2	453	Cluster0001
KCNIP3	1083	Cluster0001
KCNIP4	1158	Cluster0001
KCNJ10	638	Cluster0001
KCNJ13	460	Cluster0001
KCNJ3	729	Cluster0001
KCNJ4	691	Cluster0001
KCNJ6	1143	Cluster0001
KCNJ9	1024	Cluster0001
KCNK1	795	Cluster0001
KCNK10	604	Cluster0001
KCNK4	980	Cluster0001
KCNMA1	839	Cluster0001
KCNMB4	950	Cluster0001
KCNN1	934	Cluster0001
KCNQ2	1165	Cluster0001
KCNQ3	847	Cluster0001
KCNQ5	85	Cluster0001
KCNS2	910	Cluster0001
KCNT1	669	Cluster0001
KCNT2	414	Cluster0001
KCNV1	557	Cluster0001
KCTD16	528	Cluster0001
KCTD17	1049	Cluster0001
KCTD7	327	Cluster0001
KCTD8	1072	Cluster0001
KHDRBS2	322	Cluster0001
KHDRBS3	678	Cluster0001
KIAA0319	1031	Cluster0001
KIAA0408	1030	Cluster0001
KIAA0513	29	Cluster0001
KIAA0895L	474	Cluster0001
KIAA1147	257	Cluster0001
KIAA1211	555	Cluster0001
KIAA1211L	90	Cluster0001
KIAA1549L	990	Cluster0001
KIF1B	630	Cluster0001
KIF21A	786	Cluster0001
KIF21B	599	Cluster0001
KIF3A	1114	Cluster0001
KIF3C	1153	Cluster0001
KIF5A	904	Cluster0001
KIF5C	1165	Cluster0001
KIFAP3	1027	Cluster0001
KIFC2	1072	Cluster0001
KIRREL3	845	Cluster0001
KIT	630	Cluster0001
KLF9	478	Cluster0001
KLHDC8A	196	Cluster0001
KLHL1	952	Cluster0001
KLHL25	96	Cluster0001
KLHL26	574	Cluster0001
KNDC1	1148	Cluster0001
KSR2	961	Cluster0001
L1CAM	929	Cluster0001
LAMP5	727	Cluster0001
LANCL1	711	Cluster0001
LARGE1	294	Cluster0001
LETM2	370	Cluster0001
LGI1	1035	Cluster0001
LGI2	889	Cluster0001
LGI3	994	Cluster0001
LGR6	523	Cluster0001
LHFPL4	1172	Cluster0001
LHX5	399	Cluster0001
LIN7A	557	Cluster0001
LIN7B	963	Cluster0001
LINGO1	526	Cluster0001
LINGO3	639	Cluster0001
LMO3	629	Cluster0001
LMTK3	1163	Cluster0001
LOXHD1	386	Cluster0001
LRFN1	996	Cluster0001
LRFN2	1132	Cluster0001
LRFN3	307	Cluster0001
LRFN5	810	Cluster0001
LRP1B	850	Cluster0001
LRP3	1	Cluster0001
LRRC26	1021	Cluster0001
LRRC3B	460	Cluster0001
LRRC4	1070	Cluster0001
LRRC49	826	Cluster0001
LRRC4B	1162	Cluster0001
LRRC4C	878	Cluster0001
LRRC7	743	Cluster0001
LRRC73	912	Cluster0001
LRRC8B	529	Cluster0001
LRRN1	492	Cluster0001
LRRN3	987	Cluster0001
LRRN4CL	1080	Cluster0001
LRRTM1	532	Cluster0001
LRRTM2	966	Cluster0001
LRRTM4	777	Cluster0001
LRTM2	692	Cluster0001
LSAMP	1120	Cluster0001
LY6H	951	Cluster0001
LYSMD1	595	Cluster0001
LYSMD2	871	Cluster0001
LYZL4	528	Cluster0001
LYZL6	176	Cluster0001
LZTS1	504	Cluster0001
LZTS3	690	Cluster0001
MAB21L1	428	Cluster0001
MADD	730	Cluster0001
MAG	1109	Cluster0001
MAGEE2	1080	Cluster0001
MAGI1	775	Cluster0001
MAGI2	988	Cluster0001
MAMDC4	169	Cluster0001
MAP1A	1076	Cluster0001
MAP1B	604	Cluster0001
MAP2	1059	Cluster0001
MAP2K1	330	Cluster0001
MAP2K4	434	Cluster0001
MAP3K10	1172	Cluster0001
MAP3K12	807	Cluster0001
MAP3K9	1035	Cluster0001
MAP6	1143	Cluster0001
MAP6D1	621	Cluster0001
MAPK10	1154	Cluster0001
MAPK11	886	Cluster0001
MAPK4	865	Cluster0001
MAPK8IP1	1120	Cluster0001
MAPK8IP2	1153	Cluster0001
MAPK8IP3	1173	Cluster0001
MAPK9	885	Cluster0001
MAPRE2	871	Cluster0001
MAPRE3	899	Cluster0001
MAPT	1117	Cluster0001
2004-03-01	1188	Cluster0001
MAS1	561	Cluster0001
MAST1	1031	Cluster0001
MAST3	382	Cluster0001
MAX	292	Cluster0001
MB21D2	215	Cluster0001
MBOAT7	492	Cluster0001
MCF2L	539	Cluster0001
MCF2L2	640	Cluster0001
MCHR1	599	Cluster0001
MDGA1	263	Cluster0001
MDGA2	1015	Cluster0001
MED9	1016	Cluster0001
MEF2C	181	Cluster0001
MEGF11	591	Cluster0001
MEIKIN	698	Cluster0001
MEIS3	250	Cluster0001
MESP1	583	Cluster0001
METRN	705	Cluster0001
MGAT3	917	Cluster0001
MGAT5B	857	Cluster0001
MICU3	966	Cluster0001
MLC1	1124	Cluster0001
MLLT11	1154	Cluster0001
MMD2	981	Cluster0001
MMEL1	276	Cluster0001
MMP17	1164	Cluster0001
MMP24	554	Cluster0001
MOBP	1052	Cluster0001
MOG	995	Cluster0001
MORN4	663	Cluster0001
MPP2	1147	Cluster0001
MPPED1	573	Cluster0001
MT3	852	Cluster0001
MTCL1	109	Cluster0001
MTMR4	199	Cluster0001
MTMR7	749	Cluster0001
MTMR9	615	Cluster0001
MTSS1	32	Cluster0001
MTSS1L	888	Cluster0001
MTURN	966	Cluster0001
MTUS1	8	Cluster0001
MTUS2	934	Cluster0001
MTX3	638	Cluster0001
MYL4	145	Cluster0001
MYO16	814	Cluster0001
MYRIP	567	Cluster0001
MYT1L	1162	Cluster0001
NACC2	807	Cluster0001
NAP1L2	975	Cluster0001
NAP1L3	610	Cluster0001
NAP1L5	1004	Cluster0001
NAPA	701	Cluster0001
NAPB	1157	Cluster0001
NAT8L	1149	Cluster0001
NBEA	1080	Cluster0001
NCAM1	1072	Cluster0001
NCAN	977	Cluster0001
NCDN	1119	Cluster0001
NCEH1	522	Cluster0001
NCOA5	786	Cluster0001
NCS1	678	Cluster0001
NDFIP1	930	Cluster0001
NDFIP2	256	Cluster0001
NDN	838	Cluster0001
NDP	666	Cluster0001
NDRG2	5	Cluster0001
NDRG3	1082	Cluster0001
NDRG4	1020	Cluster0001
NECAB2	390	Cluster0001
NECAB3	661	Cluster0001
NEFH	1028	Cluster0001
NEFL	1152	Cluster0001
NEFM	1143	Cluster0001
NELL2	1146	Cluster0001
NETO1	639	Cluster0001
NETO2	933	Cluster0001
NEUROD1	415	Cluster0001
NEUROD2	829	Cluster0001
NEUROD6	919	Cluster0001
NEUROG2	213	Cluster0001
NEXMIF	875	Cluster0001
NFASC	1094	Cluster0001
NFIB	344	Cluster0001
NGEF	410	Cluster0001
NGRN	758	Cluster0001
NHLH1	350	Cluster0001
NHLH2	391	Cluster0001
NHSL2	601	Cluster0001
NIM1K	514	Cluster0001
NKD2	453	Cluster0001
NKIRAS1	1015	Cluster0001
NKX2-2	906	Cluster0001
NKX6-2	914	Cluster0001
NLGN1	997	Cluster0001
NLGN2	955	Cluster0001
NMBR	402	Cluster0001
NMNAT2	1054	Cluster0001
NMS	315	Cluster0001
NOG	551	Cluster0001
NOL4	1129	Cluster0001
NOS1	2	Cluster0001
NOVA1	930	Cluster0001
NOVA2	1119	Cluster0001
NPAS4	918	Cluster0001
NPBWR1	346	Cluster0001
NPBWR2	65	Cluster0001
NPTN	487	Cluster0001
NPTX1	972	Cluster0001
NPTX2	371	Cluster0001
NPTXR	1175	Cluster0001
NPY	448	Cluster0001
NPY1R	429	Cluster0001
NR2E1	749	Cluster0001
NRGN	554	Cluster0001
NRIP3	1118	Cluster0001
NRN1	1115	Cluster0001
NRSN1	705	Cluster0001
NRSN2	1101	Cluster0001
NRXN1	1008	Cluster0001
NRXN2	864	Cluster0001
NSG1	806	Cluster0001
NSG2	1142	Cluster0001
NSMF	701	Cluster0001
NT5DC3	942	Cluster0001
NTM	1116	Cluster0001
NTN3	649	Cluster0001
NTRK2	1010	Cluster0001
NTRK3	842	Cluster0001
NTSR1	544	Cluster0001
NTSR2	526	Cluster0001
NUDT3	868	Cluster0001
NWD1	811	Cluster0001
NWD2	694	Cluster0001
NXPH2	555	Cluster0001
NXPH3	545	Cluster0001
NYAP1	795	Cluster0001
OAZ3	691	Cluster0001
OCIAD1	740	Cluster0001
OGDHL	988	Cluster0001
OLFM1	1133	Cluster0001
OLFM3	1086	Cluster0001
OLIG1	1083	Cluster0001
OLIG2	1076	Cluster0001
OMG	821	Cluster0001
OPALIN	1143	Cluster0001
OPCML	780	Cluster0001
OPRD1	89	Cluster0001
OPRK1	964	Cluster0001
OPRL1	820	Cluster0001
OPRM1	284	Cluster0001
OPTC	361	Cluster0001
OR4K15	290	Cluster0001
OR52W1	308	Cluster0001
ORAI2	1	Cluster0001
OSBP2	1122	Cluster0001
OSBPL6	593	Cluster0001
PABPN1L	2	Cluster0001
PACSIN1	1147	Cluster0001
PAK3	1053	Cluster0001
PAK5	1054	Cluster0001
PALM	842	Cluster0001
PANX2	748	Cluster0001
PAQR3	195	Cluster0001
PAQR8	465	Cluster0001
PAQR9	854	Cluster0001
PARD6A	797	Cluster0001
PAX3	533	Cluster0001
PAX6	419	Cluster0001
PCBP3	467	Cluster0001
PCBP4	622	Cluster0001
PCDH15	437	Cluster0001
PCDH8	726	Cluster0001
PCDH9	1079	Cluster0001
PCDHA10	1135	Cluster0001
PCDHA12	865	Cluster0001
PCDHA2	890	Cluster0001
PCDHA4	916	Cluster0001
PCDHAC1	231	Cluster0001
PCDHAC2	1058	Cluster0001
PCDHB4	1019	Cluster0001
PCDHB6	1040	Cluster0001
PCLO	904	Cluster0001
PCNX2	1100	Cluster0001
PCP4	438	Cluster0001
PCSK1	770	Cluster0001
PCSK1N	834	Cluster0001
PCSK2	1100	Cluster0001
PDE10A	44	Cluster0001
PDE1A	584	Cluster0001
PDE2A	271	Cluster0001
PDE4A	10	Cluster0001
PDE6C	26	Cluster0001
PDK2	422	Cluster0001
PDP1	382	Cluster0001
PDXP	937	Cluster0001
PDZD7	379	Cluster0001
PDZD9	254	Cluster0001
PELI3	347	Cluster0001
PEX5L	633	Cluster0001
PGBD5	1013	Cluster0001
PGM2L1	471	Cluster0001
PHACTR1	967	Cluster0001
PHACTR3	1096	Cluster0001
PHF24	678	Cluster0001
PHYHIP	1083	Cluster0001
PIANP	1191	Cluster0001
PIGH	557	Cluster0001
PIK3R3	549	Cluster0001
PIP4K2B	188	Cluster0001
PIP5K1B	651	Cluster0001
PIP5K1C	818	Cluster0001
PIP5KL1	643	Cluster0001
PISD	487	Cluster0001
PITPNM3	814	Cluster0001
PJA2	572	Cluster0001
PLCB1	937	Cluster0001
PLCB4	532	Cluster0001
PLCXD3	415	Cluster0001
PLD3	659	Cluster0001
PLD5	913	Cluster0001
PLP1	1104	Cluster0001
PLPPR1	1088	Cluster0001
PLPPR2	1138	Cluster0001
PLPPR3	770	Cluster0001
PLPPR4	780	Cluster0001
PLPPR5	875	Cluster0001
PLXNA2	10	Cluster0001
PMFBP1	513	Cluster0001
PNCK	816	Cluster0001
PNMA1	1190	Cluster0001
PNMA2	1105	Cluster0001
POMT1	324	Cluster0001
PORCN	817	Cluster0001
POU3F2	1151	Cluster0001
PPFIA2	1135	Cluster0001
PPFIA3	810	Cluster0001
PPFIA4	450	Cluster0001
PPIP5K1	488	Cluster0001
PPM1E	1043	Cluster0001
PPM1H	7	Cluster0001
PPP1R16B	564	Cluster0001
PPP1R17	440	Cluster0001
PPP2R2B	607	Cluster0001
PPP2R5B	1100	Cluster0001
PPP3CA	946	Cluster0001
PPP3CB	826	Cluster0001
PPP3CC	2	Cluster0001
PPP3R1	1018	Cluster0001
PRDM13	254	Cluster0001
PRDM8	1141	Cluster0001
PRELID3A	609	Cluster0001
PREPL	1115	Cluster0001
PREX2	801	Cluster0001
PRICKLE2	713	Cluster0001
PRKAR1B	1106	Cluster0001
PRKCE	1154	Cluster0001
PRKCG	1100	Cluster0001
PRKCZ	1148	Cluster0001
PRMT8	1141	Cluster0001
PRNP	857	Cluster0001
PROKR2	280	Cluster0001
PRR7	1061	Cluster0001
PRRT1	1172	Cluster0001
PRRT3	1133	Cluster0001
PRUNE2	314	Cluster0001
PSD	1054	Cluster0001
PSD2	809	Cluster0001
PTCHD1	813	Cluster0001
PTPN5	608	Cluster0001
PTPRD	855	Cluster0001
PTPRN	792	Cluster0001
PTPRN2	959	Cluster0001
PTPRS	843	Cluster0001
PTPRT	951	Cluster0001
PTPRZ1	1126	Cluster0001
PURG	1043	Cluster0001
PVALB	586	Cluster0001
R3HDM1	710	Cluster0001
RAB11FIP4	171	Cluster0001
RAB15	927	Cluster0001
RAB39B	1155	Cluster0001
RAB3A	1075	Cluster0001
RAB3B	1132	Cluster0001
RAB3C	990	Cluster0001
RAB4A	697	Cluster0001
RAB6B	1086	Cluster0001
RAB9B	1034	Cluster0001
RALGPS1	821	Cluster0001
RALYL	1166	Cluster0001
RAP1GAP2	967	Cluster0001
RASGEF1C	995	Cluster0001
RASGRF1	925	Cluster0001
RASGRF2	510	Cluster0001
RASL10A	386	Cluster0001
RASL10B	415	Cluster0001
RBBP9	518	Cluster0001
RBFOX1	920	Cluster0001
RBFOX3	954	Cluster0001
RCAN2	977	Cluster0001
REEP2	1155	Cluster0001
RELL2	1076	Cluster0001
RELN	536	Cluster0001
REM2	326	Cluster0001
RETNLB	138	Cluster0001
RETREG2	735	Cluster0001
RFX4	790	Cluster0001
RGS11	832	Cluster0001
RGS17	790	Cluster0001
RGS4	529	Cluster0001
RGS7	769	Cluster0001
RGS7BP	1102	Cluster0001
RGS8	485	Cluster0001
RGS9	563	Cluster0001
RHBDD2	488	Cluster0001
RHBDL1	1004	Cluster0001
RHEBL1	2	Cluster0001
RHOBTB2	900	Cluster0001
RIC3	854	Cluster0001
RIMS1	1005	Cluster0001
RIMS3	1048	Cluster0001
RIMS4	1005	Cluster0001
RIPPLY2	1052	Cluster0001
RND2	714	Cluster0001
RNF112	489	Cluster0001
RNF115	50	Cluster0001
RNF157	711	Cluster0001
RNF165	1094	Cluster0001
RNF175	1096	Cluster0001
RNF182	309	Cluster0001
RNF43	140	Cluster0001
RNF7	522	Cluster0001
RNFT2	933	Cluster0001
RORB	736	Cluster0001
RPH3A	1137	Cluster0001
RPRM	902	Cluster0001
RPRML	517	Cluster0001
RPS6KA2	87	Cluster0001
RPS6KL1	500	Cluster0001
RPUSD1	404	Cluster0001
RTBDN	1135	Cluster0001
RTN4R	1113	Cluster0001
RTN4RL1	848	Cluster0001
RTN4RL2	495	Cluster0001
RTP1	747	Cluster0001
RUFY3	868	Cluster0001
RUNDC1	534	Cluster0001
RUNDC3A	1117	Cluster0001
RUNX1T1	562	Cluster0001
RUSC1	1019	Cluster0001
RWDD2A	86	Cluster0001
RXFP1	430	Cluster0001
S100B	764	Cluster0001
SALL2	907	Cluster0001
SAMD14	823	Cluster0001
SAMD8	750	Cluster0001
SBK1	700	Cluster0001
SCAMP1	955	Cluster0001
SCAMP5	1123	Cluster0001
SCG2	563	Cluster0001
SCG3	1114	Cluster0001
SCG5	899	Cluster0001
SCGN	105	Cluster0001
SCN1A	1092	Cluster0001
SCN1B	763	Cluster0001
SCN2A	1114	Cluster0001
SCN2B	1177	Cluster0001
SCN3A	600	Cluster0001
SCN3B	1145	Cluster0001
SCN8A	1159	Cluster0001
SCRN1	1145	Cluster0001
SCRT1	1081	Cluster0001
SCRT2	402	Cluster0001
SDC3	686	Cluster0001
SEC31B	166	Cluster0001
SEC61A2	999	Cluster0001
SEL1L3	295	Cluster0001
SEMA3E	266	Cluster0001
SEMA5B	563	Cluster0001
2003-09-01	759	Cluster0001
2008-09-01	676	Cluster0001
SERINC1	1109	Cluster0001
SERP2	1150	Cluster0001
SERTM1	601	Cluster0001
SEZ6	1050	Cluster0001
SEZ6L	1146	Cluster0001
SEZ6L2	1145	Cluster0001
SFXN5	1075	Cluster0001
SGIP1	1088	Cluster0001
SGSM1	667	Cluster0001
SGTB	765	Cluster0001
SH2D5	469	Cluster0001
SH3GL2	1089	Cluster0001
SH3GLB2	504	Cluster0001
SH3RF3	540	Cluster0001
SHANK1	1142	Cluster0001
SHANK2	773	Cluster0001
SHC2	730	Cluster0001
SHC3	730	Cluster0001
SHF	459	Cluster0001
SHISA7	792	Cluster0001
SHISA8	412	Cluster0001
SHISA9	834	Cluster0001
SIAH3	764	Cluster0001
SKI	400	Cluster0001
SKOR1	394	Cluster0001
SKOR2	369	Cluster0001
SLC12A5	1135	Cluster0001
SLC13A4	371	Cluster0001
SLC16A8	253	Cluster0001
SLC17A6	554	Cluster0001
SLC17A7	1155	Cluster0001
SLC1A1	492	Cluster0001
SLC1A2	627	Cluster0001
SLC1A3	1095	Cluster0001
SLC1A6	652	Cluster0001
SLC22A17	1142	Cluster0001
SLC24A2	937	Cluster0001
SLC24A3	826	Cluster0001
SLC25A23	1111	Cluster0001
SLC25A27	969	Cluster0001
SLC25A44	429	Cluster0001
SLC26A11	1184	Cluster0001
SLC30A3	548	Cluster0001
SLC32A1	1090	Cluster0001
SLC35F1	948	Cluster0001
SLC35F3	909	Cluster0001
SLC35F4	612	Cluster0001
SLC35G2	721	Cluster0001
SLC36A1	351	Cluster0001
SLC38A8	372	Cluster0001
SLC39A12	906	Cluster0001
SLC39A3	946	Cluster0001
SLC44A5	854	Cluster0001
SLC45A1	1122	Cluster0001
SLC4A10	1128	Cluster0001
SLC4A4	257	Cluster0001
SLC4A8	1062	Cluster0001
SLC5A5	451	Cluster0001
SLC6A1	1146	Cluster0001
SLC6A13	776	Cluster0001
SLC6A15	1181	Cluster0001
SLC6A17	1171	Cluster0001
SLC6A5	291	Cluster0001
SLC6A7	985	Cluster0001
SLC8A2	1009	Cluster0001
SLC8A3	481	Cluster0001
SLCO1C1	948	Cluster0001
SLITRK1	1170	Cluster0001
SLITRK3	1142	Cluster0001
SLITRK5	1078	Cluster0001
SMAP1	354	Cluster0001
SMIM13	986	Cluster0001
SMIM18	1074	Cluster0001
SMIM36	542	Cluster0001
SNAP25	1101	Cluster0001
SNAP91	1132	Cluster0001
SNCA	1125	Cluster0001
SNCAIP	189	Cluster0001
SNCB	1160	Cluster0001
SNPH	1127	Cluster0001
SNRPN	1072	Cluster0001
SNTG1	617	Cluster0001
SNX19	841	Cluster0001
SOBP	805	Cluster0001
SOCS7	432	Cluster0001
SOGA1	359	Cluster0001
SORCS1	516	Cluster0001
SORCS3	998	Cluster0001
SORT1	432	Cluster0001
SOX1	1059	Cluster0001
SOX10	397	Cluster0001
SOX8	989	Cluster0001
SP9	264	Cluster0001
SPARCL1	753	Cluster0001
SPATA2	1006	Cluster0001
SPATA25	831	Cluster0001
SPATA2L	1017	Cluster0001
SPATC1	817	Cluster0001
SPEM1	668	Cluster0001
SPEM2	527	Cluster0001
SPHKAP	859	Cluster0001
SPPL2C	373	Cluster0001
SPRED3	268	Cluster0001
SPRN	29	Cluster0001
SPRYD7	831	Cluster0001
SPTAN1	902	Cluster0001
SPTBN4	1029	Cluster0001
SRCIN1	1006	Cluster0001
SRGAP3	1138	Cluster0001
SRRM3	747	Cluster0001
SRRM4	924	Cluster0001
SS18L1	1141	Cluster0001
SST	519	Cluster0001
SSTR1	557	Cluster0001
SSTR2	929	Cluster0001
SSX2IP	587	Cluster0001
ST18	431	Cluster0001
ST6GALNAC5	946	Cluster0001
ST8SIA3	940	Cluster0001
ST8SIA5	794	Cluster0001
STAC2	586	Cluster0001
STK16	677	Cluster0001
STK32A	327	Cluster0001
STK32C	497	Cluster0001
STMN2	775	Cluster0001
STMN3	1032	Cluster0001
STMN4	1141	Cluster0001
STRIP2	396	Cluster0001
STUM	189	Cluster0001
STX1A	548	Cluster0001
STX1B	1058	Cluster0001
STX3	101	Cluster0001
STXBP1	1122	Cluster0001
STXBP5L	826	Cluster0001
SULT4A1	1016	Cluster0001
SUSD4	737	Cluster0001
SV2A	1036	Cluster0001
SV2C	1066	Cluster0001
SVIP	1003	Cluster0001
SVOP	1108	Cluster0001
SYBU	655	Cluster0001
SYN1	1147	Cluster0001
SYN2	1015	Cluster0001
SYN3	1090	Cluster0001
SYNDIG1	875	Cluster0001
SYNDIG1L	1049	Cluster0001
SYNE1	493	Cluster0001
SYNGAP1	782	Cluster0001
SYNGR1	729	Cluster0001
SYNGR3	861	Cluster0001
SYNJ1	615	Cluster0001
SYNJ2	1	Cluster0001
SYNPR	1038	Cluster0001
SYP	1151	Cluster0001
SYT1	1144	Cluster0001
SYT11	1159	Cluster0001
SYT12	652	Cluster0001
SYT13	1137	Cluster0001
SYT14	989	Cluster0001
SYT16	752	Cluster0001
SYT17	323	Cluster0001
SYT3	1042	Cluster0001
SYT4	765	Cluster0001
SYT5	1091	Cluster0001
SYT6	682	Cluster0001
SYT7	869	Cluster0001
SYT9	316	Cluster0001
TAGLN3	975	Cluster0001
TARBP2	281	Cluster0001
TAS1R3	382	Cluster0001
TBR1	546	Cluster0001
TCAF1	695	Cluster0001
TCEAL1	441	Cluster0001
TCERG1L	918	Cluster0001
TCF4	256	Cluster0001
TECTA	683	Cluster0001
TEF	511	Cluster0001
TENM1	580	Cluster0001
TEX29	462	Cluster0001
TEX35	328	Cluster0001
TEX45	200	Cluster0001
TEX50	1	Cluster0001
TFAP2D	314	Cluster0001
THRA	349	Cluster0001
THRB	3	Cluster0001
THSD7A	1013	Cluster0001
THY1	615	Cluster0001
TIAM1	362	Cluster0001
TLL1	382	Cluster0001
TLX3	375	Cluster0001
TMC3	383	Cluster0001
TMCC2	595	Cluster0001
TMEFF2	1020	Cluster0001
TMEM104	1	Cluster0001
TMEM108	669	Cluster0001
TMEM121B	638	Cluster0001
TMEM130	927	Cluster0001
TMEM132A	442	Cluster0001
TMEM132B	574	Cluster0001
TMEM132E	587	Cluster0001
TMEM145	916	Cluster0001
TMEM151A	1014	Cluster0001
TMEM163	989	Cluster0001
TMEM169	797	Cluster0001
TMEM178A	571	Cluster0001
TMEM179	1031	Cluster0001
TMEM196	542	Cluster0001
TMEM198	1029	Cluster0001
TMEM215	549	Cluster0001
TMEM240	1169	Cluster0001
TMEM31	5	Cluster0001
TMEM35A	1116	Cluster0001
TMEM50B	268	Cluster0001
TMEM59L	1116	Cluster0001
TMEM63C	610	Cluster0001
TMEM74	970	Cluster0001
TMEM74B	577	Cluster0001
TMOD2	1085	Cluster0001
TMTC4	469	Cluster0001
TNR	1152	Cluster0001
TOMM20L	332	Cluster0001
TOMM40L	21	Cluster0001
TRAM1L1	749	Cluster0001
TRANK1	591	Cluster0001
TRAPPC3L	730	Cluster0001
TRH	247	Cluster0001
TRHDE	782	Cluster0001
TRIM17	271	Cluster0001
TRIM3	674	Cluster0001
TRIM32	1000	Cluster0001
TRIM46	1021	Cluster0001
TRIM67	472	Cluster0001
TRIM9	1116	Cluster0001
TRPC1	832	Cluster0001
TRPC3	257	Cluster0001
TRPM3	661	Cluster0001
TSPAN4	252	Cluster0001
TSPOAP1	670	Cluster0001
TSPYL1	614	Cluster0001
TTBK1	1097	Cluster0001
TTC19	546	Cluster0001
TTC7B	742	Cluster0001
TTC9B	1041	Cluster0001
TTLL7	847	Cluster0001
TTYH1	1167	Cluster0001
TUBB2A	988	Cluster0001
TUBB2B	1051	Cluster0001
TUBB3	1145	Cluster0001
TUBB4A	860	Cluster0001
TUBG2	850	Cluster0001
TUBGCP2	253	Cluster0001
TVP23A	660	Cluster0001
UBAP1L	580	Cluster0001
UBE2O	496	Cluster0001
UBE2QL1	1087	Cluster0001
UBXN2B	215	Cluster0001
UCHL1	555	Cluster0001
UCN	710	Cluster0001
UNC13A	1146	Cluster0001
UNC5A	1029	Cluster0001
UNC5C	592	Cluster0001
UNC5D	605	Cluster0001
UNC79	1051	Cluster0001
UNC80	923	Cluster0001
UNCX	393	Cluster0001
UPF3A	1151	Cluster0001
USH1G	740	Cluster0001
USP35	725	Cluster0001
USP46	1086	Cluster0001
VAMP1	983	Cluster0001
VAT1L	482	Cluster0001
VIP	421	Cluster0001
VSIG2	501	Cluster0001
VSNL1	1093	Cluster0001
VSTM2A	707	Cluster0001
VSTM2B	592	Cluster0001
VSTM2L	792	Cluster0001
VWC2	472	Cluster0001
VWC2L	544	Cluster0001
WASF1	950	Cluster0001
WASF3	857	Cluster0001
WDR47	1018	Cluster0001
WDR7	601	Cluster0001
WISP2	397	Cluster0001
WNT1	93	Cluster0001
WSB2	156	Cluster0001
WSCD1	820	Cluster0001
WSCD2	895	Cluster0001
XKR4	1148	Cluster0001
XKR6	505	Cluster0001
XKR7	549	Cluster0001
YDJC	313	Cluster0001
YJEFN3	1031	Cluster0001
YPEL3	253	Cluster0001
YPEL4	1024	Cluster0001
YWHAG	919	Cluster0001
YWHAH	1022	Cluster0001
ZAN	500	Cluster0001
ZBTB42	135	Cluster0001
ZBTB46	180	Cluster0001
ZC3H12B	1135	Cluster0001
ZDHHC22	770	Cluster0001
ZDHHC8	688	Cluster0001
ZFHX2	675	Cluster0001
ZFP57	753	Cluster0001
ZFYVE28	1118	Cluster0001
ZIC1	412	Cluster0001
ZIC2	454	Cluster0001
ZIC3	622	Cluster0001
ZIC4	407	Cluster0001
ZIC5	454	Cluster0001
ZMIZ1	244	Cluster0001
ZNF365	854	Cluster0001
ZNF385B	338	Cluster0001
ZNF385C	341	Cluster0001
ZNF385D	509	Cluster0001
ZNF423	331	Cluster0001
ZNF428	959	Cluster0001
ZNF521	341	Cluster0001
ZNF536	521	Cluster0001
ZNF576	440	Cluster0001
ZNF599	432	Cluster0001
ZNF804A	942	Cluster0001
ZNF804B	653	Cluster0001
ZSCAN4	294	Cluster0001
ZSWIM5	761	Cluster0001
AAAS	696	Cluster0002
AASDH	246	Cluster0002
ABCA5	200	Cluster0002
ABCD2	522	Cluster0002
ACAP1	643	Cluster0002
ACRBP	366	Cluster0002
ACTL6A	440	Cluster0002
ADPRM	796	Cluster0002
AGER	286	Cluster0002
AHCTF1	430	Cluster0002
AIRE	284	Cluster0002
AKAP10	383	Cluster0002
AKNA	404	Cluster0002
ALKBH1	242	Cluster0002
ALYREF	386	Cluster0002
AMPD2	352	Cluster0002
AMTN	277	Cluster0002
ANGEL2	625	Cluster0002
ANKIB1	544	Cluster0002
ANKLE1	624	Cluster0002
ANKRD27	406	Cluster0002
ANKRD44	181	Cluster0002
ANP32E	476	Cluster0002
AOAH	584	Cluster0002
AP4E1	145	Cluster0002
AP4S1	1	Cluster0002
AP5M1	457	Cluster0002
Apaf-1	385	Cluster0002
APEX2	27	Cluster0002
APPL1	240	Cluster0002
ARHGAP45	536	Cluster0002
ARHGDIB	421	Cluster0002
ARHGEF1	647	Cluster0002
ARHGEF39	748	Cluster0002
ARID1A	762	Cluster0002
ARID2	708	Cluster0002
ARID4A	394	Cluster0002
ARID4B	791	Cluster0002
ARL5A	701	Cluster0002
ARNTL	255	Cluster0002
ARRB2	205	Cluster0002
ARRDC5	486	Cluster0002
ASH2L	478	Cluster0002
ASPM	437	Cluster0002
ASXL1	733	Cluster0002
ATAD2	733	Cluster0002
ATAD5	745	Cluster0002
ATE1	63	Cluster0002
ATF1	122	Cluster0002
ATG10	690	Cluster0002
ATP8A1	358	Cluster0002
ATR	674	Cluster0002
AURKA	230	Cluster0002
AURKB	485	Cluster0002
AZU1	309	Cluster0002
BACH2	498	Cluster0002
BAHCC1	507	Cluster0002
BANF1	28	Cluster0002
BARD1	735	Cluster0002
BAZ1B	273	Cluster0002
BBS10	61	Cluster0002
BBX	51	Cluster0002
BCL11B	544	Cluster0002
BCL2L11	673	Cluster0002
BCL7A	227	Cluster0002
BCLAF1	426	Cluster0002
BFSP2	313	Cluster0002
BIRC6	764	Cluster0002
BLM	445	Cluster0002
BMF	482	Cluster0002
BORA	605	Cluster0002
BPIFA1	197	Cluster0002
BPTF	558	Cluster0002
BRCA1	403	Cluster0002
BRCA2	303	Cluster0002
BRIP1	484	Cluster0002
BRWD1	494	Cluster0002
BRWD3	63	Cluster0002
BTAF1	255	Cluster0002
BTG2	323	Cluster0002
BUB1	544	Cluster0002
BUB1B	431	Cluster0002
BUB3	673	Cluster0002
BUD13	268	Cluster0002
C11orf58	264	Cluster0002
C12orf40	544	Cluster0002
C18orf54	721	Cluster0002
C1orf109	745	Cluster0002
C1orf112	652	Cluster0002
C1orf131	358	Cluster0002
C20orf196	659	Cluster0002
C20orf202	243	Cluster0002
C2CD3	574	Cluster0002
C4orf33	1	Cluster0002
C7orf55-LUC7L2	431	Cluster0002
CACTIN	721	Cluster0002
CAPN11	450	Cluster0002
CARMIL2	758	Cluster0002
CASP1	147	Cluster0002
CASP8AP2	595	Cluster0002
CBL	618	Cluster0002
CBLL1	206	Cluster0002
CBX2	254	Cluster0002
CBX3	541	Cluster0002
CBX5	859	Cluster0002
CCAR1	727	Cluster0002
CCDC171	231	Cluster0002
CCDC181	531	Cluster0002
CCDC22	21	Cluster0002
CCDC34	75	Cluster0002
CCDC77	954	Cluster0002
CCDC88B	397	Cluster0002
CCDC88C	245	Cluster0002
CCNA2	419	Cluster0002
CCNB2	361	Cluster0002
CCND3	505	Cluster0002
CCNE2	439	Cluster0002
CCNF	463	Cluster0002
CCNJL	426	Cluster0002
CCNK	125	Cluster0002
CCNT1	380	Cluster0002
CCR4	564	Cluster0002
CCR7	451	Cluster0002
CCR8	579	Cluster0002
CCR9	526	Cluster0002
CD1D	50	Cluster0002
CD1E	456	Cluster0002
CD2	371	Cluster0002
CD226	320	Cluster0002
CD247	664	Cluster0002
CD27	608	Cluster0002
CD28	671	Cluster0002
CD2AP	196	Cluster0002
CD3D	663	Cluster0002
CD3E	618	Cluster0002
CD3G	650	Cluster0002
CD4	586	Cluster0002
CD40LG	293	Cluster0002
CD5	647	Cluster0002
CD52	677	Cluster0002
CD6	300	Cluster0002
CD69	265	Cluster0002
CD8A	577	Cluster0002
CDC16	197	Cluster0002
CDC23	229	Cluster0002
CDC25A	499	Cluster0002
CDC25C	380	Cluster0002
CDC45	336	Cluster0002
CDC6	292	Cluster0002
CDCA2	423	Cluster0002
CDCA3	368	Cluster0002
CDCA7	221	Cluster0002
CDCA8	456	Cluster0002
CDHR1	482	Cluster0002
CDK1	338	Cluster0002
cdk2	154	Cluster0002
CDK6	328	Cluster0002
CDKN3	164	Cluster0002
CDT1	388	Cluster0002
CEBPZ	393	Cluster0002
CELF1	301	Cluster0002
CENPC	721	Cluster0002
CENPE	273	Cluster0002
CENPF	432	Cluster0002
CENPI	562	Cluster0002
CENPJ	419	Cluster0002
CENPK	289	Cluster0002
CENPL	658	Cluster0002
CENPM	681	Cluster0002
CENPN	440	Cluster0002
CENPS	278	Cluster0002
CENPT	306	Cluster0002
CENPU	540	Cluster0002
CEP120	259	Cluster0002
CEP128	822	Cluster0002
CEP135	722	Cluster0002
CEP152	525	Cluster0002
CEP162	703	Cluster0002
CEP295	1011	Cluster0002
CEP41	513	Cluster0002
CEP44	500	Cluster0002
CEP55	184	Cluster0002
CEP57	581	Cluster0002
CEP63	733	Cluster0002
CEP70	721	Cluster0002
CEP78	894	Cluster0002
CGAS	287	Cluster0002
CGGBP1	838	Cluster0002
CHAF1A	545	Cluster0002
CHD1	681	Cluster0002
CHD9	184	Cluster0002
CHRNA9	273	Cluster0002
CIP2A	548	Cluster0002
CKAP2	138	Cluster0002
CKAP2L	353	Cluster0002
CKAP5	788	Cluster0002
CKS1B	132	Cluster0002
CKS2	276	Cluster0002
CLNS1A	268	Cluster0002
CLSPN	658	Cluster0002
CMC2	317	Cluster0002
CNOT1	482	Cluster0002
CNOT2	213	Cluster0002
[truncated: 7,383 more rows]
