# Supplementary material for: A Mini-Atlas of Gene Expression for the Domestic Goat (Capra hircus)
Source: Front Genet. 2019 Nov 4;10:1080. doi: 10.3389/fgene.2019.01080 (PMC6844187; doi:10.3389/fgene.2019.01080)
Supplement: Supplementary file 20 [file Table_14.xlsx]

## Sheet: DEG in goat bmdm post LPS_goat_
S14 Table A: Differentially expressed genes in goat bone marrow derived macrophages (BMDM) (+/-) LPS									S14 Table B: Differentially expressed genes in sheep bone marrow derived macrophages (+/-) LPS
GENE_ID	LOG2_FC	P	FDR	AVG_READ_RAW_COUNT_FOR_0HR	AVG_RAW_READ_COUNT_FOR_7HR	AVG_TPM_FOR_0HR	AVG_TPM_FOR_7HR		GENE_ID	LOG2_FC	P	FDR	AVG_READ_RAW_COUNT_FOR_0HR	AVG_RAW_READ_COUNT_FOR_7HR	AVG_TPM_FOR_0HR	AVG_TPM_FOR_7HR
CSF2	8.11471	1.29e-06	0.000291922	3	782.667	0.162844	42.7837		ENSOARG00000016213	12.1213	3.49e-11	1.64e-09	2.16667	9038.67	0.0231784	93.4271
IL1B	7.94586	0.000591988	0.0416255	180.333	36103.3	6.93068	1552.06		CSF3	11.0856	3.39e-16	3.78e-14	1.66667	3019	0.0697944	117.936
LOC106503920	7.37662	0.0225305	0.432936	0	20.561	0	1.04553		CSF2	10.5601	3.64e-10	1.44e-08	3	3405.17	0.223038	254.429
LOC108636624	6.77126	0.000943379	0.0596095	0	13.0734	0	1.03148		IL33	10.2796	6.32e-19	1.12e-16	6.83333	7693.83	0.094597	92.5522
LOC102181045	6.60687	3.76e-05	0.00513696	0	11	0	0.435081		ENSOARG00000017264	9.45551	1.28e-20	2.91e-18	0.333333	286.167	0.00776377	5.85138
LOC102181582	6.58046	1.77e-77	3.36e-73	1160.33	97245.3	43.5566	3979.46		CCL20	9.3551	1.49e-15	1.51e-13	2.33333	1309.83	0.336768	174.067
CSF3	6.42712	3.34e-05	0.0046579	13.6667	935.334	0.223995	17.498		CCL24	9.19885	4.78e-14	3.82e-12	3.33333	1945.33	0.328164	169.295
ZBP1	6.23755	0.00328658	0.137436	19.3333	1348	0.210654	14.4052		PTX3	9.14923	3.74e-20	8e-18	88.3333	36904	1.7233	735.11
RSAD2	6.2321	8.82e-05	0.00985406	76.3333	4856.67	0.913853	62.0174		G0S2	8.75037	7.02e-12	3.83e-10	1.83333	621	0.343903	116.265
LOC106502146	6.16791	0.00788198	0.2391	0	9	0	0.359973		IL1B	8.7184	1.27e-23	4.71e-21	1440.16	481316	6.94296	2179.39
LOC102182115	6.16593	2.78e-08	1.05e-05	242.58	15141.5	9.87291	649.541		LVRN	8.60176	5.61e-27	3.74e-24	12	3938	0.0702781	21.2657
CCL20	6.11293	1.8e-05	0.00277118	415	23201.7	26.7973	1758.68		MMP3	8.49219	6.21e-27	3.98e-24	417.667	133888	4.56202	1270.86
TNFSF10	6.10513	0.000533408	0.0387998	2.33333	150.333	0.064346	4.25739		PVR	8.48528	1.65e-50	1.75e-46	9.33333	3091.67	0.177956	51.904
LOC102186299	5.93963	7.79e-05	0.00908317	13.383	740.849	0.233251	12.8112		TGM2	8.06979	2.6e-18	4.2e-16	119.167	29277.5	1.26469	258.585
LOC102170144	5.91918	0.000154622	0.0150545	358.861	19480	4.68476	252.92		IL2RB	7.92999	5.37e-11	2.46e-09	0.5	140.333	0.00663093	1.5714
GPR84	5.88224	7.18e-06	0.00134891	85.6667	4158.67	1.79127	97.6605		THBS1	7.65673	3.66e-23	1.25e-20	276.833	52500.5	1.50485	247.987
TMPRSS15	5.8663	0.00114811	0.0681152	0	7	0	0.0978896		SIGLECL1	7.5026	7.53e-11	3.41e-09	0.166667	41.6667	0.00775748	1.93132
ISG15	5.85693	3.57e-05	0.00491619	112	5569.33	6.23363	325.323		ENSOARG00000017579	7.47145	0.000125907	0.00117889	0	18.1923	0	0.325165
LOC102182395	5.80555	1.57e-25	9.95e-22	137.333	6665.22	7.03019	369.167		IL36A	7.37996	2.86e-12	1.67e-10	13	1956	0.847417	105.558
AQP8	5.7912	0.00225722	0.107943	0	6.66667	0	0.128733		IL36G	7.36728	5.58e-09	1.72e-07	0.166667	39.8333	0.0130353	3.6211
LOC102189031	5.77624	0.00408864	0.159063	7.33333	351.667	0.339571	16.9653		F3	7.34697	1.16e-12	7.43e-11	36.8333	5011.67	1.07188	135.94
IL6	5.75468	4.85e-20	1.54e-16	769.333	38345.7	75.0995	3799.38		BATF3	7.33863	1.23e-17	1.72e-15	6.83333	982.167	0.44947	57.6006
LOC102186893	5.69183	0.00125854	0.0728303	16.6315	768.684	0.126599	5.83656		SELE	7.21455	4.93e-21	1.19e-18	0.666667	107.833	0.0116455	1.5071
LOC102174470	5.45678	0.0246753	0.452206	0.333333	18	0.0102287	0.618569		HSD11B1	7.08509	1.16e-09	4.07e-08	3.83333	444.167	0.0680797	7.02667
PTX3	5.39083	4.65e-15	8.82e-12	192	7522.33	4.74631	180.161		INHBA	7.05663	2.52e-42	1.33e-38	68.3333	8877	1.07525	116.976
CCL5	5.39053	1.9e-36	1.8e-32	175.333	6677	8.23868	321.425		ENSOARG00000016507	7.03025	3.88e-10	1.51e-08	0.166667	32.8333	0.012815	2.15856
EXOC3L4	5.36601	0.0012825	0.0731176	1.33333	76.3333	0.00977309	0.36667		GPRC5A	7.02727	1.03e-10	4.55e-09	2	265.5	0.0308146	3.51128
LOC108633177	5.31843	0.00125045	0.0725989	23	799.604	0.405585	14.5029		ENSOARG00000008926	7.01202	9.13e-14	6.83e-12	0.833333	124.167	0.0202544	2.74903
LOC102180880	5.30005	0.00401477	0.158133	325	10406.7	14.6493	533.29		TNIP3	6.90132	5.48e-15	5.02e-13	13.8333	1428.33	0.186909	17.0886
SLC28A3	5.23835	0.000995911	0.0613876	2.33333	84.3333	0.0257118	0.929062		IL36B	6.87879	7.07e-09	2.14e-07	3.83333	401.833	0.228806	20.7142
ATP10B	5.21323	1.67e-11	1.44e-08	1	36.6667	0.00476146	0.205403		CAPN14	6.86865	5.01e-08	1.23e-06	0	13	0	0.125728
LOC102185066	5.20085	0.00276149	0.121237	0	4.33458	0	0.116943		EDN1	6.85319	4.54e-12	2.56e-10	13.6667	1717	0.596385	58.8271
TBC1D21	5.17057	0.00121007	0.0709049	0	4.33333	0	0.141369		ENSOARG00000015364	6.82761	0.000116532	0.0011033	0	12.3333	0	0.857776
LOC102182683	5.14288	1.75e-07	5.53e-05	421.087	12414.6	15.8974	524.167		ENSOARG00000000969	6.82108	2.96e-15	2.84e-13	0.333333	46.8333	0.013572	1.92386
SST	5.14278	0.000338116	0.0270717	0	4	0	0.913874		IL19	6.77765	2.23e-12	1.35e-10	1.66667	163.167	0.00908764	0.813097
TNFRSF9	5.13752	0.000138288	0.0136792	0	4	0	0.0812635		ENSOARG00000014592	6.7715	7.66e-14	5.86e-12	470	43828	54.7395	4604.68
CDK5R2	5.11902	6.43e-05	0.00777471	1.66667	58	0.0221826	0.731211		CCL5	6.7247	2.63e-10	1.07e-08	3.16667	308.833	0.546608	45.324
NR1I2	5.10008	0.00138522	0.0771213	0	4	0	0.0557198		IL9	6.62551	2.08e-12	1.27e-10	0.166667	26.1667	0.012115	1.71937
PTGS2	5.02085	8.77e-14	1.28e-10	1895	53680	22.2945	668.628		ADAMTS4	6.62507	6.34e-14	4.92e-12	8.60236	727.095	0.028879	2.14161
LIF	4.91855	1.34e-10	8.5e-08	1296.33	35822	10.9212	297.869		ENSOARG00000015795	6.62324	0.000704767	0.00508344	0.333333	36.0057	0.00444493	0.400775
KCNJ6	4.80362	0.0404826	0.584013	0	3.33333	0	0.0511757		IL1RN	6.56771	1.01e-16	1.23e-14	438.5	35243.8	24.4449	1779.85
CXCL9	4.79655	0.01255	0.317259	7	178.333	0.112918	2.82882		ENSOARG00000001535	6.56104	1.06e-05	0.000138538	0	11.0949	0	0.166815
FLT3	4.77131	0.00214192	0.103926	0	3	0	0.0423386		IL6	6.55023	3.7e-07	7.26e-06	42.6667	3085.67	1.61929	107.31
IL33	4.75477	0.00174082	0.089565	74.3333	1680.33	1.51059	37.4073		ENSOARG00000014775	6.53751	4.73e-24	1.89e-21	220.643	17142.2	54.5497	3861.22
ATP13A4	4.74343	0.00121001	0.0709049	0	3	0	0.0312187		ENSOARG00000025179	6.52825	3.01e-10	1.2e-08	156.859	10755.4	38.1243	2561.53
NOTO	4.72868	0.00102512	0.0629832	0	3	0	0.0566793		IL37	6.52395	1.8e-13	1.29e-11	0	10.5	0	0.360242
RTP4	4.72625	4.81e-05	0.00625022	41.7191	1016.61	0.750274	17.6314		FLT1	6.51004	9.03e-39	3.18e-35	139.333	11240	0.737566	52.7746
LOC102190983	4.71996	0.000695216	0.0476487	519.333	11943.7	9.75134	230.575		ADCYAP1R1	6.4743	3.46e-20	7.54e-18	38.8333	3186.33	0.167115	12.3818
CES5A	4.71369	0.00186155	0.0944138	0	3	0	0.0676368		EREG	6.43491	5.16e-19	9.42e-17	16	1108.33	1.05594	69.8735
IL23A	4.71236	0.000654201	0.045	86.7048	1521.57	1.25985	29.0952		CCL4	6.43466	4.88e-23	1.62e-20	1616.33	108055	185.366	12181.8
TAC1	4.676	1.95e-05	0.00295495	135.333	3337	6.33895	150.266		BACH2	6.41199	0.000398205	0.00314905	0.666667	56	0.00483612	0.360245
LOC102177758	4.66915	0.0125796	0.317474	0	2.98927	0	0.208116		ENSOARG00000004082	6.3696	6.44e-07	1.18e-05	0.166667	24.5	0.069286	8.29614
LOC108634590	4.65641	0.000125333	0.0129318	0.4427	12.7926	0.0154979	0.537087		ONECUT2	6.36954	3.1e-08	8.04e-07	0.5	43.2863	0.0102197	0.781061
C6H4orf26	4.65363	1.72e-10	1.02e-07	4	94.3333	1.18722	27.8445		SPEF2	6.35813	5.93e-39	2.51e-35	0.833333	73.8333	0.00375669	0.278089
LOC102181554	4.62794	0.0315214	0.51192	9	202.731	0.15041	3.42374		TNC	6.32204	1.5e-05	0.000187275	37.1667	2383.17	0.114985	6.6595
SOD2	4.59051	5.06e-09	2.46e-06	8151	169953	106.924	2379.1		LAMC2	6.25491	3.03e-10	1.2e-08	0.166667	19.8333	0.000915362	0.105348
IFIT2	4.58613	0.0014684	0.0804448	159.333	3280	1.54574	33.3755		FGF18	6.21281	2.78e-12	1.63e-10	1.5	110.5	0.0646002	3.80503
CDH12	4.58452	0.00196313	0.098079	0	2.65456	0	0.0447602		KIAA1755	6.1789	1.03e-05	0.000136111	0	7.5	0	0.0326929
GALNT14	4.57894	0.00436613	0.165571	0	2.66667	0	0.0440177		ENSOARG00000006909	6.15429	2.93e-05	0.000340214	0.5	41	0.0340241	2.00734
IL13RA2	4.56796	4.16e-11	3.22e-08	1.33333	31.3333	0.0708947	1.68743		IL1A	6.12104	2.29e-10	9.46e-09	898	48902.8	26.3528	1367
PRR30	4.55014	0.00406603	0.158508	0	2.68278	0	0.0696261		ENSOARG00000000731	6.09408	0.000110686	0.0010555	1.68327	95.3605	0.0307258	1.56676
TMEM200C	4.49741	0.0439983	0.601374	0	2.66667	0	0.0319172		MARCKSL1	6.09351	1.82e-08	5.02e-07	5.12567	291.09	0.163164	8.41733
IFIT3	4.49563	0.00333664	0.13831	373.333	7288.33	6.67263	133.898		CISH	5.98693	1.93e-22	5.67e-20	42	2247.33	1.24466	61.8414
LOC102179668	4.46347	0.0456367	0.605561	0	2.47104	0	0.191688		PLA2G4E	5.97338	4.83e-08	1.2e-06	0.5	36.3333	0.00500488	0.285597
HRG	4.41312	4.99e-06	0.00101799	1	21.3333	0.0270761	0.564787		TMPRSS6	5.96979	7.56e-10	2.74e-08	0.166667	17.1667	0.00145834	0.115991
LOC102185583	4.40187	0.00747155	0.230646	0	2.36842	0	0.0735576		ISG15	5.87979	2.63e-11	1.27e-09	146.667	7846.83	8.53694	401.474
LOC102174969	4.39078	0.0317148	0.51393	19.3333	337.333	1.04383	20.0684		BTN1A1	5.82406	3.66e-06	5.45e-05	0.333333	27	0.00435785	0.314152
LOC102174044	4.36553	1.72e-06	0.000379753	9.33333	172.333	0.717204	14.3239		TMPRSS2	5.75195	0.000469878	0.00361064	0	5.5	0	0.0529727
CHODL	4.35411	4.39e-08	1.55e-05	96.3333	1894.33	1.82025	33.5762		TGFB2	5.74656	1.43e-05	0.000179453	0.833333	40.8333	0.0100737	0.482398
DCLK3	4.35233	0.0147111	0.350426	0	2.33333	0	0.0269055		SLC28A3	5.73894	3.49e-13	2.41e-11	73.3334	3816.17	0.713496	32.5654
ICAM1	4.33421	0.000213276	0.0186592	943	15426.7	9.39703	177.159		CRTAM	5.728	4.44e-05	0.000492293	0.5	29.6667	0.0117748	0.597374
MX2	4.33332	0.00870629	0.253511	744.893	12600.1	8.48855	153.489		IL12A	5.68354	7.83e-06	0.000106484	0	5.33333	0	0.218779
MEFV	4.32095	0.000297004	0.0244307	145.333	2627	1.42409	25.3437		ENSOARG00000001138	5.60527	4.37e-13	2.98e-11	107.016	4578.39	0.872335	32.9988
CD274	4.31568	1.9e-05	0.0029077	174.333	3198.33	5.96723	105.862		LURAP1L	5.57984	4.6e-13	3.12e-11	3.66667	167.5	0.114233	4.5288
WNT10A	4.31082	0.0143985	0.345146	0.666667	14.3333	0.00918427	0.192038		SPINK9	5.57666	3.62e-07	7.13e-06	0.333333	20	0.175008	8.14126
NPFFR2	4.30941	0.000256042	0.0216042	0.333333	8	0.0115951	0.272209		EHF	5.5558	1.41e-24	6.22e-22	18	756.833	0.19638	7.6308
TNFAIP6	4.28414	0.000123492	0.0129317	1392	25788.3	56.3654	963.001		PTGES	5.55145	1.83e-06	2.94e-05	3.16667	123.833	0.173534	6.50827
ISG20	4.27903	0.00230651	0.109747	12.3333	229.333	0.518535	8.90524		TEX15	5.54425	3.24e-06	4.9e-05	0	5.1692	0	0.01188
NOG	4.26921	0.000794896	0.0522184	18.3333	336.333	0.36567	6.18566		TNFAIP6	5.46059	7.47e-32	9.3e-29	6929.13	257150	86.8553	2969.96
CRTAM	4.24372	8.88e-05	0.00986264	0.333333	7.66667	0.0090511	0.195835		ENSOARG00000002061	5.43466	4.15e-21	1.03e-18	8.23945	301.887	0.166244	5.76401
CFB	4.21617	0.00136245	0.0760769	43.6667	669.667	0.574817	9.90834		RGS16	5.4179	5.03e-17	6.54e-15	47	1782.67	1.18966	40.1317
NCR1	4.20711	0.011142	0.294611	0	2	0	0.0894467		ENSOARG00000014496	5.40723	4.65e-23	1.56e-20	13304.6	473266	1853.54	60023.2
LOC108634807	4.17049	9.81e-06	0.0016781	0.640573	12.4439	0.0115315	0.209403		NPR3	5.40707	1.39e-05	0.000175076	0.666667	28.8333	0.0106798	0.377879
LOC108635505	4.16083	3.25e-05	0.00459897	1.26387	20.5122	0.0854073	1.88069		ISG20	5.39801	4.82e-07	9.19e-06	9.83333	375.5	0.535703	17.7067
IDO1	4.14185	0.109751	0.816507	7.66667	113.333	0.24215	3.93484		NOS2	5.33988	1.84e-11	9.27e-10	65.8333	2653.5	0.370359	12.8823
C1QL2	4.12999	5.68e-05	0.00700396	2.33333	38.6667	0.0240389	0.423769		FGF1	5.32745	1.15e-17	1.61e-15	16.3333	604.5	1.0549	34.4345
IRF1	4.12793	1.65e-05	0.00259034	420	6444.33	6.26421	99.264		CXCL11	5.31846	0.000117381	0.00111035	0.333333	15.5	0.0485533	1.98981
IL17REL	4.12672	0.00361591	0.145749	37	526.667	0.125212	2.00854		RSAD2	5.31186	2.63e-08	6.97e-07	71.6667	2543.67	1.58722	49.9567
HBEGF	4.12064	2.16e-05	0.0031742	338	5102	4.18807	66.603		ENSOARG00000016651	5.31039	0.018429	0.0735979	0.563745	29.0391	0.088577	3.21936
EDN1	4.10987	7.89e-05	0.00910366	84.3335	1285.33	1.46232	22.8731		SOD2	5.30464	3.28e-30	3.47e-27	3311.5	115181	121.77	3825.42
AOC1	4.10871	0.0493344	0.621096	0	2	0	0.0195551		MMP1	5.25977	2.46e-10	1.01e-08	4092.09	138306	31.1228	900.417
LOC102175229	4.10871	0.0493344	0.621096	0	2	0	0.077416		IQCF6	5.22553	0.000118124	0.00111638	0	4	0	0.218727
CA8	4.10536	5.13e-05	0.00648992	4	66.3333	0.0664659	1.05844		ENSOARG00000009559	5.19371	3.4e-06	5.11e-05	0	4.33333	0	0.0487082
ROBO4	4.0252	5.02e-09	2.46e-06	5	71	0.0366147	0.603657		ENSOARG00000014841	5.16429	2.53e-13	1.79e-11	744.497	20153.4	52.7299	1413.32
GATA6	4.00381	0.000387845	0.0299318	0.333333	6.66667	0.00451603	0.0795093		ADGRV1	5.06733	7.35e-07	1.33e-05	0.666667	23	0.000744283	0.0240543
MX1	3.99726	0.000363602	0.0286431	1787	25132.7	26.0056	367.213		TM4SF1	5.03893	2.22e-07	4.61e-06	120.167	3026.83	4.87588	118.722
BHLHE22	3.9893	0.00405604	0.158508	5.33333	71	0.0689324	1.06526		HBEGF	5.03683	3.88e-33	6.31e-30	781.586	21792.1	2.78768	71.6858
FCER2	3.97696	0.00205911	0.102068	3.33333	51.6667	0.0350179	0.517727		ENSOARG00000004080	4.97682	3.85e-05	0.000434989	0	4	0	0.0925718
LOC108637852	3.95968	0.00505738	0.183584	0.389657	7.03893	0.0144866	0.311822		ENSOARG00000012865	4.95663	0.0353437	0.121426	4.06e-07	3.5905	9.4e-09	0.076513
LOC102188015	3.93412	0.00511129	0.184483	5.33333	74.3333	0.450651	6.52409		PTPRD	4.95596	6.07e-07	1.12e-05	14.5	385.833	0.0586255	1.3934
UNC45B	3.93117	0.00990372	0.273686	0	1.66667	0	0.0177858		CHST3	4.9265	4.84e-08	1.2e-06	4.16667	120.667	0.0623283	1.57524
RND1	3.9299	1.12e-12	1.18e-09	346.667	4932.33	7.55567	104.898		DLL4	4.91857	1.21e-05	0.000156164	0.666667	19.8333	0.00545461	0.14702
LOC102174895	3.92313	0.0115022	0.301616	232.272	2876.66	2.94836	41.0672		CNGA1	4.90837	0.0047587	0.0248929	0	3.16667	0	0.0339508
UTS2	3.91805	0.0143156	0.344028	0	1.66667	0	0.0933974		IL2RA	4.87951	2.68e-07	5.47e-06	7	168.833	0.19248	4.26117
LOC102172606	3.91496	0.0142676	0.343744	0	1.66667	0	0.0354437		TMEM215	4.86785	0.0134288	0.0573393	0	3	0	0.0892676
CD40	3.88501	2.57e-08	1.04e-05	211.333	2955.33	7.13274	95.4973		MX1	4.85965	9e-11	4.01e-09	1241.17	32884.2	14.8883	341.569
DDX58	3.88479	0.00306365	0.130411	557.667	7168	7.52154	99.3409		ENSOARG00000009863	4.85048	0.0116204	0.050964	0	2.83333	0	0.0862875
EREG	3.88313	4.42e-08	1.55e-05	165.667	2196	3.48738	47.5808		SLC26A9	4.83995	1.53e-06	2.53e-05	0	3.16667	0	0.0271
LOC106503728	3.8758	0.00160925	0.085579	1035.48	12674.7	67.9263	922.266		ENSOARG00000016081	4.81882	7.82e-37	2.36e-33	768.76	19195.1	18.5322	412.322
CLEC4E	3.8711	0.011065	0.293804	77	950.333	3.05965	40.554		CDC20B	4.80021	1.43e-06	2.4e-05	0.166667	7.5	0.00249507	0.0930997
LOC102187435	3.8668	0.0534541	0.640397	0	1.66667	0	0.0201913		ENSOARG00000017796	4.76787	0.00326134	0.018304	0.817596	20.4379	0.206958	4.77911
OCLN	3.8625	4.24e-11	3.22e-08	15.3333	202.667	0.240024	3.26692		NEURL3	4.72336	0.000269233	0.00225959	0	3	0	0.104334
ID4	3.83196	0.00134202	0.0751568	98.6667	1279.33	1.96897	24.7762		SELP	4.71844	1.67e-06	2.73e-05	1.66667	41.8333	0.0163563	0.358732
LOC102168428	3.82762	0.00124614	0.0725702	5541.8	65060.1	333.765	4387.55		MEDAG	4.71562	1.64e-08	4.58e-07	21.8333	591.667	0.327554	6.92723
ADGRD1	3.80536	0.000212876	0.0186592	19	249	0.152514	1.92768		TFPI2	4.70109	1.35e-05	0.000171347	45.3333	1063.33	2.01749	39.2153
LOC102175048	3.80343	0.0210446	0.420117	0.333333	5.66667	0.0128732	0.258586		MX2	4.68197	2.95e-06	4.5e-05	1224.33	29083	11.1353	244.776
PLAC8	3.78357	0.00922674	0.26381	34	409	1.91701	23.7537		SERPING1	4.67267	4.81e-06	6.91e-05	0	2.83333	0	0.0342197
RCAN2	3.72422	0.00489986	0.179583	4.33333	57.0002	0.0610704	0.737018		LIF	4.62215	7.82e-05	0.0007867	19.8333	401.5	0.89312	15.9991
ACOD1	3.71231	0.0612808	0.67585	64.3333	693.333	1.03979	12.3298		ENSOARG00000005816	4.61587	1.15e-05	0.000148647	0.833333	23.152	0.0106015	0.239369
LOC108636775	3.70578	0.0222791	0.430635	0	1.3593	0	0.105792		CCL8	4.57073	3.06e-06	4.66e-05	1151.17	21398.5	140.067	2408.9
LOC102181552(SERPINB2)	3.70317	8.76e-11	6.16e-08	1729.38	20976.7	38.9008	462.967		ENSOARG00000006889(SERPINB2)	4.52786	1.29e-06	2.19e-05	14722	294876	294.667	5248.7
CD80	3.68152	0.00541342	0.190675	174.618	1917.48	3.13387	36.5638		DKK3	4.52784	2.89e-05	0.000336304	0.833333	22.3333	0.0175728	0.372757
KCNA3	3.67799	0.00841101	0.248053	7.33333	82.6667	0.0363956	0.432001		C15orf48	4.52695	7.05e-23	2.19e-20	171.333	3519.83	32.5136	627.743
CLIC6	3.67145	0.0235351	0.444335	0	1.34406	0	0.0140777		ENSOARG00000018096	4.51639	1.01e-08	2.96e-07	4.5	87.5	0.0923313	1.68669
HOXD10	3.66695	0.0237922	0.446116	0	1.33333	0	0.0390232		NTN1	4.50863	1.83e-19	3.59e-17	10	217.833	0.121624	2.26471
ANKRD34C	3.66656	0.0238038	0.446116	0	1.33333	0	0.0339101		REN	4.50768	0.00090039	0.00627428	0.5	12.1703	0.00486944	0.104998
RXFP3	3.65535	1.96e-08	8.33e-06	21	243	0.307538	3.55768		ENSOARG00000007520	4.45943	0.00542024	0.0276564	0.0833333	4.33333	0.0211653	0.971053
LOC102183296	3.64943	0.000944155	0.0596095	0.333333	5	0.00956267	0.144665		ENSOARG00000009105	4.44452	9.57e-06	0.000127122	0	2.5	0	0.116653
LOC102186170	3.64129	0.0246453	0.452206	0	1.33333	0	0.229291		ENSOARG00000020215	4.42891	0.000230807	0.00197982	0	2.45996	0	0.0661391
MYOC	3.63884	0.0247178	0.452244	0	1.33333	0	0.0243338		CCL22	4.4163	7.34e-13	4.82e-11	19.6667	385.667	3.22174	56.6608
LOC102187742	3.63841	0.0247263	0.452244	0	1.33333	0	0.134508		ENSOARG00000002111	4.40728	0.000128601	0.00119933	0	2.5	0	0.15046
CRB3	3.63387	0.0248829	0.452492	0	1.33333	0	0.0523817		PGF	4.37372	1.48e-11	7.49e-10	5.5	116.333	0.308407	5.66469
LOC102176878	3.63387	0.0248829	0.452492	0	1.33333	0	0.068899		ENSOARG00000015292	4.36842	0.00990954	0.0448834	0	2.33333	0	0.0374099
NUGGC	3.63387	0.0248829	0.452492	0	1.33333	0	0.0206623		NRCAM	4.36552	1.89e-10	7.91e-09	28.1667	535.333	0.151081	2.53324
ESRRB	3.62941	0.0250377	0.453493	0	1.33333	0	0.00912827		ENSOARG00000006323	4.35763	0.0273353	0.0998428	0.833333	18.5	0.0814217	1.68222
BCAS1	3.62545	5.32e-13	6.73e-10	36.3333	405.333	0.428393	4.92795		MEFV	4.34933	1.54e-12	9.69e-11	1020	17012.2	8.84447	135.961
LOC102190786	3.62253	0.0252718	0.455637	0	1.33333	0	0.0203914		SLAMF1	4.34098	6.13e-08	1.48e-06	29.8333	603.333	0.452817	7.83563
HMX3	3.62037	0.0253591	0.456	0	1.33333	0	0.0358326		FAM3B	4.33365	3.22e-06	4.87e-05	1.66667	36	0.0681046	1.20724
IL11	3.61663	1.62e-14	2.56e-11	684.667	7678.33	20.7793	236.067		C1QL2	4.32542	0.000737795	0.00528035	0	2.33333	0	0.0986375
GPR61	3.60312	0.0259383	0.460353	0	1.33333	0	0.0146381		ENSOARG00000019465	4.32521	0.0346973	0.119632	2	30.6667	0.166887	3.01183
LOC108633325	3.60312	0.0259383	0.460353	0	1.33333	0	0.130525		PPBP	4.31756	2.43e-08	6.47e-07	155.167	2958.33	17.0391	284.412
LOC102170691	3.60304	0.000251486	0.0214102	28.6518	332.629	0.361569	3.9324		ENSOARG00000015072	4.31552	9.08e-08	2.09e-06	24.8007	443.639	0.334892	5.30306
CX3CL1	3.59259	0.0266475	0.468863	5.33333	55.3333	0.0405185	0.460781		ENSOARG00000003269	4.31517	3.38e-08	8.69e-07	0.833333	18.1667	0.022094	0.415433
TNFSF13B	3.56527	0.0125363	0.317259	138.667	1483.33	2.43445	25.9189		GOLT1A	4.3147	0.00231595	0.0137798	0	2.33333	0	0.156391
MAJIN	3.56495	0.0194014	0.40299	1	4.33333	0.0638978	0.90087		GPAT3	4.30983	5.64e-12	3.15e-10	142	2550.5	2.38845	36.9884
CXCL8	3.56484	0.00109631	0.0664145	13816.3	142396	569.571	6263.45		IL18BP	4.30238	2.33e-12	1.4e-10	402.5	7286.67	17.2119	274.945
LOC106501899	3.55973	0.0146268	0.349294	134.067	1358.13	0.739622	7.78031		RIPPLY2	4.29614	0.000222686	0.00192105	0	2.16667	0	0.142369
LOC102181965	3.55052	2.68e-08	1.04e-05	111.333	1220.33	3.57218	38.4455		ENSOARG00000002705	4.27886	0.0159097	0.0657189	0	1.90175	0	0.0515955
MUC15	3.53833	0.0301916	0.502762	0.333333	4.66667	0.00440537	0.071917		ENSOARG00000014635	4.27465	0.000116625	0.00110369	19.7835	314.326	1.48146	21.2866
TSPEAR	3.51494	0.234992	0.965215	1.33333	13.6667	0.0141694	0.164355		ENSOARG00000017718	4.26859	9.89e-07	1.74e-05	0.5	12	0.00709297	0.140829
B3GNT3	3.51135	0.0969143	0.786715	1	10.6667	0.0113527	0.139461		RBM24	4.25185	0.00138669	0.00898569	0	1.83333	0	0.0323518
SLC37A1	3.48355	0.00738114	0.229347	12	122.667	0.145866	1.46437		IL1RL2	4.23113	0.0326245	0.113951	0.5	11.5	0.00663203	0.130939
CD7	3.48295	0.0074674	0.230646	4.33333	48.1655	0.087944	0.912678		GCSAM	4.22323	4.05e-07	7.85e-06	1.16667	21.8333	0.0653549	1.03816
LOC108635283	3.46271	0.0336917	0.531259	0	1.17087	0	0.0293477		SIPA1L2	4.16956	1.94e-09	6.63e-08	23.6667	393.167	0.0895195	1.30201
IFIH1	3.45722	0.00140979	0.0780319	505	4954.67	6.52279	64.4886		ENSOARG00000004367	4.16086	6.64e-15	5.93e-13	8829.5	131794	1401.27	19165.3
PPARGC1A	3.44792	7.91e-05	0.00910366	12.3333	144.333	0.12132	1.19969		SEMA6A	4.13129	9.15e-17	1.12e-14	155.833	2256	1.0566	14.2248
LOC102172949	3.43156	0.0350549	0.544297	0	1.16828	0	0.0602357		CEACAM16	4.10309	0.000539564	0.00405487	0	2	0	0.0213134
CXCL13	3.41434	0.0598671	0.671339	0.333333	4.33333	0.0142863	0.207366		TNFRSF18	4.0979	4.05e-13	2.78e-11	353.5	5502	12.1977	173.579
PLPPR4	3.41261	0.0015386	0.0834578	1	10.3333	0.00747837	0.0953774		ZBP1	4.09127	5.15e-08	1.26e-06	155	2324.17	2.66549	35.5133
LOC102168699	3.40175	0.00412564	0.15918	28.7161	253.011	1.22615	12.1074		NTRK2	4.07485	0.0162283	0.0666835	0	1.83333	0	0.0168567
SLAMF8	3.3922	0.000124651	0.0129317	101.333	946	2.02074	19.2331		ENSOARG00000012492	4.0684	1.29e-06	2.2e-05	0.166667	4.33333	0.0141444	0.316001
STRA6	3.39198	0.0188322	0.399921	125	1072	1.16775	11.1446		SFTPC	4.06231	1.1e-05	0.000143337	0.166667	4.33333	0.00786647	0.186716
LOC106503109	3.38502	0.155634	0.904689	0.333333	4.66667	0.00242537	0.0270359		MB21D2	4.05665	2.44e-24	1.01e-21	195.5	2875.17	2.595	33.8567
BACH2	3.36229	8.73e-06	0.00157922	58.9442	525.092	0.260127	2.54362		POMC	4.05272	0.0010575	0.00716271	0	1.83333	0	0.0476714
IRF7	3.36009	0.0214408	0.422694	86.6667	745.333	1.337	12.3171		ENSOARG00000008234	4.04108	0.000200477	0.00175159	0	1.83333	0	0.0390316
NLRP12	3.35499	3.56e-05	0.00491619	16	147.491	0.118943	1.11416		ADH6	4.02212	4.24e-11	1.97e-09	2	30.3333	0.0226882	0.340464
ADAMTS9	3.35104	9.64e-11	6.54e-08	537.966	5016.83	2.77746	26.2668		FFAR2	4.00977	0.00158401	0.0100701	0.166667	4.66667	0.0039352	0.0912513
UMODL1	3.34551	1.24e-06	0.000287425	5	47.3333	0.0424362	0.412341		LEF1	4.00439	0.000298192	0.00246302	2	28.1667	0.0399195	0.486103
IL12B	3.33123	0.0295012	0.494478	3	27	0.11822	1.14541		MAP7D2	4.00167	7.33e-23	2.25e-20	182.667	2611.5	1.8172	22.9033
HHIP	3.32868	7.79e-06	0.00142255	8	74.3333	0.0441586	0.431613		ADAMTS7	3.99463	1.18e-28	1.09e-25	75.1667	1066.5	0.299347	3.79983
CD72	3.3169	0.00246186	0.113996	0.333333	4	0.0104277	0.116012		ATP6V1G3	3.97119	5.38e-10	2.02e-08	1.66667	26.3333	0.0406426	0.579683
LOC108635325	3.30179	0.0447572	0.60521	0	1.005	0	0.035093		ENSOARG00000004514	3.96669	0.000740642	0.00529888	0	1.83335	0	0.10018
HEY1	3.29905	0.000380474	0.0295974	102.333	971	1.99619	17.3313		ACTC1	3.95921	0.000960057	0.00661171	0.166668	4.00005	0.00230635	0.063482
LOC102186014	3.29523	0.0452263	0.605561	0	1	0	0.0206008		NRIP3	3.9584	0.000262396	0.00220774	2	30.6667	0.0677288	0.991752
AREG	3.29382	0.033647	0.531259	14.6667	109.333	0.513196	4.71858		GPR84	3.94458	8.8e-24	3.39e-21	418.5	5678.5	7.94682	97.9099
SCARA5	3.28489	0.0271936	0.473208	3	26.3333	0.0241752	0.224535		CES5A	3.94079	0.00132704	0.00865211	0	1.66667	0	0.0134681
MST1R	3.28456	8.43e-11	6.16e-08	129	1117	0.853645	7.69413		SULT1B1	3.91842	0.000104002	0.00100169	1.16667	18.6667	0.0341065	0.439335
EPCAM	3.28266	4.29e-07	0.00011974	4	36.6667	0.0660196	0.608458		IL31RA	3.91103	0.000272586	0.00228089	0.166667	4	0.00190298	0.0365681
LOC102168535	3.2822	0.0458859	0.606293	0	1	0	0.0537592		LTBP2	3.91051	6.28e-23	2.03e-20	59.8333	819.667	0.201235	2.38408
ARL13A	3.2815	0.0459162	0.606293	0	1	0	0.049517		IFIT1	3.8987	1.42e-06	2.39e-05	887.5	11766.7	12.779	152.145
LOC102174594	3.28134	0.0459231	0.606293	0	1	0	0.0429952		AREG	3.89393	2.44e-19	4.66e-17	25	326.167	1.01532	11.8772
CLEC1B	3.27037	0.0464958	0.609194	0	1	0	0.0467616		IL7R	3.892	8.49e-31	9.46e-28	1692.17	24473	31.6929	393.32
TNFAIP3	3.26742	0.000162121	0.0155448	393	3153	2.9316	26.2055		EPCAM	3.88396	3.48e-06	5.22e-05	0.333333	6.5	0.00893698	0.15966
GFPT2	3.26234	2.64e-06	0.000562198	276	2303	3.53977	31.4642		CYP3A24	3.87116	8.67e-11	3.88e-09	2.33385	32.8573	0.0360741	0.478112
REN	3.2576	0.0471601	0.614093	0	1	0	0.0159339		ENSOARG00000007304	3.86745	9.12e-07	1.62e-05	2.5	35.1667	0.151524	1.80207
LOC102169923	3.25384	0.0473556	0.615663	0	1	0	0.0253542		VEGFC	3.8574	7.82e-13	5.13e-11	223.167	2821	4.75907	53.0322
LOC108636416	3.25295	0.047411	0.615663	0	1.00135	0	0.0604193		ENSOARG00000002839	3.85671	0.00283781	0.0162989	0	1.5	0	0.0335649
SLC1A2	3.25246	1.6e-05	0.00255602	11	91.6667	0.0981241	0.893339		MSC	3.8498	0.000137301	0.00126597	1.16667	17.8333	0.0625022	0.698372
SOWAHB	3.25022	0.0475592	0.615788	0	1	0	0.0102736		ENSOARG00000004627	3.83594	0.0011293	0.00754648	0	1.5	0	0.222312
SV2C	3.24967	5.23e-05	0.00651678	11	91.3333	0.0477401	0.442075		ENSOARG00000005187	3.82587	0.00119427	0.00791319	0	1.5	0	0.0910478
IL1RN	3.24895	0.000527597	0.0386735	602.094	4726.76	9.80049	84.6924		KIF5C	3.81933	4.95e-05	0.000540676	19.5	256.333	0.129985	1.50388
CRH	3.23971	0.048118	0.616928	0	1	0	0.0425083		CCBE1	3.81176	1.16e-10	5.08e-09	127.833	1641.17	2.27516	24.9789
C1QL4	3.23848	0.0481957	0.616928	0	1	0	0.0202097		ABTB2	3.80448	3.67e-12	2.12e-10	54.5	640.5	0.370265	3.93953
APOB	3.23215	0.0485158	0.616928	0	1	0	0.00278114		SYT4	3.79796	0.000322908	0.00264111	1.5	21	0.0299375	0.392594
HOXA13	3.23215	0.0485158	0.616928	0	1	0	0.0166685		SLC39A8	3.77945	8.94e-17	1.11e-14	82.6667	1018.67	1.1893	13.1451
IL21	3.23215	0.0485158	0.616928	0	1	0	0.082111		SLC32A1	3.77778	0.000122566	0.00115177	1.16667	17.1667	0.0192677	0.239896
LOC102168336	3.23215	0.0485158	0.616928	0	1	0	0.0245183		SCHIP1	3.7751	1.38e-32	2.08e-29	60.8333	738.167	1.5356	16.7055
LOC106503208	3.23215	0.0485158	0.616928	0	1	0	0.0292172		OCSTAMP	3.75418	5.78e-09	1.76e-07	72	975.333	1.08501	12.5139
LOC108634589	3.23215	0.0485158	0.616928	0	1	0	0.0282114		ENSOARG00000009537	3.75349	8.53e-25	3.84e-22	285.5	3346.33	10.9465	117.837
TAS2R38	3.23215	0.0485158	0.616928	0	1	0	0.0380473		ENSOARG00000008004	3.75338	0.000457336	0.00353738	0	1.5	0	0.0272307
TRIM69	3.23215	0.0485158	0.616928	0	1	0	0.0330975		IER3	3.74921	1.29e-12	8.21e-11	1002.17	11201	63.4145	651.566
ZIC5	3.23215	0.0485158	0.616928	0	1	0	0.0086251		ZNF469	3.74638	3.24e-07	6.5e-06	0.5	7.5	0.00107896	0.014973
HTR2C	3.22944	7.15e-06	0.00134891	6	50.3333	0.18483	1.71438		MST1R	3.73826	4e-12	2.29e-10	21.5	236.667	0.103029	1.09433
CISH	3.22787	0.000572312	0.0405977	66.6667	548	0.949785	8.10295		SERPINB9	3.73586	3.54e-11	1.66e-09	45.6667	528.833	0.88122	9.23861
OSM	3.22273	0.0159418	0.365966	85.3333	650	1.3767	11.8674		PROK1	3.72478	0.00314791	0.0177805	0	1.5	0	0.150719
LOC102174264	3.21498	8.53e-05	0.00963514	462	3950.82	9.84643	82.1641		CCL1	3.71889	0.0012132	0.00801354	0	1.5	0	0.187414
SEMA6A	3.20137	7.55e-06	0.00140461	207.266	1693.94	1.30151	10.9565		ADRB3	3.71697	0.00380347	0.0207631	0	1.33333	0	0.0230205
LOC106503930	3.18857	0.124207	0.854608	4.33334	34.3333	0.181059	1.56537		XKR9	3.708	6.25e-06	8.69e-05	6	72.5	0.173335	1.74832
LOC102173932	3.1801	0.0379318	0.57149	67	511.333	1.49708	12.2536		ENSOARG00000004055	3.70739	0.000692667	0.00501497	107	1224.33	16.8133	186.606
IL24	3.17546	0.00436931	0.165571	0.333333	3.66667	0.035855	0.353487		LPAR6	3.70223	1.69e-13	1.23e-11	22.8333	256.167	0.700097	7.10586
LOC102172755	3.16083	0.0342285	0.537048	0.333333	3.33333	0.0075534	0.10786		PCDH10	3.70084	0.0020913	0.0127074	0	1.33333	0	0.00901141
STAT4	3.15441	0.00308073	0.130845	22.3333	180.333	0.392738	3.16221		ENSOARG00000018691	3.69699	0.0136706	0.0581488	0	1.37117	0	0.0315609
EBI3	3.14627	0.0521708	0.63532	40	290.667	0.569998	4.59389		TMEM255A	3.69551	0.000252847	0.0021388	4.83333	60.5	0.121932	1.42436
ADAMTS5	3.13158	3.18e-18	7.54e-15	1794.33	14411	11.0298	89.7599		PTHLH	3.69486	0.0157769	0.0653101	0	1.16667	0	0.0647963
XDH	3.13118	0.00718641	0.224398	83.6667	618.667	0.597081	4.81796		TRANK1	3.68643	1.15e-06	1.99e-05	135.167	1525.33	0.314147	3.10412
TFAP2C	3.11791	0.128846	0.854608	0.666667	5.99999	0.00764363	0.0726028		ENSOARG00000002737	3.67449	3.97e-05	0.000445804	2.19929	27.5278	0.0607405	0.643506
TIFAB	3.11564	0.0558732	0.652007	0.666667	5.66667	0.0177816	0.186049		PLA1A	3.6738	0.000284725	0.00236842	7.5	99.8333	0.128569	1.48
BMP7	3.11198	9.28e-06	0.00163112	3	24.6667	0.0312994	0.252265		CD8A	3.67204	5.67e-08	1.37e-06	0.5	7.16667	0.0170227	0.21276
PDZK1IP1	3.10805	0.0408602	0.58516	0.333333	1.66667	0.0036092	0.0693763		PRSS23	3.66955	0.00160356	0.0101761	8	104.667	0.177282	1.94403
GCNT4	3.10263	9.12e-13	1.02e-09	143.667	1068	1.53477	12.7335		ENSOARG00000014612	3.6687	0.00155766	0.00993544	3.16667	32.5	0.0928485	0.904145
SLC5A8	3.10149	0.0131285	0.327092	0.333333	3.33333	0.00360693	0.0497443		ENSOARG00000014265	3.66111	1.79e-16	2.1e-14	25.6667	290	1.21827	12.433
TUBB4A	3.09451	0.00656728	0.213687	0.33342	3.33395	0.0042484	0.0561885		PTGFR	3.65234	0.000187574	0.00165663	6.5	75	0.158633	1.57537
MMP13	3.05762	0.0721942	0.718537	2428.67	17112.7	41.5317	310.491		ROS1	3.64225	1.98e-06	3.17e-05	3.16667	37	0.0108069	0.111643
LOC106503204	3.04403	0.0655873	0.695486	0	0.833677	0	0.0363389		TNF	3.6177	2.02e-10	8.42e-09	339	3377.83	12.1146	114.665
PDE4B	3.04005	1.52e-05	0.0024437	806.334	5686.34	8.1769	62.1325		ENSOARG00000004738	3.61737	5.73e-06	8.06e-05	39.6667	411.091	0.486263	4.47439
POU2F2	3.03795	0.0123798	0.314634	16.6667	116.667	0.0880788	0.665524		ENSOARG00000019272	3.61071	8.29e-11	3.74e-09	225.667	2484.67	5.01957	48.5115
IGFBP1	3.01602	0.000882575	0.056621	6.33333	45.6667	0.332912	2.58907		ALDH1A2	3.60562	0.00108127	0.00728761	0	1.33333	0	0.0123987
LOC102191152	3.0143	2.08e-20	7.91e-17	1494	11096	11.4661	86.7906		SDC4	3.60246	7.51e-25	3.46e-22	883.667	9306.67	37.0618	360.91
TNFAIP2	2.99937	0.00520473	0.186117	676.933	4796.22	5.63637	40.463		SLC6A4	3.59273	5.9e-15	5.34e-13	28.8333	348.833	0.321827	3.30113
SDS	2.99715	0.0889501	0.786181	2000	12730	37.0062	269.518		ENSOARG00000019174	3.59084	0.00134834	0.00877206	0	1.33333	0	0.0274949
NCF4	2.98931	0.0481772	0.616928	370.333	2365.67	7.81083	56.9058		FREM1	3.58876	1.35e-05	0.0001711	30.1667	379.5	0.100601	1.06686
ALPK2	2.98654	0.00840588	0.248053	5.33333	38.6667	0.0257488	0.19062		TMPRSS11F	3.58744	0.0182463	0.0731092	0.166667	3	0.00232062	0.0378157
ZIC2	2.98545	4.78e-05	0.00625022	2.33333	16.3333	0.0287692	0.250828		IGFBP1	3.57346	0.00402914	0.0217872	0	1.16667	0	0.0359954
TCN1	2.98215	0.0597914	0.670887	1.66667	12.3333	0.0288204	0.22681		TGM1	3.5705	1.89e-25	9.55e-23	26	284.667	0.223134	2.21129
SERPINB7	2.9806	0.225411	0.965215	0.666667	5.33333	0.0142866	0.125983		EVX1	3.56136	0.0220276	0.0842654	0	1	0	0.0217187
IDO2	2.97195	0.0246301	0.452206	1	7.66667	0.0218791	0.168944		DDX58	3.55464	1.76e-07	3.77e-06	594	6043.83	5.13028	46.5367
LOC102171556	2.96435	0.0857344	0.775477	0.333333	3.33333	0.00341633	0.0289407		ENSOARG00000006001	3.54656	0.0202059	0.0790647	0	1.16667	0	0.0420736
LOC108634809	2.92607	0.076048	0.732121	0	0.783733	0	0.0129155		SMIM9	3.5327	0.00493732	0.0256404	0	1.33333	0	0.194518
LOC106503617	2.92243	0.0267624	0.46961	1.17805	8.62399	0.0216598	0.170791		ENSOARG00000010227	3.52104	0.0475272	0.151711	0	1.33333	0	0.0488485
WNT6	2.91428	0.00247841	0.114205	12	79.3333	0.23178	1.61391		PNLIP	3.51231	0.0164559	0.0673832	0	1.16667	0	0.017689
RNF148	2.91046	0.0116748	0.303959	0.333333	3	0.0137411	0.113415		ENSOARG00000001815	3.51173	1.99e-05	0.000240102	8.16667	81.5	0.0545793	0.477528
FAM3B	2.90803	0.0229403	0.437271	5.66667	37.6667	0.0708961	0.504743		MPP7	3.49904	4.91e-62	1.04e-57	644	6380.99	8.05767	73.9113
FBP2	2.90731	9.79e-06	0.0016781	5	33.6667	0.14027	1.03658		KCNA4	3.49308	0.000914081	0.00635922	8.62654	72.1954	0.100721	0.867325
BCL2L10	2.9065	0.0147787	0.351156	0.333333	3	0.0167461	0.143705		SOCS3	3.49149	2.54e-27	1.85e-24	830.667	8387.17	29.2986	266.538
GPR63	2.9035	7.55e-07	0.000193731	132.333	938.333	1.17907	8.02396		ENSOARG00000001999	3.49023	4.2e-08	1.06e-06	7.66667	86.1667	0.731601	7.106
DAO	2.90133	0.0527265	0.637994	7.33333	44.6667	0.133504	0.961574		ENSOARG00000006360	3.49013	3.52e-05	0.00039885	0.583333	7.16667	0.195081	2.01494
LOC102168687	2.87616	9.35e-05	0.0102594	3707.5	25878.9	55.1931	362.722		ENSOARG00000006416	3.49013	3.52e-05	0.00039885	0.583333	7.16667	0.195081	2.01494
SLC2A6	2.87539	4.9e-07	0.000131	409.333	2677.33	5.80442	39.0446		OSM	3.48625	9.44e-18	1.34e-15	111.667	1080.83	4.87925	43.0144
CD83	2.87459	0.0146218	0.349294	743	4774	12.8755	86.288		SMIM23	3.48302	4.81e-11	2.22e-09	8	86.3333	0.809549	7.12429
LOC108638299	2.866	0.0825132	0.760074	0	0.746517	0	0.036971		GBP5	3.46499	4.59e-07	8.81e-06	58	586.333	0.817724	7.13309
LOC102176915	2.85333	0.0266314	0.468863	3.33333	24.3333	0.118439	0.784015		CD274	3.45803	1.7e-18	2.88e-16	612.344	5804.11	2.7059	23.4978
LOC102183595	2.85332	0.0857758	0.775477	0	0.70992	0	0.0370237		ENSOARG00000015781	3.45356	1.37e-15	1.39e-13	22.6667	217.5	0.81433	7.24292
NFKBIA	2.85179	1.18e-06	0.000275411	2653.33	16396	58.1868	391.438		IL21R	3.45346	6.8e-08	1.63e-06	21.6667	208.833	0.255959	2.22272
LOC102180392	2.84342	0.0857882	0.775477	0	0.721013	0	0.0584343		ENSOARG00000019014	3.45091	0.00279041	0.0161006	0	1.16667	0	0.0237543
UCP1	2.82949	0.0492042	0.621096	0.333333	2.66667	0.0060012	0.0685742		ENSOARG00000010647	3.44904	1.59e-12	9.94e-11	35.5	313.167	0.992506	8.55498
LOC108638300	2.8266	0.0878705	0.782855	0	0.70972	0	0.0433651		ADAMTS13	3.44465	7.85e-08	1.84e-06	1.83333	17.6667	0.00679708	0.0689039
POPDC2	2.81728	0.0991707	0.788116	3.33333	19.3333	0.0566588	0.397682		ENSOARG00000008427	3.44089	6.56e-06	9.09e-05	0.833333	10	0.0377758	0.38513
LOC102174166	2.81335	0.0903739	0.786715	0	0.687707	0	0.0191999		CXCL13	3.43446	0.000540714	0.00406063	1	11.1667	0.125594	1.32222
TNFRSF18	2.81155	0.00347322	0.141678	127	803	3.20851	20.7939		ENSOARG00000000527	3.4296	0.00230207	0.0137165	0	1.16667	0	0.0363612
IL7R	2.80835	0.0180393	0.392502	1623.33	9716.33	14.5203	93.5684		IL3	3.42344	0.0101635	0.0457855	0	1	0	0.0819716
FSTL5	2.79936	0.00260349	0.116849	4	26.3333	0.0457712	0.299335		PDGFA	3.40679	3.94e-06	5.79e-05	27.6667	253.167	1.253	10.3151
GGT5	2.78922	0.00835419	0.248053	65.6667	384.333	0.752093	4.73547		SYTL5	3.40512	4.43e-05	0.000491252	10.8333	97.1666	0.10379	0.81991
LOC102173689	2.78624	0.0924375	0.786715	0	0.68843	0	0.05581		AQP9	3.40384	0.002593	0.0151264	0	1.16667	0	0.0283665
PIK3R5	2.78562	0.0331506	0.527468	325.333	1837	1.98993	12.5082		ENSOARG00000002725	3.40342	1.61e-05	0.000199576	1.83333	19	0.14714	1.29981
LOC108634779	2.77788	0.0930265	0.786715	1.76e-08	0.704557	2.67e-10	0.0116326		PLA2G5	3.3986	3.46e-07	6.85e-06	32.5461	277.848	0.248062	1.95887
LOC108634746	2.77782	0.0926669	0.786715	0	0.694667	0	0.0141296		ENSOARG00000009539	3.39435	0.00730652	0.0352023	6.5	53.8333	0.167592	1.30002
CLEC12B	2.77447	0.0950026	0.786715	0	0.666667	0	0.0401703		ENSOARG00000011190	3.391	0.000306433	0.00252224	0.166667	2.83333	0.0119558	0.16206
CNGA4	2.77447	0.0950026	0.786715	0	0.666667	0	0.015183		PDGFRL	3.38066	0.0354447	0.121674	0.5	5.64212	0.0111862	0.108903
GP6	2.77447	0.0950026	0.786715	0	0.666667	0	0.0300691		ENSOARG00000006761	3.37704	0.00481762	0.0251452	0	1.16667	0	0.0276028
LOC102183165	2.77447	0.0950026	0.786715	0	0.666667	0	0.038621		ENSOARG00000008419	3.36583	0.0316078	0.111319	0.166667	2.5	0.0488258	0.604562
MLN	2.77447	0.0950026	0.786715	0	0.666667	0	0.0578003		ADAMTS5	3.35851	0.000802648	0.00568486	1.16667	11	0.00436096	0.0356928
SLCO6A1	2.77447	0.0950026	0.786715	0	0.666667	0	0.0196207		FHDC1	3.35802	5.94e-06	8.3e-05	106	913.667	0.97672	7.50664
TUSC5	2.77447	0.0950026	0.786715	0	0.666667	0	0.00725723		SV2C	3.358	0.000190334	0.00167801	0.333333	4.16667	0.00336791	0.036779
GJB5	2.77447	0.0950029	0.786715	0	0.666665	0	0.0210908		SLPI	3.35735	0.00117862	0.0078365	0.166667	2.5	0.0097957	0.17338
CLDN16	2.77003	0.0633711	0.687408	0.666667	4.66667	0.0091667	0.0732672		IL1RL1	3.34735	0.000130397	0.00121478	42.1667	399.5	0.534239	4.62567
ENTPD2	2.76243	0.00244387	0.11344	8.33333	47.3333	0.0679117	0.452774		HAO1	3.33273	0.0221178	0.0845065	0	1	0	0.0185738
CCL1	2.76061	0.0960908	0.786715	0	0.666667	0	0.0476875		ENSOARG00000012562	3.32788	4.06e-07	7.86e-06	6.16667	58.8333	0.449654	3.92261
LOC102187748	2.7606	0.0960956	0.786715	0	0.666667	0	0.0226722		ENSOARG00000012027	3.32773	4.14e-05	0.00046187	0.5	5.66667	0.0028188	0.0331638
EDAR	2.7606	0.0960959	0.786715	0	0.666667	0	0.00728543		SLC1A2	3.32441	1.91e-26	1.13e-23	80	717.667	0.488481	3.97091
ZG16	2.7606	0.0960969	0.786715	0	0.666667	0	0.0561947		ENSOARG00000014636	3.32407	4.4e-06	6.39e-05	695.198	4766.9	4.35267	34.3795
NHLH2	2.7606	0.0960986	0.786715	0	0.666667	0	0.0145583		2003-03-01	3.31887	1.99e-08	5.46e-07	28.3333	260.833	0.734875	5.94583
LOC108636441	2.7606	0.0960998	0.786715	0	0.666667	0	0.0228037		XDH	3.30532	7.56e-16	8.09e-14	2333	21880.2	10.6676	86.9041
LOC106502311	2.7606	0.0961007	0.786715	0	0.666667	0	0.0511217		ANKRD1	3.30237	0.00184438	0.0114068	7	58.5	0.124443	0.887984
GRK7	2.7606	0.0961012	0.786715	0	0.666667	0	0.013877		HS3ST1	3.29426	1.12e-05	0.000145522	0.666667	7.16667	0.0188357	0.163905
FANCD2OS	2.76059	0.0961041	0.786715	0	0.666667	0	0.0385304		SERTM1	3.27795	0.0562427	0.172122	1.83333	19.6667	0.237957	2.28026
OTX2	2.76059	0.0961046	0.786715	0	0.666667	0	0.015076		ARG2	3.27619	6.34e-23	2.03e-20	1407.59	11838	17.1462	130.362
C28H10orf99	2.76059	0.0961064	0.786715	0	0.666667	0	0.0267623		IFIT3	3.2632	4.93e-05	0.000539679	498.987	4156.23	8.19349	63.2353
PTGES	2.75739	0.00210023	0.102954	707.333	3865	22.8099	145.594		C6orf132	3.2617	5.68e-08	1.37e-06	2.66667	24	0.0121421	0.104976
LOC102170459	2.75136	0.0968347	0.786715	0	0.666823	0	0.0064263		ANGPT2	3.26039	5.13e-10	1.93e-08	64.5	560.833	1.05965	8.45928
LOC102177051	2.7511	0.0968475	0.786715	0	0.666667	0	0.0211085		ACTRT2	3.25736	0.00518366	0.0267067	0	1	0	0.0180782
REP15	2.75108	0.0968623	0.786715	0	0.666667	0	0.0391945		ENSOARG00000003832	3.25546	0.051869	0.162292	0	1.02536	0	0.0408798
SPATA16	2.75107	0.0968685	0.786715	0	0.666667	0	0.0169859		FCMR	3.25209	1.77e-08	4.89e-07	4	35.1667	0.0676574	0.549516
IL22RA1	2.75107	0.0968726	0.786715	0	0.666667	0	0.00849517		GLT1D1	3.24402	0.000234127	0.00200261	3	24.5	0.0540972	0.40552
SLC10A2	2.75106	0.0968747	0.786715	0	0.666667	0	0.0148835		DIO2	3.24094	0.000201536	0.00175939	0.333333	3.83333	0.0120589	0.119439
LOC102187275	2.75106	0.0968757	0.786715	0	0.666667	0	0.287708		TJP2	3.23817	4e-17	5.26e-15	884.788	7297.86	2.41917	18.047
PLG	2.75106	0.0968764	0.786715	0	0.666667	0	0.0094625		ENSOARG00000005677	3.23607	0.00393018	0.0213557	0	1	0	0.0216827
LOC102177580	2.75106	0.0968767	0.786715	0	0.666667	0	0.014977		CPNE6	3.23533	9.45e-08	2.17e-06	1.33333	12.5	0.0175116	0.142633
TMPRSS7	2.75106	0.0968785	0.786715	0	0.666667	0	0.0123866		NPTX2	3.22659	0.00509382	0.0262951	0	1	0	0.014326
LOC102168573	2.75106	0.0968806	0.786715	0	0.666667	0	0.0169995		FST	3.22406	0.0168318	0.0685645	0.833333	8	0.0213349	0.151419
LOC102178508	2.75106	0.0968821	0.786715	0	0.666667	0	0.0361807		CCL17	3.22318	6.76e-08	1.62e-06	6.33333	59.1667	0.849364	6.81181
LOC102175603	2.75105	0.0968827	0.786715	0	0.666667	0	0.0300513		ENSOARG00000017596	3.21497	1.8e-15	1.79e-13	828.455	6651.09	4.32152	31.5664
ABRA	2.75104	0.096896	0.786715	0	0.666667	0	0.012135		CDO1	3.21361	0.000832969	0.00587016	1.16667	10.5	0.034616	0.255624
LOC102185846	2.75092	0.0395027	0.581521	0.333333	2.66667	0.0147128	0.139346		IRAK2	3.20445	8.65e-18	1.24e-15	372.167	2899.17	4.32053	31.4684
CSF3R	2.74676	0.097226	0.786715	0	0.666668	0	0.00802941		ADAMTS9	3.19816	0.0223855	0.0852078	3.33333	27	0.0138748	0.0917103
ADGRG5	2.74675	0.0972263	0.786715	0	0.666667	0	0.00996793		BRINP1	3.19042	0.00127381	0.00833843	2	18.1667	0.0176637	0.152092
BTG4	2.74675	0.0972263	0.786715	0	0.666667	0	0.062552		NEDD4L	3.17762	1.61e-21	4.16e-19	524	3997.83	3.10844	22.2813
CSRP3	2.74675	0.0972263	0.786715	0	0.666667	0	0.042212		ENSOARG00000002599	3.16705	0.00161641	0.0102361	0.333333	3.33333	0.00266018	0.0260705
IL36RN	2.74675	0.0972263	0.786715	0	0.666667	0	0.0159478		ACOD1	3.16546	8.4e-08	1.96e-06	615	4664.83	9.87107	68.2404
IL5	2.74675	0.0972263	0.786715	0	0.666667	0	0.0685907		SLC47A1	3.16115	9.05e-06	0.000121095	0.5	5.16667	0.00644565	0.0610877
LOC102179274	2.74675	0.0972263	0.786715	0	0.666667	0	0.0660097		GJB2	3.16092	0.00986446	0.0447079	1.33333	10.6667	0.06047	0.429702
LOC102180668	2.74675	0.0972263	0.786715	0	0.666667	0	0.0154343		BMF	3.15763	6.06e-16	6.54e-14	140.5	1082.67	2.27956	16.1096
LOC102188579	2.74675	0.0972263	0.786715	0	0.666667	0	0.039052		ENSOARG00000020238	3.15257	3.7e-14	3.03e-12	16.6667	138.167	0.0916726	0.666793
PNCK	2.74675	0.0972263	0.786715	0	0.666667	0	0.018597		ZNF311	3.15243	5.28e-08	1.29e-06	61.3333	496	0.61304	4.39581
SLC17A6	2.74675	0.0972263	0.786715	0	0.666667	0	0.0103637		TNFSF15	3.15173	1.88e-05	0.00022846	261	2100.17	7.4681	53.2793
SYT4	2.73963	0.000965661	0.0602854	1.66667	10.6667	0.0223622	0.154105		ENSOARG00000001799	3.15114	0.00105265	0.00714249	0.166667	2.33333	0.0024797	0.0305931
LOC102180586	2.73728	0.0979916	0.786715	0	0.666667	0	0.0232114		GADD45B	3.15053	2.6e-14	2.14e-12	182.167	1465.5	1.74563	12.4659
LOC108634523	2.73727	0.0979943	0.786715	0	0.666667	0	0.0269776		CLEC10A	3.13942	1.15e-06	1.99e-05	27	234	0.644909	4.9249
UBE2U	2.73727	0.0979996	0.786715	0	0.666667	0	0.0236314		ENSOARG00000004139	3.13716	0.00246641	0.0144918	5.10859	38.3255	0.797922	5.3792
LOC102178042	2.73727	0.0980037	0.786715	0	0.666667	0	0.0178713		ENSOARG00000002769	3.13137	0.0165675	0.0677615	0	1	0	0.0483697
FREM3	2.73726	0.0980061	0.786715	0	0.666667	0	0.00368458		SH2D4A	3.13074	3.16e-07	6.36e-06	10	74.1667	0.157857	1.07603
GDAP1L1	2.73726	0.0980161	0.786715	0	0.666667	0	0.0106341		ENSOARG00000001475	3.12395	0.0114481	0.0505329	0.0540807	1.44147	0.00972598	0.206744
SIGLECL1	2.73725	0.0980194	0.786715	0	0.666667	0	0.0450278		HECTD2	3.11493	2.34e-12	1.41e-10	96.3333	785	1.08982	7.95866
OLIG2	2.73723	0.0980424	0.786715	0	0.666667	0	0.0107806		MAST4	3.11384	3.3e-16	3.7e-14	43.5	331.667	0.112432	0.771229
BRS3	2.72781	0.0987808	0.786715	0	0.666667	0	0.0205887		RAP1GAP2	3.10252	2.09e-21	5.34e-19	52.3333	440.5	0.428631	3.0352
C15H11orf97	2.72781	0.0987808	0.786715	0	0.666667	0	0.0401447		ENSOARG00000014971	3.10201	0.0127097	0.0548999	0	0.833333	0	0.0167133
CA6	2.72781	0.0987808	0.786715	0	0.666667	0	0.0179844		PRRG4	3.09251	0.0126525	0.0546864	0	0.833333	0	0.0326402
DAW1	2.72781	0.0987808	0.786715	0	0.666667	0	0.0185397		TDRP	3.0773	0.0011479	0.00766108	3.5	27.3333	0.251007	1.58775
DIO3	2.72781	0.0987808	0.786715	0	0.666667	0	0.0111452		FCGR2B	3.06333	2.87e-11	1.39e-09	1844.41	14033.6	47.0417	308.722
FAM71D	2.72781	0.0987808	0.786715	0	0.666667	0	0.0184681		SYT6	3.0592	0.0249986	0.0929763	0	0.833333	0	0.00889935
FNDC8	2.72781	0.0987808	0.786715	0	0.666667	0	0.0167153		CCDC80	3.05616	1.21e-10	5.28e-09	1795.5	13552	13.5606	90.3344
GABRA6	2.72781	0.0987808	0.786715	0	0.666667	0	0.0124462		BATF2	3.05179	2e-05	0.000240829	2	15.5	0.0540761	0.369917
GAD1	2.72781	0.0987808	0.786715	0	0.666667	0	0.00722523		SERPINE1	3.05041	0.00172169	0.010758	134.167	983	2.7637	17.2883
IFNG	2.72781	0.0987808	0.786715	0	0.666667	0	0.0904217		NGEF	3.03636	0.0107912	0.048024	0	0.833333	0	0.00980635
LOC102176127	2.72781	0.0987808	0.786715	0	0.666667	0	0.0710547		ENSOARG00000005828	3.03406	0.00875327	0.0407574	0	0.833333	0	0.00949365
LOC102181395	2.72781	0.0987808	0.786715	0	0.666667	0	0.0288882		IRF7	3.03307	1.1e-08	3.2e-07	243	1809.17	2.72559	18.0677
LOC102185708	2.72781	0.0987808	0.786715	0	0.666667	0	0.0151916		TEAD4	3.02975	0.00856829	0.0400407	2	15.8333	0.0350211	0.235744
LOC102190507	2.72781	0.0987808	0.786715	0	0.666667	0	0.105001		SLC2A6	3.02922	1.64e-23	5.78e-21	1209	8816.83	17.0328	111.416
LOC102191730	2.72781	0.0987808	0.786715	0	0.666667	0	0.100538		ENSOARG00000025186	3.02208	0.0249605	0.0928509	0	0.833333	0	0.0447164
LOC108633777	2.72781	0.0987808	0.786715	0	0.666667	0	0.0247574		MXD1	3.02201	1.19e-11	6.23e-10	327.5	2284.5	12.9668	81.0376
LOC108634748	2.72781	0.0987808	0.786715	0	0.666667	0	0.166585		FLNB	3.01228	1.12e-06	1.95e-05	2678.14	21493.6	6.93024	46.6885
LY9	2.72781	0.0987808	0.786715	0	0.666667	0	0.0101881		CLSTN3	3.00745	0.00530265	0.0271836	19.6667	157.333	0.12328	0.895784
NMS	2.72781	0.0987808	0.786715	0	0.666667	0	0.048471		ENSOARG00000005804	3.00694	0.0273028	0.0997585	0.5	4.68129	0.012786	0.101736
PROK1	2.72781	0.0987808	0.786715	0	0.666667	0	0.0108614		BCAS1	2.99614	1.15e-07	2.58e-06	1.66667	13.3333	0.0146457	0.102538
TMPRSS3	2.72781	0.0987808	0.786715	0	0.666667	0	0.00814673		NEO1	2.99065	0.000107476	0.00103	13.1667	107.833	0.0471732	0.310849
TRHR	2.72781	0.0987808	0.786715	0	0.666667	0	0.0195623		ENSOARG00000000528	2.98982	1.75e-13	1.27e-11	248.167	1714.5	1.83052	11.2953
LOC102189738	2.72781	0.0987809	0.786715	0	0.666666	0	0.0152857		SV2B	2.98364	0.00887878	0.041175	0	0.833333	0	0.00624466
HES4	2.72256	0.0789908	0.743501	384	2079.67	2.94722	17.4874		ENSOARG00000020807	2.98281	0.00888085	0.0411756	0	0.833333	0	0.0627878
LRRC7	2.71742	0.0537668	0.641585	1.66667	10.6667	0.0121195	0.0814462		ENSOARG00000010481	2.97838	0.0122797	0.0533674	0	0.833333	0	0.406046
NPR3	2.71727	0.00413355	0.15918	172.333	1094	2.03626	12.4114		TMCO5A	2.97632	0.000167845	0.00150754	0.333333	3.5	0.0128002	0.0951213
SAMD9	2.71396	0.0115372	0.302115	1401.33	8275.32	10.0185	58.6991		IL17REL	2.97623	0.00153743	0.00982417	6.66667	47	0.169902	1.13199
ILDR1	2.70552	0.0547017	0.64544	2.33333	13.3333	0.0262869	0.169417		ENSOARG00000008753	2.96836	0.0104922	0.0470097	0	0.833333	0	0.00855348
PDCD1LG2	2.68663	0.0158282	0.36424	75.3333	445.001	1.14958	6.65114		ZC3H12A	2.9642	1.1e-13	8.09e-12	273	1799	4.30775	26.1774
TNF	2.68637	0.05016	0.625682	128	710.665	3.14955	18.5288		MMP27	2.95248	0.000897462	0.006258	31.5	262.833	0.426112	2.86866
MAL2	2.6831	0.00385066	0.153905	1.33333	8.66667	0.0291734	0.174469		ENSOARG00000004093	2.95065	0.0194217	0.0767004	0	0.833333	0	0.0192588
NRG1	2.68295	0.00794151	0.240079	13	80.3334	0.131599	0.792777		ENSOARG00000007282	2.94339	0.0120625	0.0525873	0	0.833333	0	0.0169129
SELP	2.68013	0.0123698	0.314634	0.666667	4.33333	0.00659527	0.0537436		FCRLB	2.93653	1.07e-20	2.47e-18	312.167	2155.67	5.73432	34.7641
NLRP3	2.66939	9.85e-05	0.0106276	989.667	5532	10.3386	60.122		PLK2	2.93183	2.58e-26	1.44e-23	1823.83	12078.8	21.0191	127.176
TGM2	2.66773	0.00173255	0.0893819	2320.33	13098.7	16.0437	93.5039		KRT23	2.92906	0.0565035	0.172659	0	0.833333	0	0.0139837
EPSTI1	2.65941	0.0503028	0.625818	393.667	2082	9.16258	52.1007		ENSOARG00000015432	2.92406	2.22e-06	3.49e-05	4.16667	31.5	0.0471539	0.319713
TIFA	2.65097	0.0052114	0.186117	83.3333	467.333	2.69287	15.3283		ENSOARG00000009097	2.92185	9.27e-07	1.65e-05	2902.35	19523	17.8997	110.308
HRH1	2.64337	0.000938471	0.0596095	2.66667	15.6667	0.0365898	0.215444		ENSOARG00000019537	2.91731	0.0189045	0.0750295	0	0.833333	0	0.0330014
TAP1	2.63355	0.000724243	0.0489315	1150	6591.67	13.3599	74.1734		ENSOARG00000014639	2.91671	0.000281619	0.00234443	0.333333	3	0.00240795	0.0258503
VAX1	2.62319	0.0282303	0.48284	0.333333	2.33333	0.010337	0.100811		ROBO2	2.91602	0.000254348	0.00215003	0.666667	5.66667	0.00395398	0.0269019
QRFP	2.61823	0.00214466	0.103926	1.33333	8	0.10077	0.615142		ENSOARG00000000589	2.91328	0.00152398	0.00975589	0.431443	3.698	0.00582325	0.0388224
IL12A	2.61269	0.0439641	0.601374	3	18.6667	0.248669	1.33336		ENSOARG00000016286	2.91292	0.00714986	0.0346107	0.166667	1.83333	0.00158678	0.0155538
ANGPT2	2.61171	0.0188201	0.399921	106	531	1.25641	7.14243		ESYT3	2.9082	5.77e-06	8.11e-05	12.5	79	0.101907	0.582037
LOC108636626	2.60796	0.0934077	0.786715	0.52633	3.64158	0.0424667	0.251522		GCNT4	2.90806	0.00231135	0.0137564	52.3333	420.833	1.04089	6.68082
LOC102173498	2.60588	0.0360828	0.556033	0.333333	2.37905	0.007736	0.0540456		EDARADD	2.90535	1.38e-06	2.33e-05	8.16667	54.6667	0.375935	2.18708
RETN	2.59972	0.169995	0.934327	34.6667	175.333	2.11501	11.5727		TRPV3	2.90357	7.13e-05	0.000727909	13.8333	110	0.12715	0.835515
PDE4D	2.59875	1.2e-22	5.7e-19	454.334	2470.34	3.28715	18.9762		SDS	2.89891	1.93e-10	8.06e-09	6372.17	43395.3	33.2631	203.121
TNIP3	2.59247	0.000552948	0.0397641	9	52	0.233055	1.27147		LAMP3	2.89838	7.09e-06	9.77e-05	11	74.8333	0.220954	1.27003
SV2B	2.59075	0.0694902	0.710524	0.333333	2.33333	0.00199933	0.0169226		ENSOARG00000005159	2.89817	3.06e-08	7.97e-07	11446	69343.6	230.561	1302.02
NLGN1	2.58137	7.71e-05	0.00908317	3	16.6667	0.028824	0.16648		C3orf52	2.86844	0.0316026	0.111319	0.166667	1.66667	0.00171657	0.021499
TNFSF11	2.58092	3.7e-09	1.9e-06	78.3333	424.667	1.86878	10.5472		ENSOARG00000000487	2.86678	6.31e-09	1.92e-07	30.1178	185.823	0.591052	3.41929
GDF6	2.57544	0.00120439	0.0709049	32.6667	181.667	0.386987	2.16567		ENSOARG00000011736	2.86649	1.06e-17	1.5e-15	396.667	2565.33	14.0065	80.2474
SIPA1L2	2.55804	8.33e-08	2.82e-05	534	2772.33	2.74812	15.0457		GUCA1B	2.86398	0.00554734	0.0281421	0.333333	3.16667	0.0203997	0.149866
LOC108636023	2.55345	0.00480597	0.176824	4.33333	24.3333	0.0863084	0.471175		ENSOARG00000015641	2.86034	0.0157799	0.0653101	0	0.715702	0	0.0300932
MUC1	2.54894	0.00484246	0.177822	16	88	0.226541	1.19178		TWIST2	2.85371	0.00346647	0.0192667	0.166667	1.83333	0.0101597	0.097559
IL19	2.54618	0.00255783	0.116072	3.33333	19.3333	0.132377	0.746537		ABCA13	2.84537	0.0811889	0.226541	0.166667	1.33333	0.000190765	0.002242
NFKB1	2.54578	2.75e-11	2.27e-08	2901.33	15212	29.2892	158.476		RHOH	2.84473	4.67e-07	8.93e-06	93.6667	573.5	4.7078	26.2081
LOC102170373	2.54273	0.0189828	0.400058	954.541	4943.9	24.9012	128.856		IL4I1	2.83759	1.85e-18	3.05e-16	618.667	4209.33	7.66359	46.2869
LOC102181595	2.54098	0.119464	0.848984	1.27975	7.08092	0.0664622	0.384943		PEX11A	2.83612	1.19e-05	0.000153505	1.83333	13.5	0.0744011	0.412849
NFKBIZ	2.54076	3.06e-08	1.14e-05	1378.67	7044.33	16.024	86.8011		ENSOARG00000005063	2.83546	0.0167357	0.0682516	0	0.701857	0	0.0846492
SOCS2	2.53998	1.54e-07	4.95e-05	1265.33	6957	28.9565	155.533		VAX2	2.83526	0.00977934	0.0443982	0.833333	5.83333	0.0114935	0.0672102
CRSP-1	2.53079	0.018015	0.392502	0.666667	4	0.0492354	0.318084		ENSOARG00000005662	2.8249	0.00425574	0.0227682	0.166667	1.78578	0.002715	0.0264862
41153	2.52627	0.0884448	0.783993	0.333333	2.33333	0.0109621	0.0832768		IL12B	2.82024	0.000342644	0.0027771	0.5	3.83333	0.0115856	0.0781416
INHBA	2.52329	0.00141468	0.0780748	4234.54	23613.7	80.4127	411.36		ARHGAP28	2.81902	1.16e-05	0.000149929	42	275	0.357902	2.04145
CMPK2	2.52128	0.00127373	0.0730564	965.022	5079.13	11.2386	57.754		KCNA10	2.81748	0.0046663	0.0244883	1.83333	11.6667	0.0273673	0.148138
PLA2G4A	2.51767	1.06e-05	0.0017882	1556.33	7725	24.6034	131.874		PHLDA1	2.81673	1.12e-05	0.000145522	50.5	324.167	1.60738	8.75032
IFI44L	2.51749	0.0236132	0.445181	715.161	3560.51	13.169	68.0105		MMP13	2.81443	0.00793288	0.0376967	52.1667	306.333	0.460901	2.31465
CDO1	2.50514	0.00029983	0.0245357	554.333	2873.67	17.7671	91.0603		CPB1	2.81397	9.53e-05	0.000928245	0.5	3.83333	0.00899483	0.071258
NOS2	2.50295	0.120916	0.850609	564.333	2543.33	3.78077	19.6899		ENSOARG00000000246	2.80978	0.018378	0.0734497	0	0.666667	0	0.0326884
FOXF1	2.50115	0.000346851	0.0274451	241	1081	3.29163	18.3459		CD200	2.80507	0.000199346	0.00174387	8.83333	53.3333	0.237759	1.27391
PARP14	2.50068	0.0153275	0.357267	1795.33	8930.67	12.7582	65.1844		ALS2CL	2.80274	7.3e-06	0.000100075	7.16667	43.8333	0.0482303	0.278673
SLC28A2	2.49695	0.0850399	0.773219	0.666667	4	0.00808053	0.0469181		HTR2A	2.7992	0.169772	0.382104	0.833333	5.16667	0.0126598	0.0686678
KCNJ15	2.48423	1.33e-05	0.00219132	196.333	997	1.77592	9.57148		ENSOARG00000016496	2.77302	0.0186401	0.0741891	0	0.694518	0	0.0184487
CLDN1	2.48143	0.126936	0.854608	432.667	1985.67	5.55528	28.1631		ENSOARG00000002367	2.76884	0.0194544	0.0768064	0	0.666667	0	0.678372
CXCR5	2.48026	0.132911	0.855897	0	0.541743	0	0.00339643		CCDC69	2.76406	0.00161499	0.0102306	4.66667	29.6667	0.145397	0.760563
SLCO4A1	2.48004	4.81e-19	1.3e-15	590.667	2943.67	5.92869	31.0312		NFKB2	2.76149	8.25e-21	1.92e-18	2085.17	12708.2	16.28	89.071
NTRK2	2.47965	1.11e-06	0.00026241	45.0277	220.148	0.260897	1.39161		TARSL2	2.76044	0.019791	0.0777811	0	0.666667	0	0.00713141
GPAT3	2.47579	2.97e-12	2.82e-09	273.333	1383	3.75771	19.5345		CARD10	2.75726	2.06e-08	5.62e-07	6.33333	41.8333	0.0410827	0.229704
CA12	2.46496	6.27e-13	7.44e-10	3118.61	14929.3	25.415	134.099		CAPSL	2.7534	0.0199701	0.0783336	0	0.666667	0	0.0287135
STRC	2.46295	0.115401	0.83463	1.33333	7	0.00680251	0.03813		ENSOARG00000003183	2.7534	3.91e-09	1.26e-07	1.83333	12.5	0.0727553	0.407038
LOC102183346	2.46008	0.0381093	0.57149	2	10.6667	0.0729551	0.397234		CLDN25	2.75147	0.0129924	0.0558477	0.333333	2.66667	0.0105129	0.0873521
RNF128	2.45917	4.61e-07	0.00012498	413.667	1952.67	6.91687	35.8822		PTPRQ	2.75042	0.0182522	0.0731092	0.5	3.66667	0.00173723	0.0118951
LOC102170588	2.4589	0.00142817	0.078591	4.40749	22.6052	0.0856819	0.436339		YES1	2.7466	6.64e-05	0.000688224	38.8333	225.667	0.581905	3.05455
LOC108634588	2.45616	0.138785	0.863675	0	0.513747	0	0.00900297		PIK3R5	2.74653	9.09e-50	6.42e-46	847.833	5031.83	6.45216	34.9383
LOC108638587	2.45268	0.000246845	0.0211097	14	65.6667	0.627615	3.37526		ENSOARG00000013315	2.74232	0.0203045	0.0793074	0	0.666667	0	0.0532044
MLIP	2.4439	0.00977793	0.272191	5.66667	37	0.0943306	0.466431		LRRC38	2.74228	0.0203033	0.0793074	0	0.666667	0	0.0157655
RNF213	2.4404	0.0134533	0.331135	2875.33	13589	5.84919	28.6153		IFIH1	2.73717	2.36e-08	6.33e-07	1012.67	5985.67	8.0085	42.0932
LOC102188793	2.42861	0.0464668	0.609194	169.609	786.167	2.05612	10.3989		KIAA1671	2.7363	2.44e-06	3.81e-05	10.3333	66.1667	0.0397325	0.223523
LOC108638288	2.42307	0.143946	0.876746	0	0.499657	0	0.0218159		ENSOARG00000009479	2.73316	0.0205798	0.0801557	0	0.666667	0	0.0123059
ANKRD55	2.42219	0.00924972	0.264069	0.999999	5.33333	0.0189448	0.100859		SLAMF8	2.73106	4.14e-10	1.6e-08	26.3333	166.5	0.717646	4.05027
ROBO2	2.41406	7.71e-05	0.00908317	59.3334	294	0.305895	1.49035		CCR4	2.73103	0.0005788	0.00428733	2.16667	14	0.0484979	0.273737
IGSF11	2.41327	0.0165201	0.373819	1	5.33333	0.0108734	0.0563021		CDK17	2.73047	1.75e-08	4.86e-07	1023.67	5560.5	14.5944	74.4284
LOC102169380	2.41074	0.144571	0.878019	0	0.503773	0	0.028879		ENSOARG00000001852	2.73045	0.0140138	0.0593107	0.167418	1.66667	0.0074778	0.0640334
C8H9orf152	2.40793	0.0258156	0.460353	0.666667	3.66667	0.00861393	0.0487251		STAC	2.73041	0.00568783	0.0286898	1.83333	11.6667	0.0366896	0.198844
LOC102176950	2.40195	0.14597	0.881262	0	0.5	0	0.0284935		CHRDL2	2.72932	0.0207057	0.0804589	0	0.666667	0	0.00967747
LOC108635521	2.40195	0.14597	0.881262	0	0.5	0	0.0284935		PRKG2	2.72928	0.0207052	0.0804589	0	0.666667	0	0.00642454
LVRN	2.39708	0.0450338	0.605561	159.667	685.667	1.45336	7.06862		ENSOARG00000007956	2.72921	5.33e-07	1e-05	5.66667	37	0.119832	0.68489
RBM24	2.39652	0.0211733	0.421259	5.33333	26	0.0813733	0.396866		CSF2RB	2.72891	6.96e-32	9.21e-29	3507.33	20983.5	25.7858	136.649
UBA7	2.39597	0.0147507	0.35093	530.667	2472.67	5.37035	25.2886		LRRC32	2.72769	2.22e-05	0.000265065	84.5	540	0.663341	3.80612
TNFSF15	2.39295	0.00127881	0.0731176	171	830	3.24122	15.449		ENSOARG00000007603	2.72664	3.34e-11	1.59e-09	1170.83	6725.67	25.4458	134.307
HOXB9	2.36687	6.83e-08	2.36e-05	214.666	1027.67	3.50307	16.8749		LRIG1	2.72572	3.94e-19	7.25e-17	45.8333	287.5	0.256901	1.37502
GSAP	2.35086	5.44e-15	9.4e-12	522.667	2382.33	5.12064	24.5229		ENSOARG00000004829	2.71818	0.0210392	0.0815155	0	0.666667	0	0.0578419
SOX5	2.34871	0.000123199	0.0129317	144.878	694.015	0.972709	4.65056		ENSOARG00000006561	2.71807	0.0211041	0.0817371	0	0.666667	0	0.0189667
LOC108635046	2.3448	0.0582837	0.662217	0.333333	2	0.0231636	0.129423		POU2F2	2.71714	2.69e-05	0.000314756	20.3333	110.5	0.209673	1.05177
IL27	2.33561	0.037442	0.567141	74.8666	330.622	2.16449	9.96465		ENSOARG00000019485	2.7138	0.0211968	0.0820208	0	0.666667	0	0.048033
CHRND	2.33412	0.313888	0.996808	5.33333	20.6667	0.069218	0.335574		ENSOARG00000010532	2.71242	0.0212425	0.0821375	0	0.666667	0	0.0190693
F3	2.33007	0.0151054	0.354921	617.001	2757.67	14.8826	67.081		RSPO2	2.7111	0.00782223	0.0372881	0.5	3.33333	0.0241552	0.157677
OLR1	2.32566	0.0563904	0.654784	453.667	1906	10.989	50.5069		ADGRL2	2.70954	0.000192162	0.00169063	533.501	3190.33	3.19511	16.1871
WWC2	2.31496	1.12e-09	6.05e-07	3107.33	14221.7	18.8307	87.7037		CCK	2.70888	0.000424932	0.00332764	1.16667	8.16667	0.125154	0.716425
TLR2	2.30868	0.00821006	0.246195	1201.2	5089.15	13.9771	63.3626		ENSOARG00000019285	2.70736	0.0225982	0.085874	0	0.630457	0	0.0255939
TTBK1	2.30383	0.0237809	0.446116	0.672783	3.35531	0.00270742	0.0148588		KCNMB4	2.70621	0.000113195	0.00107554	15.1667	82	0.579017	2.85125
UPP1	2.29962	0.0380219	0.57149	43.6667	191	1.45778	6.7378		IL22RA2	2.70444	0.000305138	0.00251256	0.833333	5.83333	0.0407841	0.221232
CCL24	2.29929	0.0181417	0.393053	195.333	903	4.67181	21.3006		OSMR	2.69934	0.000183984	0.00163173	8.16667	48.8333	0.0687671	0.345521
LOC102174841	2.2929	0.000199975	0.0178061	161.667	691.333	4.17954	19.7775		ENSOARG00000017523	2.69822	0.00625458	0.0310842	0.166667	1.66667	0.00479898	0.0377714
LOC108634654	2.29155	0.163295	0.921568	0	0.46015	0	0.00758043		FCRLA	2.69574	7.03e-05	0.000720805	0.833333	5.5	0.0146815	0.0912094
NCALD	2.28808	4.56e-18	9.61e-15	2435.67	10634.3	42.205	194.562		CDA	2.69335	4.95e-18	7.66e-16	571.667	3345.33	67.9541	352.432
GSG1L	2.2766	0.0141809	0.342089	6.33333	30	0.14607	0.628606		SCML4	2.69051	0.0219387	0.0840165	0	0.666667	0	0.00850762
SAMSN1	2.27292	0.0956188	0.786715	553.333	2337	14.1718	62.3063		ENSOARG00000012537	2.68489	0.0221208	0.0845065	0	0.666667	0	0.0179785
RNF122	2.25972	0.0517782	0.633905	465.333	1856.67	6.01813	26.2465		ENSOARG00000014818	2.68086	0.00376087	0.020573	0.173932	1.66667	0.00559998	0.0459154
C16H1orf158	2.25646	0.0390741	0.580002	9.68378	40.608	0.0957232	0.421062		NPTX1	2.67628	6.12e-05	0.000642881	6.16667	39.8333	0.119919	0.651485
CCR7	2.25526	0.0445882	0.604648	12	52	0.192412	0.828275		COL4A1	2.67316	2.25e-07	4.68e-06	44.6667	291.167	0.165954	0.900607
PSMB9	2.24684	0.0236702	0.445812	204.667	839.333	9.07689	39.1498		ETS2	2.66986	5.8e-14	4.51e-12	3197.67	18192.8	21.066	106.234
PRF1	2.2465	0.17789	0.944924	46	176.333	0.55655	2.44009		CSF1	2.66864	5.55e-06	7.84e-05	2790.67	17354.5	35.2198	190.012
RHOJ	2.24504	0.0202537	0.41257	145.039	613.453	1.79482	7.6475		ENSOARG00000002020	2.66634	4.21e-10	1.62e-08	32.8072	206.668	0.231825	1.22709
DLL1	2.23591	0.00682081	0.217635	155.667	655.333	1.43593	6.09056		CREM	2.66281	2.47e-12	1.47e-10	162.667	932.5	1.92372	10.0744
LOC108637671	2.2348	0.0893575	0.786715	4.05829	17.4671	0.146915	0.638658		IDO2	2.66057	1.9e-11	9.48e-10	14.6667	87	0.175266	0.905055
BMP6	2.23304	0.000200294	0.0178061	105.667	456.667	1.49708	6.41373		BIRC3	2.65516	4.51e-11	2.09e-09	4805.82	25845.2	50.1062	248.751
EHF	2.21011	0.152718	0.898491	1.66667	7.33333	0.013887	0.0639549		PLA2G2D	2.652	0.000125495	0.00117606	0.833333	3.83333	0.0106898	0.0961016
RSPH1	2.20305	0.0536166	0.640397	3.66667	17.6667	0.122675	0.513072		VDR	2.65132	9.52e-07	1.68e-05	123.167	678.833	1.97913	9.73135
MAT1A	2.19707	0.0184581	0.397311	4.66667	18.3333	0.0411261	0.192059		ACKR3	2.64839	1.42e-06	2.39e-05	33.3333	203.167	0.691467	3.69112
XAF1	2.19066	0.106317	0.808662	117.333	453.666	2.81075	11.592		GJC1	2.64243	1.16e-06	2.01e-05	73	423.833	1.5652	7.75364
PENK	2.18739	0.03731	0.567141	1.66667	6.33333	0.0382609	0.186936		FETUB	2.64008	0.0180724	0.0725158	0.166667	1.66667	0.00370173	0.0304062
NR4A3	2.1798	0.00294275	0.126113	302.333	1238.67	2.67104	11.6197		ENSOARG00000016940	2.63675	7.69e-19	1.33e-16	959.224	5302.22	131.784	649.049
CD6	2.17855	0.0402382	0.583272	0.666667	3	0.00588923	0.0345138		ATP8A1	2.63488	4.38e-05	0.000486075	1653.83	9256.01	5.40185	26.2853
HHLA2	2.17593	0.00207583	0.102363	51.3333	208.333	0.839377	3.48947		S1PR3	2.6345	0.0030753	0.0174215	3.33333	18.6667	0.0770711	0.372953
ID3	2.16904	1.72e-08	7.59e-06	909.667	3604	32.1682	137.166		CIITA	2.62483	3.28e-06	4.95e-05	19.8333	115	0.126329	0.612731
PDGFB	2.16219	0.0741024	0.729061	378	1451	5.11054	21.2462		COL27A1	2.61172	6.08e-06	8.48e-05	24.1667	134.5	0.0801007	0.405857
KCTD8	2.15661	0.0482964	0.616928	3.66667	14.6667	0.0612737	0.271777		ENSOARG00000020138	2.60644	0.0442504	0.143899	0.666667	4.16667	0.0148346	0.0709182
CCKBR	2.1566	0.00343026	0.14096	2	8.33333	0.0324188	0.140512		MOB3B	2.60484	2.34e-08	6.31e-07	3.83333	22.5	0.0325934	0.163962
HERC6	2.15447	0.00374921	0.150802	428.875	1815.91	5.52949	21.9337		IL15	2.60149	5.44e-10	2.04e-08	9.5	53.5	0.719331	3.71898
FILIP1	2.14664	0.000137904	0.0136792	86.0615	358.266	0.583255	2.36988		IL24	2.59759	0.00074462	0.00532374	1.66667	9.5	0.0708235	0.371418
GJB2	2.14235	0.000615906	0.0429889	5.33333	21.6667	0.102232	0.43333		ASGR2	2.59218	5.91e-06	8.27e-05	708.333	4192.67	14.1217	70.1442
MMP1	2.14198	0.103627	0.802509	2523.01	9267	49.5904	200.65		ENSOARG00000018068	2.59039	4.08e-05	0.000456506	1.73836	10.8269	0.0295411	0.149817
CXCL16	2.13924	0.00788395	0.2391	1099.67	4268.33	36.2584	144.951		ENSOARG00000011304	2.59038	0.00751101	0.0360481	0.167712	1.50154	0.00213018	0.0172003
LOC108633243	2.13393	0.191556	0.965215	0	0.39985	0	0.0329645		ENSOARG00000009692	2.5885	5.66e-25	2.66e-22	1836.01	9663.66	9.06765	43.3657
LOC100861169	2.12723	0.247614	0.965215	0.333333	1.66667	0.0693257	0.390857		C4BPA	2.58523	4.02e-20	8.5e-18	212.369	1134.9	1.0138	4.85583
LOC108634789	2.12603	0.193041	0.965215	0	0.397	0	0.00805637		WNT5A	2.57998	0.000184333	0.00163414	188	910.667	1.36037	6.09214
LOC102177058	2.12415	0.126779	0.854608	0.333333	1.66667	0.014057	0.0712439		EBI3	2.5746	1.36e-06	2.3e-05	208.833	1050	7.32929	33.0231
LOC102191644	2.12218	0.0596463	0.670756	1.33333	5.33333	0.0584815	0.278062		HAS2	2.5717	0.000258798	0.0021825	48.4815	262.273	0.642465	2.94307
ZC3H12A	2.12201	5.32e-07	0.000140209	780	2968.33	8.84543	35.7509		DAB2IP	2.57127	0.00478957	0.0250359	2.16667	12.3333	0.0112492	0.060078
MEDAG	2.12069	1.31e-07	4.38e-05	7937.67	30449	148.959	605.386		ENSOARG00000020408	2.56469	1.77e-10	7.46e-09	56.1667	290.667	1.13114	5.27911
RPH3A	2.12018	0.0335786	0.530799	11.3333	44.6667	0.0799954	0.319429		ARHGEF5	2.56411	0.0277167	0.10087	3.5	17.3333	0.0143807	0.064287
TACSTD2	2.12014	0.0518225	0.633905	27.3333	108.667	0.593849	2.28381		GFOD1	2.56213	7.42e-26	3.83e-23	127.167	711.667	1.41431	6.7737
LOC108634923	2.11108	0.000488873	0.0365404	112.736	450.821	4.13677	16.8953		ENSOARG00000013570	2.56169	0.00014235	0.00130626	0.666667	4.16667	0.0188975	0.0934947
IQSEC3	2.11099	0.0759871	0.732121	15.6667	52.3334	0.0736391	0.304152		DFNA5	2.5583	1.06e-06	1.85e-05	294.333	1472.5	4.58594	21.165
LOC102178824	2.10863	0.222502	0.965215	0.81703	3.33333	0.0253408	0.120127		ENSOARG00000009847	2.55462	3.39e-08	8.69e-07	7.88954	42.9985	0.447588	2.1558
LOC102183949	2.10747	0.103261	0.801805	0.333333	1.66667	0.0195972	0.0978833		ENSOARG00000019675	2.55356	0.029659	0.106115	0	0.591455	0	0.0265325
BECN2	2.10533	0.0955711	0.786715	0.333333	1.66667	0.0120922	0.056115		MATN2	2.54876	1.3e-21	3.52e-19	450.531	2316.75	1.42645	6.61578
SERTM1	2.10371	0.0430048	0.595078	19.708	273.134	0.827814	3.09831		WNT11	2.5482	0.00612447	0.0305574	0.333333	2.5	0.00662913	0.0450459
LOC102168759	2.10255	0.396445	1	1.17992	4.60923	0.0194936	0.0847243		ENTPD3	2.54454	0.000538411	0.00405052	4.66667	27	0.0712564	0.349409
LOC102169218	2.10239	0.104019	0.803302	0.333333	1.66574	0.0168246	0.0808745		CHI3L2	2.53778	1.95e-11	9.73e-10	76.7335	378.538	0.416886	1.91883
WNT2	2.10072	3.07e-05	0.00441899	26	102	0.461439	1.84821		LTBP1	2.53331	0.00590216	0.0296017	9.5	48.5	0.0457495	0.197
LOC102174337	2.09916	0.104518	0.804005	0.333333	1.66667	0.0218148	0.104231		PAPPA	2.53329	0.113548	0.28702	0.333333	2.33333	0.00176294	0.00919382
FAM83B	2.09588	0.196373	0.965215	4.66667	17.3333	0.0511267	0.204169		FERMT1	2.52974	5.62e-14	4.4e-12	152	780.667	1.80425	8.29098
ZBBX	2.09582	0.156994	0.908227	0.333333	1.66667	0.0085022	0.0425101		SH2D7	2.5253	7.58e-05	0.00076748	0.666667	4.16667	0.0114512	0.0572286
HKDC1	2.09402	0.00281128	0.122133	4.33333	16.6667	0.038869	0.160229		ENSOARG00000016053	2.52417	0.0690387	0.201066	74.0075	335.148	1.09745	5.47229
ICAM5	2.09205	0.0395418	0.581521	16	57.6667	0.143559	0.576189		RUNX2	2.51618	1.6e-06	2.63e-05	7.33333	42	0.125734	0.599394
SCNN1D	2.0895	0.0109776	0.293536	11	41	0.136062	0.549191		ITGB8	2.51376	7.53e-10	2.73e-08	1347.17	6922.83	12.6102	58.6454
C1H3orf80	2.0889	0.000824142	0.0537675	6.33333	24.6667	0.265711	1.05651		IRF1	2.51356	4.4e-20	9.22e-18	634.167	3333	10.8818	50.9311
TTC36	2.0793	0.204322	0.965215	0	0.370567	0	0.026376		ENSOARG00000012303	2.51351	0.012589	0.054445	0.65265	3.91434	0.0133091	0.0684996
LGR5	2.07883	0.242913	0.965215	1	4.33333	0.0113709	0.0513461		STRC	2.50433	0.00140328	0.00907371	0.833333	4.83333	0.00331767	0.0164308
LEPR	2.07618	0.0337202	0.531267	4	16.3333	0.0506581	0.203243		DPF1	2.50268	0.00233874	0.0138803	0.333333	2.33333	0.00511432	0.0306476
LOC102173595	2.06634	0.206835	0.965215	0	0.366267	0	0.0101067		GNG8	2.50082	6.25e-05	0.000655129	2.33333	12.6667	0.621877	2.91406
GUCY1A3	2.06612	3.06e-06	0.000645297	182.667	699	1.93016	7.48166		RDH16	2.49969	0.00629313	0.0312589	13.6667	76	0.311454	1.50138
ATP8A2	2.05725	0.140543	0.866799	5.66667	21	0.0345329	0.13216		ENSOARG00000016720	2.49824	2.21e-19	4.3e-17	105.833	539.833	5.89658	26.7518
BIRC3	2.05696	0.000124067	0.0129317	3006.3	11393.7	35.974	136.595		PLEK	2.4982	8.42e-22	2.35e-19	7087.83	34995.7	141.528	643.487
IKBKE	2.05533	1.62e-12	1.62e-09	976.667	3602	9.4734	37.0493		ZMYND15	2.48622	4.46e-18	6.99e-16	417.167	2020.83	2.70838	12.1213
STAB2	2.05461	0.0271378	0.473105	1	4	0.0039959	0.0186144		TBC1D21	2.48509	0.000249093	0.00211524	0.666667	4	0.00505572	0.0256606
RASGRF1	2.05402	8.83e-07	0.000220652	416.667	1601.67	2.87764	11.2551		ENSOARG00000016586	2.48234	4.31e-15	4.03e-13	304.333	1537.17	4.89466	21.8564
PDE7B	2.0508	0.00910962	0.262836	224.333	749	1.73186	6.78222		TAF4B	2.4803	4.96e-09	1.55e-07	28.1667	145.833	0.236846	1.08988
STX11	2.0492	0.0466302	0.610534	196	685.667	3.40572	12.8781		CXCL16	2.47836	3.71e-20	8e-18	3613.45	17345.2	14.0642	62.4395
FCMR	2.04604	0.0102181	0.278722	16	57	0.140733	0.551524		SOCS2	2.47075	1.51e-06	2.5e-05	51.6667	266.833	2.69184	12.1564
S1PR5	2.04189	0.147867	0.887691	10.3333	36.6667	0.132454	0.504679		CHST2	2.46677	0.0035195	0.0194945	2.5	12.6667	0.044124	0.192088
LOC108636449	2.03986	0.144756	0.87858	67.3944	229.721	1.24648	4.68347		SYNJ2	2.46555	7.45e-09	2.24e-07	87.6667	426.167	0.414871	1.81577
MARCKSL1	2.03968	0.0137804	0.335992	1597.83	5908.58	34.3716	126.691		ENSOARG00000004553	2.46544	0.0377729	0.127924	0	0.512525	0	0.00780775
LOC108636634	2.03536	0.0608126	0.675162	1.5341	5.88081	0.069076	0.28605		ENSOARG00000004855	2.46234	0.0242328	0.0907497	0.988066	5.62312	2.06482	10.6809
EPAS1	2.0343	1.45e-08	6.54e-06	5350.67	19880	47.8258	181.637		CDHR5	2.45817	7.93e-08	1.86e-06	6.16667	32.1667	0.0360366	0.161535
SLC44A5	2.03091	5.95e-05	0.00724276	42.3333	156.667	0.889267	3.47155		SPAG6	2.45528	0.039121	0.131438	0	0.5	0	0.00848747
TCF23	2.03073	0.0879225	0.782855	3.66667	14.3333	0.0837666	0.306399		NFKBIZ	2.4534	1.65e-05	0.000203856	1169.5	5071.67	12.2325	50.487
CREM	2.02839	2.16e-06	0.000466541	788.666	2761.67	25.1672	95.0699		IL1RAP	2.45172	4.44e-10	1.7e-08	2660.17	13036.2	39.6598	171.497
HOXD13	2.02809	0.130278	0.854608	0.666667	3	0.0316901	0.120455		ENO4	2.44484	2.9e-09	9.45e-08	29.8333	144.5	0.381768	1.67601
CDC42EP2	2.02651	3.75e-07	0.000106204	186.667	684.667	3.79614	14.4985		IL10	2.44376	0.00100949	0.00688942	108.833	487.5	5.79176	23.9821
CPNE6	2.02428	0.000156884	0.015119	58.6667	217	0.717491	2.70001		GUCY1B3	2.44261	0.00341938	0.0190746	13.1667	64.1667	0.114752	0.52444
STRA8	2.01322	0.214946	0.965215	0	0.357997	0	0.0131429		ENSOARG00000004129	2.4406	0.0440096	0.143424	0.166667	1.33333	0.00458507	0.0432708
SIT1	2.01268	0.0153703	0.357267	5.66667	20.6667	0.121571	0.450418		NLRP12	2.44031	7.52e-10	2.73e-08	254.091	1108.09	0.676133	2.8726
LOC102177638	2.01034	0.216495	0.965215	0	0.353313	0	0.019442		NT5DC4	2.43905	0.000686342	0.00497939	4.33333	19.3333	0.0635373	0.269425
LOC102190462	2.00114	0.218342	0.965215	0	0.350323	0	0.0111459		MLANA	2.43879	0.00876967	0.0408031	0.333333	2.16667	0.0378585	0.213143
IRAK2	2.00096	3.17e-07	9.4e-05	435.333	1550	5.76818	21.5835		KATNAL1	2.43768	2.13e-13	1.52e-11	552.833	2501	7.70397	32.7479
LOC102188032	1.9991	0.220155	0.965215	0	0.344543	0	0.0171618		SALL3	2.43633	0.040004	0.133768	0	0.5	0	0.00295695
NOCT	1.99403	1.34e-07	4.4e-05	708.333	2535	10.7434	39.7199		NWD2	2.43561	0.0400497	0.133898	0	0.5	0	0.00206747
FADS2	1.99216	0.000426392	0.0322512	902.667	3355	9.74578	35.6969		ENSOARG00000019489	2.43552	0.0400556	0.133898	0	0.5	0	0.00658168
PSTPIP2	1.99111	0.0573378	0.656772	234.667	798.333	3.7561	13.5904		ENSOARG00000019210	2.4354	0.040063	0.133902	0	0.5	0	0.00241501
SLC39A8	1.9898	0.0169356	0.379172	212.667	726	3.10874	11.3954		SYTL2	2.43478	2.84e-05	0.000330323	710	3390.67	5.27865	22.378
BATF2	1.98711	0.0436087	0.59825	82.0883	307.223	1.20355	4.19791		TNIP1	2.43261	2.62e-36	6.92e-33	5335.83	26290.5	60.1572	261.148
PVR	1.9865	0.00446434	0.167501	872.001	3346	11.3111	41.3466		GCSAML	2.43235	0.00362796	0.0199802	6	29.8333	0.582236	2.42447
MYRFL	1.98329	0.00157746	0.0843607	24.3333	87.6667	0.340528	1.24373		ALOX15B	2.42956	1.22e-16	1.45e-14	328.388	1546.86	1.48705	6.34778
HSD11B1	1.98256	0.015817	0.36424	16.6667	59.6668	0.498728	1.81475		SNAI1	2.42447	0.000162561	0.00146943	9	41.6667	0.180344	0.763919
PARP9	1.98159	0.0112046	0.295444	790.304	2774.78	10.9217	39.2145		FRK	2.42369	0.0406135	0.135272	0	0.5	0	0.0079873
G0S2	1.98149	0.189227	0.965215	103.667	326.333	4.32219	15.5469		ADGRB3	2.42364	0.0406209	0.135275	0	0.5	0	0.00308389
KIF5C	1.97848	0.0468785	0.611725	41	149.667	0.248091	0.868925		SH3RF2	2.41307	6.08e-05	0.000640193	1	5.5	0.00855075	0.0419522
SDC4	1.97381	2.17e-07	6.64e-05	6487	22795	100.782	367.318		GCM1	2.41183	0.0412065	0.136731	0	0.5	0	0.00811053
SLAMF1	1.96959	0.103711	0.802509	147	471.333	5.28982	19.3907		RBPJL	2.41081	8.17e-07	1.47e-05	2.83333	14.8333	0.0416505	0.188014
LOC102174291	1.96612	0.226857	0.965215	0	0.334243	0	0.00964187		SCNN1D	2.4085	7.49e-10	2.72e-08	5	24.1667	0.058622	0.265537
IGFBP4	1.96514	9.79e-09	4.58e-06	731.333	2516.33	35.9391	132.361		ENSOARG00000011241	2.40766	0.0193471	0.0764931	0.166667	1.33333	0.00291318	0.0260299
LOC102180594	1.96323	0.227448	0.965215	0	0.333353	0	0.0372673		OSR1	2.40741	0.0415382	0.137659	0	0.5	0	0.0158425
PDE6B	1.96317	0.227461	0.965215	0	0.333333	0	0.00523611		LGR5	2.40407	0.0416138	0.137801	0	0.5	0	0.00409324
ADAM18	1.96317	0.227462	0.965215	0	0.333333	0	0.0078331		MYO16	2.40396	6.63e-05	0.000688224	4.33333	23	0.0182545	0.0785792
AGXT2	1.96317	0.227462	0.965215	0	0.333333	0	0.00899737		ENSOARG00000000471	2.40357	0.041593	0.137768	0	0.5	0	0.0250177
ANKFN1	1.96317	0.227462	0.965215	0	0.333333	0	0.00622823		ENSOARG00000019549	2.40345	0.0415974	0.137768	0	0.5	0	0.0171074
ANKUB1	1.96317	0.227462	0.965215	0	0.333333	0	0.0106415		GPR31	2.40327	0.121453	0.298728	0.166667	1.33333	0.00531818	0.0281419
BARX2	1.96317	0.227462	0.965215	0	0.333333	0	0.00319493		RHOF	2.4028	4.35e-08	1.09e-06	72.8333	340.5	2.94144	12.1491
C15H11orf94	1.96317	0.227462	0.965215	0	0.333333	0	0.0193541		TDRD15	2.39806	0.0418748	0.13844	0	0.5	0	0.00192694
C16H1orf127	1.96317	0.227462	0.965215	0	0.333333	0	0.0198247		ENSOARG00000010012	2.39594	2.29e-25	1.13e-22	5330.04	25460.9	34.173	146.628
C16H1orf186	1.96317	0.227462	0.965215	0	0.333333	0	0.0123353		ENSOARG00000020500	2.39389	0.0418572	0.138427	0	0.503185	0	0.0108544
C19H17orf64	1.96317	0.227462	0.965215	0	0.333333	0	0.0186782		FAM159A	2.39264	0.0421455	0.139148	0	0.5	0	0.0203965
C2H1orf64	1.96317	0.227462	0.965215	0	0.333333	0	0.0139303		BCAR3	2.39193	3.74e-15	3.55e-13	2026.33	9263.33	16.6687	69.3438
CBY3	1.96317	0.227462	0.965215	0	0.333333	0	0.0231559		ENSOARG00000004617	2.39174	0.000185574	0.00163965	421	1823.33	9.30411	38.3671
COL20A1	1.96317	0.227462	0.965215	0	0.333333	0	0.00304831		ELF3	2.39172	0.0422028	0.139251	0	0.5	0	0.00629702
CSTL1	1.96317	0.227462	0.965215	0	0.333333	0	0.059675		OLIG3	2.39154	0.0422139	0.139266	0	0.5	0	0.0179218
FSIP2	1.96317	0.227462	0.965215	0	0.333333	0	0.00102319		BCO1	2.38632	0.042499	0.140006	0	0.5	0	0.00572078
GSDMC	1.96317	0.227462	0.965215	0	0.333333	0	0.00745113		ENSOARG00000016270	2.38627	0.0425102	0.140006	0	0.5	0	0.0121095
HHLA1	1.96317	0.227462	0.965215	0	0.333333	0	0.00927683		TMEFF2	2.38469	0.0425499	0.14009	0	0.5	0	0.0105187
HPD	1.96317	0.227462	0.965215	0	0.333333	0	0.0094926		NOX5	2.38468	0.0425773	0.140092	0	0.5	0	0.00394753
IMPG1	1.96317	0.227462	0.965215	0	0.333333	0	0.0048785		MYOM2	2.38466	0.0425774	0.140092	0	0.5	0	0.00190517
KEL	1.96317	0.227462	0.965215	0	0.333333	0	0.0059684		ENSOARG00000009789	2.38455	0.0425829	0.140092	0	0.5	0	0.0236748
KRT4	1.96317	0.227462	0.965215	0	0.333333	0	0.0061603		ENSOARG00000012273	2.38443	0.0426164	0.140157	0	0.5	0	0.00544128
LEXM	1.96317	0.227462	0.965215	0	0.333333	0	0.0100333		HERC5	2.38066	7.53e-07	1.36e-05	609.167	2793	4.72954	19.5283
LOC102171180	1.96317	0.227462	0.965215	0	0.333333	0	0.00670063		PRLR	2.38033	0.000279439	0.00233178	1.16667	6	0.0149886	0.0685947
LOC102173289	1.96317	0.227462	0.965215	0	0.333333	0	0.0195437		FAM124A	2.38017	0.042783	0.14053	0	0.5	0	0.0052798
LOC102175320	1.96317	0.227462	0.965215	0	0.333333	0	0.0176172		PRSS38	2.38017	0.042783	0.14053	0	0.5	0	0.0132237
LOC102175573	1.96317	0.227462	0.965215	0	0.333333	0	0.0226569		SEMA3D	2.38017	0.042783	0.14053	0	0.5	0	0.00504227
LOC102175987	1.96317	0.227462	0.965215	0	0.333333	0	0.0131498		ENSOARG00000017340	2.37712	0.0429461	0.140877	0	0.50021	0	0.0260341
LOC102176622	1.96317	0.227462	0.965215	0	0.333333	0	0.0132702		HVCN1	2.37528	2.57e-09	8.48e-08	65.1667	337.833	2.05471	9.04645
LOC102179092	1.96317	0.227462	0.965215	0	0.333333	0	0.0122446		ENSOARG00000014424	2.37424	0.0431059	0.141262	0	0.500143	0	0.0124794
LOC102179418	1.96317	0.227462	0.965215	0	0.333333	0	0.00970687		IRS1	2.37378	4.08e-10	1.58e-08	184.5	848.167	1.02863	4.27762
LOC102179878	1.96317	0.227462	0.965215	0	0.333333	0	0.0372547		TEAD3	2.36741	1.72e-05	0.000210833	7.66667	37.3333	0.114898	0.505607
LOC102182669	1.96317	0.227462	0.965215	0	0.333333	0	0.0062459		ENSOARG00000016532	2.36694	0.0434717	0.142087	0	0.5	0	0.00675998
LOC102185211	1.96317	0.227462	0.965215	0	0.333333	0	0.012511		TNFSF8	2.3666	1.6e-21	4.16e-19	1827.83	8461.67	71.5901	296.01
LOC102185889	1.96317	0.227462	0.965215	0	0.333333	0	0.0156336		HFE2	2.36536	0.0435735	0.142353	0	0.5	0	0.00789988
LOC102186462	1.96317	0.227462	0.965215	0	0.333333	0	0.0315969		ENSOARG00000011003	2.36296	0.04368	0.142613	0	0.5	0	0.0352262
LOC102186943	1.96317	0.227462	0.965215	0	0.333333	0	0.019085		PPIF	2.3619	3.85e-14	3.14e-12	302	1529.33	12.797	55.5284
LOC102189358	1.96317	0.227462	0.965215	0	0.333333	0	0.0729507		ENSOARG00000020840	2.35955	0.000514134	0.00390187	1.83333	8.83333	0.0926492	0.388211
LOC102189434	1.96317	0.227462	0.965215	0	0.333333	0	0.0177288		CCDC63	2.3552	0.0441032	0.143596	0	0.5	0	0.00300692
LOC102191806	1.96317	0.227462	0.965215	0	0.333333	0	0.0326407		TEX26	2.35518	0.0441102	0.143597	0	0.5	0	0.0140398
LOC106502136	1.96317	0.227462	0.965215	0	0.333333	0	0.0139037		ENSOARG00000010608	2.35514	0.0441293	0.143637	0	0.5	0	0.270757
LOC106503179	1.96317	0.227462	0.965215	0	0.333333	0	0.10125		TBC1D2B	2.35381	6.83e-16	7.34e-14	1551.83	6955.17	12.2831	49.3194
LOC108634425	1.96317	0.227462	0.965215	0	0.333333	0	0.0132009		ENSOARG00000010274	2.35347	0.0441936	0.143786	0	0.5	0	0.0113952
LOC108634813	1.96317	0.227462	0.965215	0	0.333333	0	0.00978783		ENSOARG00000000577	2.35346	0.0441954	0.143786	0	0.5	0	0.0115898
LOC108634963	1.96317	0.227462	0.965215	0	0.333333	0	0.0408643		LAT	2.35297	5.67e-13	3.81e-11	33.1667	151.667	0.987565	4.09808
LOC108635164	1.96317	0.227462	0.965215	0	0.333333	0	0.00602787		POF1B	2.34922	0.0444129	0.144325	0	0.5	0	0.00388993
LRRC56	1.96317	0.227462	0.965215	0	0.333333	0	0.0045276		FAM183A	2.34856	0.0444385	0.144355	0	0.5	0	0.0360315
LRRC74A	1.96317	0.227462	0.965215	0	0.333333	0	0.0104492		ENSOARG00000016973	2.34776	0.0445003	0.144423	0	0.5	0	0.0182459
LRTM2	1.96317	0.227462	0.965215	0	0.333333	0	0.00363197		ENSOARG00000004904	2.34706	7.7e-18	1.11e-15	162.623	783.235	21.3591	88.7338
LYPD6B	1.96317	0.227462	0.965215	0	0.333333	0	0.0154504		BCL3	2.34392	1.41e-11	7.22e-10	78	353.167	1.2608	5.16376
NHLRC4	1.96317	0.227462	0.965215	0	0.333333	0	0.00935137		CLDN1	2.34217	1.73e-06	2.81e-05	1765.83	7206	67.6415	275.016
NODAL	1.96317	0.227462	0.965215	0	0.333333	0	0.0140347		ST8SIA2	2.342	0.0448094	0.145159	0	0.5	0	0.00968332
NR2E3	1.96317	0.227462	0.965215	0	0.333333	0	0.0095325		NFKB1	2.34055	6.41e-14	4.95e-12	3725.5	16105	27.9664	111.387
POU1F1	1.96317	0.227462	0.965215	0	0.333333	0	0.0148135		ENSOARG00000015414	2.3404	0.000530992	0.00400467	2.66667	12.1667	0.0265939	0.113483
REG4	1.96317	0.227462	0.965215	0	0.333333	0	0.0249494		PKIG	2.33876	0.000281501	0.00234437	44	217.167	8.42435	36.9188
RORC	1.96317	0.227462	0.965215	0	0.333333	0	0.00653227		ENSOARG00000015946	2.33478	0.00164727	0.0104036	1.19617	5.92552	0.016352	0.0656557
RP1	1.96317	0.227462	0.965215	0	0.333333	0	0.00283677		KRT26	2.33474	0.045198	0.145994	0	0.5	0	0.00638577
SECTM1	1.96317	0.227462	0.965215	0	0.333333	0	0.0286464		ATP12A	2.33455	0.045211	0.146013	0	0.5	0	0.00258713
SFTA2	1.96317	0.227462	0.965215	0	0.333333	0	0.0227393		MYO5C	2.33397	0.0267376	0.0981677	0.5	2.66667	0.00241534	0.0112988
SKOR2	1.96317	0.227462	0.965215	0	0.333333	0	0.00474863		TNFSF10	2.32977	0.00268114	0.0155719	44.8333	196.5	1.4039	5.53521
SLC25A48	1.96317	0.227462	0.965215	0	0.333333	0	0.0074733		ENSOARG00000017535	2.32693	0.00487058	0.0253591	0.333333	2	0.00895482	0.0533841
SLC26A5	1.96317	0.227462	0.965215	0	0.333333	0	0.00764597		COL24A1	2.32631	0.0597841	0.179332	2.16667	10.6667	0.00810115	0.0356874
SLC34A2	1.96317	0.227462	0.965215	0	0.333333	0	0.00364413		ENSOARG00000008450	2.32515	0.0462835	0.148669	0	0.492415	0	0.0106298
SORCS3	1.96317	0.227462	0.965215	0	0.333333	0	0.00241026		GPRIN2	2.32279	0.0458587	0.147542	0	0.5	0	0.00386952
SRMS	1.96317	0.227462	0.965215	0	0.333333	0	0.00303681		WNT16	2.32279	0.0458587	0.147542	0	0.5	0	0.00905202
TLX3	1.96317	0.227462	0.965215	0	0.333333	0	0.0096428		DHX58	2.32189	0.000133602	0.00123617	377.333	1700.5	2.04028	8.18094
ZBED2	1.96317	0.227462	0.965215	0	0.333333	0	0.00655167		ENSOARG00000018199	2.32037	0.000112159	0.00106763	113.333	594.167	1.12453	4.65678
ZGLP1	1.96317	0.227462	0.965215	0	0.333333	0	0.0158735		ENSOARG00000004106	2.31936	1.53e-14	1.31e-12	1085.67	4333.17	12.7884	50.529
DOCK10	1.95922	0.00492574	0.180184	2108.33	7103.33	12.4383	44.6871		FIBIN	2.31445	0.217251	0.45587	3.16667	14.5	0.137458	0.487936
BPIFB1	1.95803	0.000396688	0.0303674	14	47.6667	0.306278	1.11033		ICAM1	2.31433	9.84e-16	1.04e-13	5360.46	23596.4	69.7667	281.115
LOC108635997	1.95788	0.228757	0.965215	5.69e-06	0.333333	1.09e-07	0.006554		MCC	2.31431	2.34e-11	1.15e-09	539.833	2609.67	3.65906	15.3361
MMP3	1.95569	0.00916145	0.263265	2932.33	9967	68.3392	250.07		ENSOARG00000018230	2.31368	5.66e-09	1.74e-07	5	23	0.0648144	0.271823
GDPD1	1.95127	0.00822161	0.246195	605	2008.67	13.4846	48.3209		ENSOARG00000002032	2.30675	0.079087	0.222435	2.59005	12.2026	0.0316578	0.126287
LOC102189373	1.95068	0.228626	0.965215	0	0.334263	0	0.074079		ENSOARG00000016669	2.30455	0.0438141	0.143007	0.186953	1.38265	0.0332212	0.202261
NR5A2	1.94979	0.0223259	0.430635	2.66667	9.66667	0.0390225	0.146519		MYO10	2.30039	3.3e-08	8.51e-07	4875.5	20697	17.1369	65.2903
LOC102185610	1.94889	0.228996	0.965215	0	0.333703	0	0.0190074		ENSOARG00000006946	2.29845	1.09e-14	9.46e-13	270.833	1213.4	1.3109	5.16325
AGBL1	1.9477	0.229241	0.965215	0	0.333333	0	0.00271113		ENSOARG00000000423	2.29844	0.00230693	0.0137378	2.33333	12	0.0330849	0.145511
AMBP	1.9477	0.229241	0.965215	0	0.333333	0	0.00793677		ENSOARG00000019511	2.29773	0.0499432	0.157758	0	0.46639	0	0.0443835
APCDD1L	1.9477	0.229241	0.965215	0	0.333333	0	0.00368097		S100A9	2.29542	1.81e-10	7.61e-09	8974.67	40997	773.535	3041.81
ASCL3	1.9477	0.229241	0.965215	0	0.333333	0	0.0360863		SLC7A11	2.29252	1.01e-07	2.31e-06	1605.33	7781.33	27.0049	111.664
BHLHE23	1.9477	0.229241	0.965215	0	0.333333	0	0.00585407		ENSOARG00000000895	2.29148	0.0425835	0.140092	0.166667	1.28248	0.00854008	0.053393
CHRNB3	1.9477	0.229241	0.965215	0	0.333333	0	0.00959107		FAM71F2	2.28454	0.024675	0.0920008	0.333333	1.83333	0.00902567	0.0458675
CLNK	1.9477	0.229241	0.965215	0	0.333333	0	0.00797063		ENSOARG00000001149	2.2799	5.33e-08	1.3e-06	12.5119	54.4203	0.456338	1.81604
DLGAP2	1.9477	0.229241	0.965215	0	0.333333	0	0.00307016		ECE1	2.27976	2.75e-15	2.66e-13	573.667	2526.83	5.44078	21.3921
FMO1	1.9477	0.229241	0.965215	0	0.333333	0	0.0078243		IBSP	2.27794	0.0734158	0.211076	1.83333	7.33333	0.0502364	0.182265
GJA4	1.9477	0.229241	0.965215	0	0.333333	0	0.00819983		CD40	2.27452	6.65e-23	2.1e-20	1344.58	6079.63	8.59699	34.7411
GLRA2	1.9477	0.229241	0.965215	0	0.333333	0	0.00877493		CD80	2.27425	1.81e-27	1.37e-24	757.167	3431.67	21.7754	88.0888
GYS2	1.9477	0.229241	0.965215	0	0.333333	0	0.00491743		TRAF5	2.27096	2.19e-06	3.46e-05	257	1176.33	2.41376	10.0885
IGFBPL1	1.9477	0.229241	0.965215	0	0.333333	0	0.0064262		KRT16	2.27011	0.126471	0.307783	0.166667	1.16667	0.00347352	0.023394
IHH	1.9477	0.229241	0.965215	0	0.333333	0	0.0060159		HSPB6	2.26335	0.0329535	0.114684	0.166667	1.16667	0.00963545	0.063871
IL1F10	1.9477	0.229241	0.965215	0	0.333333	0	0.0164838		MUC1	2.26169	0.0109602	0.0487045	1.33333	6	0.0170511	0.0650122
IRS4	1.9477	0.229241	0.965215	0	0.333333	0	0.00245832		TBX20	2.26148	0.0274917	0.100293	0.166667	1.16667	0.00300958	0.0180781
KLK7	1.9477	0.229241	0.965215	0	0.333333	0	0.0096585		ENSOARG00000006442	2.26127	6.85e-05	0.000705925	32.9213	153.631	11.6253	46.5549
KRT36	1.9477	0.229241	0.965215	0	0.333333	0	0.0080621		INAVA	2.25779	0.111572	0.283586	0.166667	1.16667	0.00223882	0.0132081
LOC102168981	1.9477	0.229241	0.965215	0	0.333333	0	0.0177308		ETNK2	2.25593	0.00501733	0.0260017	3.33333	14.8333	0.0848825	0.337492
LOC102174062	1.9477	0.229241	0.965215	0	0.333333	0	0.00955943		IL27	2.25236	1.44e-10	6.18e-09	324.833	1328.67	10.6095	39.7221
LOC102174190	1.9477	0.229241	0.965215	0	0.333333	0	0.0206245		PTPN1	2.25124	7.53e-23	2.28e-20	925.333	3857.67	17.0388	64.8406
LOC102176064	1.9477	0.229241	0.965215	0	0.333333	0	0.0224175		KLF5	2.24461	2.15e-06	3.4e-05	29.8333	121.167	0.613461	2.27955
LOC102177855	1.9477	0.229241	0.965215	0	0.333333	0	0.0106736		USP53	2.24302	3.66e-06	5.45e-05	1690.5	6596.17	10.7258	39.9951
LOC102180474	1.9477	0.229241	0.965215	0	0.333333	0	0.0079515		DUSP10	2.23947	1.15e-15	1.18e-13	256.833	1099.5	2.61241	10.0931
LOC102181504	1.9477	0.229241	0.965215	0	0.333333	0	0.0176243		CSRNP1	2.23852	1.08e-15	1.11e-13	401.333	1688	4.60797	17.387
LOC102185085	1.9477	0.229241	0.965215	0	0.333333	0	0.016061		TMEM30B	2.22916	0.015245	0.0635434	0.5	2.5	0.020299	0.084984
LOC102189977	1.9477	0.229241	0.965215	0	0.333333	0	0.016704		IKZF2	2.22639	4.81e-27	3.4e-24	149.167	623.667	0.716487	2.73118
LOC102191084	1.9477	0.229241	0.965215	0	0.333333	0	0.0130733		ENSOARG00000020551	2.22057	0.0874991	0.239716	2	9.66667	0.0333295	0.1422
LOC108633274	1.9477	0.229241	0.965215	0	0.333333	0	0.0165791		ENSOARG00000001514	2.2129	0.00974004	0.0442767	0.333333	1.83345	0.0156628	0.0765008
LOC108634304	1.9477	0.229241	0.965215	0	0.333333	0	0.0119625		TTC39C	2.21029	2.48e-10	1.01e-08	170.667	708.333	2.60922	9.61226
LOC108635019	1.9477	0.229241	0.965215	0	0.333333	0	0.0403953		ENSOARG00000018457	2.20827	1.65e-05	0.000203413	25.0945	104.717	0.512175	1.94651
LOC108635292	1.9477	0.229241	0.965215	0	0.333333	0	0.086899		STARD8	2.2068	2.46e-16	2.8e-14	542	2188.33	3.42583	12.4583
LOC108637865	1.9477	0.229241	0.965215	0	0.333333	0	0.0190188		CA12	2.20652	3.76e-30	3.79e-27	5198.67	22462.8	61.6368	233.226
LOC108637883	1.9477	0.229241	0.965215	0	0.333333	0	0.087399		PPP1R1B	2.20338	0.0316228	0.111334	0.166667	1.16667	0.00846875	0.0396464
LOC108638488	1.9477	0.229241	0.965215	0	0.333333	0	0.0156444		ENSOARG00000014192	2.20283	0.00901414	0.0416658	0.333333	1.84801	0.00954317	0.0455725
MC3R	1.9477	0.229241	0.965215	0	0.333333	0	0.0134375		RNASEL	2.19992	5.42e-12	3.04e-10	289.833	1233.83	2.90344	10.8534
MGAT4C	1.9477	0.229241	0.965215	0	0.333333	0	0.0100107		ENSOARG00000001912	2.19879	0.0550806	0.169781	0.166667	1.16667	0.00280092	0.0178163
MS4A15	1.9477	0.229241	0.965215	0	0.333333	0	0.0166212		C7orf57	2.19777	3.98e-12	2.29e-10	355.167	1516.5	9.9723	37.3208
NMUR1	1.9477	0.229241	0.965215	0	0.333333	0	0.00704177		ENSOARG00000017506	2.19637	0.0177907	0.0716569	3.66667	17	0.0517387	0.211401
OLFM4	1.9477	0.229241	0.965215	0	0.333333	0	0.009272		BTG3	2.19139	4.59e-25	2.21e-22	2117.5	8659.83	76.6685	281.327
POU3F4	1.9477	0.229241	0.965215	0	0.333333	0	0.010238		OLFML2B	2.18933	0.000458041	0.00354025	5.83333	22.6667	0.0503921	0.184236
RTP1	1.9477	0.229241	0.965215	0	0.333333	0	0.0101142		ARHGDIG	2.18923	0.0036897	0.0202465	0.5	2.5	0.0191093	0.0883901
SERPINA5	1.9477	0.229241	0.965215	0	0.333333	0	0.00661987		SEMA3A	2.18898	0.00798557	0.0379046	2	8.5	0.014555	0.0581624
SERPINA7	1.9477	0.229241	0.965215	0	0.333333	0	0.01258		TBX2	2.18886	2.77e-06	4.27e-05	50	228	0.391185	1.49132
SMPX	1.9477	0.229241	0.965215	0	0.333333	0	0.0206936		MBNL2	2.18743	4.9e-11	2.26e-09	549.667	2171.33	7.61604	27.2103
SYNDIG1	1.9477	0.229241	0.965215	0	0.333333	0	0.00672217		ASIC3	2.18669	2.71e-07	5.53e-06	2.66667	11.8333	0.0477119	0.180672
TFAP2D	1.9477	0.229241	0.965215	0	0.333333	0	0.0078714		SLC7A2	2.1844	0.0354766	0.121744	3.66667	15	0.0464987	0.155356
TMEM125	1.9477	0.229241	0.965215	0	0.333333	0	0.00717037		HIVEP2	2.18346	9.95e-10	3.53e-08	146	566.333	0.392638	1.392
DNER	1.94708	0.0568176	0.655954	1.33333	5	0.0159369	0.0599314		ATP10B	2.18005	0.00398141	0.0215953	3.83333	14.1667	0.0175779	0.0636725
ARG2	1.94291	0.00210409	0.102954	380.667	1369.33	11.8171	41.059		BTG2	2.17956	6.43e-15	5.77e-13	589.986	2384.64	34.6253	127.041
LOC102186244	1.94245	0.229354	0.965215	0	0.335063	0	0.0174199		JPH2	2.17522	0.0016662	0.0104833	2	9.16667	0.0234374	0.094157
LAIR1	1.93828	0.302538	0.98693	326.667	1007.33	2.48802	8.60257		RAI14	2.17464	3.71e-10	1.45e-08	2338.67	10081.2	17.5385	65.8895
BMP10	1.93794	0.00983205	0.27287	3	11	0.038966	0.137025		MYO1B	2.17369	1.23e-05	0.0001584	126.5	553.5	0.930779	3.47804
RGS2	1.93749	1.98e-08	8.33e-06	720.348	2438.69	19.2199	70.5328		SERPINB10	2.17075	9.36e-07	1.66e-05	1504.85	6021.66	6.4808	22.9934
PTX4	1.93734	0.172738	0.940133	0.666667	2.66667	0.0095321	0.0372747		ENSOARG00000016990	2.17044	0.000978189	0.00671039	0.833968	3.83765	0.0770707	0.353796
LOC102179266	1.9371	0.230465	0.965215	0	0.333373	0	0.0499597		PCSK1	2.16988	0.0172006	0.0698181	39.8333	171.333	0.354668	1.35389
STUM	1.93697	0.230491	0.965215	0	0.333333	0	0.00622966		ENSOARG00000016329	2.16866	4.81e-07	9.19e-06	39.3333	160.167	1.10131	3.89788
AGR2	1.93697	0.230491	0.965215	0	0.333333	0	0.0161833		POLB	2.16773	1.33e-23	4.86e-21	605.333	2387.33	17.8389	63.9476
C10H14orf39	1.93697	0.230491	0.965215	0	0.333333	0	0.0116556		TNFSF13B	2.16726	1.2e-11	6.26e-10	1095.33	4419	34.592	125.065
C20H5orf47	1.93697	0.230491	0.965215	0	0.333333	0	0.0270395		LAMA3	2.16615	1.87e-05	0.000228012	75.8333	306	0.15702	0.573742
CCDC172	1.93697	0.230491	0.965215	0	0.333333	0	0.0195435		BSPH1	2.15833	0.0814366	0.227126	0.333333	2	0.0597972	0.290047
CCDC70	1.93697	0.230491	0.965215	0	0.333333	0	0.0135436		ENSOARG00000018892	2.15745	1.46e-06	2.43e-05	12.3333	49.6667	1.41782	5.0698
CD70	1.93697	0.230491	0.965215	0	0.333333	0	0.0131643		SPATA46	2.15618	7.42e-06	0.000101454	1.66667	7.33333	0.0519638	0.199595
CEACAM19	1.93697	0.230491	0.965215	0	0.333333	0	0.00551507		PSTPIP2	2.15604	7.37e-26	3.83e-23	2897.14	11330.2	14.2868	50.8188
CER1	1.93697	0.230491	0.965215	0	0.333333	0	0.0147507		PGM2	2.15348	2.92e-21	7.36e-19	2122.5	8547.33	30.1351	107.17
CHRNA1	1.93697	0.230491	0.965215	0	0.333333	0	0.00391763		ENSOARG00000006150	2.152	0.0695969	0.202162	46.8333	198.667	0.814879	3.10071
CST11	1.93697	0.230491	0.965215	0	0.333333	0	0.0368187		DDR1	2.15074	7.5e-05	0.000761528	65.5	266.833	0.504942	1.74163
DACH2	1.93697	0.230491	0.965215	0	0.333333	0	0.0103196		ENSOARG00000005897	2.14673	8.13e-06	0.000109996	33.3333	127.167	2.6238	9.00839
DNAJB7	1.93697	0.230491	0.965215	0	0.333333	0	0.016386		SLCO4A1	2.14491	6.82e-05	0.000702519	519.333	1935.67	4.17309	14.1545
FAM181A	1.93697	0.230491	0.965215	0	0.333333	0	0.0071975		SLC1A5	2.14327	9.6e-17	1.17e-14	7427.5	30000.5	101.092	357.74
FOXA2	1.93697	0.230491	0.965215	0	0.333333	0	0.0048394		CEMIP	2.1431	0.00186497	0.0115006	8.66667	34.1667	0.0444517	0.156312
FOXQ1	1.93697	0.230491	0.965215	0	0.333333	0	0.0043172		PID1	2.13942	0.0596161	0.178941	1.66667	6.33333	0.060287	0.204888
GAS2L2	1.93697	0.230491	0.965215	0	0.333333	0	0.0031899		BZW2	2.13695	1.47e-35	3.46e-32	2462.5	9775.83	47.0915	167.046
GLOD5	1.93697	0.230491	0.965215	0	0.333333	0	0.0256052		CLDND1	2.13681	1.35e-17	1.86e-15	1697.83	6584.33	31.8387	111.951
HAO1	1.93697	0.230491	0.965215	0	0.333333	0	0.00478633		ENSOARG00000017710	2.1354	0.0219365	0.0840165	0.666667	2.99439	0.0723111	0.281769
HEPHL1	1.93697	0.230491	0.965215	0	0.333333	0	0.00263621		SLC13A3	2.13423	6.33e-06	8.8e-05	56.3333	238.5	0.69544	2.51087
HTR5A	1.93697	0.230491	0.965215	0	0.333333	0	0.00373163		ENSOARG00000002881	2.13295	0.000726146	0.00521987	2891.04	11156	13.9651	49.43
IGSF23	1.93697	0.230491	0.965215	0	0.333333	0	0.0131719		POPDC2	2.12742	0.000997598	0.00681703	6.33333	28.3333	0.123634	0.4695
IP6K3	1.93697	0.230491	0.965215	0	0.333333	0	0.00452737		ENSOARG00000015703	2.12634	0.109759	0.280154	8.33333	39	3.46958	13.6916
KCNJ9	1.93697	0.230491	0.965215	0	0.333333	0	0.00250582		ENSOARG00000018879	2.12581	9.56e-14	7.08e-12	3005.7	11627.1	72.0648	250.242
LBP	1.93697	0.230491	0.965215	0	0.333333	0	0.0051594		NOCT	2.12557	5.97e-06	8.35e-05	564.667	1990.83	9.91443	33.1667
LOC102170123	1.93697	0.230491	0.965215	0	0.333333	0	0.0167173		IFI44L	2.12076	1.75e-05	0.000214429	2027.52	7775.57	9.17262	32.042
LOC102171052	1.93697	0.230491	0.965215	0	0.333333	0	0.0152232		ASXL3	2.11725	0.102423	0.266277	0.5	2.33333	0.00142754	0.00678756
LOC102173719	1.93697	0.230491	0.965215	0	0.333333	0	0.0155831		CHST7	2.11536	0.000415956	0.00326625	2	8.16667	0.0435502	0.163223
LOC102176141	1.93697	0.230491	0.965215	0	0.333333	0	0.00813483		GK2	2.11015	0.00112992	0.00754769	0.833333	3.66719	0.0135885	0.0502947
LOC102177738	1.93697	0.230491	0.965215	0	0.333333	0	0.0150007		MAML3	2.10867	1.44e-05	0.000180728	48.8333	202.167	0.395039	1.374
LOC102178587	1.93697	0.230491	0.965215	0	0.333333	0	0.013027		TRIB1	2.1083	9.46e-20	1.94e-17	482.833	1868.67	6.96747	24.3423
LOC102180560	1.93697	0.230491	0.965215	0	0.333333	0	0.00307512		TRAV21	2.10713	0.00414827	0.0222721	3	12.1667	0.351769	1.19277
LOC102181025	1.93697	0.230491	0.965215	0	0.333333	0	0.0155129		AHRR	2.10516	1.24e-12	7.91e-11	99.8333	377.667	1.18369	4.04962
LOC102182253	1.93697	0.230491	0.965215	0	0.333333	0	0.0247144		SYNGR1	2.09811	1.65e-05	0.000203413	126.333	494.833	7.23042	24.0619
LOC102182286	1.93697	0.230491	0.965215	0	0.333333	0	0.0305485		ENSOARG00000019776	2.09771	0.0182608	0.0731191	0.500125	2.33483	0.00707195	0.0304386
LOC102183607	1.93697	0.230491	0.965215	0	0.333333	0	0.0288058		F11R	2.09686	3.11e-17	4.14e-15	549.167	2090.17	13.652	47.2412
LOC102183619	1.93697	0.230491	0.965215	0	0.333333	0	0.0127413		IFI6	2.09538	0.00103119	0.0070194	1309.17	5117.67	95.8439	332.133
LOC102183983	1.93697	0.230491	0.965215	0	0.333333	0	0.0448317		SUCNR1	2.09151	1.15e-06	1.99e-05	16022.5	62673.3	119.833	425.857
LOC102184244	1.93697	0.230491	0.965215	0	0.333333	0	0.0078997		PROCR	2.08859	4.31e-06	6.27e-05	256.167	1072.67	7.99405	28.9526
LOC102184688	1.93697	0.230491	0.965215	0	0.333333	0	0.0121399		ENSOARG00000011738	2.08821	5.47e-18	8.27e-16	982.5	3727.17	24.8221	85.6994
LOC102185870	1.93697	0.230491	0.965215	0	0.333333	0	0.00720567		SRC	2.088	1.18e-28	1.09e-25	716.333	2787	9.40915	32.4608
LOC102187124	1.93697	0.230491	0.965215	0	0.333333	0	0.00397327		ENSOARG00000006085	2.08678	0.000175431	0.00156505	5.20844	19.3311	0.0432672	0.147704
LOC102187376	1.93697	0.230491	0.965215	0	0.333333	0	0.0141845		ENSOARG00000012869	2.0867	1.86e-14	1.57e-12	227.645	855.333	2.50353	8.60106
LOC102187757	1.93697	0.230491	0.965215	0	0.333333	0	0.0189052		LTB	2.08542	6.39e-05	0.000667075	26.3333	101.5	0.891213	3.01628
LOC102188562	1.93697	0.230491	0.965215	0	0.333333	0	0.0154475		CDCP1	2.08501	1e-11	5.32e-10	3333.46	12992.4	13.7064	47.2838
LOC102189642	1.93697	0.230491	0.965215	0	0.333333	0	0.00482977		CYP1B1	2.08476	4.5e-06	6.51e-05	884.333	3741.5	11.1873	39.3804
LOC102189696	1.93697	0.230491	0.965215	0	0.333333	0	0.0145426		KIAA1024L	2.07762	0.0433604	0.141811	0.166667	1	0.0066885	0.0497336
LOC102190650	1.93697	0.230491	0.965215	0	0.333333	0	0.00466327		SLC22A16	2.07605	0.0363427	0.123973	2	8.16667	0.0282735	0.100845
LOC102190903	1.93697	0.230491	0.965215	0	0.333333	0	0.037934		BFSP1	2.07474	0.0737681	0.211925	0.166667	1	0.00193292	0.00981032
LOC102191700	1.93697	0.230491	0.965215	0	0.333333	0	0.00493427		HECW2	2.07418	4.06e-15	3.82e-13	79.6667	307	0.353607	1.20806
LOC106503880	1.93697	0.230491	0.965215	0	0.333333	0	0.0042092		ENSOARG00000007547	2.07181	1.62e-05	0.000200303	615	2518.33	48.3484	173.264
LOC108633240	1.93697	0.230491	0.965215	0	0.333333	0	0.0070368		ENSOARG00000011924	2.06943	0.0283048	0.102517	0.5	2.16667	0.00966303	0.0411603
LOC108633440	1.93697	0.230491	0.965215	0	0.333333	0	0.0121553		GRXCR1	2.06599	0.0901997	0.244902	0.166667	1	0.00545255	0.0268873
LOC108634673	1.93697	0.230491	0.965215	0	0.333333	0	0.00904117		PLAUR	2.06402	8.87e-32	1.04e-28	12373.3	46554.3	288.529	977.001
LOC108635634	1.93697	0.230491	0.965215	0	0.333333	0	0.00459073		ENSOARG00000000183	2.06154	0.0506805	0.159516	0.166667	1	0.0172335	0.0965423
LOC108638602	1.93697	0.230491	0.965215	0	0.333333	0	0.0311636		KYNU	2.06065	2.44e-16	2.8e-14	3082	11929	58.5368	200.718
LRRTM3	1.93697	0.230491	0.965215	0	0.333333	0	0.00365633		NIPAL1	2.05917	4.38e-12	2.48e-10	503.333	1839	10.6836	35.1432
MALRD1	1.93697	0.230491	0.965215	0	0.333333	0	0.0020276		NANOS3	2.05783	0.0201665	0.0789288	0.333333	1.66667	0.0189921	0.0724279
MIXL1	1.93697	0.230491	0.965215	0	0.333333	0	0.0165022		LONRF2	2.0536	0.0451245	0.145845	0.166667	1	0.0026126	0.0132824
MS4A18	1.93697	0.230491	0.965215	0	0.333333	0	0.0121466		GUCA1A	2.05255	0.019286	0.0762721	0.333333	1.66667	0.0146	0.0644488
MYADML2	1.93697	0.230491	0.965215	0	0.333333	0	0.00244172		TSFM	2.05089	7.43e-34	1.43e-30	1124.33	4290	26.7385	89.9988
NLRP9	1.93697	0.230491	0.965215	0	0.333333	0	0.00401197		SPRED1	2.04432	2.63e-28	2.32e-25	1003.83	3799.83	19.4882	65.6854
NPVF	1.93697	0.230491	0.965215	0	0.333333	0	0.0248167		ZNF821	2.04249	0.000228834	0.00196369	181.5	683.167	2.42845	7.71542
NR0B2	1.93697	0.230491	0.965215	0	0.333333	0	0.00891773		NCF1	2.04037	5.39e-18	8.2e-16	764.167	2803	15.6822	52.3007
ODF3L1	1.93697	0.230491	0.965215	0	0.333333	0	0.0105895		ENSOARG00000009778	2.03977	0.00197916	0.0121095	1.16667	4.83333	0.0513028	0.194178
PDC	1.93697	0.230491	0.965215	0	0.333333	0	0.016944		ENSOARG00000001451	2.03594	0.0791965	0.222625	0	0.366978	0	0.00339471
PRDM13	1.93697	0.230491	0.965215	0	0.333333	0	0.0034529		CLDN11	2.03262	0.0547426	0.168929	0.166667	1	0.00653358	0.0337379
PRDM14	1.93697	0.230491	0.965215	0	0.333333	0	0.0064739		SYT8	2.02968	0.0046907	0.0245615	0.666667	2.83333	0.0136636	0.0545137
PVRIG	1.93697	0.230491	0.965215	0	0.333333	0	0.0073607		GRIK2	2.02953	0.14246	0.33688	0.166667	0.833333	0.00143289	0.00734776
RNASE12	1.93697	0.230491	0.965215	0	0.333333	0	0.0217019		KCNG3	2.02847	0.0046481	0.0244049	2.5	10.5	0.0472745	0.174494
RNF133	1.93697	0.230491	0.965215	0	0.333333	0	0.0130498		BTNL9	2.02813	0.0643049	0.189839	0.166667	1	0.00164052	0.0103933
SLC17A1	1.93697	0.230491	0.965215	0	0.333333	0	0.00789924		ENSOARG00000002631	2.02643	0.074093	0.212598	0.5	2.33333	0.00644438	0.0258847
SP8	1.93697	0.230491	0.965215	0	0.333333	0	0.0034182		ENSOARG00000014690	2.02453	3.71e-13	2.56e-11	2005	7570.33	21.448	70.4713
TAS2R60	1.93697	0.230491	0.965215	0	0.333333	0	0.0143801		HSH2D	2.02402	0.000199947	0.0017484	40	146.167	0.771909	2.5528
TEX101	1.93697	0.230491	0.965215	0	0.333333	0	0.0109083		COL4A2	2.01823	1.06e-06	1.85e-05	23.8333	96.1667	0.0831146	0.281613
TMEM233	1.93697	0.230491	0.965215	0	0.333333	0	0.00568934		CRYBG1	2.0178	6.38e-28	5.4e-25	5397.39	19836.2	12.723	41.4367
TTLL2	1.93697	0.230491	0.965215	0	0.333333	0	0.0054406		LRRC4	2.01554	5.56e-05	0.000593939	20.8333	81.6667	0.195084	0.666727
VSIG2	1.93697	0.230491	0.965215	0	0.333333	0	0.0094818		SGPP2	2.01223	0.00209317	0.0127152	0.833333	3.5	0.0185782	0.0706706
WDR72	1.93697	0.230491	0.965215	0	0.333333	0	0.0030076		GIF	2.01162	0.0134855	0.0575348	1	4.33333	0.0176052	0.0649259
PLA2G4E	1.93303	0.0289764	0.489591	21	59.6667	0.118035	0.426148		ITGA2	2.01136	0.000602278	0.00443795	886.834	3124	3.03932	9.37232
TREML2	1.93166	0.0506033	0.62698	81	253	0.740789	2.66138		ENSOARG00000012769	2.01092	0.000572171	0.00425311	14.6667	61.1667	0.445688	1.51787
LOC102172981	1.93065	0.231806	0.965215	0	0.331348	0	0.0124036		ENSOARG00000020779	2.00875	0.000535468	0.00403411	1.50212	5.67239	0.0852615	0.304547
PTAFR	1.92779	0.106855	0.809414	1678.67	5426.33	14.4356	50.4582		PIGH	1.99732	1.32e-14	1.14e-12	105.333	380.5	1.13135	3.62596
SOSTDC1	1.91653	0.0499081	0.62377	1	3.66667	0.0249502	0.10209		MOCOS	1.99414	1.86e-23	6.45e-21	378.333	1362	3.20139	10.2597
ICOSLG	1.91502	0.12682	0.854608	753.665	2332	5.21761	18.022		ENSOARG00000001628	1.99403	0.000113244	0.00107554	9.3474	32.8616	1.69053	5.572
ADAMTS19	1.91082	0.0699929	0.711313	5.66667	19.6667	0.0511101	0.19211		HOXC12	1.99296	0.088686	0.242006	0	0.333333	0	0.011565
LOC102185836	1.90965	0.365833	1	0.666667	2.33333	0.00481803	0.0234529		OLR1	1.99206	2.77e-09	9.08e-08	475.304	1637.84	2.51684	8.13982
PMAIP1	1.90236	0.00849751	0.250117	245.667	876.667	15.6045	52.6411		RASL11A	1.99191	0.00844359	0.0396255	15	53.3333	0.447146	1.38506
NGF	1.88548	0.00853342	0.250658	598	2141.33	24.3076	83.6103		ENSOARG00000008816	1.99094	0.0596808	0.17911	0.166667	0.951568	0.00845383	0.0409042
TCTE1	1.88287	0.189514	0.965215	0.333333	1.33333	0.0047462	0.0261162		ADAMTS19	1.99051	0.108739	0.278074	0.5	2.16667	0.00465218	0.0150388
PAPPA2	1.88222	0.22072	0.965215	1	3.33333	0.00486103	0.0214379		MAP3K9	1.98976	5.46e-05	0.00058583	10.3333	40.8333	0.0735288	0.245463
BDKRB1	1.88175	0.00131688	0.0746299	191.029	636.054	3.66297	12.4268		AKAP5	1.98873	0.00108397	0.00729664	46.8333	167	0.932388	3.09715
LOC108634074	1.88054	0.249247	0.965215	21.3333	66.6667	1.62186	5.44994		ENSOARG00000005877	1.9884	0.0732215	0.21064	0.5	2.5	0.03486	0.124619
MMD	1.87997	2.36e-09	1.25e-06	9696.33	32675	214.126	735.188		NFKBIA	1.98821	6.18e-08	1.49e-06	7160.67	25586.8	67.5515	214.878
RNF144B	1.86998	0.00238414	0.111485	527	1652.67	4.85358	16.5735		ENSOARG00000012885	1.98557	2.85e-06	4.37e-05	7.33333	27	0.473704	1.55037
COL9A2	1.86364	0.140052	0.866261	1	3.66667	0.0107916	0.0371223		FOSL1	1.98188	5.66e-09	1.74e-07	103.5	357.5	2.81167	8.75835
LOC108637962	1.86334	0.0477626	0.615788	105.841	351.075	2.2872	7.41026		IL18RAP	1.97848	0.000927105	0.00643291	36	120.667	0.488752	1.50339
LOC102179374	1.86279	0.229407	0.965215	14.6667	44.3333	0.0844191	0.280797		ENSOARG00000015929	1.97739	0.0161738	0.0665243	2.66667	10.5	0.0223076	0.0756343
LOC102188452	1.86168	0.170546	0.934433	3.5573	11.8741	0.142305	0.484113		F2RL2	1.9773	1.08e-07	2.45e-06	1312.67	4664.5	30.0303	93.1113
PTHLH	1.85664	0.000409392	0.0310893	27.3333	104.667	1.39238	4.83871		ENSOARG00000020364	1.9771	0.0174114	0.0704331	34.3237	93.1024	2.80023	8.38064
LOC102179376	1.85253	0.115514	0.835122	0.666667	2.33333	0.0276251	0.132292		CHST4	1.97555	0.133883	0.321459	21.1667	87	0.44382	1.63026
SERPINE2	1.84925	9.89e-09	4.58e-06	9453.67	30662.4	211.531	727.689		SDR9C7	1.97358	0.0389532	0.13102	0.833333	3.5	0.0217373	0.0810947
GDF7	1.84486	0.173571	0.94027	0.333333	1.33333	0.00311733	0.0161632		ENSOARG00000006058	1.97283	0.0902177	0.244902	0	0.333333	0	0.0269796
DMRTA2	1.84304	0.205568	0.965215	0.333333	1.33333	0.0044065	0.0246241		MRAP2	1.9727	0.0902447	0.244902	0	0.333333	0	0.00547503
LOC102191717	1.84203	0.00636839	0.209539	2132.67	6588	28.0753	93.6776		ATP6V0A4	1.97268	0.0902469	0.244902	0	0.333333	0	0.0030795
EAF2	1.84008	6.58e-06	0.00127447	273.578	901.644	11.9451	39.5635		ENSOARG00000002656	1.97267	0.0902496	0.244902	0	0.333333	0	0.00752812
LOC102191297	1.83853	0.139455	0.865495	0.666667	2.3515	0.0137953	0.0590113		TFPI	1.97264	0.0902553	0.244902	0	0.333333	0	0.00687573
CA9	1.83845	0.00573868	0.197712	16	54.3333	0.270876	0.880976		AVPR1A	1.97262	0.0902589	0.244902	0	0.333333	0	0.00621885
NFKB2	1.83565	2.12e-08	8.76e-06	3969.33	12888.3	43.3733	143.829		ADGRF2	1.97258	0.0902673	0.244902	0	0.333333	0	0.00368434
SALL4	1.83415	0.0699508	0.71131	1.33333	4.66667	0.0132346	0.0432623		LRRC72	1.97258	0.0902679	0.244902	0	0.333333	0	0.0115347
LECT2	1.83272	0.20512	0.965215	0.333333	1.33333	0.0244108	0.103223		ENSOARG00000011855	1.97083	1.17e-12	7.49e-11	6072	21811	55.6742	178.57
SPRY3	1.83244	0.000114555	0.0122181	78.6667	242	0.656774	2.25568		FEZ1	1.96996	0.00595591	0.029843	10.3333	36	0.208225	0.637508
ITGB8	1.83036	4.54e-10	2.54e-07	3068.04	9966.39	21.2407	70.5308		KCNA1	1.96551	0.0147482	0.0618378	3.5	12.3333	0.0575163	0.170146
SLC39A14	1.83023	2.66e-08	1.04e-05	7795	25062.7	64.8588	214.733		ENSOARG00000002392	1.96466	0.0888076	0.242185	0	0.343718	0	0.00869023
LOXHD1	1.83013	0.292282	0.980651	0.333333	1.33333	0.0014025	0.00633083		CYP27B1	1.96302	0.0233912	0.0882064	422.667	1674.33	5.85247	19.9967
C10H15orf65	1.8298	0.000183172	0.0169635	16.6667	52.3333	1.20875	4.13602		OXTR	1.96028	0.0459035	0.147642	0.666667	2.83333	0.0131959	0.0487264
TMEM150C	1.82923	0.0275148	0.476179	262	846	3.99282	12.7463		PARM1	1.96001	0.0252448	0.0937109	162.667	534.334	3.57987	10.2681
SERPINB12	1.82837	0.136682	0.857824	2.33333	8	0.0334308	0.107757		ENSOARG00000004713	1.95994	0.0907719	0.245986	0	0.335623	0	0.00272198
LOC102173971	1.82825	0.162597	0.920785	0.333333	1.33597	0.0036769	0.0186151		ENSOARG00000002116	1.95974	0.0912902	0.246868	0	0.333333	0	0.00894815
LOC102181154	1.82496	0.0971915	0.786715	9147.33	29082.7	416.985	1363.59		TNFRSF19	1.95972	0.0912958	0.246868	0	0.333333	0	0.0059075
KIAA1024L	1.82345	0.0181568	0.393053	3.33333	11	0.0619268	0.210295		KCNJ2	1.95749	0.00711276	0.0344886	45	149.333	0.770989	2.27356
TRIM40	1.82148	0.186719	0.961391	0.333333	1.33333	0.00538583	0.022561		ENSOARG00000003809	1.95598	1.44e-21	3.82e-19	203.667	717	4.77077	15.1049
LRRTM2	1.81995	0.0639461	0.689004	15	49	0.231755	0.739294		CLMP	1.95542	6.33e-05	0.000662752	696.167	2504	14.8781	45.7908
TGFBR3	1.81733	4.58e-05	0.00606634	2361.33	7639.67	17.4866	59.1889		ENSOARG00000010031	1.95446	0.0915887	0.247469	0	0.333333	0	0.0187031
LOC102187691	1.81361	0.1678	0.931568	0.333333	1.33333	0.0090403	0.0357427		ACVR1C	1.95431	0.018857	0.0749494	1.16667	4.5	0.0200582	0.0680483
CRISPLD2	1.81345	0.000182246	0.0169604	11541	35470.7	101.775	335.785		IFNK	1.95385	0.0917239	0.247536	0	0.333333	0	0.0174632
HDC	1.81126	0.105817	0.807125	0.666667	2.33333	0.00996543	0.0397375		MRAP	1.95356	0.091789	0.247536	0	0.333333	0	0.0181649
RNF19B	1.81013	0.000155449	0.0150572	1180	3711.67	16.3781	52.7324		BOLL	1.95249	0.0918351	0.247536	0	0.333333	0	0.00912045
SNX31	1.80871	0.169164	0.933151	0.333333	1.33333	0.00859373	0.0327565		CHIA	1.95249	0.0918351	0.247536	0	0.333333	0	0.00479102
OTOF	1.80869	0.12979	0.854608	5	15.6667	0.021495	0.0695801		ENPEP	1.95249	0.0918351	0.247536	0	0.333333	0	0.0022374
SSUH2	1.80488	0.206927	0.965215	0.333333	1.33333	0.005103	0.0211418		ENSOARG00000000049	1.95249	0.0918351	0.247536	0	0.333333	0	0.00158653
LOC102174387	1.80368	0.087401	0.780483	0.820803	2.98248	0.0384263	0.12192		ENSOARG00000004726	1.95249	0.0918351	0.247536	0	0.333333	0	0.00253542
LOC102175889	1.80087	0.0317264	0.51393	8291.33	24803.3	356.124	1159.17		ENSOARG00000007190	1.95249	0.0918351	0.247536	0	0.333333	0	0.0171328
LOC102170140	1.79425	0.184713	0.957293	0.340363	1.33556	0.00894753	0.0433338		ENSOARG00000013676	1.95249	0.0918351	0.247536	0	0.333333	0	0.0122448
GRPR	1.79372	0.0205172	0.416154	2.33333	7.33333	0.0503844	0.182855		ENSOARG00000017379	1.95249	0.0918351	0.247536	0	0.333333	0	0.0106731
RIPPLY3	1.79261	0.0164155	0.373038	13	40.6667	0.4359	1.40277		MDGA2	1.95249	0.0918351	0.247536	0	0.333333	0	0.00279468
IL31RA	1.79178	0.0291892	0.49171	2.33333	7.66667	0.021549	0.0683085		SOBP	1.95249	0.0918351	0.247536	0	0.333333	0	0.00283395
LOC102171917	1.79141	0.224569	0.965215	29.6667	83.3335	0.221149	0.692141		C1QL4	1.95164	0.0919479	0.247798	0	0.333333	0	0.0112727
TEX28	1.79092	0.241934	0.965215	0.666667	2.33333	0.0177314	0.0632313		DAW1	1.95161	0.0919555	0.247798	0	0.333333	0	0.00556612
ICAM4	1.79036	0.15303	0.898908	1.66667	5	0.0597087	0.222255		INPP4B	1.95102	0.000338415	0.00275019	89.3333	302.333	0.711716	2.11784
SEMA6D	1.78611	0.00254296	0.115775	784	2407.33	5.46183	17.231		PTPRN	1.94845	0.0239979	0.0900933	17.3333	67.8333	0.130493	0.421387
HSD17B3	1.7858	0.206504	0.965215	0.333333	1.33333	0.020844	0.0717361		EVA1A	1.94827	0.0492543	0.156118	1	3.83333	0.0873467	0.27577
ROBO3	1.78515	0.008545	0.250658	8.66667	26.6667	0.0594743	0.195617		ENSOARG00000020195	1.94059	0.034492	0.11908	0.333333	1.5	0.00309819	0.0110268
LOC102178014	1.78346	0.194614	0.965215	0.666667	2.33333	0.0196264	0.067662		ENSOARG00000015617	1.93991	0.0928267	0.249621	0	0.333333	0	0.012502
RIPK2	1.77987	3.42e-08	1.25e-05	1174.33	3660	27.7936	88.609		NPY5R	1.93985	0.0928395	0.249621	0	0.333333	0	0.00569233
LOC102175879	1.77898	0.208013	0.965215	0.333333	1.33333	0.0162349	0.0571126		MPPED2	1.93979	0.0928565	0.249621	0	0.333333	0	0.0090184
CLEC4D	1.77783	0.238675	0.965215	2729.04	7902.16	86.5656	272.155		ENSOARG00000000828	1.93977	0.0928607	0.249621	0	0.333333	0	0.032988
LHFPL3	1.77585	0.000509231	0.0377647	14.3333	41	0.261497	0.863896		PTH2R	1.93977	0.0928609	0.249621	0	0.333333	0	0.00436598
EDNRB	1.774	0.0515943	0.633172	289.667	812.333	5.26076	16.9008		CILP	1.93973	0.0928709	0.249621	0	0.333333	0	0.001699
LOC102182824	1.77382	0.206587	0.965215	0.333333	1.33333	0.0167065	0.0586749		PACSIN1	1.93969	0.0928797	0.249621	0	0.333333	0	0.00496127
NETO2	1.77172	3.83e-05	0.00519361	258.667	825.666	2.40654	7.62846		S100B	1.93916	0.00119953	0.00793561	297.833	1027.83	53.5727	159.495
CD5	1.77069	0.0940088	0.786715	9	27.3333	0.133347	0.41838		CLIP4	1.93895	0.0929808	0.249699	0	0.333333	0	0.00381407
LOC108637488	1.77044	0.0622165	0.680497	11.6667	35.3333	0.633648	2.00081		ENSOARG00000005524	1.93866	0.0930516	0.249797	0	0.333333	0	0.00227643
C18H16orf95	1.76814	0.138915	0.863839	0.666667	2.33333	0.0293751	0.107404		ENSOARG00000001393	1.93824	0.359307	0.610416	0.833333	3.83333	0.0172867	0.0645132
ARL14EPL	1.76777	0.0827318	0.760611	4	12	0.156404	0.516038		PDE4B	1.93822	4.29e-07	8.27e-06	1217	3945.67	11.7516	34.8662
HEYL	1.76772	0.142373	0.870828	46	135	0.391122	1.21411		ENSOARG00000000597	1.93792	0.00477587	0.0249766	17.8087	53.9632	0.36087	1.05821
CEBPD	1.76674	1.02e-13	1.39e-10	2340.33	6904.33	58.5719	188.903		TES	1.93741	7.67e-17	9.66e-15	679.667	2278.33	6.49999	19.9438
TBX3	1.76657	3.14e-05	0.00448041	777.667	2385.33	7.24244	23.4358		CA5A	1.9366	0.261442	0.490641	96.1667	387.333	1.05322	3.6565
SP6	1.76404	0.0352347	0.545176	121	367.667	0.994854	3.06358		ABCC12	1.93362	0.093364	0.250373	0	0.333333	0	0.00082053
CH25H	1.76303	0.000630538	0.0436329	533.333	1672	11.2695	36.2368		ENSOARG00000019525	1.93359	0.0933723	0.250373	0	0.333333	0	0.0257402
LOC102183637	1.75981	0.0919903	0.786715	0.842163	2.82845	0.050369	0.188516		MEX3A	1.93254	0.00191026	0.0117456	13	43.3333	0.239034	0.728716
LOC102191280	1.75765	0.0023743	0.111485	15.3333	46.3333	0.082509	0.272084		ANKFN1	1.93218	0.0934038	0.250425	0	0.333333	0	0.00237374
IRAK3	1.7575	1.36e-06	0.000302822	387.333	1168.33	5.23383	16.495		HEMGN	1.9317	0.0935286	0.250728	0	0.333333	0	0.0050605
KHDRBS2	1.75557	0.113336	0.826244	0.670833	2.33936	0.0172564	0.0543635		CSN2	1.93166	0.0935408	0.250729	0	0.333333	0	0.00907102
SLC16A12	1.75009	0.013434	0.331135	61	189.333	0.554303	1.81732		ENSOARG00000019863	1.9311	0.0936868	0.250948	0	0.333333	0	0.2239
SDSL	1.749	0.17649	0.942788	13	34.3333	0.219183	0.694647		C2orf16	1.93026	0.00139725	0.0090375	1	3.83333	0.00135476	0.00429532
SOCS1	1.74829	0.0572724	0.656772	39	120.667	1.16934	3.50461		TMPRSS4-AS1	1.92948	0.000317497	0.00260217	1.5	5.5	0.267415	0.935531
SLC26A4	1.74779	0.0767024	0.733783	1	3.33333	0.0225061	0.0685561		CAVIN2	1.92706	0.0939004	0.251248	0	0.333333	0	0.00492567
MEI4	1.74762	0.0405293	0.584244	12.3333	39.3333	0.377195	1.13546		ENSOARG00000008387	1.92706	0.0939004	0.251248	0	0.333333	0	0.05612
LOC108633813	1.74602	0.113083	0.826244	6.66667	19.3333	0.0552345	0.175799		ENSOARG00000016478	1.92706	0.0939004	0.251248	0	0.333333	0	0.00864915
COL19A1	1.74581	0.0987779	0.786715	12	33.6667	0.149764	0.472514		ENSOARG00000014207	1.92663	0.00706991	0.0343068	6.33333	20.5	0.202878	0.607984
SMIM9	1.74376	0.307856	0.992975	0.666667	2.33333	0.0550539	0.180451		CD207	1.92649	0.0285365	0.10318	13.3333	50.3333	0.363891	1.15703
ABCC4	1.73728	1.34e-10	8.5e-08	2331.29	7081.67	13.6023	42.5923		CLDN20	1.92437	0.0152284	0.0634993	0.833333	3.33333	0.0382058	0.116692
DTX3L	1.7342	0.0044177	0.166409	1766.34	5301.79	18.3098	55.5764		ENSOARG00000011038	1.92208	0.09361	0.250851	0	0.336842	0	0.00885277
GPR68	1.73382	0.00878285	0.255348	31.3333	96.0001	0.308943	0.935193		JUNB	1.92173	4.49e-10	1.71e-08	2892.67	9599	91.7627	277.671
LOC102186657	1.73238	0.171799	0.93805	1.24411	4.11175	0.08309	0.266677		ENSOARG00000008145	1.92128	0.0943626	0.25197	0	0.333452	0	0.0172721
TGM7	1.73059	0.0644098	0.690891	1.66667	5	0.0229386	0.0819348		RXFP3	1.92097	0.0943982	0.25197	0	0.333333	0	0.00470808
MEGF11	1.72805	0.0518119	0.633905	6.33333	18	0.05331	0.165607		ENSOARG00000013733	1.92095	0.0944027	0.25197	0	0.333333	0	0.00277485
LOC106501751	1.72591	0.267612	0.965215	37.3666	103.679	0.927815	2.76957		ENSOARG00000012314	1.92094	0.0944065	0.25197	0	0.333333	0	0.0126956
LOC102180339	1.72396	0.0960769	0.786715	4.33333	13.2336	0.322958	1.0017		CPVL	1.92091	0.0944159	0.25197	0	0.333333	0	0.00367433
IFNAR2	1.71988	0.000234782	0.0202606	1253.67	3588	17.2084	53.2473		TXNDC8	1.9209	0.0944192	0.25197	0	0.333333	0	0.0338386
ZNF845	1.71546	0.330634	1	0.333333	1.33333	0.00577167	0.01846		SAMD3	1.92089	0.0944203	0.25197	0	0.333333	0	0.00395855
USH2A	1.71089	0.00266003	0.117992	12	35	0.0275574	0.0855406		BHLHE40	1.92019	3.95e-08	1e-06	1877.67	6362.83	25.1246	77.7679
CIITA	1.71079	0.193501	0.965215	10	27.6667	0.0663688	0.199688		ENSOARG00000000746	1.91956	0.000537235	0.00404311	4.16667	14.6667	0.646336	1.99194
DMXL2	1.70757	0.0057486	0.197712	1959	5717.67	8.60052	25.8848		TAC1	1.91915	0.0945485	0.252048	0	0.333333	0	0.0328164
PHLDA1	1.70731	5.79e-05	0.00709061	2960.95	8941.29	24.2508	73.1449		ADAMTSL2	1.91909	0.0945571	0.252048	0	0.333333	0	0.00158028
BMP5	1.70657	0.0542364	0.644733	59	165.667	0.686736	2.10642		GRIA1	1.91908	0.0113324	0.0501164	5	17.1667	0.0401015	0.11834
STAT2	1.70378	0.0186522	0.398793	3529.63	10412.4	27.0871	79.545		TRPC6	1.91907	0.0945717	0.252048	0	0.333333	0	0.00257073
CEACAM16	1.70174	0.333741	1	0.333333	1.33333	0.00670837	0.0211012		EVA1C	1.91905	0.094567	0.252048	0	0.333333	0	0.00428985
PRSS56	1.6983	0.249047	0.965215	6	18	0.0820423	0.23885		GPA33	1.91905	0.0945676	0.252048	0	0.333333	0	0.00616895
TM4SF5	1.69706	0.334806	1	0.333333	1.33333	0.0187166	0.0585387		ENSOARG00000015411	1.91903	0.0945741	0.252048	0	0.333333	0	0.00885568
SIK1	1.6963	0.00573247	0.197712	1123.09	3138	8.43182	25.2323		KRT78	1.91896	0.0946025	0.252048	0	0.333333	0	0.0037497
CEACAM20	1.69498	0.054509	0.645171	2.33333	7.33333	0.0466264	0.138775		GATA4	1.91895	0.0946077	0.252048	0	0.333333	0	0.00145353
FOXL2	1.6944	0.00406515	0.158508	5.33333	15.3333	0.143273	0.448029		ISM1	1.91893	0.0946123	0.252048	0	0.333333	0	0.00528817
C15H11orf96	1.69367	0.0393315	0.581521	615.667	1684.33	14.8151	43.7028		KCNK10	1.91892	0.0946165	0.252048	0	0.333333	0	0.00399008
LOC108634232	1.69345	0.210122	0.965215	0.666667	2	0.0169904	0.0669029		ENSOARG00000003057	1.9189	0.094621	0.252048	0	0.333333	0	0.00750415
LOC108637093	1.69322	0.0731691	0.723876	1.33333	4	0.0482922	0.157891		ONECUT1	1.91888	0.094628	0.252048	0	0.333333	0	0.00350805
SLC26A9	1.69253	0.000882792	0.056621	15.3333	45	0.116659	0.357886		ENSOARG00000015851	1.91856	0.0947193	0.25221	0	0.333333	0	0.271915
PPIF	1.68813	6.78e-05	0.00809611	1174	3540	32.0694	96.3517		ENSOARG00000015260	1.91842	0.0947587	0.252237	0	0.333333	0	0.0312605
CRMP1	1.685	0.000988703	0.0611418	47	133.333	0.538862	1.62249		OR10AD1	1.9175	0.00744304	0.0357462	0.666667	2.66667	0.0156244	0.0550105
ALCAM	1.68489	1.02e-05	0.00173384	8287.33	24455.7	84.9598	252.176		CATSPER4	1.91625	0.0953795	0.252777	0	0.333333	0	0.00415538
SELL	1.68388	0.440201	1	2.33333	6.66667	0.0361932	0.109531		TSPAN15	1.9161	0.000852586	0.0059845	157.833	560.833	4.67694	15.08
HEXDC	1.68235	6.89e-06	0.00132056	803.737	2297.11	12.4211	37.9249		TMEM100	1.91588	0.165276	0.375732	0.166667	0.833333	0.0118525	0.0535974
MYO5C	1.67967	0.00648506	0.212641	7	21	0.0507885	0.148399		CDK15	1.91481	0.0949192	0.252288	0	0.333333	0	0.0053073
LRRC8C	1.67504	2.33e-05	0.00340624	1044.67	3054	16.74	50.3942		CSMD3	1.91481	0.0949192	0.252288	0	0.333333	0	0.000760512
PLTP	1.67504	0.0446896	0.604728	1656.72	4503.16	24.729	72.3442		DDO	1.91481	0.0949192	0.252288	0	0.333333	0	0.0065352
CTSC	1.67086	0.00163391	0.0864061	23411	72560.3	432.372	1291.14		ENSOARG00000012794	1.91481	0.0949192	0.252288	0	0.333333	0	0.00382895
LOC102175312	1.67018	0.154221	0.900459	2.00821	6.33457	0.0712527	0.210417		ENSOARG00000015944	1.91481	0.0949192	0.252288	0	0.333333	0	0.00794848
CSF2RB	1.66923	0.168561	0.931895	1999.09	5314.55	17.2051	50.2263		HNF1B	1.91481	0.0949192	0.252288	0	0.333333	0	0.00267058
CASP8	1.66847	0.0186741	0.398793	2078.66	5764	31.6139	92.5879		OR6A2	1.91481	0.0949192	0.252288	0	0.333333	0	0.00748697
LOC108636618	1.66778	0.0244027	0.45179	3.19941	9.30654	0.193562	0.594352		SEZ6L	1.91481	0.0949192	0.252288	0	0.333333	0	0.00201983
IFI44	1.66771	0.211149	0.965215	307.667	888.333	6.28001	18.0318		TEKT1	1.91481	0.0949192	0.252288	0	0.333333	0	0.00532687
GHSR	1.66703	0.124409	0.854608	1.33333	4.33333	0.0224508	0.0671344		RELB	1.91326	1.07e-10	4.7e-09	274	904.5	3.32164	10.041
RIPPLY2	1.66513	0.00942429	0.2669	14.3334	40	0.792829	2.46128		ENSOARG00000014946	1.91307	0.0950558	0.252444	0	0.333375	0	0.00564707
PECAM1	1.65953	0.140824	0.866909	3655.67	9844	38.6222	112.278		TM4SF4	1.91295	0.0950746	0.252444	0	0.333333	0	0.0121703
LOC108638075	1.65902	0.119996	0.849864	2	5.86955	0.388708	1.20982		ENSOARG00000018746	1.91294	0.095077	0.252444	0	0.333333	0	0.00268558
MMP28	1.65834	0.0559962	0.652602	189.953	550.988	2.57072	7.30748		FAM169A	1.91294	0.0950771	0.252444	0	0.333333	0	0.00309251
LOC106503512	1.65639	0.000193505	0.0176416	113.333	316.667	2.92581	8.77781		GCNT2	1.91273	1.7e-06	2.77e-05	514.667	1704.5	10.5434	31.3907
MBNL2	1.65558	3.55e-07	0.000102042	4062.67	11663.7	48.272	143.957		NETO2	1.91184	0.00415689	0.0223014	1.83333	6.83334	0.0306731	0.0997465
BCAN	1.65521	0.139984	0.866232	0.666667	2	0.00684182	0.0237088		C14orf159	1.91107	0.0952337	0.252454	0	0.333333	0	0.00341408
LRRC18	1.65512	0.0935455	0.786715	1.33333	4	0.0489679	0.153361		CFAP65	1.91107	0.0952337	0.252454	0	0.333333	0	0.000782522
IL9	1.65152	0.182258	0.953476	1	3	0.116065	0.379752		CSRP3	1.91107	0.0952337	0.252454	0	0.333333	0	0.0125299
LRRC4C	1.64973	0.0298014	0.498046	17.3333	50.6667	0.176373	0.52829		DRD1	1.91107	0.0952337	0.252454	0	0.333333	0	0.00461008
GUCA1A	1.64921	0.096272	0.786715	1.33333	4	0.0349281	0.110857		ENSOARG00000005593	1.91107	0.0952337	0.252454	0	0.333333	0	0.00258028
LOC108636617	1.6489	0.109832	0.816748	3.81514	11.0781	0.269268	0.813497		ENSOARG00000009810	1.91107	0.0952337	0.252454	0	0.333333	0	0.0300357
LOC108636404	1.64666	0.208276	0.965215	359.537	915.957	4.18399	12.0012		GPR32	1.91107	0.0952337	0.252454	0	0.333333	0	0.00593883
MMP27	1.64101	0.0801917	0.748578	45.3333	124.333	1.1466	3.31463		SCN4B	1.91107	0.0952337	0.252454	0	0.333333	0	0.0103752
LOC106502720	1.64091	0.0101019	0.276348	17	44.6667	0.27213	0.827278		SGCG	1.91107	0.0952337	0.252454	0	0.333333	0	0.00490363
RGCC	1.63743	2.76e-05	0.00399817	1205.33	3307.67	59.0609	177.219		TRAV24	1.91107	0.0952337	0.252454	0	0.333333	0	0.0385903
RNASE10	1.63499	0.0767603	0.733783	2.66667	7.66667	0.180335	0.535074		ADAMTS12	1.90951	0.0157543	0.0652422	6	20.5	0.0289295	0.0854843
NINJ1	1.62917	9.16e-06	0.00163112	1021.67	2766.33	29.7924	86.2209		STEAP4	1.90695	4.48e-08	1.12e-06	2138.86	6896.14	11.5174	33.8276
ADAMTS4	1.62427	0.00139095	0.0772138	1561.84	4493.05	13.7876	38.6511		SYCE1	1.90644	9.15e-17	1.12e-14	844.601	2805.82	3.65664	10.9329
MXRA5	1.62116	0.214788	0.965215	2202.85	5600.83	6.18189	17.1138		PDLIM3	1.9064	0.0956357	0.253256	0	0.333333	0	0.00657907
LOC108636625	1.61806	0.188536	0.965215	1.20367	3.63415	0.103758	0.306629		CAPN13	1.90638	0.0956433	0.253256	0	0.333333	0	0.00312787
MOCOS	1.61568	3.63e-10	2.09e-07	972.081	2663.46	9.16862	26.4276		ENSOARG00000000790	1.90638	0.0956441	0.253256	0	0.333333	0	0.00732202
CNGA1	1.6156	0.00566106	0.196841	9	25	0.189508	0.55591		ENSOARG00000004054	1.90632	0.095661	0.253256	0	0.333333	0	0.00732422
LOC108634238	1.61462	0.0655621	0.695486	873.4	2381.12	54.011	148.518		ENSOARG00000006188	1.90631	0.0956637	0.253256	0	0.333333	0	0.00937502
WSCD2	1.6126	0.0419581	0.589844	78.3333	225.333	0.592721	1.62813		DNAJC5B	1.90631	0.0956663	0.253256	0	0.333333	0	0.0197901
C15H11orf91	1.60973	0.0475733	0.615788	1.66667	4.66667	0.0816042	0.267481		ENSOARG00000001062	1.9062	0.0957006	0.253263	0	0.333333	0	0.0375003
TTLL8	1.6096	0.00918258	0.26334	17.3438	49.0099	0.130609	0.365782		SHD	1.90521	5.22e-05	0.000563798	12.3333	44	0.184657	0.59309
TM4SF20	1.60798	0.0565947	0.654791	2	5.66667	0.112664	0.338827		S100A8	1.90358	2.67e-09	8.79e-08	4199.17	14899	654.806	2013.63
MACC1	1.6078	0.0331218	0.527468	11	30.6667	0.136048	0.38574		OSGIN2	1.90188	2.54e-08	6.75e-07	2707	8501.83	42.6668	124.924
FGF7	1.606	0.00474853	0.175733	2005.67	5636.67	61.3509	179.257		ENSOARG00000000083	1.90096	0.0128871	0.0555303	0.666667	2.59907	0.0081511	0.0312267
LOC102173760	1.60554	0.00394021	0.155921	4.66667	12.6667	0.0247416	0.0735712		ENSOARG00000000181	1.90038	0.0961264	0.253828	0	0.333333	0	0.0243878
LOC102177294	1.60496	0.104068	0.803302	1	3	0.0230705	0.0653987		ENSOARG00000003748	1.90035	0.0961352	0.253828	0	0.333333	0	0.00780922
LOC108634524	1.60295	0.00105279	0.0644738	24.3333	66.3333	0.569021	1.65498		ENSOARG00000017037	1.90032	0.0961468	0.253828	0	0.333333	0	0.0132147
LOC102174842	1.60173	0.19499	0.965215	1	3	0.0832727	0.246667		TAS2R4	1.90031	0.0961484	0.253828	0	0.333333	0	0.00883765
MAFF	1.59803	4.51e-05	0.00602595	978.333	2624.67	16.0643	45.3801		MAJIN	1.90031	0.0961491	0.253828	0	0.333333	0	0.00934285
TRPV1	1.59606	0.0734361	0.724951	10.6667	28.6667	0.125177	0.359584		SH3BGR	1.89997	0.107433	0.275554	0.166667	0.833333	0.00249472	0.0117228
TREM1	1.59525	0.000174598	0.016488	568.491	1501.35	17.161	48.4752		ENSOARG00000013759	1.89908	0.000526658	0.00397907	5.66667	17.6667	0.889789	2.71159
VCAN	1.59316	4.35e-07	0.000119781	33284.7	92001.7	132.8	374.622		MAP3K8	1.89868	7.21e-10	2.64e-08	2591	8916.5	35.0108	104.832
ENPEP	1.58646	0.173114	0.940133	73	185.667	0.80298	2.19604		GALNTL5	1.89847	0.0962993	0.253913	0	0.333333	0	0.00501527
IL16	1.57941	0.148091	0.887696	115	281.333	0.705844	1.95496		ANOS1	1.89846	0.0963031	0.253913	0	0.333333	0	0.00329131
TBC1D9	1.57851	0.0164692	0.373112	1820.33	4664.33	12.2912	33.8903		SLC35F4	1.89845	0.0963056	0.253913	0	0.333333	0	0.00382717
FAM65B	1.57807	0.00520277	0.186117	75.62	175.929	0.66193	1.91349		GPC3	1.89845	0.0963065	0.253913	0	0.333333	0	0.00388585
FAS	1.57679	9.26e-06	0.00163112	1580.85	3878.57	28.7179	79.1918		ENSOARG00000017364	1.89844	0.0963102	0.253913	0	0.333333	0	0.00636567
RNF152	1.5764	0.0194409	0.40299	25.6666	73.6665	0.148374	0.400343		ENSOARG00000019865	1.89843	0.0963118	0.253913	0	0.333333	0	0.00743238
LOC102178119	1.57126	0.193393	0.965215	0.83701	2.45509	0.0197805	0.0625535		ENSOARG00000010621	1.8984	0.0963239	0.253913	0	0.333333	0	0.00864283
GNG4	1.57094	0.000290864	0.0241137	1259.45	3385.93	11.488	31.4904		ENSOARG00000000835	1.89589	1.02e-15	1.06e-13	9590.67	32291.7	2485.88	7451.92
LOC102173083	1.56992	0.182482	0.953494	0.666667	2	0.0151157	0.0444253		MET	1.89453	0.00357838	0.0197482	21	68.1667	0.125083	0.349729
CD8A	1.5699	0.152321	0.898491	7	17.6667	0.102259	0.292328		ENSOARG00000002371	1.89346	0.000542756	0.00406875	12.0558	42.0211	0.236722	0.698275
CEP83	1.56228	1.39e-05	0.00227704	1022	2706	16.9923	46.6465		TSHR	1.89139	0.032262	0.113021	0.5	2	0.00392641	0.0145615
LOC108635051	1.56224	0.317583	0.998586	0	0.225204	0	0.0227532		ENSOARG00000004202	1.89136	0.0150678	0.0628915	0.724742	2.84123	0.183209	0.564362
MSC	1.56217	2.1e-05	0.00313999	1140	3035.33	18.8746	51.5657		ENSOARG00000009211	1.89104	0.161952	0.370327	0.166667	0.857882	0.0189328	0.0955298
NLRP2	1.5586	0.149305	0.890822	21.3913	56.5001	0.266421	0.74397		ENSOARG00000009098	1.88586	0.0973896	0.25588	0	0.333333	0	0.00749763
FGF16	1.55822	0.163252	0.921568	0.666667	2	0.0188492	0.0539275		ENSOARG00000016315	1.88586	0.0973896	0.25588	0	0.333333	0	0.0302442
JAG1	1.55505	0.00626777	0.208395	2419.67	6385.33	15.516	41.535		ENSOARG00000018883	1.88586	0.0973896	0.25588	0	0.333333	0	0.00692008
WNT7B	1.55479	0.226311	0.965215	89	221.333	0.724131	1.9304		KRTAP24-1	1.88586	0.0973896	0.25588	0	0.333333	0	0.00931912
SPAG17	1.55118	0.00769443	0.23528	5	13.3333	0.0331296	0.0940433		LRRC6	1.88586	0.0973896	0.25588	0	0.333333	0	0.00460308
ANK2	1.55079	0.00556318	0.194149	1981.67	5455.34	8.4401	23.2253		MAL2	1.88586	0.0973896	0.25588	0	0.333333	0	0.00504997
DHX58	1.54917	0.0231494	0.438614	633.667	1632	7.58553	20.1916		OR2W1	1.88586	0.0973896	0.25588	0	0.333333	0	0.00799488
CFLAR	1.54798	0.0100341	0.275285	1264.67	3094.33	26.4893	71.4673		VSTM2A	1.88586	0.0973896	0.25588	0	0.333333	0	0.00735405
HOXC13	1.54339	0.0678538	0.705161	2.33333	6.33333	0.0389379	0.109199		PECAM1	1.88505	7.11e-17	9.01e-15	14699.7	48704.8	134.139	399.77
CD200	1.54085	0.00265729	0.117992	469.334	1262.67	10.5279	28.9589		RNF213	1.88097	8.49e-05	0.000844658	19439.2	63209.2	26.5724	77.3333
EIF2AK2	1.53875	0.0250813	0.453493	2126.38	5698.87	31.9659	83.842		LAMB3	1.88039	0.000577448	0.00428397	42.0344	132.729	0.206487	0.592052
LURAP1L	1.53704	0.00652622	0.213363	217.333	583.667	5.35615	14.1267		ABCC4	1.87852	1.97e-09	6.7e-08	764.871	2460.7	4.32751	12.562
DNASE1L3	1.53331	0.117764	0.843404	1.33333	3.66667	0.0427668	0.13041		DMRTA2	1.87684	0.168192	0.379818	0.166667	0.833333	0.00251373	0.0108483
SGPP1	1.5321	6.85e-12	6.19e-09	2214.67	5738	34.3022	94.1931		ENSOARG00000002447	1.87475	0.000921698	0.00640169	18.2086	67.095	1.07396	3.35802
LOC108638489	1.53201	0.327838	1	0.179196	0.684186	0.0253118	0.0969042		ENSOARG00000002714	1.87196	1.99e-08	5.47e-07	890.397	2837.88	32.9943	98.4389
LOC102172107	1.52574	0.104511	0.804005	2	5.33333	0.153921	0.436368		ODC1	1.87014	9.59e-10	3.41e-08	7443.16	24341.3	102.168	299.137
PAX3	1.52562	0.154157	0.900459	1	2.66729	0.00952573	0.0324376		SLC39A12	1.86841	0.00311189	0.0176052	3.16667	11.5	0.0356966	0.110329
LOC102175177	1.52108	0.240258	0.965215	75.0609	180.334	0.977	2.60976		ENSOARG00000002108	1.86837	6.07e-18	9.12e-16	2200.09	7263.15	37.1396	108.899
SLFN11	1.51686	0.116916	0.841265	46.0994	121.575	0.479442	1.22291		ENSOARG00000007452	1.8676	3.07e-08	7.98e-07	356.5	1217	4.30273	12.9404
CXCR1	1.51433	0.328091	1	1.84618	5.20396	0.045809	0.127446		ENSOARG00000002222	1.86706	2.52e-05	0.00029689	36.2198	117.61	0.565901	1.63552
SLC7A2	1.51339	0.00321809	0.135167	918.668	2285.67	5.88186	15.7272		UST	1.86069	1.52e-07	3.32e-06	266.333	854.833	5.0875	15.2346
LOC102191011	1.51237	0.298346	0.984829	139.982	370.689	3.85416	10.1094		CNIH3	1.86003	0.0687129	0.200276	2.33333	8.66667	0.0485741	0.15772
IGSF3	1.51198	0.000194211	0.0176416	1123.83	3152.24	6.70239	17.7734		ENSOARG00000018341	1.85896	0.0560818	0.171792	14	51	5.6505	17.3691
MYO1H	1.50922	0.126807	0.854608	4	10.3333	0.0470585	0.124917		C1orf116	1.85825	0.00971432	0.0442168	2.16667	7	0.022724	0.069807
RELB	1.50916	1.85e-07	5.77e-05	774.333	1951.33	11.1158	29.7276		PRD-SPRRII	1.85761	0.19871	0.427639	0.333333	1.33333	0.103961	0.333451
GPR4	1.50719	0.046194	0.608178	13.3333	35.3333	0.224522	0.601371		SLC2A2	1.8565	0.00352236	0.0195052	1.16667	4.16667	0.017232	0.0575522
LOC102182573	1.50646	0.272176	0.965215	2	5.33333	0.135411	0.368496		RGS7	1.85558	0.106633	0.274098	1	3.5	0.0207361	0.059259
SLC7A11	1.5046	9.46e-06	0.00164791	1435.08	3663.69	17.6031	46.3632		SPSB1	1.85408	5.92e-13	3.94e-11	395.167	1344	6.27017	18.5194
LOC108633278	1.50404	0.274609	0.965215	112.023	267.416	0.58471	1.51187		BACE2	1.85373	4.03e-09	1.29e-07	196.914	608.25	0.815701	2.34166
SOCS3	1.50329	0.0246766	0.452206	1414.67	3487.67	16.5028	42.6593		ENSOARG00000012862	1.85085	0.105511	0.272067	1.83333	6	0.132724	0.364376
IFNE	1.5024	0.12149	0.852045	6.33333	16.6667	0.594595	1.62714		ENSOARG00000001950	1.84953	0.142093	0.336251	0.5	2	0.00235448	0.0086132
ASGR2	1.50006	0.404719	1	164.667	372.333	3.07208	7.89799		CLCF1	1.84608	5.04e-18	7.73e-16	154.5	504.833	4.25968	12.4036
LOC102186814	1.49784	0.0242262	0.450034	894.318	2248.65	16.2173	41.731		FBP1	1.84316	0.026501	0.0975357	30.1667	112.333	0.758024	2.47746
TMEM238	1.49697	0.000738408	0.0497116	165.667	408.333	3.21246	8.62171		ENSOARG00000001054	1.84073	0.0764487	0.217267	0.203788	1	0.0133279	0.050352
IL36B	1.49287	0.000126292	0.0129603	164.794	417.599	4.77905	12.6011		ENSOARG00000017450	1.83968	0.0856362	0.236149	0.166667	0.833333	0.004812	0.0231067
ADM2	1.49263	0.113475	0.826244	1.33333	3.66667	0.0129681	0.0327056		NDP	1.83939	0.0213542	0.0824612	16	61.3333	1.29628	4.14216
SLC17A4	1.49132	0.264185	0.965215	0.666667	2	0.0121754	0.030775		PRR7	1.83483	0.0805531	0.225391	0.666667	2.5	0.0158043	0.0564709
C2CD4B	1.49114	0.0357402	0.551649	23.4319	61.9097	0.488851	1.26981		ELOVL5	1.8323	6.19e-10	2.29e-08	2003.5	6402.5	57.4301	165.841
ADGRF3	1.48397	0.300299	0.984829	0.333333	1	0.00286523	0.0115089		PRICKLE1	1.8304	0.0010823	0.00728991	22.1667	67	0.179038	0.494769
HTR7	1.4839	0.221678	0.965215	184	438	2.04168	5.2568		LTA	1.82939	0.000173201	0.00154842	9.66667	30.6667	0.396004	1.11086
TMEM45B	1.48026	0.0271801	0.473208	7.33333	18.6667	0.164177	0.422752		MEOX2	1.82744	0.00846598	0.0396866	1.83333	6.33333	0.0503946	0.155078
SALL3	1.47906	0.300963	0.985475	0.333333	1	0.00141399	0.00572252		RGSL1	1.82465	0.00483175	0.0252107	5.5	18.5	0.039265	0.117081
LOC102185742	1.47808	0.107836	0.813699	148	349.667	1.98116	5.06445		GRIP2	1.824	0.172516	0.386146	0.166667	0.833333	0.00105297	0.00493431
CATSPERB	1.47472	0.096369	0.786715	2.33333	6	0.0362526	0.0979959		CCM2L	1.82053	0.00625502	0.0310842	4.16667	12.8333	0.0612589	0.174103
JAK2	1.47429	3.37e-07	9.83e-05	3348	8419	37.8334	98.4944		ELOVL3	1.81934	0.0692753	0.20157	0.333333	1.33333	0.0111849	0.0410408
TPMT	1.47177	0.0476713	0.615788	431	1066.67	16.3832	41.3249		A4GALT	1.81874	0.0331365	0.115189	7	22.3333	0.143602	0.446523
MTMR7	1.47159	0.0807775	0.7511	25.6667	65	0.391081	0.988506		ADAMTS3	1.81777	0.115364	0.289538	2.5	17.1667	0.0288792	0.0868239
C3H1orf111	1.47052	0.182603	0.953494	2.33333	6	0.084172	0.222672		LAX1	1.81626	0.104909	0.270944	0.166667	0.833333	0.00261973	0.0145201
DRAM1	1.46893	0.00149683	0.0814249	1758.67	4316.33	27.1502	69.5943		FAM19A4	1.81529	0.0961505	0.253828	0.166667	0.833333	0.00520747	0.0282469
LOC108638246	1.46653	0.516685	1	3.37677	7.73263	0.085598	0.223302		TNFAIP3	1.81474	1.62e-06	2.66e-05	733.167	2239.5	5.24239	14.4958
LOC102185739	1.46612	0.305765	0.991283	0.333333	1	0.0058134	0.0229175		ENSOARG00000006201	1.81469	0.00875204	0.0407574	9.83333	31.8333	0.0811732	0.244592
CD86	1.46436	0.214255	0.965215	1401.09	3287.99	19.1383	48.3534		ENSOARG00000014548	1.8146	0.097483	0.256012	0.333333	1.33333	0.00140504	0.00484389
LOC108634737	1.46235	0.340209	1	0	0.206301	0	0.00418473		SLC35F1	1.81443	0.0868697	0.238495	0.166667	0.833333	0.0037767	0.0168904
LOC108634745	1.46235	0.340209	1	0	0.206301	0	0.00418473		ITGAV	1.81422	2.29e-16	2.65e-14	17063.8	54897.7	63.4963	181.712
IER3	1.46064	0.036497	0.559689	11712.3	27406	345.802	880.795		DRC7	1.81302	0.0107143	0.0477722	1	3.5	0.00822627	0.0245215
LOC100861326	1.45783	0.00133733	0.0751161	380.333	913.334	3.54512	9.24327		BCAT1	1.80996	0.0725018	0.208825	222.667	626.167	5.01794	12.8108
MEP1A	1.45751	0.308246	0.992975	0.333333	1	0.00370337	0.013557		ENSOARG00000014287	1.80994	0.000346605	0.00280383	8.83333	28.6667	3.00548	8.45273
ATP13A3	1.45731	0.000127767	0.0130411	10912.3	27964.3	75.4612	191.477		ETS1	1.80927	0.0117868	0.0515659	27.8333	85.3333	0.193553	0.523514
CLMP	1.45604	0.000181022	0.0169296	3670	9320.33	69.2672	177.449		MMP8	1.80875	0.104206	0.269556	0.166667	0.833333	0.00215257	0.0123218
C15H11orf88	1.45271	0.309294	0.99301	0.333333	1	0.0127646	0.0465975		SBNO2	1.8075	8.63e-13	5.62e-11	2132.33	6674	10.7526	30.0628
LOC102177727	1.45138	0.0891939	0.786506	113.333	285.333	3.13183	7.84939		ENSOARG00000020495	1.80643	3.18e-06	4.81e-05	548.221	1741.26	2.50593	7.12952
GCM1	1.45119	0.179178	0.945441	1.66667	4.33333	0.032368	0.0867976		ENSOARG00000004693	1.80634	0.0869267	0.238609	0.166667	0.833333	0.0600542	0.268229
LOC102187676	1.44922	0.10932	0.816136	8.33333	19.6667	0.0444179	0.114128		TTLL10	1.80418	0.024054	0.0902008	1	3.33333	0.00924173	0.0313874
LOC108635311	1.44884	0.310506	0.994065	0.333333	1	0.0059572	0.0182663		SPTBN5	1.80404	9.81e-05	0.000948282	122	369	0.206846	0.581841
LOC102181365	1.44741	0.3109	0.994065	0.333333	1	0.00975823	0.0308286		TM4SF20	1.80358	1.44e-09	4.97e-08	15.3333	49	0.651007	1.85038
LRRTM1	1.44658	0.311161	0.994342	0.333333	1	0.00534907	0.0168724		ENSOARG00000016219	1.80251	0.105538	0.272071	0.166667	0.833333	0.0151051	0.0852202
LOC106503212	1.44565	0.458858	1	28.3333	63	0.749358	1.8545		MDGA1	1.79999	0.00263518	0.0153386	2.83333	9.83333	0.0186428	0.0551146
PAG12	1.44502	0.311886	0.99557	0.333333	1	0.0107118	0.0386644		TMEM217	1.79967	0.10498	0.271029	0.166667	0.833333	0.00628403	0.0341064
HPSE2	1.44423	0.311987	0.995643	0.333333	1	0.00336867	0.0105899		ENSOARG00000008731	1.79814	0.0570023	0.17368	0.333333	1.33333	0.00354033	0.0144008
LOC108636094	1.44387	0.311831	0.99557	0.333333	1	0.0181577	0.061074		KCNN1	1.79802	0.0312541	0.110459	0.5	2	0.00349605	0.00978956
WFDC2	1.44303	0.569878	1	1.33333	3.66667	0.0852983	0.236727		ENSOARG00000012589	1.79685	0.0884279	0.241426	0.166667	0.833333	0.00425475	0.0180323
OCSTAMP	1.44037	0.242426	0.965215	92	217	1.96629	5.03473		ENSOARG00000000136	1.79638	0.0576275	0.174856	0.333333	1.34139	0.0172039	0.055528
KCND2	1.43649	0.314291	0.996808	0.333333	1	0.00224733	0.00747		CTSL	1.79618	7.02e-06	9.7e-05	13580.8	45593.8	352.807	1021.41
BICDL2	1.4356	0.314412	0.996808	0.333333	1	0.00648477	0.0202896		SAMD9	1.79507	5.99e-07	1.11e-05	6757.17	20810	35.9174	99.4007
S1PR1	1.43535	0.144903	0.878907	572	1307.67	6.6251	16.3483		RIPOR3	1.7948	6.72e-05	0.000694323	3.33333	10.6667	0.0239469	0.0699418
ERMN	1.43419	0.315592	0.997895	0.333333	1	0.00383773	0.0136342		CAMKV	1.79384	0.000448677	0.00348232	3.5	11.3333	0.0489637	0.141543
TAF4B	1.43247	0.0216372	0.423558	307.667	795.333	2.97501	7.39355		LEPR	1.79107	0.0705485	0.204202	0.333333	1.33333	0.00319124	0.0118218
ADCYAP1	1.43104	0.393173	1	0.666667	2	0.0117898	0.0283209		RYBP	1.79091	6.11e-19	1.1e-16	372.167	1187.67	20.0644	56.8495
PITX1	1.43065	0.139691	0.866109	2.3349	3.66667	0.0195746	0.0567146		SHC3	1.79062	0.0114729	0.0506214	16.3333	47	0.305945	0.808148
SLC5A9	1.42801	0.316469	0.998199	0.333333	1	0.00332553	0.0100216		ENSOARG00000000424	1.79004	0.120046	0.296195	0	0.276897	0	0.0391313
LOC102169889	1.42754	0.123196	0.854608	694.215	1644.86	10.9034	26.4724		DIRAS2	1.78751	0.00568069	0.0286812	5.66667	18.5	0.251775	0.736166
LHFPL5	1.42693	0.316994	0.998586	0.333333	1	0.0107967	0.0315513		ENSOARG00000011023	1.78323	0.111156	0.282777	0.166667	0.835538	0.00481182	0.0203624
ALDH3A1	1.42632	0.317343	0.998586	0.333333	1	0.0086058	0.0243479		MYL2	1.78252	0.104941	0.270994	0.166667	0.833333	0.00605072	0.03293
PLA2G1B	1.42561	0.317172	0.998586	0.333333	1	0.0290842	0.0901403		TMEM136	1.7813	0.100674	0.262762	0.166667	0.833333	0.00580072	0.0240674
DUSP16	1.42406	0.00386228	0.154045	519.333	1249	3.79746	9.36039		PAGE4	1.779	0.0459846	0.147835	0.333333	1.33333	0.0478472	0.146217
LOC106502446	1.42382	0.318076	0.998586	0.333333	1	0.0188191	0.0547259		TLR2	1.77889	1.51e-24	6.52e-22	33194.2	101886	341.871	948.782
MORN5	1.42041	0.171404	0.936899	1	2.66667	0.0750321	0.181		ENSOARG00000020470	1.77848	9.12e-16	9.65e-14	782.333	2394	23.7417	64.9686
BPIFB2	1.42037	0.319422	0.999886	2	4.66667	0.0449887	0.119988		ENSOARG00000006413	1.77781	0.0327027	0.114019	0.833333	2.83333	0.342923	1.02763
CFHR5	1.41948	0.319741	0.999886	0.333333	1	0.00634301	0.0177609		NMI	1.77525	8.69e-09	2.58e-07	2457	7447.83	45.6504	124.108
RSPH6A	1.41823	0.319553	0.999886	0.333333	1	0.00365737	0.0102886		PIK3C2A	1.77466	2.62e-20	5.77e-18	5207.99	15472.1	12.8426	35.6579
CD47	1.41796	6.76e-05	0.00809611	18098.6	44359	185.623	460.907		HAS1	1.77416	7.24e-18	1.06e-15	411.681	1257.62	1.7719	4.86417
CXADR	1.41665	0.00855909	0.250658	221.338	567.413	5.91561	14.6168		ENSOARG00000004944	1.77393	0.145692	0.342737	2.5	7.16666	0.0624547	0.165523
CSRP2	1.41616	2.12e-05	0.00314191	7440	18324.3	333.795	829.165		ENSOARG00000019033	1.77353	1.21e-05	0.000156164	200.5	650.333	3.14704	8.79823
TMEM252	1.4158	0.320222	0.999905	0.333333	1	0.00531773	0.0153667		ENSOARG00000001403	1.77265	0.00431815	0.0230265	2	6.33333	0.786809	2.22554
SH2D4A	1.41416	0.0195807	0.404945	283.59	672.707	3.12577	7.61476		RSPO3	1.77248	0.273168	0.504358	1	2.83333	0.0388558	0.104369
SPINK4	1.4126	0.321661	1	0.333333	1	0.055433	0.162677		RNF19B	1.77036	1.09e-09	3.84e-08	2638.68	7679.83	8.95032	24.1441
IL1RAP	1.41244	0.0885786	0.783993	1233.78	2827.57	21.1269	51.6252		N4BP3	1.77017	1.26e-09	4.39e-08	243.833	753.5	2.43964	6.58035
IFNAR1	1.41114	2.06e-05	0.00310451	8133.14	18808	63.5166	160.959		ENSOARG00000009868	1.76967	0.067662	0.197823	72.6667	216.667	1.54527	3.88837
GRIP2	1.41007	0.196846	0.965215	7	19	0.0501324	0.122557		AMIGO2	1.76855	0.0576865	0.174942	0.333333	1.33333	0.00500857	0.0177281
LOC102183480	1.40687	0.00130888	0.0743984	239.301	555.377	11.4974	28.8018		ENSOARG00000014280	1.76622	6.95e-09	2.11e-07	126.754	364.745	1.21127	3.25767
SLC23A3	1.40412	0.072902	0.722361	3	7	0.0453741	0.119677		ENTPD7	1.75977	1.26e-27	9.88e-25	2549.33	7788.67	27.2809	74.787
NR4A2	1.40381	0.053616	0.640397	2862.61	7053.38	37.9656	96.8915		CCR7	1.75828	0.00776843	0.0370734	155.167	492.667	3.17432	8.88372
LOC102180290	1.4027	0.0380913	0.57149	1529.46	3697.12	28.4902	67.8812		TNFRSF8	1.75805	8.74e-08	2.03e-06	41.9736	125.824	0.186576	0.503368
CDH8	1.40041	0.134674	0.856578	17	40.6667	0.150809	0.365511		HNRNPA2B1	1.75712	0.0754802	0.215352	0.333542	1.33445	0.00850915	0.0293699
MYPN	1.40021	0.324808	1	0.333333	1	0.00249819	0.0061998		ARRDC4	1.75693	0.000141041	0.00129537	409.833	1334.17	11.0028	31.2977
OSMR	1.39882	0.0241942	0.450034	2839.67	6884.67	26.6622	63.4422		MAP2K3	1.75669	1.06e-19	2.14e-17	1782.5	5491	24.6609	66.9738
TFAP2A	1.39687	0.168082	0.931895	4.66667	11	0.0656545	0.16111		ENSOARG00000002808	1.75502	1.87e-22	5.57e-20	512.784	1548.04	1.85546	5.05831
KLRF2	1.39569	0.327575	1	0.333333	1	0.048143	0.12214		ENSOARG00000002234	1.75442	8.66e-06	0.000116431	27328.7	77788.5	132.586	359.318
CDH16	1.39553	0.326414	1	0.333333	1	0.00421647	0.0103802		ENSOARG00000007631	1.75173	0.00216433	0.0130575	24.5	69.3333	0.213071	0.560546
KLF17	1.3946	0.326733	1	0.333333	1	0.00870033	0.0213846		CD83	1.75037	1.14e-07	2.58e-06	1783.67	5318.66	78.6166	220.117
PITPNC1	1.39406	0.0433282	0.597809	1781.67	4009	12.4311	30.4105		ENSOARG00000007166	1.74911	0.000384147	0.00305899	3.83333	11.5	0.0264502	0.0735892
CLDN2	1.39356	0.327092	1	0.333333	1	0.00465917	0.0114312		TBC1D9	1.74884	1.01e-09	3.56e-08	3364.83	9958.33	19.9237	53.0849
SHISA3	1.39003	0.224318	0.965215	5.66667	15	0.163842	0.380269		PRTG	1.74797	0.17284	0.386537	0.5	1.66667	0.00313219	0.0093277
NRARP	1.3894	0.447695	1	3.66667	8.33333	0.249513	0.599929		ENSOARG00000015844	1.74512	0.00264506	0.0153793	333.5	1051.17	8.27287	22.288
PTPN1	1.38812	7.71e-06	0.00142058	3509	8193.65	27.8485	68.1599		TGFA	1.74318	0.00443199	0.0235092	7.83333	24.8333	0.301607	0.79396
CBLN3	1.38667	0.0312114	0.510818	268.73	660.5	5.5304	13.258		ENSOARG00000016939	1.74118	0.169869	0.38224	0.166667	0.785443	0.00389155	0.0198435
LOC102190925	1.38609	0.206237	0.965215	4.52407	10.4012	0.11158	0.278652		TNFAIP8L3	1.7408	0.00256272	0.0149787	67.1667	218.833	3.23331	9.28072
LOC102174081	1.38599	0.0502909	0.625818	11.6667	28	0.204096	0.508418		CD300LB	1.73866	1.37e-05	0.000172953	75.1667	234.667	3.47092	9.44059
NTRK1	1.38491	0.295973	0.984244	0.666667	1.66667	0.0081029	0.0238084		IKBKE	1.73836	3.58e-08	9.11e-07	901.667	2643.83	8.60708	22.7164
LOC102190297	1.38472	0.00698866	0.220765	1494.17	3569.1	18.9739	45.5059		COX4I2	1.73746	0.000604803	0.00445191	1.83333	6	0.0627751	0.179562
SULF1	1.3775	0.0198699	0.408701	5465	12217.3	40.1652	96.982		ENSOARG00000002001	1.7369	0.0338978	0.117353	2.5	8.66667	0.0583468	0.169624
LOC102177244	1.37711	0.124638	0.854608	1.90825	4.53838	0.183044	0.497045		KLHL29	1.73661	0.0771588	0.218877	0.333333	1.33333	0.00292149	0.0085145
HTR2A	1.37653	0.00704528	0.222139	631	1558.67	6.07997	14.4463		ENSOARG00000001217	1.73583	0.00762019	0.0364893	1.85364	5.63147	0.0365362	0.104184
ZMYND15	1.37569	0.21583	0.965215	34	74.3333	0.41179	0.986535		SLC51A	1.73487	2.08e-06	3.31e-05	11.8345	37.8389	0.278699	0.783258
NT5C1A	1.37368	0.0389346	0.578835	55	136.333	0.565569	1.34946		MMP25	1.73453	7.17e-06	9.86e-05	217.667	677.5	3.91193	10.4417
LOC102179380	1.36894	0.000513848	0.0379588	2509.47	5693.6	59.7715	144.988		PRDM6	1.73278	0.179759	0.39794	0.836075	2.52466	0.013559	0.0360017
LOC108638406	1.36798	0.231048	0.965215	0.666667	1.66667	0.0660486	0.194636		ZEB1	1.73094	1.46e-09	5.05e-08	607.167	1790.67	2.6682	7.02742
MAML3	1.36614	0.108678	0.815971	180.137	377.568	0.827708	2.02709		ENSOARG00000000385	1.73057	0.189624	0.413252	0.166667	0.666667	0.000576395	0.00285385
C1QTNF1	1.36461	0.0384327	0.574071	1485	3285.33	16.846	40.1062		SPRED3	1.7292	1.06e-07	2.41e-06	46.1667	138	0.855735	2.28083
RASEF	1.3628	0.0449809	0.605561	66.6667	153.667	0.561077	1.40805		DGKB	1.72809	0.236283	0.467837	0.666667	2.16667	0.00843142	0.0218773
SAT1	1.36206	0.185334	0.958477	12936.7	27529	547.975	1301.98		CYP7B1	1.72679	0.000133428	0.0012351	7.64982	23.917	0.0366905	0.0966127
DAAM2	1.36105	5.94e-06	0.001163	1838.34	4205.67	9.99251	24.0619		ALCAM	1.72671	5.9e-07	1.09e-05	8871.5	25006.2	54.707	144.707
LOC106502552	1.35984	0.00748869	0.2308	235	539	5.88604	13.8972		ENSOARG00000004132	1.72224	0.00057359	0.00426216	9.5	27.5	0.389877	1.0287
KIAA1456	1.35944	0.0491569	0.621096	70	160	0.91753	2.21231		CD44	1.71929	3.99e-24	1.63e-21	32344.2	94238.6	287.063	763.847
CBLN4	1.35817	0.234064	0.965215	0.666667	1.66667	0.0102604	0.0294418		HTR7	1.71855	6.6e-17	8.41e-15	818.667	2416	13.4826	35.6965
AHR	1.35548	1.42e-05	0.00229626	2152.33	4836	18.4281	44.3186		LRRC8A	1.71853	1.12e-10	4.93e-09	2041.67	5910.5	16.8808	43.846
FCRLB	1.3528	0.0982437	0.786715	169.667	361.667	2.06372	4.95608		PRF1	1.71624	0.00279295	0.0161109	12.5	40.5	0.163575	0.444298
LOC102191624	1.35085	0.055626	0.651851	5.66667	13.3333	0.221341	0.528107		KIT	1.71052	0.019497	0.0768913	2.16667	6.83333	0.0167372	0.0477558
PLA1A	1.34931	0.261931	0.965215	3.21912	6.69374	0.0432991	0.100455		MTURN	1.71052	5.45e-09	1.68e-07	39.3333	125.333	3.59009	9.7599
IFT57	1.34898	0.00652957	0.213363	867.667	1956	19.894	46.8359		ENSOARG00000006702	1.71037	0.0166237	0.0678995	34	111.667	0.516869	1.46912
VDR	1.34543	0.0108727	0.291964	2082.46	4748.84	15.1191	35.1651		JARID2	1.70981	7.22e-08	1.72e-06	2123.5	6175.5	9.18106	24.0637
FOXC2	1.3445	0.0210317	0.420117	408.333	923.667	5.1508	12.0479		ENSOARG00000015238	1.70977	8.66e-08	2.02e-06	593.134	1682.21	9.1143	23.5859
LOC102175670	1.33785	0.304856	0.989926	0.666667	1.66667	0.0160075	0.0463464		ESM1	1.7096	0.080639	0.225512	10.8333	28.6667	0.590169	1.42702
FAM189A1	1.33582	0.239753	0.965215	0.666667	1.66667	0.00465644	0.0125884		ENSOARG00000009234	1.70622	2.2e-15	2.15e-13	1737.17	4927.83	15.546	40.5881
LOC108636595	1.33434	0.0979225	0.786715	10.0342	22.137	0.767158	1.88339		OAF	1.70548	0.00431197	0.0230051	21.6667	65.3333	0.968069	2.60742
HEY2	1.33125	0.0140769	0.340446	80.6667	186	1.1335	2.63671		TRDV3	1.7048	0.156703	0.361631	0.166667	0.833333	0.0180403	0.071096
FIBIN	1.33078	0.000706811	0.0480961	5822.67	13518.3	107.52	250.543		MYC	1.70462	3.02e-10	1.2e-08	671.667	2047.67	10.4003	27.2829
ABL1	1.3296	0.00105872	0.0644738	7458.17	16927.6	47.6716	112.984		CLEC4D	1.70266	8.85e-09	2.62e-07	11170.2	32446	500.914	1300.99
LHX2	1.32777	0.151872	0.898491	4	9.33333	0.126011	0.286091		ARNTL2	1.69843	0.204934	0.43695	2	5.83333	0.0278349	0.0706655
VIPR1	1.32709	0.269602	0.965215	0.666667	1.66667	0.00815983	0.0213828		EIF2AK2	1.69778	4.78e-07	9.12e-06	3478.17	10092.2	55.3425	144.041
OAF	1.32603	0.177734	0.944648	828.595	1800.08	9.02863	20.5673		VCAN	1.69486	0.000162021	0.00146518	17123	49042.8	35.5243	92.6072
HOXB8	1.326	0.0149966	0.354117	91	207.333	1.64195	3.83936		KCNH4	1.69331	0.0063377	0.031436	1.33333	4.33333	0.00848981	0.0243371
LOC108635000	1.3232	0.485054	1	0.65167	1.48471	0.037733	0.120692		PDE7A	1.69313	2.17e-11	1.07e-09	506.667	1471	6.50529	16.7074
LOC102170446	1.32305	0.0926643	0.786715	550.667	1200	9.72132	22.2883		ENSOARG00000014672	1.69277	8.15e-15	7.25e-13	4114.55	11588.2	83.3429	214.629
GUCA2A	1.32173	0.271358	0.965215	0.666667	1.66667	0.0149004	0.0381899		2009-03-01	1.68771	0.000147038	0.0013452	38.6667	125.333	1.34913	3.67644
TRPV6	1.32163	0.353382	1	0.333333	1	0.00507563	0.0119858		NLRP3	1.68675	4.57e-05	0.00050353	3646	9614.17	25.532	63.3355
LOC102169796	1.32152	0.30386	0.988383	0.666667	1.66667	0.031404	0.0789626		AANAT	1.68414	0.0100184	0.04527	5.06547	14.5105	0.202895	0.537618
LOC102171541	1.32109	0.349188	1	0.37057	1	0.0158177	0.0416863		AVIL	1.68396	2.78e-07	5.65e-06	11.6667	34.1667	0.0998952	0.263062
ADGRL2	1.3209	0.00660944	0.214496	1349.33	3066	11.1456	25.8597		ANPEP	1.68205	1.67e-05	0.000205681	226.5	731.333	1.53888	4.04417
RSPRY1	1.31751	0.00789865	0.239164	2372	5277	31.1533	71.5881		METRNL	1.68146	5.1e-14	4.03e-12	4461.5	12592.8	144.297	368.155
AFF2	1.31722	0.00230211	0.109747	56	122.667	0.758302	1.82039		ENSOARG00000015153	1.68027	0.0721074	0.207915	1.33333	4.33333	0.0153483	0.0419877
NKX3-1	1.31503	0.0995659	0.788252	17.6667	42	0.231189	0.543191		ENSOARG00000001941	1.67961	5.3e-07	9.97e-06	108.05	305.204	1.52381	3.93017
PLEK	1.31399	0.0861467	0.776425	5572	12272.6	71.2662	162.824		STX11	1.67866	3.11e-16	3.51e-14	512	1437.83	14.229	36.7287
DCSTAMP	1.31321	0.149401	0.890822	151.333	328	3.77742	8.71658		WIF1	1.6783	0.0286648	0.103449	1	3.16667	0.0218001	0.0591722
MRC1	1.31311	0.434561	1	3131.33	6306	21.4504	48.6108		ENSOARG00000005256	1.67755	2.55e-26	1.44e-23	260.167	770	28.0604	73.0031
ADGRE1	1.31289	0.38268	1	576.668	1162.67	4.01508	9.11241		ARL5B	1.67447	1.21e-09	4.22e-08	390.333	1070.67	23.5125	59.6838
ALAS1	1.31285	0.0300443	0.501223	5597.67	12181.3	91.8536	211.091		NAV2	1.67425	1.25e-08	3.58e-07	57.5	178.167	0.167229	0.445484
KCNB1	1.31187	0.0938256	0.786715	10.3437	24.024	0.0322389	0.0724164		ENSOARG00000018820	1.67172	5.71e-06	8.05e-05	7.83333	23.5	0.211446	0.573922
LOC108638312	1.3118	0.148304	0.888464	14.3333	33.5012	0.357557	0.824161		ABCG1	1.66873	0.0136036	0.0578989	318.167	961.5	3.21939	8.6376
NRG3	1.31155	0.0660149	0.698214	9.99646	23.1136	0.113689	0.257209		HRH2	1.66787	0.00400926	0.021713	2	6.16667	0.0485141	0.133919
GTSF1	1.31131	0.256702	0.965215	0.666667	1.66667	0.0537155	0.13639		TMEM26	1.66749	0.0518036	0.162135	221.833	673	4.9007	13.3598
LAP3	1.31084	0.00572441	0.197712	5319.33	12114.3	114.867	261.353		ZSWIM4	1.66641	3.21e-07	6.45e-06	361.167	1026.5	2.19858	5.57619
LOC108638476	1.30842	0.286761	0.974083	0.666667	1.66667	0.0194263	0.0468509		RAB20	1.66603	2.16e-14	1.8e-12	821.833	2359.67	27.827	70.8675
AVIL	1.30688	0.00914301	0.263265	70.6667	158.333	0.684781	1.56538		PAPPA2	1.66417	0.0102609	0.046139	1	3.16667	0.00320536	0.00938246
DGAT2L6	1.30567	0.317344	0.998586	1.33333	3.33333	0.0438372	0.101204		ENSOARG00000010597	1.66258	2.94e-08	7.71e-07	34.6667	107.333	0.513854	1.33824
FAM135B	1.30345	0.175046	0.941589	1.33333	3	0.00579916	0.0160505		ENSOARG00000018656	1.66188	0.00224902	0.0134835	5	14.3333	0.149847	0.378533
NMI	1.30317	0.0187533	0.399801	1794.33	3932.67	70.3781	159.525		CITED4	1.65948	0.000135655	0.00125188	95	278.833	5.17553	13.1006
DUSP5	1.30258	0.0269712	0.471499	951	2179.67	15.6414	34.803		ENSOARG00000020100	1.65851	0.524101	0.784392	5.63579	15.0979	0.168027	0.485107
EDARADD	1.30228	0.0122735	0.313189	357.667	829	5.78065	13.2494		SPINK5	1.65792	0.101172	0.263769	0.833333	2.83333	0.00581092	0.0169542
LOC102184922	1.30018	0.33881	1	743.279	1553.91	3.89023	8.68171		ENSOARG00000013395	1.65684	6.52e-19	1.14e-16	821.833	2484.67	72.8002	190.127
PKHD1L1	1.29897	0.325146	1	0.666667	1.66667	0.00253122	0.006438		ITIH5	1.65656	0.145421	0.342215	1.83333	5.16667	0.0138595	0.0354241
PSMB10	1.29825	0.103732	0.802509	707.333	1490.67	25.3299	57.2249		PRDM1	1.655	1.03e-13	7.57e-12	857.833	2436.17	7.03331	18.007
RNASEL	1.29704	0.0825056	0.760074	372.333	804.333	4.53481	10.1816		STAMBP	1.65301	2.48e-19	4.68e-17	1143.5	3283.17	11.54	29.6784
FGF21	1.29635	0.203141	0.965215	1.33333	3	0.0289277	0.0788143		ENSOARG00000016673	1.64906	0.351714	0.601	1.03826	2.90389	0.100932	0.269801
LOC102174023	1.29581	0.307092	0.992862	2009.67	4042	18.0921	40.7941		ENSOARG00000007017	1.64797	8.83e-09	2.62e-07	490.505	1364.73	18.9037	48.218
EFCAB9	1.29382	0.0164266	0.373038	112.667	239.667	6.29202	14.3513		ALDH8A1	1.6462	0.0242456	0.0907818	0.666667	2.16667	0.0105729	0.0311699
SFTPC	1.29376	0.0997549	0.789103	4.33333	8.33333	0.187869	0.423892		ENSOARG00000025170	1.64295	0.00138025	0.00895443	63.2943	201.826	0.644581	1.75103
IFI6	1.29277	0.2628	0.965215	1157	2375.67	59.7782	132.78		GPR75	1.64155	0.00115087	0.00767854	3.33333	10	0.0455779	0.120378
LOC102176279	1.2916	0.261487	0.965215	1	2.33333	0.0327629	0.0846387		ILDR1	1.64139	0.0153771	0.0639556	4.66667	13.3333	0.0686141	0.173141
LOC102172041	1.29107	0.186293	0.961342	6.20675	14.4702	0.152844	0.333168		KDM6B	1.6413	1.33e-08	3.79e-07	102.298	283.185	0.522121	1.31884
JPH2	1.29061	0.00187913	0.0944138	1220.67	2774.33	9.43419	21.5949		TRAF3IP2	1.64121	1.16e-09	4.06e-08	1098.33	3019.5	14.3483	35.2475
ASB9	1.28863	0.0536322	0.640397	71.3333	150.333	1.68023	3.86371		ENSOARG00000014614	1.63663	0.0174504	0.0705547	2	5.83333	0.0123606	0.0336831
PTGDR	1.28858	0.0759312	0.732121	78.3333	182.667	2.27242	5.07101		KCNK12	1.63443	0.38933	0.643112	3	7.16667	0.0852141	0.19082
STEAP4	1.28817	0.0694824	0.710524	3912.14	8591.66	41.1033	93.0714		EPS8L1	1.63238	0.108739	0.278074	0.333334	1.16667	0.00331908	0.0123608
EPGN	1.28742	0.220211	0.965215	1	2.33333	0.0570895	0.147851		ENSOARG00000011013	1.62943	0.274377	0.505708	0.5872	2.09917	0.0208417	0.0633294
LOC102183041	1.2869	0.0211555	0.421259	9.66667	21.6667	0.203672	0.473866		WT1	1.62759	0.0896244	0.243938	3.66667	11.5	0.0577425	0.163307
KIAA1324L	1.28673	0.0103669	0.281567	103	221.667	1.15709	2.6689		ENSOARG00000020822	1.62744	5.69e-06	8.02e-05	10.8333	31	3.89634	9.83
WT1	1.28645	0.153736	0.900459	2.33333	5.33333	0.030177	0.0736087		ENSOARG00000017177	1.62703	0.0560181	0.171696	0.51658	1.69884	0.0931173	0.273184
PLCB1	1.2856	0.00299459	0.128046	288.224	625.667	2.23676	5.03854		ENSOARG00000015453	1.62514	2.83e-09	9.24e-08	679	1905.83	24.2702	62.4026
ZHX2	1.28383	0.000273569	0.022981	498.667	1087.68	2.88497	6.59463		AFM	1.624	1.46e-05	0.000182691	147.248	384.171	0.613436	1.47774
ARAP2	1.28342	0.301633	0.986093	1431.33	2897.67	7.58724	17.0757		ENSOARG00000017184	1.62286	0.0684221	0.199572	0.5	1.66667	0.0816267	0.275167
LOC108635371	1.28286	0.439871	1	0.0218495	0.218984	0.000392304	0.00337655		CNR2	1.62272	0.000165789	0.00149224	15.5	42.1667	0.296176	0.774041
LOC108633803	1.28281	0.509578	1	63.8813	125.349	1.38836	3.0744		ENSOARG00000014593	1.62163	0.0638202	0.188697	0.833333	2.33744	0.0198712	0.0615707
SLITRK5	1.28227	0.120488	0.850609	87.6667	193.667	0.633921	1.48869		ENSOARG00000005557	1.61947	0.00804072	0.0381066	2033.5	5319	61.142	145.897
GLIS3	1.28103	8.36e-07	0.000211543	1879	4097	9.10153	20.8123		NOV	1.6178	0.000108089	0.00103541	190.333	567.5	2.64482	6.84182
LRRC32	1.28057	0.00341992	0.14084	548.334	1209.67	3.8043	8.55256		ENSOARG00000020080	1.61602	0.0618994	0.184279	0.5	1.66667	0.0262223	0.0765592
C20H5orf38	1.27984	0.43647	1	0.666667	1.66667	0.030721	0.0791053		ENSOARG00000014298	1.61575	0.000150272	0.00137123	20.8252	58.2719	0.569853	1.42005
TLR3	1.27836	0.00440035	0.166409	888.667	1957	12.6406	28.2331		MDM4	1.61446	0.0700492	0.203059	2.17093	5.84674	0.0439826	0.106257
MXD1	1.27421	0.126494	0.854608	815.666	1629.67	6.16193	13.7201		NTNG2	1.61158	0.00792524	0.0376689	1.83333	5.66667	0.019769	0.0521849
MAATS1	1.27394	0.0119906	0.309295	64.3333	137.333	1.10837	2.52053		SLC10A6	1.61086	0.105996	0.272885	0.666667	2	0.0128471	0.0387808
SHE	1.27291	0.193098	0.965215	6.33333	14	0.0469989	0.103048		CA1	1.60941	0.0762863	0.216951	39.4025	129.75	0.507859	1.37494
ARNTL2	1.27144	0.0372303	0.566814	375.667	859.333	9.81788	21.8918		ENSOARG00000020646	1.60696	1.73e-08	4.81e-07	2040.83	5593.17	25.1326	61.3157
HEPACAM	1.26983	0.0407191	0.58516	16.3333	35.3333	0.147822	0.333499		HID1	1.60694	0.0871783	0.239063	1.33333	4.16667	0.0106711	0.0299636
COLEC10	1.26964	0.347069	1	0.666667	1.66667	0.0260165	0.0615384		KANK4	1.60689	0.0175345	0.0708138	19.1667	55.6667	0.1151	0.289984
LOC102172074	1.26924	0.181604	0.951894	2	4.33333	0.0159397	0.0386131		MCOLN2	1.60535	4.97e-10	1.87e-08	81.0185	233.378	0.809129	2.06682
SP110	1.26768	0.0226019	0.433431	926.667	1989.67	13.7306	30.3906		RFTN1	1.60482	3.69e-15	3.52e-13	1551.83	4289.67	18.5623	46.2337
TSTD1	1.26694	0.243647	0.965215	2.54648	5.99296	0.374057	0.834925		ENSOARG00000000119	1.60316	0.00227127	0.0135827	8	21	0.141835	0.36164
GEM	1.26534	4.91e-06	0.00101419	2976.67	6481.33	56.3374	128.903		ENSOARG00000001669	1.60115	2.03e-07	4.28e-06	500.638	1331.32	6.80142	16.5623
LOC102170968	1.26291	0.126496	0.854608	74.3482	170.81	0.946957	2.02627		ENSOARG00000002958	1.60103	0.000871783	0.00610507	18.423	55.2657	3.74698	9.70129
C2	1.26162	0.132433	0.855202	175.667	359.667	2.12227	4.67866		LCP2	1.6006	7.92e-13	5.17e-11	3751	10118	52.1807	126.787
LOC102179223	1.25969	0.117061	0.841265	10.6094	22.1262	1.079	2.42791		ENSOARG00000009490	1.59974	0.000860745	0.00603776	628.001	1686.42	3.33338	7.9616
SH2D7	1.25927	0.266441	0.965215	1	2.33333	0.0127414	0.0286158		CCDC160	1.59959	0.161406	0.369441	0.166667	0.666667	0.00444378	0.0177733
LOC102185944	1.25845	0.309363	0.99301	1.00407	2.34455	0.015247	0.0339717		EML4	1.59916	5.53e-09	1.7e-07	2098.5	6169	16.6891	42.6219
CXCR2	1.25607	0.361441	1	6.48715	13.1294	0.085589	0.193556		RFLNB	1.59669	0.000694465	0.00502111	23	64.3333	1.11198	2.79386
EPHA4	1.25362	0.0762665	0.733256	544	1251	4.02242	8.93069		ENSOARG00000017922	1.59658	0.0956678	0.253256	0.333333	1.16667	0.10544	0.336412
CHRNA6	1.25338	0.327499	1	1.66667	3.66667	0.0496633	0.114774		ENSOARG00000002708	1.59557	4.4e-09	1.4e-07	772.434	2170.48	16.2915	39.6591
GGT6	1.25293	0.286343	0.974027	1	1.33333	0.0172584	0.0485312		PLAT	1.59395	0.200779	0.430909	6.16667	17.6667	0.0733216	0.181297
NAB1	1.2527	1.93e-06	0.000420367	2294.05	4997.45	17.6109	39.3676		TIMP1	1.59335	8.2e-06	0.000110825	1077.67	2952	20.3226	48.7693
SRCIN1	1.25061	0.151389	0.896452	11	24.3333	0.057488	0.133266		DCST1	1.58817	0.141523	0.335194	0.666667	2.16667	0.00678654	0.0196753
KLHL29	1.25008	0.0531809	0.640397	113	246.667	0.767903	1.69389		PCDH17	1.58799	0.263569	0.491915	1.16734	3	0.00736288	0.0172465
SOX8	1.24949	0.215726	0.965215	1.33333	3	0.0166901	0.0393631		ADRA2A	1.58491	0.157852	0.363467	0.333333	1.16667	0.00740158	0.0193384
PTGIR	1.24567	0.124646	0.854608	115.333	257.667	1.04081	2.22771		TAP1	1.58311	2.51e-06	3.91e-05	2180.5	5800.83	23.4367	55.2882
KLK14	1.24362	0.141432	0.868755	2.00312	4.34886	0.0544371	0.122626		PDCD1LG2	1.5829	0.000713302	0.00513277	109.227	308.495	1.09915	2.76416
FYN	1.2435	0.0745308	0.729061	2488.33	5049	27.4158	59.901		BICDL2	1.58076	0.0539821	0.167125	2.66667	8	0.0431077	0.102572
UAP1	1.23652	0.00706061	0.222139	2849.67	6140.67	46.3555	99.9993		CREG2	1.58003	0.161732	0.369948	0.166667	0.666667	0.00724272	0.0294023
PNP	1.23641	0.000562902	0.0402045	7782.09	16394.2	255.844	564.418		ENSOARG00000019562	1.57996	0.187122	0.409743	0.166667	0.666667	0.00999022	0.042771
MYH13	1.23581	0.221759	0.965215	2.47191	5.28369	0.0146824	0.0336783		COLEC11	1.57746	0.116129	0.290391	0.333333	1.16667	0.00911287	0.0273709
CD2	1.23128	0.228613	0.965215	8.66666	16.6667	0.180647	0.406101		PPARD	1.5769	4.06e-26	2.21e-23	1187.33	3289	17.0205	41.622
LOC102184282	1.23063	0.0396972	0.581521	60.4703	122.6	0.900811	1.99378		ENSOARG00000012288	1.57583	0.000392922	0.00311192	11.8153	31.175	0.191539	0.454468
ROBO1	1.23024	1.04e-06	0.000256296	4375.66	9152.67	25.9961	57.5114		ENSOARG00000012039	1.57503	0.0129355	0.055682	52.7551	150.268	1.21778	3.07633
LOC102186356	1.22798	0.56468	1	278.699	519.191	5.90592	12.6779		TEX43	1.57336	0.0543563	0.167989	0.833333	2.33333	0.0670348	0.188425
LOC102184002	1.22679	0.0895879	0.786715	157.056	324.365	2.31374	4.98497		UBA7	1.57001	0.000586986	0.00433886	678.751	1640.01	3.82791	8.91146
CMTR2	1.22641	0.0214879	0.422756	831.667	1802.67	11.5103	24.4916		PPP1R3C	1.56903	0.00156167	0.00995502	542.833	1357.5	7.00432	16.0937
CGNL1	1.22595	0.175783	0.942345	90.6667	174.667	0.416769	0.915777		TRAF3	1.56283	1.27e-12	8.08e-11	571.667	1503.33	6.889	16.2056
CITED1	1.22581	0.11999	0.849864	9.66666	21	0.359308	0.804957		RND3	1.55934	0.0567268	0.173166	15.6667	40.1667	0.626444	1.36325
NABP1	1.22519	0.0129455	0.323808	589.666	1212.67	13.5401	29.4492		CCDC172	1.55757	0.150972	0.351774	0.166667	0.666667	0.00249545	0.0120374
SRGN	1.22505	0.262353	0.965215	9658.69	19546.3	444.581	957.215		SLC7A5	1.55707	2.81e-06	4.32e-05	466.667	1234.33	5.64217	13.5656
SUSD6	1.22484	0.0349711	0.543829	3736	7517.68	22.9988	49.8364		FGR	1.55364	7.46e-10	2.72e-08	5535.17	15278	70.4918	170.901
SP9	1.22175	0.39668	1	0.71128	1.45673	0.00969843	0.0281374		HSPA12A	1.5528	0.00730937	0.035208	9	22.6667	0.0956555	0.220584
S1PR3	1.22172	0.300675	0.985439	1583.33	2998.33	13.4072	28.7553		DHRS9	1.55251	1.04e-08	3.06e-07	716.167	1976.67	16.0663	39.6039
FAM111B	1.22143	0.119776	0.849864	538.823	1139.73	6.92173	14.5371		IFI44	1.55127	0.00273796	0.0158498	2691.16	7004.63	16.7217	39.512
TLL1	1.2211	0.0150531	0.354791	88.3333	189.333	0.941953	2.07766		ENSOARG00000009886	1.54979	5.21e-05	0.000563529	278.443	764.195	8.87573	21.9435
RSPO1	1.22049	0.0676312	0.703968	28.3333	66	0.43811	1.00511		ENSOARG00000011700	1.54635	0.153429	0.356032	0.166667	0.666667	0.00297005	0.0111999
TMEM190	1.21999	0.00657326	0.213687	67	138.667	0.775524	1.70942		ENSOARG00000011290	1.54526	2.81e-10	1.13e-08	200.266	521.513	38.0525	88.628
LOC102168966	1.21933	0.261321	0.965215	20.1492	39.1589	0.471301	1.02536		HORMAD2	1.54491	0.165572	0.376128	0.166667	0.666667	0.00475862	0.0178037
TUBA1C	1.21929	0.00357197	0.144285	3778.62	8094.25	91.3737	198.092		ENSOARG00000000457	1.54442	1.57e-07	3.41e-06	279.023	717.534	2.00456	4.67903
BTG2	1.21708	1.74e-05	0.00271431	2652	5503.67	38.1397	83.0963		NFAT5	1.54419	2.06e-06	3.28e-05	2832.37	6862.27	8.27523	18.8889
OSBPL3	1.217	0.000190593	0.0174803	904	1897.67	6.38727	13.8314		ENSOARG00000000564	1.54226	3.72e-07	7.3e-06	23.6118	62.7374	0.405531	0.964028
STARD13	1.21127	0.0193438	0.40299	2034.33	4244	13.5904	28.7227		SLC14A1	1.54224	0.154745	0.358222	0.166667	0.666667	0.00305885	0.0110939
CASP7	1.20769	0.00521317	0.186117	1022.15	2057.47	16.8635	36.2473		SOD3	1.54139	0.205559	0.438108	0.166667	0.666667	0.00410407	0.0178405
GLP1R	1.20615	0.188924	0.965215	2.33728	4.66716	0.0111529	0.027891		DGKK	1.53828	0.165018	0.375355	0.166667	0.666667	0.00100056	0.0034374
VSTM2A	1.20516	0.554359	1	0.666667	1.66667	0.0115116	0.0275682		ABCC9	1.53661	0.127891	0.310203	2.66667	6.83333	0.0131615	0.0307204
LOC102179419	1.20154	0.122945	0.854608	12	24.3753	0.170875	0.370221		TNFRSF12A	1.53411	1.01e-07	2.31e-06	146.833	389.667	11.9026	28.1843
ERAP1	1.20085	0.0277434	0.477524	779.332	1534.21	9.09606	19.5343		CHGB	1.53386	0.168215	0.379818	0.166667	0.666667	0.00193662	0.00712693
TMEM151B	1.20066	0.088029	0.782855	3.33333	7	0.0230156	0.0499091		ENSOARG00000001141	1.53151	0.0790504	0.222362	0.612888	1.7955	0.0205473	0.065553
C27H8orf4	1.19953	0.0215778	0.423558	1430.33	2883	51.515	109.682		ENSOARG00000015786	1.5313	1.67e-05	0.000206199	46.6412	121.172	0.337359	0.799789
FERMT2	1.19657	0.00331085	0.137542	14719	31625	235.47	501.046		ENSOARG00000007410	1.52941	0.169341	0.381622	0.166667	0.666667	0.0081328	0.0248168
EGR2	1.19648	0.0775185	0.736212	865.667	1740.67	10.57	22.2344		MPL	1.52866	0.0394842	0.132448	0.666667	2	0.0080878	0.0199935
KCNK1	1.19231	0.0111016	0.294364	193.667	407.667	3.84884	8.2021		RGS8	1.5278	0.166639	0.377503	0.166667	0.666667	0.0086792	0.0319825
TAP2	1.19134	0.0551678	0.648521	1503.67	3070.33	17.459	36.4698		XKR7	1.52639	0.226314	0.462653	0.5	1.66667	0.00606532	0.0173662
RHOH	1.19106	0.385497	1	75	139.667	1.55167	3.27172		LMTK2	1.52543	1.1e-08	3.2e-07	565.167	1417.33	2.67493	6.06908
HEG1	1.18873	0.018336	0.395579	2771.33	5980	11.6523	24.3602		FBP2	1.52509	4.96e-08	1.23e-06	71.8615	188.457	0.431213	1.02522
RNF39	1.18796	0.18944	0.965215	2.00011	4.334	0.0347327	0.0730549		GLIS3	1.52495	0.000953067	0.00657641	201.833	499.167	1.42477	3.26396
LOC102171062	1.18439	0.250895	0.965215	6	11.6667	0.154722	0.331195		PPP1R3E	1.5249	1.53e-05	0.000190815	58.6667	167.667	1.67433	4.01309
CLCF1	1.18412	0.00113375	0.0674741	1049.33	2085	18.7677	40.4528		PLEK2	1.52477	0.0775927	0.219692	15	33.6667	0.346735	0.733017
MMP12	1.18324	0.341319	1	42722.7	81231.7	1049.63	2207.73		DUSP12	1.52435	1.22e-05	0.000157378	1544.83	3843.67	19.8804	44.386
MOV10	1.18286	0.0482505	0.616928	1692	3445	17.3763	35.9314		ENSOARG00000009245	1.52286	0.1569	0.361907	0.166667	0.666667	0.00306787	0.0104058
CD14	1.18178	0.193721	0.965215	7452	14182.7	76.2593	159.376		RHOB	1.52278	1.58e-07	3.43e-06	639	1716.67	26.3525	62.5388
GLYATL3	1.18149	0.157321	0.908652	1.81973	3.8659	0.0457928	0.0996254		ENSOARG00000016463	1.52178	0.157745	0.363267	0.166667	0.666667	0.096707	0.334553
LOC102185809	1.18049	0.335155	1	0.743967	1.66667	0.03518	0.0804867		HIVEP1	1.52056	6.25e-06	8.69e-05	51.3333	133.833	0.146237	0.333637
SLC2A1	1.18036	0.00600751	0.203302	13426.7	26813	116.927	251.457		ENSOARG00000020392	1.52053	0.167202	0.378368	0.166675	0.666747	0.00775802	0.0270345
KIAA1217	1.17957	0.0151644	0.355866	4786	9866	31.1185	67.6259		MICU3	1.52029	0.0229807	0.0869528	39.6667	93	0.971394	2.08772
PRSS16	1.17901	0.423054	1	2.66667	5	0.0518494	0.117015		HYDIN	1.51967	0.0285705	0.103254	2.16667	6.16667	0.00317384	0.00769854
CHI3L2	1.17815	0.398147	1	4.33333	8.33333	0.0925251	0.205238		ENSOARG00000002659	1.51827	3.41e-07	6.76e-06	93.3333	250	2.13927	5.05889
PRDM1	1.17581	0.217114	0.965215	772.667	1528.67	5.59064	11.6095		ENSOARG00000000806	1.518	0.159898	0.366982	0.333333	1.16667	0.00683183	0.0175619
NFKBIE	1.17519	0.000843315	0.0548299	695.667	1399.33	10.1334	21.2783		ADGRG2	1.51703	0.166656	0.377503	0.166667	0.666667	0.0012802	0.00433175
ABL2	1.17504	0.000812593	0.0531968	3277.33	6748.29	23.0765	49.4218		CCDC70	1.51698	0.170354	0.382763	0.166667	0.666667	0.00644105	0.0201311
LOC102183680	1.17373	0.592032	1	8.67543	16.0975	0.162706	0.335476		ENSOARG00000013106	1.51567	0.184904	0.406498	0.333333	1	0.00309538	0.00830532
LOC102175311	1.17344	0.350471	1	2.66667	5.33333	0.103953	0.222507		TXNRD1	1.51553	1.15e-10	5.06e-09	16930.3	43728.8	249.983	576.656
GPN3	1.17303	9.77e-05	0.0106035	1198.33	2446.33	45.7594	96.157		FGF16	1.51522	0.157747	0.363267	0.166667	0.666667	0.00839712	0.026948
LOC102173761	1.17175	0.265589	0.965215	2	4.33333	0.138969	0.288316		ENSOARG00000002549	1.51489	0.166781	0.377701	0.166667	0.67456	0.0116426	0.0356522
ACSL4	1.17068	9.07e-05	0.0100149	7125.58	14726.5	77.3795	162.704		ENSOARG00000021196	1.51349	0.0969939	0.255361	124.667	379.167	11.9246	28.9248
PRR16	1.17028	0.000323687	0.0260389	425.667	858.333	11.3005	24.0046		ENSOARG00000001242	1.51287	0.0124968	0.0541036	9.70724	23.1364	0.22881	0.51451
ZNF697	1.16889	0.000218952	0.0190679	1270.07	2545.88	9.5221	19.9182		CASP7	1.5128	1.42e-06	2.39e-05	1509.22	3887.48	15.2451	34.3217
PARP12	1.16831	0.124606	0.854608	1037	2056.66	10.5023	21.5705		ENSOARG00000012770	1.5123	0.169319	0.381622	0.166667	0.666667	0.00213417	0.00683315
NAIP	1.16696	0.362273	1	544	1007.67	3.34293	6.85463		RELL1	1.50905	1.42e-07	3.13e-06	1135.17	3002.83	27.6962	65.4415
CDV3	1.16668	0.000138059	0.0136792	13623.7	28009.6	213.724	448.296		TRPM6	1.50862	0.0153809	0.0639588	36	97.8333	0.134379	0.329949
LOC102178267	1.16663	0.0445318	0.604648	9	17.6667	0.790538	1.69895		SLC38A1	1.508	4.86e-12	2.74e-10	4373.5	10973.8	66.3038	152.53
ANOS1	1.16593	0.0871031	0.779076	109.876	214.224	1.11091	2.3054		ATP1B1	1.50766	0.000104944	0.00100913	1822	4387.83	33.752	74.6407
ADAMTS7	1.16396	0.0359564	0.554534	1472.33	2866	7.77797	16.0913		ENSOARG00000020054	1.50734	0.183553	0.40414	0.153722	0.623152	0.00216527	0.00801273
MARCO	1.16273	0.284071	0.972393	4.33333	8.33333	0.0919434	0.198074		KAZN	1.50676	0.0372525	0.126648	6.66667	17	0.0666801	0.149533
LOC102177561	1.16261	0.248013	0.965215	6	12.8771	0.390466	0.845113		ENSOARG00000002829	1.50653	0.168051	0.379643	0.5	1.5	0.0140164	0.0386455
LOC102176695	1.16244	0.0583909	0.662217	28.8852	58.9211	0.246575	0.508501		MYB	1.50648	0.000758984	0.00541547	28.1667	72	0.321786	0.762264
LOC102184710	1.1621	0.00290018	0.12457	340	696.333	8.67752	18.1389		LRRN3	1.50369	0.000636573	0.00466306	65	175.167	0.802657	1.84979
PLLP	1.16165	0.307955	0.992975	1.33333	3	0.0303839	0.0667234		GTSF1	1.5034	0.0218844	0.0838994	2.33333	6.33333	0.129436	0.318692
DENND5A	1.16163	0.000377595	0.0295493	6083	12061	49.5968	103.59		SLCO5A1	1.50316	0.122439	0.300456	0.666667	2	0.00652924	0.0152469
LSAMP	1.159	0.178936	0.945441	139	268.333	0.617544	1.26491		PTPN12	1.5028	1.76e-07	3.77e-06	1315.83	3148.17	13.8397	30.8253
IL18R1	1.15899	0.19099	0.965215	2851.67	6073.33	58.2023	122.807		ENSOARG00000001357	1.50217	2.21e-08	6.01e-07	290.255	783.197	29.4709	67.4248
NFIB	1.15846	0.0284247	0.484419	562	1129.33	3.25041	7.02661		ENSOARG00000003218	1.4993	0.411276	0.666518	0.524597	1.6956	0.0756822	0.19998
FAM8A1	1.15729	0.0131876	0.328065	2083.33	4119.33	22.2264	45.9708		ENSOARG00000019267	1.49871	0.081916	0.228029	0.511595	1.54328	0.0908897	0.218617
ONECUT2	1.15714	0.130114	0.854608	77.2128	157.852	0.335218	0.711153		ENSOARG00000009963	1.49803	1.03e-06	1.81e-05	99155.2	248801	739.971	1688.7
DCBLD2	1.15614	0.005404	0.190675	14702.1	30364.1	121.93	257.233		MED30	1.49737	1.35e-08	3.85e-07	457.333	1152.5	26.9877	60.436
SYTL3	1.1556	0.127421	0.854608	5.68007	11.4845	0.0532865	0.109247		NFKBIE	1.49603	2.9e-11	1.4e-09	665	1696	11.2709	25.9464
CDC5L	1.15539	5.08e-06	0.00102527	6428.33	12836.3	50.997	106.897		ENSOARG00000014364	1.49595	0.000127809	0.00119405	1254.08	3075.09	25.5635	56.8834
CELF6	1.15489	0.0918199	0.786715	15.3089	31.1111	0.163837	0.350816		C6orf141	1.49482	0.00953408	0.0436215	30.5	79.3333	1.51976	3.3643
LOC102176361	1.15476	0.230357	0.965215	10.3333	21	0.231735	0.497561		ENSOARG00000017658	1.4944	0.00439742	0.0233727	2.83333	7.66667	0.430779	1.03685
FERMT1	1.15388	0.0052448	0.186117	2206.93	4540.07	30.5673	63.9834		RSPRY1	1.49309	1.14e-06	1.98e-05	1842.83	4624.67	24.047	53.4069
IL4I1	1.15347	0.0146761	0.350032	235	490.154	4.66009	9.54411		ENSOARG00000001622	1.492	9.54e-06	0.000126863	424.667	1020.67	4.36329	9.59969
IL15RA	1.15222	0.0200093	0.410257	2040.67	4262.34	47.7989	97.0062		ENSOARG00000000621	1.4913	0.355066	0.605116	0.333333	1.16667	0.0041856	0.0115747
LOC102184937	1.15127	0.0645191	0.691203	11	22	0.736101	1.51568		QRFP	1.49127	0.0188343	0.0748914	1	2.83333	0.0745568	0.188087
PAX9	1.1511	0.00621281	0.20693	75.3333	148.667	0.685365	1.43229		NGFR	1.49034	0.0564516	0.172575	0.666667	2	0.0118938	0.0284417
LOC102186117	1.15032	0.270125	0.965215	3	6.33333	0.0513184	0.100169		GLIPR1L2	1.48979	0.130397	0.314876	0.5	1.5	0.00736618	0.0178583
LOC108638504	1.14988	0.0706803	0.712974	5.66667	11.3333	0.0635702	0.132874		GLDN	1.48815	0.00184036	0.0113919	1033.67	2657.17	13.9412	32.695
PLPP6	1.148	0.00610911	0.204861	181.243	359.434	2.38279	5.00011		AADAC	1.48805	0.0793219	0.222839	4.33333	11.8333	0.0670089	0.169104
GALNT18	1.1459	0.182857	0.953758	5	10.3333	0.0689638	0.13542		ENSOARG00000020136	1.48786	0.156838	0.361803	0.5	1.5	0.0224953	0.063348
SNX10	1.14543	0.199356	0.965215	4397.33	8512.32	100.27	204.267		ENSOARG00000015823	1.48768	0.208073	0.442326	0.166667	0.666667	0.00214195	0.00904707
LOC102171322	1.14504	0.425874	1	0	0.142161	0	0.0045388		RALGDS	1.48661	5.58e-05	0.000595297	1250.5	3020.5	10.6135	23.2486
TNFSF9	1.14465	0.129473	0.854608	53	106.333	0.917202	1.84215		TLR3	1.48601	0.00108428	0.00729664	139.167	381.5	1.25934	3.01863
CPNE4	1.14462	0.011056	0.293804	25.3333	50.3333	0.432875	0.900802		RIMKLB	1.48534	0.0158674	0.0655825	11.8333	28.3333	0.233576	0.506204
BACE2	1.14383	5.18e-05	0.00650794	4219.67	8452.33	74.3122	154.245		RUNX1	1.48528	7.19e-12	3.92e-10	570.5	1440.33	8.77517	19.6409
DOCK3	1.14278	0.00283024	0.122676	680.333	1296	3.06149	6.34213		ENSOARG00000001230	1.4838	0.0819948	0.228218	0.5	1.5	0.0511329	0.128065
CACNA2D3	1.14078	0.15072	0.895219	8	16.3333	0.0918222	0.182756		ENSOARG00000011410	1.48327	0.145158	0.341756	0.5	1.5	0.0134902	0.0392049
PTPN12	1.13927	4.07e-05	0.00547976	3803.67	7644.67	55.5315	114.989		EFHD2	1.48327	6.26e-22	1.77e-19	3535.33	9022	126.888	288.114
KIAA1671	1.13867	0.000548216	0.0395737	1019.67	2034.33	3.12715	6.44591		MTMR9	1.48278	1.25e-11	6.5e-10	954.667	2419.5	13.0475	29.6157
NTM	1.13855	0.302684	0.98693	2	4	0.0228693	0.0508102		SLAMF9	1.48191	0.158144	0.363982	3.33333	7.5	0.102129	0.224336
SCN7A	1.13782	0.324044	1	1	2	0.00579447	0.015584		CFLAR	1.48076	3.99e-15	3.77e-13	3462.83	8806.83	43.173	98.4898
CDA	1.13541	0.362269	1	683	1212.33	18.7749	37.8064		HCN3	1.47988	0.00145886	0.00937872	13.6972	35.6667	0.141713	0.30879
LPAR3	1.1331	0.0970729	0.786715	30.6048	63.3717	0.618733	1.22637		KLKB1	1.4798	0.000422333	0.00331141	33	84.3333	0.425813	0.970596
CD4	1.13258	0.137493	0.860123	4.66667	9.33333	0.070298	0.144388		THEG	1.47796	0.00292386	0.0167428	4.83333	11.8333	0.0398842	0.092002
LOC108634976	1.1316	0.234694	0.965215	13.9461	27.5797	0.715524	1.51791		EDNRA	1.47701	0.0255653	0.0946216	16.3333	40	0.31716	0.667564
FSCN2	1.1306	0.13799	0.861473	2.33333	4.66667	0.0328172	0.07046		JAG1	1.47665	1.84e-07	3.91e-06	1890.83	4573.5	10.1461	22.48
ERAP2	1.13059	0.141352	0.868755	1986.91	3704.28	16.4924	33.5574		SMIM18	1.47661	0.00400095	0.0216735	2.5	6.5	0.419684	0.947421
CHRNB4	1.12885	0.274311	0.965215	5	10	0.110243	0.23718		ENSOARG00000009095	1.47573	0.201898	0.432566	0.166667	0.666667	0.00093803	0.00306495
SFRP2	1.12866	0.196407	0.965215	2.66667	5.33333	0.0540973	0.112916		NUTM1	1.47553	5.26e-06	7.48e-05	21.3333	57.6667	0.129447	0.293191
LTA	1.12834	0.220495	0.965215	12.3333	24	0.213628	0.430511		ENSOARG00000002823	1.47536	0.174334	0.388816	0	0.218453	0	0.003528
DNAH9	1.12627	0.0764083	0.733256	10.3333	19.6667	0.0241343	0.0509645		CASP8	1.47516	6.92e-10	2.55e-08	6286.87	15962.5	22.0946	50.5824
IRF9	1.1258	0.0437518	0.599298	1112.33	2120.67	20.5973	41.3125		SLC2A10	1.47352	0.00847245	0.0396994	23.1667	65.1667	0.297795	0.700784
BNC2	1.12562	0.000135693	0.0136792	3478.86	7004.18	14.3689	29.9612		ENSOARG00000016773	1.47239	1.35e-05	0.000171912	20.7814	51.7807	0.256118	0.573405
LOC108637596	1.12368	0.411244	1	0.666667	1.33333	0.02204	0.0554683		ENSOARG00000001407	1.46418	0.00376294	0.020579	2.83333	7.66667	0.114829	0.263349
SLC16A6	1.123	0.0332567	0.527468	814.856	1565.17	15.1705	31.2881		ENSOARG00000017439	1.46384	5.93e-16	6.47e-14	2961.57	7357.56	41.3562	92.478
LOC102178816	1.12131	0.560457	1	5.33333	9.66667	0.0765964	0.154311		KLLN	1.46348	0.0808893	0.225973	0.5	1.5	0.0455492	0.100019
PITPNM3	1.12042	0.119446	0.848984	2.66667	5.33333	0.0130593	0.0265712		ENSOARG00000017470	1.46253	0.0185682	0.0740001	10.0454	24.5457	0.128923	0.308494
PRKG2	1.11851	0.0150922	0.354921	306.333	601.667	2.88173	5.80706		RNF175	1.46234	8.97e-08	2.07e-06	80.3333	196.833	2.1433	4.70674
HES3	1.11683	0.361977	1	0.666667	1.33333	0.039056	0.109812		C1QL1	1.45837	0.0763157	0.217005	0.5	1.5	0.022462	0.0529642
TNFSF8	1.11636	0.385929	1	1143.67	2070	18.8505	37.3168		ENSOARG00000010070	1.4576	0.0113144	0.0500577	1259.67	2971.17	29.1097	61.0266
LOC102171837	1.1149	0.34364	1	1.00078	2.00127	0.0549622	0.135406		ENSOARG00000010890	1.45744	2.74e-05	0.000319482	13929.2	33953.3	315.745	692.479
HOMER1	1.11485	0.0212906	0.421259	707.021	1351.75	3.26175	6.57004		LMAN1L	1.45719	0.0109782	0.0487638	6	14.8333	0.0501575	0.116942
LOC102188768	1.11483	0.655207	1	2.01077	3.6765	0.0290841	0.0597777		RIPK2	1.45694	3.36e-07	6.68e-06	2615	6126.5	40.6005	87.6596
CD44	1.11288	0.00174732	0.0896562	24033.4	47740.3	428.288	859.097		FNDC3A	1.45655	8.8e-22	2.42e-19	4553.83	11171.3	27.6304	61.4063
NELL1	1.11231	0.133879	0.856578	23	45	0.334252	0.691705		SCML1	1.45634	1.53e-05	0.000190405	31	79.8333	0.808732	1.81248
LIPM	1.11182	0.0368633	0.562654	155	316.333	4.88195	9.704		EEF1AKMT3	1.45486	9.73e-09	2.86e-07	83.5	218	3.19301	7.26476
ZFP36L1	1.1105	0.177402	0.943841	7717	14094.7	86.5515	172.617		CLEC5A	1.45429	1.49e-10	6.39e-09	7183.59	17999.7	50.9562	114.277
TSHZ3	1.11039	0.000563308	0.0402045	740.406	1430.12	6.49875	13.1344		CD93	1.4529	0.0564664	0.172595	2.5	6.33333	0.0265249	0.0579623
LAYN	1.10945	0.279569	0.966189	28.6667	53.6667	0.793457	1.55551		ENSOARG00000017533	1.4522	5.51e-10	2.06e-08	160.901	396.654	42.5169	93.7829
SLC46A2	1.10941	0.279012	0.966085	92.6667	170.667	1.01468	1.99684		C1R	1.45208	8.2e-16	8.73e-14	1452.46	3523.77	5.77667	12.6896
ENTPD1	1.10876	0.016755	0.378173	2416.67	4659	18.7227	37.4909		KLK1	1.45159	0.0578988	0.175278	3.33333	7.33333	0.0897818	0.203612
RASA2	1.10816	0.00316071	0.133347	1613.33	3159.33	14.8662	29.5994		NCF4	1.45037	1.98e-16	2.31e-14	1775.86	4449.4	7.71708	17.4578
CBLN2	1.10771	0.207543	0.965215	16	30.3333	0.242284	0.490829		ZNFX1	1.45033	7.92e-05	0.000794191	6153.75	14878.2	14.6312	31.7285
LOC102181716	1.10747	0.15414	0.900459	2.66667	5.33333	0.01643	0.032204		PCOLCE2	1.45027	0.174134	0.388494	265.667	767.167	5.39586	12.9091
PMCH	1.10396	0.0276522	0.476818	7.83833	15.3888	1.1905	2.4462		PAMR1	1.44961	0.152608	0.354595	5	13.5	0.0400174	0.0973136
AP1S3	1.10378	0.00242891	0.113299	278	534.333	8.33899	17.0436		XKR8	1.44923	1.46e-08	4.15e-07	178.833	467.167	3.37652	7.59883
LOC108634212	1.10377	0.542854	1	1.66667	3	0.0143121	0.0304103		RASSF2	1.44915	3.72e-10	1.46e-08	2816	6812.83	68.7487	153.34
LOC102168673	1.10316	0.124501	0.854608	15	29.3333	0.548676	1.07564		P2RY10	1.44912	0.0852236	0.23541	6.66667	16	0.187827	0.395758
BCL2A1	1.10268	0.543256	1	507.333	879.333	12.3465	24.0802		IFIT2	1.44795	0.0127194	0.0549305	994.846	2378.78	16.9876	36.9635
HCK	1.09795	0.370071	1	741	1311.33	10.6274	20.5606		ROBO4	1.44763	0.214373	0.451524	0.5	1.5	0.00332172	0.00870774
CXCR4	1.09622	0.286708	0.974079	2525.33	4509.67	56.7496	111.75		ENSOARG00000009865	1.4466	0.00987359	0.0447301	4.44583	11.3459	0.395288	0.91467
OLFML2B	1.09436	0.148792	0.889986	1724.59	3249.84	17.4788	33.8582		ENSOARG00000001733	1.44474	0.220487	0.460917	0.166667	0.666667	0.00497427	0.0159525
LOC108636371	1.09433	0.545192	1	0.666667	1.33333	0.00774527	0.0174477		KIRREL2	1.44383	0.0879375	0.240459	0.833333	2.5	0.00857985	0.0204923
PPP1R14D	1.09413	0.222752	0.965215	4	7.66667	0.214341	0.453482		C21orf91	1.44083	1.21e-06	2.08e-05	539.5	1247.67	14.9308	32.3759
LOC108635304	1.09302	0.442883	1	0	0.131013	0	0.002884		FRMD3	1.44083	0.00434444	0.0231259	11.6667	31.1667	0.158629	0.363746
MROH2A	1.09078	0.426328	1	0.666667	1.33333	0.00343077	0.00829795		KDM8	1.4389	4.59e-09	1.45e-07	132.167	332.333	0.692306	1.52992
PTPRN	1.09049	0.131632	0.854608	1809	3269.33	14.5256	28.6025		ZHX2	1.4387	0.000575656	0.00427451	62.5	148.833	0.506261	1.07365
LOC102180040	1.09048	0.427365	1	0.666667	1.33333	0.00473187	0.012567		KBTBD8	1.43858	4.39e-14	3.55e-12	969.833	2392.33	13.4904	29.7615
TRIM21	1.08738	0.0237899	0.446116	987.344	1890.41	11.7358	22.9718		ENSOARG00000007123	1.43734	0.00982126	0.0445407	1.5	4	0.526621	1.1819
NOL4	1.08643	0.278703	0.965618	1.33333	2.66667	0.0116263	0.0239455		PLXNA2	1.43703	0.0015064	0.0096638	74.3333	175.5	0.255251	0.55077
GFRA1	1.08628	0.163194	0.921547	8.33856	16.0015	0.0363647	0.074274		ENSOARG00000007899	1.43648	0.359408	0.610451	0.166667	0.666667	0.00221087	0.0067359
LOC108638475	1.08458	0.213837	0.965215	3.66667	7.33333	0.121947	0.232133		DSG3	1.43556	0.262997	0.491915	0.999999	2.83333	0.00598308	0.0150192
IL6ST	1.08436	0.00187982	0.0944138	6361	12505	50.4534	100.61		MMP12	1.43459	0.00458899	0.0241403	95153.7	260376	1398.9	3209.18
FOXO1	1.07825	0.000968504	0.0602854	1928	3702.67	14.0421	28.1049		H3F3B	1.43445	6.6e-10	2.43e-08	8846.66	21521.4	684.978	1499.81
TOP1	1.0781	0.00158728	0.0846475	6093.33	11572.3	77.0353	151.276		TWISTNB	1.43406	2.93e-10	1.18e-08	615	1515.33	16.5884	36.5267
MAN1A1	1.07758	0.00635384	0.209423	8470.67	16369	85.0938	169.468		ADAM12	1.43344	0.40898	0.664186	3.83333	8.5	0.0177572	0.0342406
PLCXD2	1.07686	0.0927431	0.786715	165.449	326.058	0.930331	1.77697		SLC20A1	1.43231	3.72e-06	5.51e-05	7478.17	17546	69.0331	146.415
ENTPD7	1.07431	0.0083636	0.248053	4797.96	9123.99	19.7194	38.4305		DNAH10	1.43184	0.0266283	0.0978851	1.33333	3.5	0.00230148	0.00508813
LOC102186535	1.07387	0.266263	0.965215	3.80037	7.24076	0.553179	1.10775		GABRR3	1.43077	4.48e-07	8.59e-06	251.714	588.783	1.86524	4.01495
KCTD14	1.07379	0.378067	1	0.666667	1.33333	0.02583	0.0659406		TNFRSF1B	1.43075	9.03e-05	0.000886298	16466.7	38365.2	216.548	458.028
MAP3K5	1.07351	0.0461735	0.608178	384.333	757.667	3.23429	6.19189		FERMT2	1.43053	0.000135479	0.0012508	1328	3392.5	15.4768	33.4406
LOC106504020	1.07333	0.11007	0.81697	335.056	644.867	4.6978	9.04985		KCNJ15	1.42729	0.00340033	0.018991	54.5	139.333	1.01698	2.24067
ANKRD22	1.07113	0.0435201	0.59825	625.667	1242.33	20.9801	40.1591		PRSS54	1.42575	0.0964366	0.254179	2	5.83333	0.0348805	0.0825118
FADS1	1.06996	0.0121002	0.311276	2697.66	5255.33	28.6075	56.2543		LPAR1	1.42525	1.63e-06	2.66e-05	500.5	1280.83	9.22044	20.5755
LOC108635459	1.06852	0.0726324	0.720819	105.861	197.777	4.7818	9.25177		ENSOARG00000014555	1.4177	0.022042	0.08429	37.1786	89.8769	0.390394	0.881158
LOC102188471	1.06831	0.340087	1	1.00917	2.01285	0.133472	0.293974		IL11	1.41707	0.153785	0.356586	6	12.5	0.33052	0.647343
SLFN12	1.06469	0.415671	1	4.66667	8.33333	0.131624	0.262145		ACSL4	1.41593	2.35e-10	9.65e-09	9489.68	22603.7	57.1707	122.171
LOC108635646	1.06309	0.381238	1	0.698983	1.40672	0.0915463	0.197114		ENSOARG00000017006	1.41518	0.161027	0.368813	0.5	1.38122	0.0231028	0.0572725
GPR65	1.06269	0.515209	1	72.6667	125.667	1.69869	3.20845		SLC2A1	1.41515	3.73e-10	1.46e-08	2131.67	5084.17	31.4446	67.6913
LOC108636269	1.06268	0.389234	1	0.666667	1.33333	0.170963	0.405607		ENSOARG00000006305	1.41503	0.000262488	0.00220774	21.1667	54.6667	0.51747	1.15385
LOC102176161	1.0622	0.325259	1	1	2	0.0168374	0.033425		ENSOARG00000003401	1.41461	0.0625718	0.185629	2.16667	5.5	0.0940903	0.198982
LOC102180556	1.0608	0.565383	1	9.65886	16.4909	0.185849	0.356148		ENSOARG00000002396	1.41305	0.00416322	0.0223241	18.5	50.2598	1.12427	2.56028
CHST1	1.06026	0.134822	0.856578	168.667	302	1.77777	3.38112		UFC1	1.41174	0.00505305	0.0261378	2.5835	6.64677	0.157205	0.353521
LHFPL2	1.05814	0.121991	0.854283	9324.33	16033	70.84	138.625		LDLRAD3	1.40962	0.0476709	0.152055	2	5.16667	0.0539422	0.124954
TMEM114	1.05612	0.0648566	0.691922	18.0731	32.7906	0.421828	0.826409		LSAMP	1.409	0.159403	0.366282	1.33333	3.66667	0.0180471	0.0396286
MSANTD3	1.05563	0.00155315	0.0840072	525.847	994.905	3.97658	7.83906		ENSOARG00000008307	1.40856	7.25e-05	0.000738084	10.1789	24.6487	2.65762	5.85273
POU4F3	1.05449	0.390444	1	0.666667	1.33333	0.020991	0.0459409		WNT6	1.406	0.0713009	0.205955	2	4.83333	0.0477123	0.108015
TNFRSF21	1.05356	0.165053	0.927081	1121.33	1933	10.7181	20.753		PRR16	1.40539	0.0602405	0.180249	22	51.8333	0.445784	1.04252
EXT1	1.05145	0.00476933	0.17598	6183.67	11845.3	74.2352	143.564		ZCCHC11	1.40501	0.00653571	0.0322079	113.333	251.667	0.541356	1.08545
LRAT	1.05081	0.466481	1	0.333333	1	0.020728	0.0377838		ENSOARG00000010324	1.40339	0.00163501	0.0103385	320.972	748.352	4.54425	9.3302
OTX1	1.04996	0.405682	1	0.666667	1.33333	0.0107225	0.0241092		STXBP5	1.40187	4.5e-06	6.51e-05	5519.5	12527.3	37.9551	78.4375
NIPAL1	1.0496	0.00238008	0.111485	473	896	12.6144	24.4159		OTUB2	1.4009	0.000616966	0.00453041	67.1667	171	2.27499	4.94506
LOC102179277	1.04938	0.402212	1	1.33333	2.66667	0.117709	0.251495		SSC4D	1.39984	0.0942998	0.251951	1.16667	2.66667	0.0124304	0.0297205
SLC41A1	1.04914	0.000253096	0.021451	3616.33	6799.33	26.0703	50.378		FEM1C	1.39925	0.000336281	0.0027381	2736.5	6244.67	21.5267	44.6147
GRIA4	1.04859	0.412566	1	1.00886	2	0.0082002	0.0165085		SLC9A7	1.3979	0.00552115	0.0280631	70	188.5	0.852672	1.94494
RBP5	1.04766	0.477914	1	0.666667	0.666667	0.0203618	0.107894		SMCO3	1.39772	0.00727015	0.035091	2.16667	5.33333	0.0945527	0.214702
LOC108636773	1.04459	0.0648432	0.691922	13.6496	25.5532	0.99446	1.92328		MYBPC3	1.3975	0.00714031	0.0345825	11.3333	30.6667	0.0615646	0.139611
CHSY1	1.04379	0.00252756	0.115628	4437	8221.33	52.6143	100.697		TULP1	1.39664	0.181168	0.400306	0.333333	1	0.00427895	0.0104128
HSPB8	1.04364	0.165573	0.927828	24.3333	45.6667	0.463932	0.873875		ENSOARG00000008986	1.39527	0.0757811	0.21594	0.83658	2.17477	0.0139308	0.0319886
TRIM38	1.04276	0.0325995	0.522279	1542	2837.67	31.0487	58.7148		ABCA12	1.394	0.146029	0.343263	0.333333	1	0.000983588	0.00236019
C18H19orf84	1.04251	0.378546	1	0.666667	1.33333	0.0182211	0.0414881		ENSOARG00000001736	1.39357	2.23e-08	6.05e-07	74.6707	182.271	3.7402	8.00582
PSD3	1.04237	7.97e-05	0.00911272	2256.33	4128	7.66897	14.8027		RSPO1	1.39215	0.147633	0.346189	0.333333	1	0.0104995	0.0264068
AFM	1.04052	0.0980426	0.786715	7	13.3333	0.171831	0.334251		SUN3	1.39107	0.0598847	0.179442	5.5	14.5	0.0771557	0.17491
LRRC3	1.04012	0.0425316	0.593105	1417.67	2688	10.1363	19.1108		ENSOARG00000012476	1.38912	0.00156412	0.00996759	17.1693	43.0129	0.478721	1.04396
TPBG	1.04008	0.0679921	0.705371	1207.33	2312.67	18.9944	35.3459		DNAJB13	1.38714	0.00405817	0.0218956	7.16667	16.8333	0.183468	0.40262
CTLA4	1.03842	0.273972	0.965215	270	466.333	5.22382	9.96015		ENSOARG00000000407	1.38653	0.425899	0.683206	102.821	206.483	1.22067	2.30448
F11R	1.03715	0.0837634	0.766385	179.925	346.506	2.4509	4.63192		CCDC110	1.38643	0.014322	0.0603745	1.66667	4.16667	0.0184436	0.03992
TNFRSF4	1.03708	0.259554	0.965215	47	80	0.325318	0.622336		ENSOARG00000000332	1.38637	0.0293247	0.105254	27.6569	68.4128	2.27694	4.97047
LOC106503495	1.03679	0.337598	1	6.33333	11.3333	0.845959	1.68576		SHANK1	1.38346	0.0162154	0.0666563	22.2657	59.6667	0.0763343	0.171943
ZNFX1	1.03533	0.030216	0.502762	4865.33	9245	25.5937	47.838		MOV10	1.38285	0.000534985	0.00403191	941	2175.17	6.26746	12.8896
LOC108636630	1.03359	0.431432	1	1.28099	2.60612	0.10529	0.208917		ADTRP	1.38255	0.0337992	0.117089	27.8333	74	0.980567	2.1781
CERS6	1.03298	0.000196319	0.0177481	2493.24	4596.63	17.1121	32.7222		FICD	1.38196	8.07e-08	1.89e-06	541.333	1246.83	7.47392	15.7432
EFCAB13	1.03283	0.183844	0.955672	39	69.6667	0.984698	1.93544		LNX1	1.3818	0.000806595	0.005709	75.8333	192.5	0.667769	1.46229
ZNF217	1.0315	0.000775146	0.0512758	1340	2386.33	9.51203	18.272		ID3	1.38138	3.91e-05	0.00044	94.6667	218.833	0.500699	1.04856
LOC108635507	1.03146	0.247429	0.965215	6.796	12.1597	0.470853	0.958467		PTAFR	1.37917	2.33e-24	9.84e-22	3059	7202	70.6786	149.771
LOC108636613	1.03146	0.247429	0.965215	6.796	12.1597	0.470853	0.958467		ENSOARG00000010705	1.37816	0.237645	0.469524	1.47219	2.95167	0.0209112	0.0460507
LOC108636029	1.031	0.755224	1	291.457	489.956	6.5083	11.9741		RASSF8	1.37531	1.78e-05	0.000217849	326.833	797.667	5.47161	11.4354
LOC102186172	1.03053	0.243499	0.965215	3	6.33333	0.0705134	0.127038		SEMA7A	1.37445	8.85e-08	2.05e-06	1641.17	3950	18.766	40.0294
EGR1	1.02924	0.10477	0.804033	3290.68	5952.23	36.8739	68.5351		RAB39B	1.37415	0.000131158	0.00121888	14.8333	33.1667	0.46566	0.984923
LOC108637996	1.02902	0.128441	0.854608	5.33333	10	0.096095	0.183405		TNFRSF9	1.37382	0.0134387	0.0573697	6.5	15.1667	0.123829	0.268796
N4BP3	1.0286	0.00053001	0.0387009	690.667	1258.33	3.77373	7.20966		ENSOARG00000004899	1.37274	0.186676	0.40897	3.33333	8.66667	0.279851	0.658802
RHCE	1.02834	0.16288	0.921141	2.66667	5	0.0808727	0.15583		SLC37A1	1.37258	0.000419519	0.00329056	9.16667	22	0.0879009	0.189207
TBC1D2B	1.02815	0.0387862	0.57767	5642	10099.7	33.5603	63.2519		PROKR2	1.37243	0.00104893	0.00712339	15.8333	37.6667	0.249605	0.540652
LOC102172503	1.02764	0.461941	1	2.15838	4.29679	0.0752657	0.145439		TRIM11	1.37178	2.43e-08	6.47e-07	450.333	1042.33	6.35257	13.0965
LOC102186369	1.02747	0.465865	1	0.422557	0.888247	0.0303705	0.0644058		ZDHHC22	1.37162	0.169168	0.38146	0.333333	1	0.012517	0.0265515
MAP7D2	1.02329	0.218896	0.965215	153.281	267.422	1.72668	3.24401		TLE3	1.36904	2.26e-07	4.69e-06	669.167	1662.33	5.59762	12.0623
LOC106502282	1.02267	0.217533	0.965215	38	70.6667	0.322615	0.63181		DNASE1L3	1.36764	0.177733	0.394652	0.333333	1	0.00982188	0.025269
PDE11A	1.02244	0.275641	0.965215	2	3.66667	0.0186048	0.0396098		MOB3A	1.3672	1.44e-11	7.34e-10	1297.5	3022	53.5887	110.639
LOC102174478	1.02238	0.0469145	0.611725	57.7969	106.504	8.63647	16.7075		TREM1	1.367	3.1e-06	4.72e-05	2125.33	4833.17	75.32	152.843
MCMDC2	1.02206	0.252172	0.965215	3	5.33333	0.0768726	0.159853		SLX4IP	1.36574	8.92e-05	0.000878632	529	1250.17	10.269	21.7974
ADGRG3	1.02195	0.126788	0.854608	8.33333	16	0.105693	0.19556		PDE3A	1.36529	0.0113359	0.0501211	15	38.1667	0.146813	0.310615
LOC106502555	1.02183	0.230323	0.965215	6.56809	11.4237	0.0973878	0.199991		ENSOARG00000013891	1.36363	1.52e-06	2.51e-05	5243	11566.8	123.031	251.468
PGM2	1.02173	0.00330207	0.13753	2857	5235.33	33.0703	62.3823		ENSOARG00000017972	1.36038	0.0193491	0.0764931	4.89874	11.4632	0.0743051	0.163019
LOC108635899	1.02169	0.200297	0.965215	11.6667	22	0.788193	1.50676		VCL	1.35999	2.72e-08	7.16e-07	2049.17	4564.33	14.4977	29.8583
CDCP1	1.02152	0.00436007	0.165571	6401.67	11692.7	40.7663	77.3521		GDNF	1.35802	0.0390489	0.131258	2.33333	5.66667	0.0893058	0.196186
IFIT5	1.02059	0.00286794	0.123749	2706.33	5002	41.6815	78.3109		PLAGL2	1.35596	2.27e-06	3.56e-05	424.333	939.333	5.72148	11.5017
LOC102173185	1.02046	0.225178	0.965215	205.594	360.035	3.35537	6.18259		FAM105A	1.35461	0.00346746	0.0192667	1320.21	2865.07	29.8231	60.9284
AQP9	1.0198	0.319714	0.999886	4	7.33333	0.0798076	0.14912		ENSOARG00000003819	1.35442	1.09e-07	2.46e-06	302.44	682	3.07289	6.24545
OIT3	1.01955	0.171636	0.937433	4.33333	8	0.0660056	0.124724		PLCXD2	1.35402	0.0943059	0.251951	3.33333	8.33333	0.0803048	0.174886
LOC108635355	1.0189	0.430179	1	0.666667	1.33333	0.0218654	0.0429511		SLC4A7	1.35261	2.18e-06	3.44e-05	4370.17	9747.17	29.6517	59.8997
SETX	1.01764	0.0222825	0.430635	3979.67	7252	19.8376	36.9738		ENSOARG00000017456	1.35249	4.01e-12	2.3e-10	381.712	887.567	5.2046	10.8178
TRIB1	1.01745	0.0149513	0.353488	1322.67	2377	13.625	25.4921		MATN4	1.35217	0.154342	0.357369	0.833333	2.16667	0.0100534	0.0240431
LOC108635666	1.01695	0.0960389	0.786715	412.732	744.051	8.26853	15.356		SNX11	1.35216	2.62e-11	1.27e-09	928.167	2073.17	26.8647	54.8918
IGFBP3	1.01673	0.0509829	0.627698	687.333	1293.67	29.8154	57.6036		ENSOARG00000014932	1.35147	0.287811	0.523406	0.833333	2	0.0167803	0.0346259
MCTP1	1.01597	0.09358	0.786715	22.3333	42	0.303804	0.568066		TLR10	1.35123	0.0787559	0.22171	13	28.8333	0.136811	0.26814
PLAUR	1.0135	0.00501953	0.182559	12609.3	23019.3	230.585	431.004		BMP2	1.35079	0.362177	0.613874	2.16667	5	0.0460303	0.0853233
CEBPB	1.01234	0.00477376	0.17598	2174	3710.33	42.4031	80.7623		DCSTAMP	1.35046	0.00694872	0.0338028	1156.83	2928.67	10.5865	22.9509
EYA3	1.01148	0.0396407	0.581521	3762.67	6746.67	26.2258	48.7722		ENSOARG00000007427	1.34912	0.00425888	0.0227793	1045.17	2421.17	40.7532	84.5765
C1QTNF4	1.01117	0.50028	1	0.333333	0.666667	0.0055259	0.0167393		SNRPD2	1.34758	0.209443	0.444411	0.312927	0.956298	0.0330588	0.0834287
DSP	1.01112	0.205097	0.965215	106.667	181.666	0.402553	0.754285		NQO2	1.34736	9.34e-09	2.76e-07	3125.83	7153.17	122.689	248.909
LOC106503427	1.01085	0.440169	1	1.66667	3.33333	0.0800707	0.140138		IL23A	1.34648	3.98e-07	7.72e-06	561.667	1277.5	26.2774	54.4372
SNAI3	1.01074	0.420538	1	13.6667	22.3333	0.104554	0.198659		PLK3	1.34559	1.15e-06	1.99e-05	1283.33	2829.17	14.165	28.5158
PLSCR4	1.01034	0.0164613	0.373112	773.333	1381	12.743	24.0093		MVD	1.3445	4.93e-06	7.05e-05	3017	6978	57.1243	116.754
LOC102175526	1.00995	0.245143	0.965215	1685.33	2960.33	36.4711	67.212		ENSOARG00000011169	1.34382	6.23e-05	0.00065307	638.833	1453.33	37.9759	76.3974
LOC108637261	1.00944	0.0416841	0.589844	96.2715	171.726	2.76639	5.15957		ENSOARG00000006072	1.3437	0.044731	0.145016	3.33333	7.33333	0.075037	0.148382
ATG13	1.00939	0.000112208	0.0120354	2410	4302.33	19.5946	37.2197		CHRNA9	1.34362	0.0669096	0.195971	4	10	0.0680454	0.148576
LOC108634962	1.00804	0.553858	1	2.33333	4.33333	0.608016	1.19443		FGFR1	1.34254	0.0158489	0.0655272	205.833	492.333	1.78654	3.74746
LOC102170758	1.00638	0.162663	0.920785	118.333	199	1.43698	2.70666		MSANTD3-TMEFF1	1.34183	0.00649415	0.0320394	49.5	91.5	1.25631	2.49408
CYTIP	1.00636	0.430485	1	2518.96	4318.67	28.7173	52.4939		TMC5	1.34159	0.0697874	0.202494	5.33333	12.8333	0.0402817	0.0784949
LOC106502525	1.00618	0.454827	1	0.666667	1.33333	0.0604867	0.110794		ASPRV1	1.34139	0.0129848	0.0558477	4.66667	10.8333	0.0992302	0.218066
LOC102178713	1.00484	0.456257	1	0.666667	1.33333	0.0111291	0.021096		ENSOARG00000011849	1.33664	0.150237	0.350587	0.5	1.33333	0.00514372	0.0139848
CD79B	1.00448	0.501702	1	0.333333	0.666667	0.00907463	0.0218711		IDO1	1.33556	0.0310405	0.109961	328.521	793.42	2.26566	4.97039
LOC102181641	1.00298	0.397559	1	1.33333	2.38126	0.0516547	0.107442		CXCL10	1.3347	0.106526	0.273984	13.6667	31	1.82337	3.84778
ZC3HAV1	1.00275	0.0150625	0.354791	4966	9126	35.7652	65.9348		IL12RB2	1.33467	0.0514366	0.161344	3.33333	7.66667	0.0302186	0.0612235
ANKRD28	1.00215	0.0346089	0.539894	8029.67	14739.6	54.2547	102.739		CCDC83	1.33216	0.000824475	0.00581999	18.6667	44.3333	0.403808	0.83946
MAP1LC3C	1.00097	0.124559	0.854608	269.667	505	11.2904	21.4886		RASA2	1.33147	1.05e-08	3.08e-07	1713.83	3794.17	18.0424	36.2712
LOC102189034	1.00023	0.146534	0.883156	9.02103	15.3517	0.24032	0.486255		ATP10A	1.33127	0.0919968	0.247814	113.833	279.167	0.620961	1.23335
FOS	1.00021	0.0227869	0.434782	901.667	1511.67	15.0873	28.9683		CHODL	1.33126	0.521569	0.782428	1.83333	4.16667	0.0712578	0.130308
LOC108638600	0.999099	0.489189	1	0.666667	1.33333	0.0454527	0.0946274		HDAC1	1.33101	1.67e-15	1.68e-13	5628.71	12869.1	30.5104	62.1668
LOC108634973	0.99897	0.170867	0.935656	19.0372	33.6664	1.09591	2.10698		CATIP	1.32886	0.00387909	0.0211106	6	13.5	0.122389	0.248698
SLC13A3	0.998863	0.0722132	0.718537	355	635.667	3.51431	6.43812		ENSOARG00000002099	1.32861	8.76e-14	6.58e-12	1258.58	2951.18	26.6384	55.017
PDPN	0.997767	0.0245526	0.452206	9339.33	16753.7	161.848	303.83		STK40	1.32846	1.59e-08	4.47e-07	727	1616	12.3406	24.8501
LOC102171353	0.997624	0.117096	0.841265	13.7017	25.3918	0.531369	0.994243		SERPINB1	1.32843	0.00336771	0.0188311	3250.83	7674.67	47.1818	97.494
LOC102181916	0.996086	0.206577	0.965215	6.33333	11.5477	0.290032	0.53503		ENSOARG00000012720	1.32756	0.047382	0.151431	2.5	6.5	0.0389184	0.0827824
TBX21	0.995404	0.0955111	0.786715	8.35224	15.394	0.0875711	0.159864		PIWIL4	1.32473	0.289369	0.525336	1.16667	3.16667	0.0105801	0.0237284
GLIPR1	0.995295	0.00498291	0.181575	1735	3100	63.8244	121.146		BMP3	1.32468	2.8e-08	7.36e-07	97.2995	217.839	0.506041	1.03221
ICOS	0.993638	0.378121	1	3.66667	6.33333	0.0622097	0.121257		TRAF1	1.32433	1.32e-14	1.14e-12	6160.52	14290.7	32.2122	65.6925
SYT1	0.993412	0.265658	0.965215	2	3.66667	0.018928	0.0364428		C8orf4	1.32426	0.0650271	0.191677	3.16667	7.33333	0.33111	0.709879
LOC102185264	0.992795	0.126436	0.854608	23.9842	41.8888	0.782262	1.45771		ENSOARG00000020777	1.32424	0.0115138	0.0506961	6.85188	14.7271	0.141024	0.291581
FAM19A4	0.992622	0.248021	0.965215	2.66667	4.66667	0.148718	0.305498		ENSOARG00000002121	1.32363	0.00171787	0.0107405	156.037	358.681	0.579881	1.20655
EYA2	0.992572	0.0543312	0.644791	468	803.333	6.03692	11.2438		FAXC	1.32311	0.00994512	0.0450076	94.1667	233.167	1.89897	4.04166
SLC6A4	0.99189	0.0318318	0.514628	84	151	0.652041	1.21948		CDK6	1.32122	2.67e-10	1.08e-08	1007.67	2220.5	31.784	63.2745
SLC4A4	0.990944	0.0107882	0.290517	598.763	1100.44	3.82299	7.14028		ENSOARG00000007380	1.32094	0.00105653	0.00716193	71.8543	161.147	1.02247	2.14608
HDAC4	0.990944	0.000306713	0.0249912	1068	1908.67	4.71826	8.87706		HOMEZ	1.32091	2.46e-16	2.8e-14	662.333	1551.33	9.36191	19.1135
LOC102184901	0.989742	0.484335	1	155.499	258.007	6.44791	11.5555		GLS	1.32074	3.77e-16	4.13e-14	10816	25578.2	139.355	287.274
LOC108634317	0.989445	0.509436	1	0.333333	0.666667	0.00445563	0.0130563		KLK15	1.32068	0.103457	0.268112	0.666667	1.66667	0.0200944	0.0485485
HOXC11	0.98881	0.276688	0.965215	1.66667	3	0.030262	0.0609301		SQSTM1	1.32044	2.53e-11	1.23e-09	22244.5	49221.5	366.31	742.179
TEX2	0.986928	0.000381952	0.0295974	6403.33	11180	47.677	88.9219		FAM177B	1.31989	0.256084	0.490641	0.333333	1	0.0233941	0.0571945
ENOX1	0.986708	0.00410298	0.159072	977.396	1740.94	14.3296	26.437		ERBB3	1.31802	0.00264186	0.0153649	4.83333	11.5	0.0267939	0.0543275
TMEM37	0.986288	0.347749	1	2.33333	4.33333	0.0899984	0.167239		KCNK4	1.31577	0.133751	0.321251	0.5	1.33333	0.0112105	0.0263496
LINGO2	0.984911	0.43449	1	0.666667	1.33333	0.0135651	0.0234483		BCL2A1	1.31499	0.000423067	0.0033147	1706.67	4123.83	86.5643	178.099
WNT5A	0.984181	0.0279984	0.481041	21382.3	39534	178.933	330.528		CASR	1.31422	0.102274	0.266	0.833333	2.16667	0.00522991	0.0117275
JAK3	0.982611	0.24633	0.965215	275	467.667	1.58144	2.90888		DSC3	1.31301	0.380806	0.634528	1	2	0.00917332	0.0179661
FLT1	0.98111	0.095884	0.786715	608.333	1138	3.59991	6.44991		GSAP	1.31204	0.000450106	0.00349166	1907.33	3998.33	19.1619	37.3948
SHC3	0.980274	0.0108492	0.291746	341.334	554	2.18785	4.02658		ENSOARG00000014380	1.31193	0.0159023	0.0657139	2.16667	5.16667	0.0766068	0.16889
CLCA1	0.980001	0.236261	0.965215	3	5.33333	0.044852	0.0867263		CTPS1	1.31178	0.000188583	0.00166485	420.833	991.666	5.30574	10.8461
MREG	0.979467	0.445669	1	1399.33	2246.33	21.1686	38.3727		TPM4	1.30923	5.98e-12	3.31e-10	15373.2	35097.9	448.089	910.974
MBOAT1	0.978555	0.00016712	0.0159436	1628.33	2821.66	28.1459	52.3063		SCIMP	1.30413	0.0552777	0.170166	156.667	387.167	10.9536	23.6428
TWIST2	0.977242	0.00236166	0.111485	402.333	703	10.831	20.0754		KLC3	1.30392	0.224423	0.462653	0	0.167878	0	0.00264605
CCDC83	0.976607	0.154041	0.900459	3.66667	6.66667	0.165541	0.303578		FGD6	1.30315	1.41e-09	4.86e-08	318.167	719.667	1.70342	3.42675
ERO1B	0.975315	0.00605368	0.204137	530.333	940.667	12.2304	22.4001		ENSOARG00000016576	1.30193	0.261237	0.490641	0.166667	0.5	0.0095573	0.0341912
IRS2	0.974593	0.00510874	0.184483	830.333	1391.33	4.28518	7.97329		ENSOARG00000002100	1.30152	3.46e-06	5.2e-05	225.52	514.283	3.46484	7.01699
RBPMS	0.974427	0.00586573	0.20065	1131.35	1961.65	27.0741	50.3056		ENSOARG00000019122	1.30137	0.00352575	0.0195181	50.1667	104.667	5.52546	10.8819
ISLR2	0.974318	0.354716	1	17	30.3334	0.134265	0.242976		ENSOARG00000017946	1.3008	0.0981905	0.257647	0.666667	1.66667	0.488292	1.26171
LOC108634918	0.974212	0.0604542	0.673923	8.18278	14.508	0.410195	0.751751		ENSOARG00000015548	1.30059	0.379403	0.633185	175.224	399.472	5.94958	11.5607
CFAP157	0.973848	0.0267963	0.46961	164	293.667	4.39446	8.09502		ENSOARG00000005605	1.29845	0.00141727	0.00915023	343.667	848.333	4.04006	8.45517
C5H12orf75	0.973771	0.0582404	0.662217	1411.33	2568	55.8294	104.36		PGLYRP4	1.29811	0.000829002	0.00584804	21.8333	51.6667	0.473531	0.94353
PROCR	0.973749	0.0139711	0.339184	846	1542.33	25.5005	46.7232		ENSOARG00000015098	1.29805	1.23e-07	2.74e-06	177.456	411.146	2.70908	5.46098
ETS1	0.973535	0.00263583	0.117744	4812	8598	39.7618	72.6062		ABHD17C	1.29757	0.226085	0.462653	0	0.166667	0	0.00633893
LOC102177135	0.97325	0.0542683	0.644733	23.6667	41.1189	0.158716	0.295858		ACMSD	1.29757	0.226085	0.462653	0	0.166667	0	0.00441922
LOC102174584	0.973088	0.515517	1	0.333333	0.666667	0.0188799	0.0541597		CACNG5	1.29757	0.226085	0.462653	0	0.166667	0	0.00545705
TSFM	0.972681	0.000238962	0.020528	1997.33	3505.67	65.0944	120.475		CRYBB2	1.29757	0.226085	0.462653	0	0.166667	0	0.00799513
MAPRE2	0.971978	0.000141675	0.0139363	2603.33	4618	25.9195	47.6813		DDX53	1.29757	0.226085	0.462653	0	0.166667	0	0.0027118
HSH2D	0.9711	0.431302	1	30.3333	50.3333	0.711252	1.27002		DMRT2	1.29757	0.226085	0.462653	0	0.166667	0	0.0018969
ACKR3	0.969826	0.0201145	0.411502	5968.33	10029.3	111.449	212.293		ENSOARG00000002306	1.29757	0.226085	0.462653	0	0.166667	0	0.0091648
FRAT1	0.968867	0.11769	0.843404	63.2354	104.387	0.827078	1.53846		ENSOARG00000004299	1.29757	0.226085	0.462653	0	0.166667	0	0.00410693
LOC108635170	0.968306	0.254676	0.965215	12.6993	20.8914	0.38437	0.713876		ENSOARG00000006767	1.29757	0.226085	0.462653	0	0.166667	0	0.00436553
EFNB1	0.968228	0.123051	0.854608	2971	5336.33	29.8286	52.7318		ENSOARG00000008362	1.29757	0.226085	0.462653	0	0.166667	0	0.00104699
NEDD4L	0.967983	0.0052394	0.186117	2669.67	4486.67	13.4104	25.1675		ENSOARG00000009998	1.29757	0.226085	0.462653	0	0.166667	0	0.0116443
CNTN4	0.967902	0.176143	0.942549	4	7.33333	0.0387625	0.0702431		ENSOARG00000011615	1.29757	0.226085	0.462653	0	0.166667	0	0.010533
PLA2G12B	0.967755	0.518668	1	0.333333	0.666667	0.0106405	0.0301573		ENSOARG00000012791	1.29757	0.226085	0.462653	0	0.166667	0	0.00565245
UBE2L6	0.96653	0.14845	0.888783	1085.33	1856.67	34.2873	61.5813		ENSOARG00000015797	1.29757	0.226085	0.462653	0	0.166667	0	0.00417627
FICD	0.966247	0.00916608	0.263265	655.667	1157	7.93176	14.36		ENSOARG00000016823	1.29757	0.226085	0.462653	0	0.166667	0	0.00705437
IPMK	0.965882	0.00173136	0.0893819	736.667	1272.67	7.54264	13.8392		ENSOARG00000017724	1.29757	0.226085	0.462653	0	0.166667	0	0.00244015
IL34	0.965085	0.104784	0.804033	139	245	2.6101	4.73341		ENSOARG00000017891	1.29757	0.226085	0.462653	0	0.166667	0	0.00591067
SPRED2	0.964562	0.00243743	0.113418	1303	2306.67	10.8855	19.7283		ENSOARG00000018789	1.29757	0.226085	0.462653	0	0.166667	0	0.0036049
FLT3LG	0.964166	0.119249	0.848555	284	464.666	9.18737	16.6918		ENSOARG00000020801	1.29757	0.226085	0.462653	0	0.166667	0	0.017778
LOC102171051	0.964075	0.519663	1	0.333333	0.666667	0.0104393	0.0269418		EOMES	1.29757	0.226085	0.462653	0	0.166667	0	0.00233668
PIM3	0.963889	0.0299838	0.500653	682	1199	10.975	19.6895		EYA4	1.29757	0.226085	0.462653	0	0.166667	0	0.00234282
LOC102175492	0.961921	0.0427685	0.593105	717.848	1260.6	6.29247	11.3263		FAM3D	1.29757	0.226085	0.462653	0	0.166667	0	0.00474252
AQP7	0.960795	0.52106	1	0.333333	0.666667	0.0050011	0.0128368		FSTL5	1.29757	0.226085	0.462653	0	0.166667	0	0.00136769
KIAA1755	0.95927	0.547632	1	106.667	169.333	0.635088	1.1152		GALNT5	1.29757	0.226085	0.462653	0	0.166667	0	0.00159066
LOC102183270	0.958973	0.521832	1	0.333333	0.666667	0.0117986	0.0301869		KRT73	1.29757	0.226085	0.462653	0	0.166667	0	0.00274802
INSL6	0.958397	0.0270385	0.472241	93.9743	164.7	1.33048	2.43903		LGALS12	1.29757	0.226085	0.462653	0	0.166667	0	0.00458573
INPP5F	0.95783	0.0579854	0.66157	1415	2446.33	15.1569	27.1398		LRCH2	1.29757	0.226085	0.462653	0	0.166667	0	0.00263418
CD34	0.957292	0.222637	0.965215	8.66666	14.6667	0.111984	0.202995		MROH9	1.29757	0.226085	0.462653	0	0.166667	0	0.00183388
CAPN14	0.956966	0.522697	1	0.333333	0.666667	0.00330984	0.0084428		MUC15	1.29757	0.226085	0.462653	0	0.166667	0	0.00216842
RNF151	0.956859	0.521865	1	0.333333	0.666667	0.0145128	0.0371506		ODF1	1.29757	0.226085	0.462653	0	0.166667	0	0.00142316
HMGCLL1	0.956599	0.502664	1	2.66667	4.33333	0.0308407	0.0631476		OR52B4	1.29757	0.226085	0.462653	0	0.166667	0	0.0055155
TMEM191C	0.956463	0.52142	1	0.333333	0.666667	0.0116978	0.0269733		PLIN1	1.29757	0.226085	0.462653	0	0.166667	0	0.00257493
SLC22A31	0.956051	0.520819	1	0.333333	0.666667	0.0075571	0.0161203		PSCA	1.29757	0.226085	0.462653	0	0.166667	0	0.0411955
FAM196B	0.956035	0.523102	1	0.333333	0.666667	0.00246223	0.00627278		RASSF9	1.29757	0.226085	0.462653	0	0.166667	0	0.0037914
LOC108635162	0.954663	0.650072	1	3.44183	6.25115	1.30587	2.52568		SLC5A4	1.29757	0.226085	0.462653	0	0.166667	0	0.0022726
ADAMTS1	0.954265	0.229376	0.965215	2210.33	3975.33	18.9089	35.4995		SPACA4	1.29757	0.226085	0.462653	0	0.166667	0	0.016314
CPB1	0.953181	0.524318	1	0.333333	0.666667	0.00818003	0.0207371		TRAV2	1.29757	0.226085	0.462653	0	0.166667	0	0.0204985
WFDC5	0.952721	0.52362	1	0.333333	0.666667	0.0146314	0.0371543		SOHLH1	1.29695	0.409696	0.664821	0.833333	2	0.0176098	0.0362945
MAT2B	0.952212	0.00202792	0.100785	4570.33	8169	103.349	186.692		CDH10	1.29645	0.0457737	0.147381	8.16667	16.1667	0.0800044	0.153827
PML	0.952083	0.0388793	0.578467	2772.93	5303.62	31.101	54.9861		APBB2	1.29642	1.05e-11	5.55e-10	593.5	1307	5.01706	9.95755
LOC108636749	0.951364	0.132254	0.854608	126.877	224.183	4.48999	7.96446		ENSOARG00000020120	1.29533	0.261023	0.490641	0.180653	0.541448	0.277403	1.02689
LOC108638096	0.951338	0.192738	0.965215	9.29273	16.6629	0.467742	0.825425		ENSOARG00000013206	1.29448	1.18e-07	2.64e-06	226.333	519.167	8.3699	16.8549
LOC102186391	0.95092	0.525299	1	0.333333	0.666667	0.0224083	0.0566243		ENSOARG00000010151	1.29416	0.103028	0.267424	1.5	3.5	0.454468	0.928805
RASSF8	0.949851	0.000184967	0.0170466	3381.67	5822.67	33.232	60.6092		PPP1R14B	1.29355	0.041857	0.138427	2.50392	6.00444	0.308191	0.616192
BTN1A1	0.949801	0.508035	1	3.33333	5.33333	0.0407238	0.0776027		ENSOARG00000000583	1.29178	6.04e-05	0.000635587	40.1667	87.5	0.511427	1.04793
TMCC3	0.949639	0.00312658	0.132201	602.666	1053.67	9.08261	16.6342		ENSOARG00000020106	1.29087	0.230466	0.462653	0.5	1.33333	0.0249908	0.056594
LOC102169746	0.949605	0.524956	1	0.333333	0.666667	0.00834843	0.0210833		ENSOARG00000001144	1.28988	4.42e-06	6.41e-05	18.0538	41.3712	1.01324	2.02363
SPTLC3	0.949027	0.0263605	0.467277	664.183	1156.55	5.23347	9.56328		ENSOARG00000013806	1.28941	0.0432741	0.141594	17.3333	37.5	0.176301	0.335893
LOC102177329	0.948482	0.525444	1	0.333403	0.666667	0.00417133	0.0105239		ENSOARG00000006130	1.28782	0.000292137	0.00241584	436.333	946.167	11.8842	22.8436
ELAVL4	0.947934	0.526631	1	0.333333	0.666667	0.0035326	0.00890053		PLA2G4F	1.28654	0.0793357	0.222839	1.83333	4.66667	0.0140808	0.0304434
SP140	0.947536	0.0250076	0.453493	1777	3027.67	23.0906	41.564		PCSK5	1.28596	0.280082	0.513407	1	2.16667	0.003841	0.00735538
RPIA	0.946807	0.00943241	0.2669	364.333	634	8.6195	15.5203		ENSOARG00000020439	1.28555	0.220757	0.461213	0	0.175852	0	0.0091652
GRM6	0.946465	0.52565	1	0.333333	0.666667	0.00348227	0.00789153		ENSOARG00000019555	1.2854	2.93e-18	4.69e-16	934.135	2026.29	8.08596	15.95
TYK2	0.945261	0.00199919	0.0996182	5642.4	9538.72	31.9921	57.9844		ENSOARG00000005609	1.28525	5.08e-05	0.000551264	94.3333	210.667	0.378491	0.736106
SEL1L3	0.944824	0.349525	1	4.90387	9.18575	0.0527822	0.0930102		ENSOARG00000017210	1.28508	4.67e-06	6.73e-05	13.3333	29.1667	1.3762	2.7977
ADGRF4	0.944517	0.527172	1	0.333333	0.666667	0.00354173	0.00888313		PTPN9	1.28342	3.33e-07	6.64e-06	2061.67	4446.5	24.9202	48.6377
LOC102172226	0.944334	0.104791	0.804033	6.41577	11.2924	0.34448	0.61876		ENSOARG00000014377	1.28191	0.286164	0.521599	0.0703285	0.333333	0.00898205	0.0337027
PROM1	0.944197	0.111866	0.822105	432.666	791.334	4.17357	7.45782		MYO7B	1.28152	0.00668327	0.0328043	40.3333	92.1667	0.120833	0.248377
CCDC180	0.942627	0.52728	1	0.333333	0.666667	0.00192063	0.00432363		SCD5	1.28113	0.229235	0.462653	0.333333	0.833333	0.00919262	0.0259022
NUB1	0.942552	0.0245439	0.452206	3747.17	6454.88	44.4264	78.8335		ENSOARG00000009030	1.27879	0.227927	0.462653	0	0.167063	0	0.0170918
LOC102184701	0.942319	0.504875	1	0.42707	0.85784	0.00293836	0.00610357		ENSOARG00000021075	1.27733	7.44e-07	1.35e-05	788	1747.83	50.6831	100.571
TNNC1	0.941852	0.527601	1	0.333333	0.666667	0.038492	0.0823153		LIPH	1.27676	0.228468	0.462653	0	0.166667	0	0.00245503
LOC102191525	0.941785	0.198568	0.965215	4.6306	8.24287	0.219094	0.392161		APOF	1.27676	0.228468	0.462653	0	0.166667	0	0.0036047
SCNN1B	0.941258	0.527861	1	0.333333	0.666667	0.00381613	0.0085703		CCDC192	1.27676	0.228468	0.462653	0	0.166667	0	0.0047155
RCAN1	0.940431	0.0463051	0.608414	6520.33	11690	123.501	220.231		CRMP1	1.27676	0.228468	0.462653	0	0.166667	0	0.00183862
LOC102171053	0.938738	0.528933	1	0.333333	0.666667	0.015057	0.0336677		CRYGA	1.27676	0.228468	0.462653	0	0.166667	0	0.00759895
WTAP	0.93802	0.000440299	0.0331709	2425.33	4132	68.1476	122.01		CSN3	1.27676	0.228468	0.462653	0	0.166667	0	0.0075474
SMURF1	0.938001	0.000122975	0.0129317	1915.67	3211.67	12.5145	22.735		CSTA	1.27676	0.228468	0.462653	0	0.166667	0	0.0212385
PABPN1L	0.937299	0.529668	1	0.333333	0.666667	0.0110082	0.0225864		DCHS2	1.27676	0.228468	0.462653	0	0.166667	0	0.000379003
LOC108634189	0.937081	0.529638	1	0.333333	0.666667	0.0088136	0.0196507		ENSOARG00000000231	1.27676	0.228468	0.462653	0	0.166667	0	0.00415157
PI15	0.936237	0.0375958	0.567825	1446.41	2571.32	11.9074	20.8768		ENSOARG00000000379	1.27676	0.228468	0.462653	0	0.166667	0	0.00489115
LIMD2	0.936037	0.00411401	0.159072	786.259	1348.9	19.9299	35.8539		ENSOARG00000000872	1.27676	0.228468	0.462653	0	0.166667	0	0.00811588
LOC102181858	0.935934	0.665805	1	3.46523	5.45063	0.0521593	0.0934234		ENSOARG00000001008	1.27676	0.228468	0.462653	0	0.166667	0	0.0243728
TTC16	0.935052	0.281338	0.968661	4.33333	7.33333	0.045978	0.0857885		ENSOARG00000001088	1.27676	0.228468	0.462653	0	0.166667	0	0.0163353
HRH2	0.934846	0.200712	0.965215	41	74	0.33068	0.579548		ENSOARG00000001929	1.27676	0.228468	0.462653	0	0.166667	0	0.00756653
LOC102179985	0.93428	0.530781	1	0.333333	0.666667	0.0069892	0.0147314		ENSOARG00000002552	1.27676	0.228468	0.462653	0	0.166667	0	0.00317153
ZNF804A	0.933505	0.531162	1	0.333333	0.666667	0.00279181	0.00618603		ENSOARG00000003072	1.27676	0.228468	0.462653	0	0.166667	0	0.00364127
MFRP	0.933413	0.531146	1	0.333333	0.666667	0.0048879	0.0102853		ENSOARG00000003384	1.27676	0.228468	0.462653	0	0.166667	0	0.018882
GNE	0.932976	0.00029726	0.0244307	2242.98	3899.63	17.888	31.9795		ENSOARG00000003889	1.27676	0.228468	0.462653	0	0.166667	0	0.0113886
CLUH	0.932947	0.00288597	0.124241	6098.66	10502.3	38.6573	69.1729		ENSOARG00000003958	1.27676	0.228468	0.462653	0	0.166667	0	0.0607717
ARSJ	0.93279	0.00214665	0.103926	2078	3625.67	35.7612	63.9629		ENSOARG00000005074	1.27676	0.228468	0.462653	0	0.166667	0	0.0413737
LOC108636255	0.931081	0.25885	0.965215	3	5.33333	0.094559	0.163619		ENSOARG00000005194	1.27676	0.228468	0.462653	0	0.166667	0	0.00761947
LIPG	0.929882	0.0748256	0.729061	2369.66	4266.81	26.0671	46.924		ENSOARG00000007978	1.27676	0.228468	0.462653	0	0.166667	0	0.00452867
RBM43	0.929682	0.125374	0.854608	554.329	936.946	10.1156	17.7099		ENSOARG00000009134	1.27676	0.228468	0.462653	0	0.166667	0	0.00338827
CCDC7	0.929376	0.532116	1	0.333333	0.666667	0.0094973	0.020016		ENSOARG00000009899	1.27676	0.228468	0.462653	0	0.166667	0	0.00540372
LOC102173176	0.929354	0.242352	0.965215	219.667	385.333	0.481352	0.880937		ENSOARG00000010677	1.27676	0.228468	0.462653	0	0.166667	0	0.00218487
CHI3L1	0.929294	0.383056	1	8755.67	14006.3	223.638	390.73		ENSOARG00000010776	1.27676	0.228468	0.462653	0	0.166667	0	0.00105282
AKIRIN2	0.929036	0.0651703	0.69353	2650.33	4435.33	59.2436	104.133		ENSOARG00000010877	1.27676	0.228468	0.462653	0	0.166667	0	0.0017616
TOX3	0.928737	0.343059	1	1.33333	2.33333	0.0184863	0.0360827		ENSOARG00000012578	1.27676	0.228468	0.462653	0	0.166667	0	0.0127435
FAM83G	0.927966	0.0450654	0.605561	140.858	234.112	1.36911	2.46684		ENSOARG00000012947	1.27676	0.228468	0.462653	0	0.166667	0	0.0078057
EDDM3B	0.927844	0.532757	1	0.333333	0.666667	0.0595803	0.125202		ENSOARG00000014517	1.27676	0.228468	0.462653	0	0.166667	0	0.0120158
CLEC5A	0.927187	0.284881	0.973103	5628.79	9226.45	88.5739	155.932		ENSOARG00000015261	1.27676	0.228468	0.462653	0	0.166667	0	0.00847192
DBH	0.926534	0.486064	1	23	40.6667	0.248299	0.45333		ENSOARG00000016902	1.27676	0.228468	0.462653	0	0.166667	0	0.0785265
LOC108635158	0.92625	0.533651	1	0.333333	0.666667	0.0382007	0.077557		ENSOARG00000017559	1.27676	0.228468	0.462653	0	0.166667	0	0.00152375
LOC102175435	0.925822	0.533646	1	0.333333	0.666667	0.00738837	0.0154768		ENSOARG00000017580	1.27676	0.228468	0.462653	0	0.166667	0	0.0017658
RND3	0.924868	0.0322958	0.519167	3797.67	6604.33	71.5584	129.877		ENSOARG00000017665	1.27676	0.228468	0.462653	0	0.166667	0	0.0607717
TFAP2B	0.924701	0.534129	1	0.333333	0.666667	0.0080288	0.0167858		ENSOARG00000018181	1.27676	0.228468	0.462653	0	0.166667	0	0.00433233
PLPP4	0.924488	0.534412	1	0.333333	0.666667	0.0125587	0.0254219		ENSOARG00000019006	1.27676	0.228468	0.462653	0	0.166667	0	0.00129565
PTGFR	0.923829	0.00161851	0.0858308	974.284	1694.31	10.5279	18.9612		ERMN	1.27676	0.228468	0.462653	0	0.166667	0	0.00482413
PTPRJ	0.923469	0.197894	0.965215	4264.67	6920	21.9752	38.8996		GJB1	1.27676	0.228468	0.462653	0	0.166667	0	0.00368432
LOC108637254	0.923341	0.49542	1	0.520797	1	0.0126468	0.0220544		GLRA4	1.27676	0.228468	0.462653	0	0.166667	0	0.00244793
ASPRV1	0.922947	0.350069	1	1.33333	2.33333	0.0277194	0.0522481		HAPLN1	1.27676	0.228468	0.462653	0	0.166667	0	0.00334775
LOC102174856	0.922438	0.53531	1	0.333333	0.666667	0.024141	0.0487076		IL20	1.27676	0.228468	0.462653	0	0.166667	0	0.00843733
TMEFF1	0.922372	0.0312774	0.511172	801	1399.67	16.9905	30.5942		ISL1	1.27676	0.228468	0.462653	0	0.166667	0	0.00325875
CLVS2	0.920967	0.414821	1	2.66667	5	0.0447763	0.0818413		KCTD16	1.27676	0.228468	0.462653	0	0.166667	0	0.00401157
LOC108638082	0.920962	0.534412	1	0.333333	0.67147	0.0117902	0.0243992		KRT13	1.27676	0.228468	0.462653	0	0.166667	0	0.00228387
CDH26	0.920756	0.3798	1	1.66667	3	0.026138	0.0473814		LPAR4	1.27676	0.228468	0.462653	0	0.166667	0	0.00346032
UBL3	0.919383	0.0203569	0.413786	4224	7165	47.1464	82.5573		MKX	1.27676	0.228468	0.462653	0	0.166667	0	0.00331808
LOC102185156	0.918138	0.534943	1	0.337698	0.675603	0.0074117	0.0153285		NOVA1	1.27676	0.228468	0.462653	0	0.166667	0	0.00253527
NDUFV3	0.917038	0.010031	0.275285	2756.34	5111	71.245	124.606		OLFML1	1.27676	0.228468	0.462653	0	0.166667	0	0.00286868
SLC18B1	0.916423	3.32e-05	0.0046579	2121.67	3583.67	44.9511	80.4301		OR10A7	1.27676	0.228468	0.462653	0	0.166667	0	0.00417587
APOC3	0.916315	0.536833	1	0.333333	0.666667	0.0280665	0.058119		OR2G2	1.27676	0.228468	0.462653	0	0.166667	0	0.0040887
LOC102173362	0.916016	0.537294	1	0.333333	0.666667	0.00264568	0.00499466		PCDH15	1.27676	0.228468	0.462653	0	0.166667	0	0.000598642
ART1	0.915955	0.538678	1	0.333333	0.666667	0.00680957	0.0146354		POU2AF1	1.27676	0.228468	0.462653	0	0.166667	0	0.00181807
LOC102173772	0.91573	0.537082	1	0.333333	0.666667	0.0344583	0.0712767		PRDM16	1.27676	0.228468	0.462653	0	0.166667	0	0.000840705
EBF2	0.91571	0.53709	1	0.333333	0.666667	0.00321395	0.00664777		PRMT1	1.27676	0.228468	0.462653	0	0.166667	0	0.00318768
MKRN3	0.915095	0.449634	1	1	1.66667	0.0196285	0.0448614		PTP4A3	1.27676	0.228468	0.462653	0	0.166667	0	0.00251163
HTR4	0.914851	0.109428	0.816507	17.3359	29.0079	0.149329	0.265572		RBFOX3	1.27676	0.228468	0.462653	0	0.166667	0	0.00284002
SLC25A29	0.914589	0.00597561	0.202584	2038.78	3643.61	17.8394	31.1985		RFX4	1.27676	0.228468	0.462653	0	0.166667	0	0.00146312
KCNV1	0.914516	0.325523	1	2.33333	4	0.0336507	0.0633035		RGMA	1.27676	0.228468	0.462653	0	0.166667	0	0.00229013
SLC25A28	0.913861	0.106767	0.809414	1123.67	1881.67	25.1759	43.4708		RIC3	1.27676	0.228468	0.462653	0	0.166667	0	0.003084
LOC108634694	0.913779	0.103465	0.802087	41.0871	70.2932	2.80917	4.97329		SERPINA11	1.27676	0.228468	0.462653	0	0.166667	0	0.00261995
LOC102188771	0.912922	0.529976	1	0.377517	0.739563	0.0490833	0.09608		SFTPA1	1.27676	0.228468	0.462653	0	0.166667	0	0.00418498
CHST9	0.912407	0.538662	1	0.333333	0.666667	0.00799937	0.0159156		SLC16A9	1.27676	0.228468	0.462653	0	0.166667	0	0.00228947
KRT19	0.911834	0.539137	1	0.333333	0.666667	0.00925183	0.0173593		SORCS3	1.27676	0.228468	0.462653	0	0.166667	0	0.000848047
ANGPTL7	0.910069	0.366968	1	1.33333	2.33333	0.0190244	0.0342268		SPATA4	1.27676	0.228468	0.462653	0	0.166667	0	0.00368083
SAMD3	0.908827	0.539502	1	0.333333	0.666667	0.00984823	0.0184283		SYT12	1.27676	0.228468	0.462653	0	0.166667	0	0.00249548
HAVCR2	0.908718	0.427836	1	430.667	679.333	4.02961	6.89916		TOX3	1.27676	0.228468	0.462653	0	0.166667	0	0.00204437
RASSF5	0.907621	0.103344	0.802087	257	419.667	2.54016	4.46322		TTLL2	1.27676	0.228468	0.462653	0	0.166667	0	0.00193892
MPL	0.907325	0.0915098	0.786715	8.66667	14.6667	0.116691	0.20709		WDR72	1.27676	0.228468	0.462653	0	0.166667	0	0.00105323
PRR18	0.9062	0.0623544	0.680497	49.6667	83.6667	0.597671	1.06037		ZIC1	1.27676	0.228468	0.462653	0	0.166667	0	0.00283233
MTURN	0.906108	0.00542765	0.190822	3344	5527	23.1563	40.9825		ENSOARG00000005755	1.27674	0.228473	0.462653	0	0.166663	0	0.00377438
LAMA3	0.906028	0.0303397	0.503582	134	210	0.598484	1.06819		ZMIZ2	1.27576	4.7e-06	6.77e-05	523.167	1110.83	3.93438	7.57039
LOC102174202	0.905871	0.0643123	0.690891	57.164	97.6368	0.58399	1.02514		JPH1	1.27561	0.000568414	0.00423559	158.333	355.167	1.75494	3.3986
GPR171	0.905708	0.705148	1	1.33333	2.66667	0.056219	0.0932133		GEM	1.27552	1.69e-05	0.000207843	292.5	658	7.62671	15.0737
KRT6A	0.905318	0.541041	1	0.333333	0.666667	0.00581297	0.0108163		RET	1.27474	0.0112392	0.0497692	6.33333	14.3333	0.0390721	0.0777939
SLC39A12	0.904365	0.335818	1	1.66667	3	0.0302897	0.0520432		SPRY3	1.27111	0.015303	0.0637225	16	38.3333	0.485475	0.959175
SSTR2	0.904086	0.119187	0.848555	7.33333	12	0.110247	0.202017		ENSOARG00000000575	1.27101	0.227984	0.462653	0	0.168192	0	0.0138476
LOC102176691	0.90354	0.0027715	0.121237	25679.9	42961.8	740.68	1297.92		GCH1	1.27045	3.72e-08	9.44e-07	508.333	1073.5	17.7058	33.9712
ALDH1L1	0.903235	0.54218	1	0.333333	0.666667	0.0036384	0.00654616		PARP12	1.26938	0.0019962	0.0121992	1487.5	3224.67	15.7453	30.1708
LOC102169399	0.902845	0.609659	1	1.66667	2.66667	0.042377	0.0781672		ENSOARG00000019526	1.26914	0.280522	0.514036	0.333333	1	0.0311591	0.0665983
FAM49A	0.90252	0.283143	0.971382	2051	3338.33	25.6163	44.156		CCNJ	1.26864	7.06e-11	3.21e-09	142.667	315	3.16759	6.20001
PRPH	0.902229	0.346878	1	3.33333	5.33333	0.0499342	0.0916309		ENSOARG00000002902	1.26863	0.155598	0.359686	1.16667	2.66667	0.00857364	0.0185487
NPPB	0.902226	0.542428	1	0.333333	0.666667	0.0259524	0.048138		ANKMY2	1.2686	3.23e-18	5.15e-16	947.5	2034.33	18.684	36.564
SMAP2	0.902189	0.0304367	0.503784	2389.33	4030	28.1534	48.6915		SGMS2	1.26854	3.43e-07	6.8e-06	693	1479.33	15.585	30.5943
EMX2	0.899343	0.225489	0.965215	3.66667	6.33333	0.0593703	0.100358		FAM214B	1.26828	4.53e-08	1.13e-06	2218.17	4796.5	26.5222	50.7368
TFCP2L1	0.897573	0.53354	1	2.00051	3.00442	0.00730117	0.0146972		ENSOARG00000001674	1.26819	0.00190925	0.0117429	253.255	506.945	11.2899	21.6161
ZNF281	0.897289	0.00167091	0.0878731	2689.33	4558.67	10.6308	18.7533		COX7A1	1.26799	0.0183443	0.0733425	63.3333	134.167	14.6991	27.8224
GALNT8	0.895571	0.54506	1	1	1.66667	0.0137164	0.0268356		KIF26B	1.2648	0.11161	0.283648	1.33333	3.16667	0.00475286	0.00998935
RASSF6	0.895228	0.222415	0.965215	130	220.667	2.3896	4.17981		ENSOARG00000019659	1.26425	2.97e-05	0.000343519	228.167	497.833	21.8836	42.6971
JUNB	0.894958	0.141553	0.868755	5849.33	9488	106.039	180.863		CXCL9	1.26398	0.0231082	0.087326	2.83333	6.33333	0.306622	0.625289
LOC102180753	0.894917	0.545091	1	0.333333	0.666667	0.0184805	0.0295232		IL4R	1.26387	1.35e-12	8.54e-11	2466	5395.33	19.9432	39.2619
TBX20	0.894337	0.493863	1	9	15.6667	0.137714	0.25015		FRMPD3	1.26332	0.230047	0.462653	0	0.166667	0	0.000609457
ADRA2C	0.894059	0.431014	1	2.66667	4.33333	0.0476913	0.0860879		ALDH3A1	1.26332	0.230047	0.462653	0	0.166667	0	0.00253852
40787	0.893318	0.0161455	0.369747	5455.66	9908	55.6518	96.7764		APOA5	1.26332	0.230047	0.462653	0	0.166667	0	0.0033155
P2RY6	0.892757	0.448317	1	10.3333	18	0.214379	0.364029		BHMT2	1.26332	0.230047	0.462653	0	0.166667	0	0.00362037
COCH	0.892697	0.450719	1	1.66667	3	0.0366135	0.0646308		C14orf105	1.26332	0.230047	0.462653	0	0.166667	0	0.00434077
MDM4	0.892302	0.00441487	0.166409	1848.67	3187.33	29.6546	51.3439		C9orf135	1.26332	0.230047	0.462653	0	0.166667	0	0.00687615
SLC8A2	0.892061	0.129204	0.854608	28.1356	42.0144	0.139038	0.245944		CA8	1.26332	0.230047	0.462653	0	0.166667	0	0.00546355
PHLDB2	0.891401	0.0198243	0.408205	2485	4279.33	19.682	33.7365		CAPN11	1.26332	0.230047	0.462653	0	0.166667	0	0.00159354
LOC102169559	0.891307	0.546647	1	0.333333	0.666667	0.0186091	0.0295302		CCDC113	1.26332	0.230047	0.462653	0	0.166667	0	0.00360527
POU2F3	0.890964	0.343863	1	11.119	18.4909	0.153005	0.260847		CCKBR	1.26332	0.230047	0.462653	0	0.166667	0	0.00246617
LOC102170007	0.889033	0.547456	1	0.333333	0.666667	0.0079929	0.013048		CDH12	1.26332	0.230047	0.462653	0	0.166667	0	0.0013374
ACKR4	0.886475	0.278725	0.965618	2.66667	4.66667	0.0754262	0.127609		COL9A1	1.26332	0.230047	0.462653	0	0.166667	0	0.00115485
GJB1	0.885645	0.548919	1	0.333333	0.666667	0.00813907	0.0132029		CRYBB3	1.26332	0.230047	0.462653	0	0.166667	0	0.00629525
SLC9A2	0.885055	0.133036	0.855897	17	28.6667	0.153951	0.264412		DEFB123	1.26332	0.230047	0.462653	0	0.166667	0	0.0500958
IRS1	0.884854	0.000339376	0.0270717	1526	2540	6.98711	12.2286		DSCAML1	1.26332	0.230047	0.462653	0	0.166667	0	0.000549587
JAM2	0.884614	0.00591342	0.201434	344.667	567.333	10.3542	18.0655		DUSP9	1.26332	0.230047	0.462653	0	0.166667	0	0.00380435
LOC102171474	0.884434	0.369659	1	1.33333	2.33333	0.0595468	0.100614		ENSOARG00000000071	1.26332	0.230047	0.462653	0	0.166667	0	0.316862
MAP2K3	0.883086	0.00253956	0.115775	6587.67	11084.7	112.889	195.148		ENSOARG00000000098	1.26332	0.230047	0.462653	0	0.166667	0	0.00958088
EIF4EBP2	0.882926	0.00186639	0.0944138	12769.3	21279.9	72.8187	125.987		ENSOARG00000000815	1.26332	0.230047	0.462653	0	0.166667	0	0.00909875
GLRA1	0.882807	0.454864	1	1	1.66667	0.0188241	0.0399714		ENSOARG00000001083	1.26332	0.230047	0.462653	0	0.166667	0	0.00266068
GTF3C1	0.881021	0.000280834	0.0233843	3347.33	5464.67	15.2426	26.4205		ENSOARG00000001629	1.26332	0.230047	0.462653	0	0.166667	0	0.0163762
ZFYVE16	0.880289	0.00592046	0.201434	2602.33	4281	21.6006	37.1336		ENSOARG00000002209	1.26332	0.230047	0.462653	0	0.166667	0	0.00126085
AVPR1A	0.879478	0.189435	0.965215	6.66667	11	0.140682	0.249411		ENSOARG00000002670	1.26332	0.230047	0.462653	0	0.166667	0	0.00849803
WARS	0.879354	0.0903419	0.786715	10350.7	17652.3	141.319	237.066		ENSOARG00000004330	1.26332	0.230047	0.462653	0	0.166667	0	0.0441623
HSPA12A	0.878963	0.14935	0.890822	32	52	0.223096	0.383763		ENSOARG00000004385	1.26332	0.230047	0.462653	0	0.166667	0	0.00459318
TMEM158	0.876642	0.0189101	0.400058	721.667	1186.67	15.6745	26.7004		ENSOARG00000007149	1.26332	0.230047	0.462653	0	0.166667	0	0.00444252
ITGAV	0.876618	0.00286803	0.123749	29736.4	50319.1	225.957	390.005		ENSOARG00000008031	1.26332	0.230047	0.462653	0	0.166667	0	0.0416415
WNT4	0.875328	0.126739	0.854608	12.6667	20.3333	0.114119	0.198243		ENSOARG00000009612	1.26332	0.230047	0.462653	0	0.166667	0	0.00299755
EGR4	0.873673	0.315454	0.997895	22.6667	34.3333	0.311409	0.534703		ENSOARG00000009859	1.26332	0.230047	0.462653	0	0.166667	0	0.00779223
LOC102170564	0.87312	0.555556	1	0.333333	0.666667	0.0210913	0.03898		ENSOARG00000011161	1.26332	0.230047	0.462653	0	0.166667	0	0.00285308
ATP6V1C2	0.873079	0.128875	0.854608	11.3333	20.3334	0.339001	0.563851		ENSOARG00000012004	1.26332	0.230047	0.462653	0	0.166667	0	0.0018121
LOC102177222	0.872166	0.00156908	0.084328	1085.94	1726.56	37.9421	66.0245		ENSOARG00000013060	1.26332	0.230047	0.462653	0	0.166667	0	0.00449913
WWC1	0.871584	0.000743414	0.0497347	1204	1942.33	10.311	18.0538		ENSOARG00000015433	1.26332	0.230047	0.462653	0	0.166667	0	0.0102465
GCFC2	0.870743	0.0180549	0.392502	343.333	568.334	7.74281	13.215		ENSOARG00000016221	1.26332	0.230047	0.462653	0	0.166667	0	0.00451068
TJP2	0.870196	0.0286084	0.485946	3721	6236	34.6292	60.1874		ENSOARG00000017130	1.26332	0.230047	0.462653	0	0.166667	0	0.00241412
TNFRSF8	0.869075	0.350225	1	11.6667	18	0.119598	0.205337		ENSOARG00000017284	1.26332	0.230047	0.462653	0	0.166667	0	0.00761493
MURC	0.868777	0.0561059	0.653479	193	319.667	4.71336	8.17359		ENSOARG00000018599	1.26332	0.230047	0.462653	0	0.166667	0	0.0125597
SLC28A1	0.868494	0.0670827	0.701435	14.3333	25	0.201436	0.348577		ENSOARG00000018776	1.26332	0.230047	0.462653	0	0.166667	0	0.00465062
CCND3	0.867816	0.0124688	0.316049	3732.67	6315.33	65.1849	110.655		ENSOARG00000019567	1.26332	0.230047	0.462653	0	0.166667	0	0.0141417
SUCNR1	0.867426	0.266985	0.965215	2154.91	3426.93	32.2318	55.4288		ENSOARG00000025193	1.26332	0.230047	0.462653	0	0.166667	0	0.0373088
MAPKAPK3	0.866192	0.00132359	0.074739	5861.46	9630.19	38.3978	65.4938		ERICH3	1.26332	0.230047	0.462653	0	0.166667	0	0.000785152
LOC102183257	0.864519	0.299032	0.984829	3.60944	5.77491	0.203014	0.365242		FAM221B	1.26332	0.230047	0.462653	0	0.166667	0	0.00306652
GPAT2	0.863953	0.193227	0.965215	5.66667	9	0.0625335	0.111131		FAM240A	1.26332	0.230047	0.462653	0	0.166667	0	0.0286793
LOC108634066	0.863949	0.165948	0.927875	10.0103	15.3499	0.355135	0.635233		FOXL1	1.26332	0.230047	0.462653	0	0.166667	0	0.00406067
ECE1	0.863706	0.0870394	0.779076	3428.67	5554	36.2097	61.4037		GKN2	1.26332	0.230047	0.462653	0	0.166667	0	0.00876267
SGPP2	0.863389	0.173135	0.940133	66.5684	106.035	0.578497	0.976097		HDX	1.26332	0.230047	0.462653	0	0.166667	0	0.00158662
LAX1	0.863356	0.265654	0.965215	4.66667	7.66667	0.0929187	0.162883		IGSF21	1.26332	0.230047	0.462653	0	0.166667	0	0.00295763
LOC108634991	0.862928	0.464264	1	1.00212	1.67134	0.0297822	0.0611899		KCNIP4	1.26332	0.230047	0.462653	0	0.166667	0	0.00580885
RBMS3	0.861356	0.0266112	0.468863	373.667	615.333	2.276	3.863		NLRP9	1.26332	0.230047	0.462653	0	0.166667	0	0.00118394
CCL19	0.861276	0.488391	1	3.33333	5.66667	0.178145	0.294338		NMUR2	1.26332	0.230047	0.462653	0	0.166667	0	0.00301797
KDM1B	0.860543	0.0872455	0.779828	1323	2173.33	13.005	21.6522		PLA2G1B	1.26332	0.230047	0.462653	0	0.166667	0	0.011434
FREM1	0.859603	0.353233	1	7.33333	9.33333	0.0289774	0.051278		RGS5	1.26332	0.230047	0.462653	0	0.166667	0	0.00894663
HAPLN3	0.859507	0.0427413	0.593105	936.526	1661.54	9.4048	15.8401		RSPO4	1.26332	0.230047	0.462653	0	0.166667	0	0.00709262
CHIC2	0.859201	0.00280547	0.122133	908.333	1472	20.3413	34.6881		SCN10A	1.26332	0.230047	0.462653	0	0.166667	0	0.000564172
MCC	0.858941	0.017863	0.391538	1867	3057	9.76597	16.4154		SLC30A3	1.26332	0.230047	0.462653	0	0.166667	0	0.00325572
FITM1	0.858593	0.0634383	0.687408	23.6667	37.6667	0.433202	0.751665		SLC34A1	1.26332	0.230047	0.462653	0	0.166667	0	0.00172485
TDRD1	0.858344	0.428034	1	2.33333	4	0.0269483	0.0457126		SLC5A7	1.26332	0.230047	0.462653	0	0.166667	0	0.00211092
TRIM25	0.857559	0.109157	0.815971	3834.33	6176.33	23.1872	38.5253		SLITRK3	1.26332	0.230047	0.462653	0	0.166667	0	0.00123489
ZNF750	0.856792	0.428569	1	2	3.33333	0.0200324	0.0360953		TNFRSF11B	1.26332	0.230047	0.462653	0	0.166667	0	0.00326548
LAMA4	0.854677	0.0817126	0.756792	8277	13378	54.7864	91.6649		TTC34	1.26332	0.230047	0.462653	0	0.166667	0	0.00126075
NFIL3	0.854256	0.0474815	0.615788	2333.67	3614.33	46.6726	79.7268		ENSOARG00000000704	1.26187	0.0109937	0.0488222	35.6254	70.2401	0.307611	0.567978
SCG2	0.854249	0.519401	1	254.333	395	4.15776	6.99275		PPCS	1.26116	6.08e-13	4.03e-11	877.167	1950	23.9296	46.64
PRSS27	0.853808	0.0933779	0.786715	12.8628	20.6243	0.0712909	0.125072		ENSOARG00000016474	1.25926	0.00794811	0.0377607	5.81853	12.2595	0.221832	0.431094
DTWD1	0.853233	0.012167	0.311728	892.666	1450	53.4615	92.428		ANHX	1.25675	0.23083	0.462653	0	0.166667	0	0.00276063
LOC102169118	0.852249	0.125876	0.854608	42	64.3333	0.504406	0.880683		C3orf80	1.25675	0.23083	0.462653	0	0.166667	0	0.00469627
PCOLCE2	0.850881	0.0194813	0.403328	7749.67	12856.3	182.761	312.397		CNTN5	1.25675	0.23083	0.462653	0	0.166667	0	0.000578467
LOC102179751	0.850101	0.71533	1	1.66667	2.66667	0.0169948	0.0290166		DLK1	1.25675	0.23083	0.462653	0	0.166667	0	0.00445865
MGAM	0.849473	0.452319	1	20.3333	32	0.122399	0.208397		DNAH6	1.25675	0.23083	0.462653	0	0.166667	0	0.000268885
CPNE3	0.849451	0.00187057	0.0944138	5485	9026.33	57.4093	97.835		ELAVL4	1.25675	0.23083	0.462653	0	0.166667	0	0.00306272
STEAP1	0.848909	0.122524	0.854608	3068	5226	152.548	260.22		ENSOARG00000002948	1.25675	0.23083	0.462653	0	0.166667	0	0.0511622
VSX1	0.847682	0.439779	1	1	1.66667	0.0180951	0.0331914		ENSOARG00000003050	1.25675	0.23083	0.462653	0	0.166667	0	0.00403612
LUZP2	0.847655	0.285988	0.973366	398.667	669	4.99554	8.59158		ENSOARG00000004105	1.25675	0.23083	0.462653	0	0.166667	0	0.00401278
TRAF5	0.846089	0.26348	0.965215	261.362	399.527	3.47888	5.86964		ENSOARG00000007996	1.25675	0.23083	0.462653	0	0.166667	0	0.034108
HAS1	0.846059	0.135133	0.856578	7.33333	12	0.124295	0.205794		ENSOARG00000008673	1.25675	0.23083	0.462653	0	0.166667	0	0.00412958
MALT1	0.844887	0.000702671	0.0479864	1285.67	2021	16.9517	29.0852		ENSOARG00000014371	1.25675	0.23083	0.462653	0	0.166667	0	0.0045143
NRROS	0.844834	0.487196	1	525.001	785.333	6.39254	10.5945		ENSOARG00000015991	1.25675	0.23083	0.462653	0	0.166667	0	0.0124406
LOC102185866	0.844612	0.0132162	0.328065	2213.76	3533.23	20.0114	33.4578		ENSOARG00000017338	1.25675	0.23083	0.462653	0	0.166667	0	0.00383565
SGMS2	0.84444	0.0209195	0.419248	1082.14	1767.55	8.93453	14.849		ENSOARG00000017619	1.25675	0.23083	0.462653	0	0.166667	0	0.0136042
ITGB6	0.843715	0.304701	0.98986	46.6667	79	0.497363	0.815193		ENSOARG00000019552	1.25675	0.23083	0.462653	0	0.166667	0	0.00251733
LITAF	0.842999	0.0648734	0.691922	6659.66	10507.3	138.087	230.791		ENSOARG00000020052	1.25675	0.23083	0.462653	0	0.166667	0	0.00784608
NEURL1	0.842214	0.130428	0.854608	101	158	0.775681	1.32792		GLB1L2	1.25675	0.23083	0.462653	0	0.166667	0	0.00165023
C1H3orf52	0.841646	0.224582	0.965215	234.333	376.667	8.18427	13.848		GPC5	1.25675	0.23083	0.462653	0	0.166667	0	0.00305632
AKAP12	0.841313	0.00233937	0.111032	1005	1616	4.88306	8.20244		GPR55	1.25675	0.23083	0.462653	0	0.166667	0	0.00369628
LOC102188814	0.840675	0.117117	0.841265	3841.97	6153.74	80.8152	132.601		GRID2IP	1.25675	0.23083	0.462653	0	0.166667	0	0.000750067
MYOZ3	0.839273	0.4283	1	8.66667	12.3333	0.0946935	0.158753		HDC	1.25675	0.23083	0.462653	0	0.166667	0	0.00154842
FRMPD4	0.838828	0.302625	0.98693	65.6667	99.3333	0.356089	0.598493		HHIP	1.25675	0.23083	0.462653	0	0.166667	0	0.00119705
MAP1LC3B	0.838819	0.0217073	0.423737	3222.33	5147	76.9082	128.206		HSD3B1	1.25675	0.23083	0.462653	0	0.166667	0	0.00288238
SULT2B1	0.837822	0.506503	1	8.66667	14	0.304017	0.536861		MYOM3	1.25675	0.23083	0.462653	0	0.166667	0	0.000666717
NCAM2	0.837267	0.373534	1	1.66667	3.66667	0.029568	0.0539051		NCAM2	1.25675	0.23083	0.462653	0	0.166667	0	0.00146296
LOC100861164	0.836784	0.406446	1	13	21.3989	1.08862	1.89936		NOXRED1	1.25675	0.23083	0.462653	0	0.166667	0	0.00337717
CASR	0.836784	0.314749	0.996915	6	9	0.0407941	0.0686202		PRL	1.25675	0.23083	0.462653	0	0.166667	0	0.00314648
LOC102188174	0.836391	0.685275	1	0.85352	1.63412	0.023535	0.035716		SLC9A4	1.25675	0.23083	0.462653	0	0.166667	0	0.0013471
TNMD	0.835112	0.437529	1	1	1.66667	0.0351398	0.0664437		TBX15	1.25675	0.23083	0.462653	0	0.166667	0	0.00179062
PPP2R5B	0.834248	0.104099	0.803302	1409.33	2213	14.3235	23.5591		TRGV10	1.25675	0.23083	0.462653	0	0.166667	0	0.0160284
ITGA8	0.83317	0.15655	0.906957	718.825	1268.96	6.40348	10.3758		ZP4	1.25675	0.23083	0.462653	0	0.166667	0	0.00156208
SATB1	0.832635	0.249548	0.965215	134.333	202	1.31029	2.13213		ZSWIM2	1.25675	0.23083	0.462653	0	0.166667	0	0.00192405
SCN9A	0.832414	0.0190723	0.401171	300.884	488.132	1.81521	3.04873		ENSOARG00000019923	1.25585	0.23077	0.462653	0	0.16689	0	0.0135917
LOC102174605	0.832151	0.592323	1	35.0228	57.7681	1.53867	2.65724		AFDN	1.25571	3.16e-08	8.17e-07	1328.5	2940	5.07795	9.73923
MYO18B	0.831847	0.336142	1	4	6.33333	0.0146974	0.0245697		ENSOARG00000012352	1.25551	2.55e-06	3.97e-05	167.167	351.167	2.81733	5.39266
IL18BP	0.831406	0.344882	1	715.808	1096.23	31.3396	51.8402		ENSOARG00000013830	1.25495	0.231014	0.462653	0	0.16671	0	0.0382653
MYO1B	0.831402	0.00779043	0.237021	11139	18244	112.858	188.393		ENSOARG00000014112	1.25485	0.231041	0.462653	0	0.16669	0	0.00492432
PROKR2	0.830883	0.313064	0.996471	111	167	1.03168	1.70446		ENSOARG00000012260	1.25483	0.231045	0.462653	0	0.166687	0	0.00437252
LOC108635105	0.830716	0.661172	1	25.6549	37.0407	5.0769	8.72654		BCL2L10	1.25473	0.231072	0.462653	0	0.166667	0	0.00592282
TFAP2E	0.830533	0.0885071	0.783993	15	24	0.220711	0.367677		C20orf141	1.25473	0.231072	0.462653	0	0.166667	0	0.0072041
TDRD7	0.830047	0.01895	0.400058	1046	1667	12.2853	20.273		CNNM1	1.25473	0.231072	0.462653	0	0.166667	0	0.000982853
PADI3	0.829892	0.542187	1	1.33333	2	0.0125096	0.0241291		ENPP7	1.25473	0.231072	0.462653	0	0.166667	0	0.00213072
CLEC6A	0.829811	0.528043	1	303	456.333	12.5611	20.4723		ENSOARG00000001258	1.25473	0.231072	0.462653	0	0.166667	0	0.00181552
PTRH1	0.828573	0.0167922	0.378173	275.333	442	6.21251	10.3965		ENSOARG00000001587	1.25473	0.231072	0.462653	0	0.166667	0	0.0037127
NFKBIB	0.827978	0.0396795	0.581521	584	894.668	16.0753	26.6009		ENSOARG00000002025	1.25473	0.231072	0.462653	0	0.166667	0	0.00233498
SEMA7A	0.827663	0.0549035	0.646975	6644.33	10804	64.6852	105.444		ENSOARG00000002749	1.25473	0.231072	0.462653	0	0.166667	0	0.0030196
DNAJB3	0.826509	0.343487	1	3	4.66667	0.084776	0.150567		ENSOARG00000003989	1.25473	0.231072	0.462653	0	0.166667	0	0.00155178
EPB42	0.826403	0.206511	0.965215	4.66667	7.33333	0.0601558	0.104902		ENSOARG00000004343	1.25473	0.231072	0.462653	0	0.166667	0	0.0034205
ANKRD34B	0.825858	0.11274	0.825171	12.6667	20.3333	0.166509	0.27546		ENSOARG00000005195	1.25473	0.231072	0.462653	0	0.166667	0	0.0382553
LOC108636640	0.825831	0.126319	0.854608	7.51054	11.9459	0.821392	1.39921		ENSOARG00000005575	1.25473	0.231072	0.462653	0	0.166667	0	0.0028517
GCSAM	0.823569	0.603952	1	1.33333	2	0.057411	0.103484		ENSOARG00000005781	1.25473	0.231072	0.462653	0	0.166667	0	0.00854467
UBTD2	0.823106	0.0605512	0.673923	1706	2665	28.423	46.7613		ENSOARG00000007147	1.25473	0.231072	0.462653	0	0.166667	0	0.00376362
IL37	0.823036	0.0533843	0.640397	138.334	208.333	2.72693	4.58957		ENSOARG00000007192	1.25473	0.231072	0.462653	0	0.166667	0	0.00195325
CCL22	0.821659	0.434113	1	240.333	365	7.07177	11.7362		ENSOARG00000007844	1.25473	0.231072	0.462653	0	0.166667	0	0.00236058
37681	0.819858	0.0675339	0.703968	1094	1803	27.8185	46.1827		ENSOARG00000008072	1.25473	0.231072	0.462653	0	0.166667	0	0.000855627
LOC102176467	0.819736	0.502312	1	2.33333	3.33333	0.0949951	0.181888		ENSOARG00000008266	1.25473	0.231072	0.462653	0	0.166667	0	0.00906477
CLDN11	0.819676	0.222564	0.965215	8.66667	13.6667	0.178427	0.294933		ENSOARG00000008302	1.25473	0.231072	0.462653	0	0.166667	0	0.0519308
SPATA31C2	0.819671	0.444637	1	1	1.66667	0.00949048	0.0170219		ENSOARG00000008467	1.25473	0.231072	0.462653	0	0.166667	0	0.0141107
MAP3K8	0.819641	0.451653	1	649.334	947	9.02454	14.7038		ENSOARG00000008862	1.25473	0.231072	0.462653	0	0.166667	0	0.0027653
SLC15A3	0.81677	0.451127	1	1129.67	1654.33	19.7182	31.7571		ENSOARG00000009141	1.25473	0.231072	0.462653	0	0.166667	0	0.0116525
EGR3	0.816476	0.251484	0.965215	593.333	972.665	5.94125	9.38002		ENSOARG00000009274	1.25473	0.231072	0.462653	0	0.166667	0	0.0837797
COQ10B	0.814812	0.00322813	0.135289	1287.67	2035.33	36.2364	59.8373		ENSOARG00000009904	1.25473	0.231072	0.462653	0	0.166667	0	0.0079798
AVPI1	0.814718	0.0155705	0.360056	3620.34	5814	127.547	214.712		ENSOARG00000009954	1.25473	0.231072	0.462653	0	0.166667	0	0.000473113
TMEM178B	0.814709	0.322735	1	40.3559	64.3707	0.249157	0.399881		ENSOARG00000010557	1.25473	0.231072	0.462653	0	0.166667	0	0.00284192
NTS	0.813903	0.549106	1	2	3.33333	0.119139	0.20214		ENSOARG00000010820	1.25473	0.231072	0.462653	0	0.166667	0	0.000730203
FOXC1	0.812546	0.0215048	0.422756	821	1299.33	10.5354	17.2434		ENSOARG00000013416	1.25473	0.231072	0.462653	0	0.166667	0	0.00490763
RIC1	0.811576	0.0110098	0.293778	2737.42	4331.62	17.6674	28.8857		ENSOARG00000013692	1.25473	0.231072	0.462653	0	0.166667	0	0.00753182
FAXDC2	0.811477	0.228805	0.965215	4.72909	7.41753	0.0731081	0.123097		ENSOARG00000014666	1.25473	0.231072	0.462653	0	0.166667	0	0.00139179
SNAP23	0.81128	0.030416	0.503784	1771.88	2832.04	45.065	73.311		ENSOARG00000015426	1.25473	0.231072	0.462653	0	0.166667	0	0.00391888
UGDH	0.810931	0.0891534	0.786506	14396	23383.7	238.435	396.816		ENSOARG00000016469	1.25473	0.231072	0.462653	0	0.166667	0	0.00760993
LOC108635225	0.810689	0.242743	0.965215	188.515	289.289	26.2327	42.5778		ENSOARG00000016571	1.25473	0.231072	0.462653	0	0.166667	0	0.0011218
TKTL1	0.810468	0.437435	1	1.66667	2.66667	0.0276116	0.0473729		ENSOARG00000017469	1.25473	0.231072	0.462653	0	0.166667	0	0.0109061
XCR1	0.810418	0.153968	0.900459	66.3333	98.6667	1.0047	1.68973		ENSOARG00000017510	1.25473	0.231072	0.462653	0	0.166667	0	0.00467258
GUCY1A2	0.808968	0.159337	0.912552	22.7292	36.8098	0.206955	0.333781		ENSOARG00000019109	1.25473	0.231072	0.462653	0	0.166667	0	0.00159874
LOC106503194	0.808875	0.201936	0.965215	42.3333	65.3333	0.271039	0.441893		GJB4	1.25473	0.231072	0.462653	0	0.166667	0	0.00385828
AXIN2	0.808629	0.260659	0.965215	108.667	158.667	0.82064	1.35196		GP2	1.25473	0.231072	0.462653	0	0.166667	0	0.00174618
MYL10	0.807573	0.528155	1	1	1.66667	0.071083	0.116012		GUCY2F	1.25473	0.231072	0.462653	0	0.166667	0	0.000808892
DLGAP4	0.806975	0.00607033	0.204336	4587.67	7290.33	44.5085	72.8421		LHX3	1.25473	0.231072	0.462653	0	0.166667	0	0.00234928
LOC102187821	0.806763	0.529324	1	0.666667	1	0.0190575	0.0349045		MAGEB5	1.25473	0.231072	0.462653	0	0.166667	0	0.00322302
RNF217	0.806637	0.0618481	0.678328	680	1049	8.06636	13.1059		NR5A2	1.25473	0.231072	0.462653	0	0.166667	0	0.00141054
AMZ1	0.806058	0.601888	1	1.66667	2	0.0133322	0.0276556		OOSP2	1.25473	0.231072	0.462653	0	0.166667	0	0.0141316
ANKAR	0.806038	0.0807739	0.7511	31.3333	48.6667	0.374293	0.630989		OR1L1	1.25473	0.231072	0.462653	0	0.166667	0	0.00361748
C19H17orf50	0.805866	0.0912438	0.786715	73.8973	115.037	1.53468	2.50289		PIK3C2G	1.25473	0.231072	0.462653	0	0.166667	0	0.000713338
SLC35F1	0.80566	0.416483	1	10.6667	17.6667	0.103412	0.169952		PLA2G2F	1.25473	0.231072	0.462653	0	0.166667	0	0.00138705
RPGRIP1	0.805025	0.249337	0.965215	3.70276	5.73207	0.0358003	0.0620873		PRPH2	1.25473	0.231072	0.462653	0	0.166667	0	0.00307302
LOC102172692	0.804844	0.241162	0.965215	18.3333	30.3333	0.128591	0.202899		PRSS27	1.25473	0.231072	0.462653	0	0.166667	0	0.00311623
IL10RB	0.80444	0.162934	0.921174	2717	4012.67	54.4053	89.2701		SLC17A8	1.25473	0.231072	0.462653	0	0.166667	0	0.00181303
ARL5B	0.804383	0.0280841	0.481641	1094.33	1720	9.14826	14.8859		TACR1	1.25473	0.231072	0.462653	0	0.166667	0	0.00257133
LOC102190439	0.802034	0.204261	0.965215	5.72762	9.27559	0.880052	1.467		TMEM247	1.25473	0.231072	0.462653	0	0.166667	0	0.00438127
LOC102180455	0.801068	0.188254	0.965215	367.81	564.895	2.49966	4.14826		UTS2	1.25473	0.231072	0.462653	0	0.166667	0	0.0172298
AK3	0.800932	0.0306598	0.50595	2717.67	4194.33	39.7352	64.779		ZNF804A	1.25473	0.231072	0.462653	0	0.166667	0	0.000924243
SLC10A6	0.800912	0.070178	0.711526	39.1378	61.812	0.400222	0.661686		RNGTT	1.25458	3.08e-17	4.13e-15	2451.17	5226.83	36.7997	70.8025
DCBLD1	0.800873	0.0444375	0.604648	1063	1675.33	12.199	19.6452		ENSOARG00000018263	1.25421	4.05e-05	0.000453231	249.986	527.973	1.22048	2.32624
LOC102186863	0.79983	0.657522	1	1.72071	2.73613	0.0460641	0.0829067		ENSOARG00000010748	1.25402	0.0366671	0.124938	355.5	870.5	95.2244	189.89
CADM3	0.799117	0.302722	0.98693	188.333	280.333	1.61621	2.5946		ENSOARG00000010022	1.25288	0.281519	0.515457	0.166667	0.5	0.0098392	0.0329146
SYN1	0.79899	0.120677	0.850609	380	601	3.95973	6.30503		NELL2	1.25269	0.439934	0.699477	1.16667	2.33333	0.0106629	0.0188407
LOC102172245	0.798832	0.17271	0.940133	103	159	1.14705	1.87375		ENSOARG00000004536	1.25263	0.00790343	0.0375737	6.16667	13.8333	0.374288	0.722587
LOC102176116	0.79829	0.475822	1	1	1.67096	0.0534922	0.0870772		CHSY1	1.2523	3.15e-06	4.78e-05	4639.83	9895.5	49.5024	94.6759
UST	0.797215	0.009849	0.27287	1246.59	1961.1	12.4284	20.311		CTLA4	1.24914	0.00857208	0.0400421	648	1450.33	6.85773	13.9607
T	0.795483	0.464022	1	1	1.66667	0.0371263	0.05776		ANKRD24	1.24838	0.18738	0.410051	1.83333	3.83333	0.0118844	0.0226769
KITLG	0.794974	0.195307	0.965215	2686.67	4408	30.7442	50.6658		ENSOARG00000000608	1.24765	0.00206058	0.0125487	1216.65	2874.8	9.29552	18.6677
MCFD2	0.794762	0.000754421	0.050255	3613	5505	93.9791	153.774		PDE3B	1.2476	1.99e-05	0.000240149	332	754.333	2.31208	4.57177
LOC102173123	0.794394	0.653557	1	6	8.33333	0.233219	0.383953		MLLT6	1.24697	3.2e-13	2.24e-11	2179.17	4724.17	13.65	26.2323
LOC102175225	0.793785	0.563891	1	108.364	157.676	0.578498	0.920881		INSL3	1.24648	0.208286	0.442535	1.33333	3.5	0.109713	0.22881
LOC102171473	0.793772	0.144458	0.877801	29.3333	44.6667	0.537477	0.899271		ENSOARG00000012641	1.24607	5.17e-10	1.95e-08	1866.42	3874.24	36.9243	70.0576
LOC108635291	0.793518	0.183733	0.955663	8.56423	13.4748	0.53591	0.856703		ENSOARG00000001329	1.24551	0.00322575	0.0181524	282.745	554.388	8.11245	15.5083
HOMEZ	0.792592	0.0471608	0.614093	1422	2179	18.3217	29.4817		PPP1R16B	1.24525	0.000949454	0.00655362	1028.9	2259.49	6.0153	11.611
QTRT2	0.792398	0.0192984	0.40299	875.667	1398	13.4175	21.9286		HLA-DRA	1.24451	0.0244115	0.0912737	755.167	1539.83	18.443	33.6513
TMEM132D	0.79218	0.0288181	0.488385	1057.67	1663.33	6.77093	10.9219		ENSOARG00000006878	1.24368	1.19e-07	2.68e-06	27	58.6667	17.4186	34.1093
HIVEP1	0.791606	0.126274	0.854608	787.333	1256.33	3.32765	5.4582		ENSOARG00000019922	1.24216	0.232552	0.462653	0	0.166693	0	0.0135512
LRRN3	0.790663	0.0664247	0.700596	217	334.667	2.78772	4.64746		ENSOARG00000007241	1.24137	0.232634	0.462653	0	0.166745	0	0.0113034
C8H9orf72	0.790521	0.0168233	0.378425	1832.33	2812	25.1812	40.7354		SLC1A1	1.24098	0.232739	0.462653	0	0.166667	0	0.00204121
CRHBP	0.790157	0.557817	1	46.3333	66	1.04695	1.6621		EGFLAM	1.24098	0.232739	0.462653	0	0.166667	0	0.000936117
MFGE8	0.789351	0.050637	0.62698	12627.7	19428	185.902	298.267		ACTRT1	1.24098	0.232739	0.462653	0	0.166667	0	0.00284953
LOC102179113	0.789273	0.174057	0.94027	78.3722	126.292	4.90915	8.04269		AMER3	1.24098	0.232739	0.462653	0	0.166667	0	0.00110121
TAX1BP1	0.789088	0.0227678	0.434782	7524.67	11703.7	112.151	180.284		ARHGEF16	1.24098	0.232739	0.462653	0	0.166667	0	0.00113129
B3GNT5	0.787712	0.0362438	0.557157	862.915	1342	12.4939	20.0345		ASB10	1.24098	0.232739	0.462653	0	0.166667	0	0.00219743
ANO3	0.787608	0.102621	0.800996	23.6387	37.7532	0.210095	0.344106		ATF7IP2	1.24098	0.232739	0.462653	0	0.166667	0	0.00158922
LDLR	0.786273	0.0668869	0.701435	3805.67	6128.33	31.6116	50.1066		C10orf90	1.24098	0.232739	0.462653	0	0.166667	0	0.000975247
LOC102174466	0.785942	0.397528	1	1.66667	2.66667	0.094714	0.152652		CCL11	1.24098	0.232739	0.462653	0	0.166667	0	0.0185173
IKZF2	0.785759	0.219839	0.965215	215.333	323	1.08728	1.75852		CDCP2	1.24098	0.232739	0.462653	0	0.166667	0	0.0018909
CDC40	0.785456	0.0311004	0.509653	2200.33	3458.67	31.3136	49.9119		CRYBA2	1.24098	0.232739	0.462653	0	0.166667	0	0.00602625
UTS2R	0.784868	0.331522	1	4.33333	7	0.0800949	0.126784		DEFB124	1.24098	0.232739	0.462653	0	0.166667	0	0.0394957
PREB	0.784467	0.0448707	0.605561	2375.33	3740.32	39.5098	62.7059		EMCN	1.24098	0.232739	0.462653	0	0.166667	0	0.0051734
RAB20	0.784299	0.427303	1	610.333	861.668	12.9615	20.6079		ENPP6	1.24098	0.232739	0.462653	0	0.166667	0	0.00225072
TGIF1	0.784112	0.00687452	0.217884	1833	2845.33	50.468	81.2776		ENSOARG00000000561	1.24098	0.232739	0.462653	0	0.166667	0	0.112843
PTPN13	0.783959	0.00276952	0.121237	7478.67	11427.3	38.4221	62.1681		ENSOARG00000000734	1.24098	0.232739	0.462653	0	0.166667	0	0.00266163
EDEM1	0.783471	0.0216058	0.423558	6935.33	10632	45.7056	73.4727		ENSOARG00000001157	1.24098	0.232739	0.462653	0	0.166667	0	0.00319553
PPARD	0.783413	0.219267	0.965215	3132	4627	28.3936	45.358		ENSOARG00000001416	1.24098	0.232739	0.462653	0	0.166667	0	0.0262332
ITGB4	0.783345	0.458549	1	5.33333	7.66667	0.0256198	0.0446054		ENSOARG00000002027	1.24098	0.232739	0.462653	0	0.166667	0	0.0133463
LOC102177790	0.781863	0.0779814	0.739595	50	68.3333	2.0152	3.29074		ENSOARG00000002202	1.24098	0.232739	0.462653	0	0.166667	0	0.00728328
RNF144A	0.781673	0.107218	0.810645	5783.67	8582.33	38.1969	61.7202		ENSOARG00000002273	1.24098	0.232739	0.462653	0	0.166667	0	0.00223132
B3GNT6	0.781171	0.147577	0.886845	47.932	72.1087	0.606884	0.967586		ENSOARG00000002678	1.24098	0.232739	0.462653	0	0.166667	0	0.0349912
NFE2L2	0.780687	0.00869954	0.253511	6841.33	10524	134.386	216.069		ENSOARG00000003348	1.24098	0.232739	0.462653	0	0.166667	0	0.00156349
MB21D2	0.779253	0.0568367	0.655954	185.667	287	2.10363	3.37646		ENSOARG00000003615	1.24098	0.232739	0.462653	0	0.166667	0	0.000691175
TRAF3IP2	0.779248	0.00210088	0.102954	2813.67	4376.67	46.6698	75.0091		ENSOARG00000003858	1.24098	0.232739	0.462653	0	0.166667	0	0.00526215
CCBE1	0.77923	0.31847	0.999035	524.555	840.195	11.8504	19.4044		ENSOARG00000004400	1.24098	0.232739	0.462653	0	0.166667	0	0.00856155
PROKR1	0.778639	0.422419	1	5.33333	8	0.106405	0.179522		ENSOARG00000004817	1.24098	0.232739	0.462653	0	0.166667	0	0.000685495
DCTD	0.777465	0.0100028	0.275285	1175	1836.67	27.2571	44.1537		ENSOARG00000005738	1.24098	0.232739	0.462653	0	0.166667	0	0.0138722
TTLL6	0.775456	0.15111	0.895947	30	44.6667	0.277527	0.448853		ENSOARG00000005901	1.24098	0.232739	0.462653	0	0.166667	0	0.269873
SMCO2	0.774856	0.399148	1	1.66667	2.66667	0.0735774	0.114246		ENSOARG00000006052	1.24098	0.232739	0.462653	0	0.166667	0	0.00829237
PTPN9	0.774402	0.00610014	0.204861	1821	2826.67	18.1738	29.2729		ENSOARG00000009118	1.24098	0.232739	0.462653	0	0.166667	0	0.00997388
HS2ST1	0.773923	0.0156577	0.361193	844.606	1279.95	14.5083	23.2369		ENSOARG00000009406	1.24098	0.232739	0.462653	0	0.166667	0	0.0110203
CRISPLD1	0.772322	0.394612	1	1.66667	2.66667	0.0389646	0.0621529		ENSOARG00000010533	1.24098	0.232739	0.462653	0	0.166667	0	0.00320892
LOC100860813	0.771091	0.574353	1	19	27	0.559288	0.876762		ENSOARG00000013409	1.24098	0.232739	0.462653	0	0.166667	0	0.0059723
KDM7A	0.770561	0.139118	0.864254	1689.21	2528.53	8.55812	13.5379		ENSOARG00000013794	1.24098	0.232739	0.462653	0	0.166667	0	0.0129249
LOC108635042	0.770525	0.716855	1	0.92213	1.59354	0.188678	0.337917		ENSOARG00000015784	1.24098	0.232739	0.462653	0	0.166667	0	0.00561177
ACAT2	0.770416	0.0129304	0.323808	2146.56	3317.72	57.6554	91.4578		ENSOARG00000017002	1.24098	0.232739	0.462653	0	0.166667	0	0.00182302
EPHX2	0.769976	0.155822	0.905081	361	548	6.41301	10.0716		ENSOARG00000017388	1.24098	0.232739	0.462653	0	0.166667	0	0.0033194
SPATC1	0.769878	0.470208	1	1.66667	2.66667	0.0185582	0.0293142		ENSOARG00000018269	1.24098	0.232739	0.462653	0	0.166667	0	0.0394957
LOC108636620	0.769517	0.473176	1	2.21884	3.40988	0.156632	0.265359		ENSOARG00000018594	1.24098	0.232739	0.462653	0	0.166667	0	0.00490002
SPTLC2	0.769447	0.0268137	0.46961	9267	14568.3	60.22	96.0618		ENSOARG00000018826	1.24098	0.232739	0.462653	0	0.166667	0	0.00672288
FGL2	0.768434	0.448739	1	148.333	205.333	3.58037	5.76794		ENSOARG00000018843	1.24098	0.232739	0.462653	0	0.166667	0	0.00127444
PLPP1	0.768433	0.0318396	0.514628	2920.08	4475.91	43.9215	69.4701		ENSOARG00000019195	1.24098	0.232739	0.462653	0	0.166667	0	0.00563515
SIK3	0.767903	0.00830581	0.247934	3319	4929.33	18.7642	30.1746		ENSOARG00000020272	1.24098	0.232739	0.462653	0	0.166667	0	0.00368113
BCL6B	0.767058	0.277656	0.965215	6.67505	10.1084	0.0762133	0.128495		ENSOARG00000021093	1.24098	0.232739	0.462653	0	0.166667	0	0.000318235
CD38	0.766301	0.205271	0.965215	90.764	138.974	0.936225	1.45768		FCRL6	1.24098	0.232739	0.462653	0	0.166667	0	0.0023682
TEKT2	0.766189	0.0714643	0.717099	160.667	239.667	3.29525	5.27954		GMNC	1.24098	0.232739	0.462653	0	0.166667	0	0.00339403
LOC102174421	0.766174	0.278223	0.965215	4.46493	6.91274	0.292954	0.473787		GRIA2	1.24098	0.232739	0.462653	0	0.166667	0	0.00112915
ZNF641	0.766132	0.457437	1	21	34.3333	0.335923	0.540483		HAO2	1.24098	0.232739	0.462653	0	0.166667	0	0.00304053
HUNK	0.764995	0.0397682	0.582112	229.667	346.667	1.6605	2.65027		HRH3	1.24098	0.232739	0.462653	0	0.166667	0	0.00233232
SLC6A17	0.764928	0.00963786	0.269939	886.369	1372.18	5.41194	8.69652		IQCM	1.24098	0.232739	0.462653	0	0.166667	0	0.0013634
SOX21	0.764479	0.131541	0.854608	8.66667	13	0.155551	0.256903		KIF2B	1.24098	0.232739	0.462653	0	0.166667	0	0.00148222
NEURL3	0.764452	0.348551	1	31.6667	47	0.410804	0.642588		KLHL40	1.24098	0.232739	0.462653	0	0.166667	0	0.00159094
TEX11	0.763795	0.38217	1	3.66667	5.66667	0.0452586	0.0712891		LCN15	1.24098	0.232739	0.462653	0	0.166667	0	0.00638722
PPM1D	0.761808	0.0212634	0.421259	736	1087	10.3207	16.5241		LRRC3B	1.24098	0.232739	0.462653	0	0.166667	0	0.0045807
LOC102176015	0.759684	0.00309851	0.131306	2055.32	3225.14	37.1431	58.9814		LYG2	1.24098	0.232739	0.462653	0	0.166667	0	0.0056768
RAB8B	0.759274	0.219914	0.965215	4529.33	6740.67	48.394	75.686		MAGEB3	1.24098	0.232739	0.462653	0	0.166667	0	0.00312757
PARP10	0.758283	0.178526	0.944924	1005.33	1482.67	8.84257	13.7966		MS4A10	1.24098	0.232739	0.462653	0	0.166667	0	0.00383607
RNF208	0.75819	0.434591	1	1.66667	2.66667	0.0350818	0.0527677		MYF5	1.24098	0.232739	0.462653	0	0.166667	0	0.00360403
MYO3A	0.758182	0.10837	0.815971	163.333	251.333	1.37726	2.19406		MYOZ3	1.24098	0.232739	0.462653	0	0.166667	0	0.00432027
LRRC39	0.756183	0.381749	1	1.96548	2.60662	0.0703941	0.116822		PEAR1	1.24098	0.232739	0.462653	0	0.166667	0	0.000734655
LOC108634551	0.755443	0.300484	0.98513	83.6667	123	1.0689	1.66498		PTPN20	1.24098	0.232739	0.462653	0	0.166667	0	0.00239802
PRRG4	0.755287	0.0556646	0.651851	187.645	288.74	2.00504	3.1612		RS1	1.24098	0.232739	0.462653	0	0.166667	0	0.00516407
METTL21B	0.754026	0.0169564	0.379172	462.58	692.389	7.76171	12.3199		SERPINA6	1.24098	0.232739	0.462653	0	0.166667	0	0.00255827
LOC102182460	0.753899	0.0828037	0.760674	406	607.333	6.78682	10.7324		SHANK2	1.24098	0.232739	0.462653	0	0.166667	0	0.000741603
C19H17orf96	0.753403	0.0967489	0.786715	84.3333	123	1.1418	1.81151		SPINK8	1.24098	0.232739	0.462653	0	0.166667	0	0.0181817
STAC	0.753348	0.219838	0.965215	558.177	889.447	8.20546	12.5935		TNNI3	1.24098	0.232739	0.462653	0	0.166667	0	0.00432888
LOC102173135	0.75328	0.00394218	0.155921	1825	2744.33	121.9	193.43		TRPV6	1.24098	0.232739	0.462653	0	0.166667	0	0.00100482
LOC108633902	0.753146	0.17575	0.942345	17.1553	26.0427	0.321462	0.517256		TSPEAR	1.24098	0.232739	0.462653	0	0.166667	0	0.00162819
LOC108636544	0.752217	0.213319	0.965215	140.983	209.775	3.25626	5.09447		UBXN10	1.24098	0.232739	0.462653	0	0.166667	0	0.00361795
C21H14orf28	0.752068	0.0332072	0.527468	224	337.333	4.02143	6.41256		ZCCHC13	1.24098	0.232739	0.462653	0	0.166667	0	0.00724875
DNMT3L	0.749821	0.645824	1	3.33333	4.66667	0.078866	0.124447		NPPA	1.24063	0.284559	0.519459	0.166667	0.5	0.00197813	0.00774297
WHAMM	0.749446	0.00926617	0.264142	1028.67	1543.67	12.6152	19.8478		ITGAX	1.24042	8.85e-05	0.000872299	8728.78	19823.4	51.5372	101.495
BATF3	0.749417	0.178078	0.944924	144.983	227.891	6.24764	9.67429		ENSOARG00000012753	1.24014	0.327262	0.57017	0.333333	0.833333	0.0088895	0.018642
ASB18	0.748778	0.44957	1	3.74791	5.37054	0.083879	0.145214		ENSOARG00000015351	1.23851	0.285288	0.520397	0.167116	0.499999	0.00434273	0.0134525
IL12RB2	0.74755	0.36918	1	3.33333	5.66667	0.0403828	0.0653145		ENSOARG00000019571	1.23674	0.285321	0.520397	0.166667	0.5	0.0187905	0.0491644
LOC102184299	0.747307	0.452371	1	125.793	178.16	2.6036	4.01149		PRR32	1.23648	0.13516	0.323717	1.16667	2.5	0.0169579	0.0397099
LOC102170238	0.74702	0.13177	0.854608	20.4389	29.8468	0.298302	0.484741		PNPT1	1.23637	4.59e-06	6.62e-05	2904.67	6145.17	31.7314	60.1281
SPR	0.746086	0.0209355	0.419248	3551	5293.67	78.2915	124.298		SLC6A17	1.23444	0.0604985	0.180821	7	16.3333	0.0649584	0.130425
LOC102168924	0.746037	0.173426	0.94027	19.0421	29.692	0.319682	0.495543		TBC1D1	1.23412	4.42e-15	4.12e-13	6608	14033.3	36.5286	69.1892
CCPG1	0.745959	0.001114	0.0667173	5520.3	8159.3	83.2271	132.224		F11	1.2337	0.199045	0.428013	3.33333	6.33333	0.040812	0.0774915
GINM1	0.745931	0.0101184	0.276399	1513	2293.67	45.3781	71.416		FNDC9	1.23246	0.286946	0.52246	0.166667	0.5	0.00479135	0.0174818
C1S	0.745469	0.356834	1	2780.33	3987.66	32.858	50.4616		ENSOARG00000014846	1.232	0.0169528	0.0689911	135.333	278	2.38178	4.47705
KIF26B	0.745409	0.183272	0.954152	146.333	227	0.412723	0.658335		ENSOARG00000020214	1.2316	0.0653724	0.192451	2	4.66667	0.00514871	0.00974195
HIF1A	0.745317	0.0120927	0.311276	19830.7	30403.4	317.711	499.445		ENSOARG00000001367	1.23159	0.156716	0.361631	130.833	310.667	0.848776	1.70968
ACSL3	0.744407	0.0229915	0.437807	3983.33	6154.33	48.746	77.0961		ATP13A4	1.23101	0.287199	0.522696	0.166667	0.5	0.00102862	0.00330914
TAPBP	0.744211	0.0930953	0.786715	5924.67	8769	76.5864	118.908		ATAD1	1.22948	2.31e-10	9.51e-09	4826.17	10246.8	26.4743	50.544
MYZAP	0.743585	0.417055	1	30.6667	47.6667	0.595247	0.97036		FAT3	1.22917	0.287925	0.523568	0.166667	0.5	0.000251695	0.000731045
ENO4	0.743519	0.173273	0.94027	58	84	0.890088	1.41689		GDF6	1.2284	0.288286	0.523999	0.166667	0.5	0.00232747	0.00615403
LOC102179935	0.743395	0.328708	1	649.468	959.64	19.0097	28.8554		ENSOARG00000004567	1.228	0.0566533	0.173041	153.5	305.5	1.62256	2.82727
SLC4A11	0.742927	0.446687	1	24.6667	36	0.238045	0.380683		MYBPC2	1.22689	0.0206957	0.0804589	5.5	12.1667	0.0335005	0.0637373
AK5	0.742342	0.348835	1	3.66667	5.66667	0.0502019	0.0761176		SH2D1B	1.22306	0.000151712	0.00138199	436.167	1003.67	43.7937	84.8105
LOC108635455	0.74195	0.70286	1	0.743337	1.2565	0.0564573	0.0953477		SEMA3F	1.22136	0.012289	0.0533879	8.5	18.6667	0.0683174	0.13647
CTSL	0.741671	0.503583	1	8460.1	11638.2	250.807	388.258		TNFRSF4	1.22057	0.000184723	0.00163584	14.3526	31.6485	0.37203	0.729777
CLSTN3	0.740766	0.343323	1	66	97.3332	0.530468	0.808084		ENSOARG00000015488	1.22044	0.161721	0.369948	1.66667	3.5	0.0472783	0.0932448
PSME2	0.740751	0.113149	0.826244	2551.34	3770.67	62.0901	96.138		ENSOARG00000002582	1.21852	0.290487	0.526725	1.00652	2.55192	0.0274801	0.0538586
LOC102175218	0.74071	0.0609678	0.675306	343.385	519.94	3.49327	5.45975		FAS	1.2183	5.89e-10	2.19e-08	819.167	1678	10.7607	20.2563
PPP1R3D	0.740464	0.0462497	0.608414	686.667	1057.33	9.85128	15.3724		TACR3	1.21754	5.61e-05	0.000597522	33.1157	67.4515	0.161498	0.301312
STAT1	0.739861	0.366154	1	15883.7	22992.3	187.367	286.475		ENSOARG00000016719	1.2173	0.291683	0.528133	0.166667	0.5	0.00204223	0.00561405
TBK1	0.739802	0.0239525	0.447576	1298.67	1951.67	22.6201	35.2754		ENSOARG00000010754	1.21667	0.291433	0.527969	0.166667	0.5	0.000769977	0.00207265
NHS	0.739018	0.103483	0.802087	505.333	760.333	2.39884	3.711		NFKBID	1.21474	0.000524562	0.00396606	661.333	1292.33	10.7345	19.5182
TENM4	0.73901	0.33855	1	710.893	1015.83	1.65277	2.53649		RAD51AP2	1.21456	1.34e-05	0.000170711	63.1748	126.034	0.380314	0.70916
SULT6B1	0.738655	0.45045	1	17	24.6667	0.772987	1.20148		ACOT4	1.21452	0.000959457	0.00661171	110.683	251.651	2.17204	4.10021
RECK	0.737488	0.0757266	0.732011	662	1003.33	7.11028	11.0019		ENSOARG00000013349	1.21438	0.292286	0.528952	0.166667	0.5	0.00443878	0.0147088
CDKN2AIP	0.737121	0.0701908	0.711526	831.667	1268.67	15.1856	23.3158		SPRED2	1.21435	7.64e-05	0.000771788	108.333	227.333	1.90312	3.60088
KNG1	0.73636	0.274723	0.965215	201.667	300	3.54568	5.67718		FA2H	1.21414	0.292798	0.529472	0.166667	0.5	0.00376433	0.0113514
LOC108635616	0.736209	0.642005	1	1.02004	1.66667	0.0497907	0.0718557		ENSOARG00000002120	1.214	0.0917808	0.247536	63.3596	136.498	0.475219	0.975788
LRRTM4	0.736125	0.236751	0.965215	6	9	0.103972	0.168764		EIF6	1.21297	6.84e-18	1.01e-15	2017.83	4344.83	68.9769	131.395
FOXL1	0.735822	0.175812	0.942345	17	25.3333	0.193276	0.299709		ENSOARG00000019918	1.21297	0.0516395	0.161789	4.7815	10.9886	0.131865	0.252525
RNF150	0.735804	0.297509	0.984829	1550.63	2158.47	5.90644	9.22744		MROH2B	1.21296	0.271764	0.502379	0.666667	1.5	0.00289286	0.00624489
STAT3	0.735752	0.0978568	0.786715	7538	11144.7	71.7389	110.188		UAP1	1.2129	2.24e-11	1.1e-09	2260.67	4644.83	35.0215	65.3537
OTUD4	0.735481	0.00558119	0.19442	2604.33	3925.67	16.3395	25.4373		IRGC	1.21284	0.15411	0.357065	1	2.33333	0.0160975	0.0345847
NAMPT	0.735157	0.174926	0.941589	2718.33	3972	27.7712	42.8601		ENSOARG00000000352	1.21249	0.0363616	0.124017	1.5	3.33333	0.0870143	0.182729
RAB17	0.734531	0.14766	0.886845	85.6667	109.667	2.57151	4.06189		ENSOARG00000011672	1.20977	3.75e-07	7.35e-06	921.834	1984	6.71532	12.7264
IL4R	0.733981	0.176216	0.942549	2397	3476.33	20.9355	32.173		ENSOARG00000009250	1.20948	0.000434516	0.00339186	1014.39	2272.2	6.09962	11.7964
MMRN1	0.732593	0.207207	0.965215	9.34449	13.6845	0.0991413	0.159267		PLXNA1	1.2092	2.78e-05	0.000324145	584.667	1212.5	2.20232	4.21189
LOC102170388	0.732541	0.533862	1	1.05409	1.60159	0.0358073	0.0640096		FOXS1	1.20911	0.182733	0.402985	5.5	11.3333	0.129717	0.227626
TWISTNB	0.731592	0.0498806	0.62377	1426	2192	26.5427	41.6257		PTPRE	1.2083	7.04e-05	0.000721093	1871.67	4115.83	19.0959	36.6829
LOC102188887	0.731423	0.0415597	0.589254	302.76	441.505	6.11808	9.664		ENSOARG00000000416	1.20688	0.000285998	0.00237714	20.1689	43.3333	0.897315	1.69814
KIAA0100	0.730721	0.0073802	0.229347	8035.33	11892.3	40.3549	63.0264		ACRV1	1.20679	0.294366	0.5314	0.166667	0.5	0.00518177	0.0147577
CDK17	0.730431	0.0137574	0.335992	1517.67	2249.66	17.7712	27.5472		ENSOARG00000019550	1.20671	0.287661	0.523178	0.833333	1.83333	0.103964	0.210511
LOC108635661	0.730126	0.502395	1	2.00429	3	0.0588476	0.0938727		C6orf58	1.20635	0.000195187	0.00171244	642.73	1268.76	3.51217	6.37234
ATF5	0.7296	0.00985981	0.27287	1205.71	1793.84	20.8245	32.5474		ENSOARG00000006028	1.20509	0.0318812	0.112021	29.4426	55.9487	0.544428	0.989428
MYBPH	0.728727	0.500727	1	146.333	201.334	2.02697	3.11829		ZFPM2	1.20496	0.295066	0.532213	0.166667	0.5	0.000905928	0.00256605
LOC108633460	0.728298	0.232941	0.965215	460.459	654.331	6.85154	10.5391		DQX1	1.20455	0.0010983	0.00737425	74.6667	148.833	0.738382	1.33512
C1H21orf91	0.727924	0.134359	0.856578	1813.67	2858.67	20.8513	32.0006		ENSOARG00000016919	1.20292	0.295347	0.532571	0.166667	0.5	0.0179442	0.0615393
KCNG4	0.727728	0.182343	0.953494	11.0284	16.3555	0.111518	0.176993		PIWIL2	1.20281	0.54374	0.800667	15.1667	26.5	0.116886	0.182587
CLDN10	0.727596	0.123675	0.854608	47.3333	71.3333	0.898456	1.41117		TET3	1.20222	5.72e-09	1.75e-07	589.167	1253.67	1.93905	3.65376
LOC102178318	0.727513	0.465596	1	8.02005	11.3467	0.77586	1.21334		ENSOARG00000014805	1.20199	0.0586411	0.176918	7.16667	15.5	1.60185	2.90205
SHB	0.727176	0.264013	0.965215	168.667	286.334	1.8825	2.82631		HES1	1.20126	0.0349063	0.120163	21.5	39.8333	0.734445	1.334
BCL2	0.726865	0.162671	0.920785	367.021	495.142	12.7448	20.1021		CCL2	1.20069	0.00569992	0.0287235	36746.7	73663.5	4643.75	8331.86
ABAT	0.725775	0.233139	0.965215	12	17	0.0892999	0.143705		ENSOARG00000014428	1.20052	0.151163	0.351971	1.06621	2.44268	0.0302763	0.0557575
TGM1	0.72575	0.40927	1	19	30	0.251732	0.378517		PFKFB4	1.20015	4.37e-10	1.68e-08	703.5	1490	11.1405	21.2075
PPP1R15B	0.725152	0.0181303	0.393053	5863.46	8871.34	51.5795	79.4236		ENSOARG00000015707	1.19961	0.0280423	0.10181	165.212	273.312	1.12146	1.96056
IMPAD1	0.72426	0.0284902	0.4851	10518.7	16039	74.1927	115.456		PPP1R15A	1.19944	1.37e-05	0.000173655	4212.83	8646	41.3526	76.8315
LRCH1	0.723839	0.00922345	0.26381	1757	2553	13.0779	20.3307		MED13L	1.199	1.87e-12	1.16e-10	5054.5	10473	10.499	19.5711
HCAR1	0.723225	0.201961	0.965215	11.9778	18.3004	0.195557	0.296844		CEP19	1.19882	5.61e-05	0.000597213	412.167	856	27.8823	51.9819
RNF149	0.721869	0.0264584	0.468576	1544.33	2301.67	27.5949	43.0436		ENSOARG00000017376	1.1986	0.29691	0.534296	0.166667	0.5	0.00451618	0.0121112
LRFN2	0.721568	0.668776	1	0.666667	1	0.00350417	0.00594837		ENSOARG00000016462	1.19844	0.338125	0.584479	13	25.3333	0.325683	0.531293
SLAMF6	0.721539	0.511455	1	1522.06	2146.14	40.7335	61.829		TSKU	1.1983	0.0160167	0.0660577	34.3333	83.6667	0.693968	1.36581
ZNF469	0.721046	0.00510752	0.184483	2589.33	3855.67	5.92758	9.27507		ENSOARG00000015883	1.19761	0.24481	0.479518	0	0.158007	0	0.00347022
CPOX	0.72079	0.0202754	0.41257	2697.67	4003.67	35.2016	54.0831		CD5	1.19756	0.0450193	0.145616	36.3333	76.5	0.505432	0.979937
ODF3	0.720606	0.480663	1	1.33333	2	0.0615699	0.106593		LYN	1.19739	3.66e-06	5.45e-05	4369.33	8781	62.6876	114.356
CTBS	0.720457	0.190179	0.965215	7.66667	11.3333	0.253586	0.400226		CACFD1	1.19723	4.58e-06	6.6e-05	166.833	333.833	3.14183	5.78461
SMIM14	0.720094	0.00516749	0.186117	7728.67	11607	112.852	174.757		ENSOARG00000001645	1.19563	0.345784	0.594177	0.5	1.0153	0.0135807	0.0271048
BANK1	0.719808	0.264195	0.965215	595	847.6	7.40571	11.3135		ENSOARG00000011334	1.19561	0.210887	0.446448	1.5	3.33333	0.0576566	0.11549
LOC102187401	0.719685	0.430977	1	2.58103	3.81027	0.0373447	0.061391		CLEC16A	1.19337	7.26e-08	1.72e-06	630.167	1271.5	3.49645	6.39731
FLNB	0.719534	0.0858929	0.775773	32271.5	49109.2	126.485	197.04		ENSOARG00000008747	1.19322	0.234072	0.464589	0.577318	1.36326	0.042985	0.0844874
LOC102168504	0.719454	0.404778	1	2	3	0.0638803	0.104158		EFNA5	1.19306	0.299078	0.537001	0.166667	0.5	0.00231633	0.00612152
TFRC	0.71926	0.0530588	0.640397	12481.3	18454.3	120.201	186.147		ENSOARG00000009497	1.19019	0.299415	0.53749	0.16706	0.502088	0.026246	0.0839033
LOC102175389	0.719247	0.609689	1	4.82627	6.95207	0.136054	0.202586		ADGRG1	1.19007	0.272603	0.503623	0.5	1.16667	0.00478102	0.00994495
GPR179	0.718963	0.431081	1	5.33333	7.33333	0.0213092	0.0361876		KCND3	1.18886	0.318274	0.558972	0.666667	1.5	0.00608815	0.014276
RNFT1	0.71851	0.0398434	0.582314	4818.67	7187	104.519	159.722		ADSS	1.18867	8.74e-07	1.56e-05	4031.17	8885.83	76.0358	144.534
RFTN1	0.718465	0.110049	0.81697	3880	5435.66	43.2546	66.8428		SP110	1.18834	6.74e-05	0.000695585	1639.5	3375.67	14.8127	26.8533
LOC102170800	0.717008	0.604767	1	0.818377	1.17722	0.0198232	0.0400181		ENSOARG00000002104	1.18824	0.0095727	0.0437509	3.35378	7.26972	0.0321958	0.0601812
C2CD2	0.716616	0.0407105	0.58516	940.349	1423.36	5.73222	8.84339		NFKBIB	1.1877	3.67e-10	1.44e-08	602.681	1231	12.7089	23.2362
PDYN	0.71643	0.266271	0.965215	15	26.3333	0.262105	0.415024		HIST1H1T	1.18607	0.00192799	0.0118374	6.66667	14.6667	0.300119	0.555748
VWF	0.716393	0.344604	1	32	45.6667	0.108123	0.16498		ENSOARG00000009041	1.18571	0.300748	0.53906	0.166667	0.5	0.00468225	0.0119997
LOC102180663	0.716386	0.451491	1	3.79482	5.34158	0.0497514	0.0813138		NAF1	1.18569	1.35e-10	5.79e-09	435.79	873.574	1.92449	3.51584
TMBIM1	0.714743	0.0077437	0.235978	10003.3	14723.2	139.888	215.947		ENSOARG00000001459	1.18527	0.25071	0.488445	0	0.152772	0	0.00877822
LRP2	0.714567	0.505179	1	3	4.33333	0.0079373	0.0129788		ENSOARG00000008211	1.18473	0.119568	0.295566	6.9987	15.7982	1.21772	2.27403
TANK	0.711601	0.0387953	0.57767	1260	1871.33	33.0666	50.266		ENSOARG00000002614	1.18453	0.218579	0.458059	1.16667	2.5	0.0237683	0.0536483
FBN2	0.711416	0.296893	0.984766	1643	2417.67	5.85996	8.77347		GLP2R	1.18431	0.301487	0.540111	0.166667	0.5	0.00219437	0.00605575
PAPD5	0.711059	0.0518777	0.633905	1804.67	2625.33	18.5483	28.388		ENSOARG00000007044	1.18282	0.00219793	0.0132188	12.6667	26.3333	0.171045	0.326956
RAP1GAP	0.710569	0.323337	1	9.33333	13.3333	0.0984001	0.146813		SPO11	1.18262	0.245535	0.480552	0.333333	0.833333	0.00771402	0.0178057
TMEM74B	0.71021	0.293834	0.981327	10.3333	15	0.294547	0.457229		WASF1	1.18259	0.11746	0.292339	1	2.33333	0.015972	0.0293665
PLA2G2E	0.709726	0.344304	1	5.33414	7.00017	0.150761	0.231973		PPP2R2B	1.18142	0.303205	0.541867	0.5	1.16667	0.00825675	0.0186134
LOC108636621	0.709487	0.673687	1	0.666667	1	0.0345867	0.0579277		ENSOARG00000002930	1.18107	0.274198	0.505466	1.33333	2.67227	0.117922	0.226453
ST6GALNAC2	0.70945	0.57238	1	1.33333	2	0.0293451	0.0429636		PDZD4	1.1806	0.239094	0.471492	0.333333	0.833437	0.0040976	0.00842319
SUSD2	0.708928	0.161052	0.918147	33.6667	50.3333	0.360408	0.545098		RFTN2	1.18047	0.00171718	0.0107393	134.833	276.5	2.17457	4.06787
TMEM159	0.708834	0.153118	0.89915	1164	1719.33	33.9533	50.9475		ENSOARG00000000241	1.18006	0.202233	0.432967	0.416223	1.00863	0.0213382	0.05114
UBASH3B	0.708797	0.0685781	0.707585	2825.33	4211.33	15.3988	23.9974		ENSOARG00000001382	1.18006	0.202233	0.432967	0.416223	1.00863	0.0213382	0.05114
ADAMTS12	0.708167	0.0100848	0.276278	1173.67	1736.67	6.17688	9.55091		ENSOARG00000020156	1.18006	0.202233	0.432967	0.416223	1.00863	0.0213382	0.05114
PPBP	0.707923	0.702429	1	240.667	325.333	35.7414	52.8456		ENSOARG00000014748	1.17861	0.30377	0.542501	0.166667	0.5	0.016059	0.0519831
ATF6	0.707254	0.0399801	0.582572	5865.33	8656.33	35.8234	54.3648		ENSOARG00000000160	1.17826	0.303473	0.542037	0.166667	0.5	0.00350783	0.00949075
PAPSS2	0.707188	0.00965863	0.269939	12442.7	17947.7	144.954	224.083		DGKE	1.17817	0.000194965	0.0017112	236.5	470.5	2.68803	4.90842
RESP18	0.707118	0.674653	1	0.666667	1	0.0315708	0.052737		TP63	1.17783	0.303446	0.542037	0.166667	0.5	0.00188898	0.00527396
NADK2	0.706901	0.0089262	0.258723	745.334	1081	12.502	19.377		TIGIT	1.17732	0.486629	0.74798	0.5	1.5	0.0165769	0.0365392
AMER1	0.706656	0.00965947	0.269939	1387.67	2047.33	6.54993	10.0045		ENSOARG00000010500	1.17715	0.210099	0.445318	0.5	1.16667	0.423814	0.892801
SVIP	0.706203	0.279503	0.966189	6	8.66667	0.126958	0.205196		TNFSF9	1.17711	0.0015152	0.00970554	134.5	263.5	3.13215	5.6582
ADRA1B	0.705958	0.345875	1	9.33333	13	0.112572	0.175488		NGB	1.17667	0.30556	0.544329	0.166667	0.5	0.0140654	0.0311631
RNF212B	0.705475	0.17915	0.945441	34.3333	49.3333	0.990294	1.52405		PLXNA4	1.17627	0.000111419	0.00106198	36.6667	75.5	0.0971784	0.180655
LOC108636108	0.704828	0.475135	1	19.6667	31	0.486307	0.729865		RFK	1.17578	5.8e-11	2.65e-09	1083	2199.5	78.1097	141.47
TBC1D15	0.704787	0.00156641	0.084328	3348	4889.33	68.9315	106.136		APOL6	1.17562	0.274145	0.505412	2.66667	6.49999	0.0592517	0.107278
TP53BP2	0.704383	0.0162024	0.369809	1219	1759.67	10.8146	16.7808		A4GNT	1.17461	0.222054	0.462653	0.333333	0.833333	0.00703497	0.0174979
PPP1R32	0.703783	0.599552	1	0.666667	1	0.0128722	0.0236668		PRR15	1.17407	0.000887835	0.00620722	10.3333	22	0.834075	1.56496
GGN	0.703417	0.552993	1	10	12.6667	0.118484	0.189299		GHRH	1.17385	0.049723	0.157197	4.83333	10.6667	0.587552	1.15238
HAL	0.702885	0.441419	1	8.66667	13	0.098826	0.150846		PLBD1	1.17243	5.53e-05	0.000591279	4862.5	9433	70.2122	128.98
CERS4	0.702637	0.395874	1	27	38.3333	0.560554	0.851012		DOC2B	1.17214	0.182145	0.402129	0.5	1.16667	0.00741558	0.0177806
FAM71E2	0.702374	0.227253	0.965215	47.3333	69.6667	0.558998	0.840478		CCDC89	1.17211	0.237095	0.468959	0.333333	0.833333	0.00748302	0.0148547
F2RL1	0.702165	0.299502	0.984829	183	282.667	3.32517	5.07721		CDS1	1.17171	2.38e-06	3.73e-05	1278.67	2616.33	25.7796	47.3587
FBXL5	0.701861	0.0528303	0.638843	3546.67	5157.67	59.0778	89.3387		ENSOARG00000013707	1.17102	0.305654	0.544329	0.166667	0.5	0.00457792	0.0122879
IL18RAP	0.701776	0.410731	1	2	3	0.0525778	0.0800633		IRS4	1.17066	0.343453	0.591227	0.5	1	0.00266139	0.00607125
LOC102175746	0.700638	0.110579	0.818776	21.3333	30.6667	0.125006	0.194773		SFRP2	1.1699	0.0641293	0.189479	4.16667	8.66667	0.0713642	0.125486
DAXX	0.700105	0.047345	0.615663	3476.67	5093.67	47.0426	70.6488		IQSEC3	1.16981	0.0313546	0.11074	135.667	276.833	0.857865	1.51877
CDH6	0.699522	0.463695	1	84.3333	125.667	0.496829	0.730551		ENSOARG00000010209	1.16914	0.171121	0.38408	32.6012	55.6578	0.883345	1.5071
PAQR5	0.699518	0.554232	1	422.666	565	4.75245	7.14626		TRAV16	1.16757	0.368415	0.621202	0.5	1.33333	0.0456599	0.101266
GCLM	0.699346	0.0124311	0.315513	2477.33	3645.33	34.8286	53.7366		GRXCR2	1.16742	0.00122335	0.00806597	27.2244	51.878	0.268855	0.487088
OPTN	0.699035	0.0058596	0.20065	4890.04	7213.51	93.7188	142.933		SOWAHC	1.16739	0.0323525	0.113263	5.33333	10.5	0.0960273	0.17847
SRA1	0.698849	0.0191612	0.401962	2992	4340.67	64.3675	97.5002		ELOVL2	1.16722	0.265702	0.493457	0.333333	0.833333	0.0116121	0.0226792
UNC13A	0.696682	0.123879	0.854608	32	46.3333	0.14687	0.228312		ENSOARG00000015860	1.16681	3.49e-05	0.000396591	124.998	255.5	0.910651	1.66005
ATAD1	0.695111	0.0187634	0.399801	5121.33	7646.33	105.878	159.92		ENSOARG00000010938	1.16669	9.57e-05	0.000931029	23.6399	48.0999	0.217324	0.392698
ATP6V1G3	0.694865	0.679663	1	0.666667	1	0.0593263	0.097757		GDAP1	1.16663	0.00899843	0.0416205	9	19.1667	0.115644	0.210211
PKNOX1	0.694615	0.0178806	0.391538	1109.23	1630.38	10.1287	15.3103		PSORS1C2	1.1662	0.249731	0.486962	0.333333	0.833333	0.0225918	0.0500623
CCDC80	0.694331	0.0401473	0.58272	63816.3	94650	614.987	930.082		ENSOARG00000000546	1.16552	0.00158494	0.010073	522.692	971.523	4.73601	8.275
[truncated: 19,172 more rows]
